# Supplementary material for: Microbiome homeostasis on rice leaves is regulated by a precursor molecule of lignin biosynthesis
Source: Nat Commun. 2024 Jan 2;15:23. doi: 10.1038/s41467-023-44335-3 (PMC10762202; doi:10.1038/s41467-023-44335-3)
Supplement: Supplementary file 4 — Supplementary Data 1 [file 41467_2023_44335_MOESM4_ESM.xlsx]

## Sheet: Supplementary Data 1
Supplementary Data 1. Information on rice varieties used for metagenome sequencing.
Bioproject	SRA accession	BioSample	Sample ID	Host species	Sub-population	Group	Country of origin	IRRI seed bank ID	GSOR ID	Sample origin	Sample coordinates	Sampling date
PRJEB45634	ERS6595519	SAMEA8912636	SP71_1	Oryza sativa	Admixed-Indica	indica	Madagascar	IRGC 121291	GSOR301997	China, Hunan Province, Hunan Identificaiton Centre for Rice Blast Disease Resistance	N28.8, E112.2	September 5. 2020
PRJEB45634	ERS6595579	SAMEA8912697	SP285_1	Oryza sativa	Admixed-Indica	indica	India	IRGC 121277	GSOR301983	China, Hunan Province, Hunan Identificaiton Centre for Rice Blast Disease Resistance	N28.8, E112.2	September 5. 2020
PRJEB45634	ERS6595630	SAMEA8912748	SP71_2	Oryza sativa	Admixed-Indica	indica	Madagascar	IRGC 121291	GSOR301997	China, Hunan Province, Hunan Identificaiton Centre for Rice Blast Disease Resistance	N28.8, E112.2	September 5. 2020
PRJEB45634	ERS6595690	SAMEA8912808	SP285_2	Oryza sativa	Admixed-Indica	indica	India	IRGC 121277	GSOR301983	China, Hunan Province, Hunan Identificaiton Centre for Rice Blast Disease Resistance	N28.8, E112.2	September 5. 2020
PRJEB45634	ERS6595740	SAMEA8912858	SP71_3	Oryza sativa	Admixed-Indica	indica	Madagascar	IRGC 121291	GSOR301997	China, Hunan Province, Hunan Identificaiton Centre for Rice Blast Disease Resistance	N28.8, E112.2	September 5. 2020
PRJEB45634	ERS6595800	SAMEA8912918	SP285_3	Oryza sativa	Admixed-Indica	indica	India	IRGC 121277	GSOR301983	China, Hunan Province, Hunan Identificaiton Centre for Rice Blast Disease Resistance	N28.8, E112.2	September 5. 2020
PRJEB45634	ERS6595506	SAMEA8912623	SP21_1	Oryza sativa	Aus	indica	Sri Lanka	IRGC 121380	GSOR302086	China, Hunan Province, Hunan Identificaiton Centre for Rice Blast Disease Resistance	N28.8, E112.2	September 5. 2020
PRJEB45634	ERS6595507	SAMEA8912624	SP29_1	Oryza sativa	Aus	indica	Bangladesh	IRGC 120934	GSOR301673	China, Hunan Province, Hunan Identificaiton Centre for Rice Blast Disease Resistance	N28.8, E112.2	September 5. 2020
PRJEB45634	ERS6595513	SAMEA8912630	SP56_1	Oryza sativa	Aus	indica	Bangladesh	IRGC 120999	GSOR301724	China, Hunan Province, Hunan Identificaiton Centre for Rice Blast Disease Resistance	N28.8, E112.2	September 5. 2020
PRJEB45634	ERS6595520	SAMEA8912637	SP75_1	Oryza sativa	Aus	indica	Bangladesh	IRGC 120935	GSOR301674	China, Hunan Province, Hunan Identificaiton Centre for Rice Blast Disease Resistance	N28.8, E112.2	September 5. 2020
PRJEB45634	ERS6595540	SAMEA8912657	SP133_1	Oryza sativa	Aus	indica	India	IRGC 121071	GSOR301792	China, Hunan Province, Hunan Identificaiton Centre for Rice Blast Disease Resistance	N28.8, E112.2	September 5. 2020
PRJEB45634	ERS6595546	SAMEA8912663	SP149_1	Oryza sativa	Aus	indica	Bangladesh	IRGC 117459	GSOR301529	China, Hunan Province, Hunan Identificaiton Centre for Rice Blast Disease Resistance	N28.8, E112.2	September 5. 2020
PRJEB45634	ERS6595547	SAMEA8912664	SP151_1	Oryza sativa	Aus	indica	Bangladesh	IRGC 120851	GSOR301599	China, Hunan Province, Hunan Identificaiton Centre for Rice Blast Disease Resistance	N28.8, E112.2	September 5. 2020
PRJEB45634	ERS6595555	SAMEA8912673	SP168_1	Oryza sativa	Aus	indica	Bangladesh	IRGC 121046	GSOR301768	China, Hunan Province, Hunan Identificaiton Centre for Rice Blast Disease Resistance	N28.8, E112.2	September 5. 2020
PRJEB45634	ERS6595558	SAMEA8912676	SP188_1	Oryza sativa	Aus	indica	India	IRGC 121197	GSOR301903	China, Hunan Province, Hunan Identificaiton Centre for Rice Blast Disease Resistance	N28.8, E112.2	September 5. 2020
PRJEB45634	ERS6595559	SAMEA8912677	SP190_1	Oryza sativa	Aus	indica	India	IRGC 121324	GSOR302030	China, Hunan Province, Hunan Identificaiton Centre for Rice Blast Disease Resistance	N28.8, E112.2	September 5. 2020
PRJEB45634	ERS6595563	SAMEA8912681	SP209_1	Oryza sativa	Aus	indica	Bangladesh	IRGC 120961	GSOR301692	China, Hunan Province, Hunan Identificaiton Centre for Rice Blast Disease Resistance	N28.8, E112.2	September 5. 2020
PRJEB45634	ERS6595565	SAMEA8912683	SP213_1	Oryza sativa	Aus	indica	Bangladesh	IRGC 120969	GSOR301700	China, Hunan Province, Hunan Identificaiton Centre for Rice Blast Disease Resistance	N28.8, E112.2	September 5. 2020
PRJEB45634	ERS6595570	SAMEA8912688	SP236_1	Oryza sativa	Aus	indica	Bangladesh	IRGC 121060	GSOR301781	China, Hunan Province, Hunan Identificaiton Centre for Rice Blast Disease Resistance	N28.8, E112.2	September 5. 2020
PRJEB45634	ERS6595573	SAMEA8912691	SP242_1	Oryza sativa	Aus	indica	Bangladesh	IRGC 120978	GSOR301708	China, Hunan Province, Hunan Identificaiton Centre for Rice Blast Disease Resistance	N28.8, E112.2	September 5. 2020
PRJEB45634	ERS6595577	SAMEA8912695	SP266_1	Oryza sativa	Aus	indica	Bangladesh	IRGC 121605	GSOR302311	China, Hunan Province, Hunan Identificaiton Centre for Rice Blast Disease Resistance	N28.8, E112.2	September 5. 2020
PRJEB45634	ERS6595580	SAMEA8912698	SP286_1	Oryza sativa	Aus	indica	Bangladesh	IRGC 121055	GSOR301776	China, Hunan Province, Hunan Identificaiton Centre for Rice Blast Disease Resistance	N28.8, E112.2	September 5. 2020
PRJEB45634	ERS6595583	SAMEA8912701	SP299_1	Oryza sativa	Aus	indica	Bangladesh	IRGC 121078	GSOR301798	China, Hunan Province, Hunan Identificaiton Centre for Rice Blast Disease Resistance	N28.8, E112.2	September 5. 2020
PRJEB45634	ERS6595584	SAMEA8912702	SP301_1	Oryza sativa	Aus	indica	Bangladesh	IRGC 121007	GSOR301731	China, Hunan Province, Hunan Identificaiton Centre for Rice Blast Disease Resistance	N28.8, E112.2	September 5. 2020
PRJEB45634	ERS6595586	SAMEA8912704	SP302_1	Oryza sativa	Aus	indica	Bangladesh	IRGC 121588	GSOR302294	China, Hunan Province, Hunan Identificaiton Centre for Rice Blast Disease Resistance	N28.8, E112.2	September 5. 2020
PRJEB45634	ERS6595606	SAMEA8912724	SP404_1	Oryza sativa	Aus	indica	Bangladesh	IRGC 117429	GSOR301511	China, Hunan Province, Hunan Identificaiton Centre for Rice Blast Disease Resistance	N28.8, E112.2	September 5. 2020
PRJEB45634	ERS6595609	SAMEA8912727	SP421_1	Oryza sativa	Aus	indica	Bangladesh	IRGC 120953	GSOR301685	China, Hunan Province, Hunan Identificaiton Centre for Rice Blast Disease Resistance	N28.8, E112.2	September 5. 2020
PRJEB45634	ERS6595610	SAMEA8912728	SP424_1	Oryza sativa	Aus	indica	India	IRGC 121220	GSOR301926	China, Hunan Province, Hunan Identificaiton Centre for Rice Blast Disease Resistance	N28.8, E112.2	September 5. 2020
PRJEB45634	ERS6595617	SAMEA8912735	SP21_2	Oryza sativa	Aus	indica	Sri Lanka	IRGC 121380	GSOR302086	China, Hunan Province, Hunan Identificaiton Centre for Rice Blast Disease Resistance	N28.8, E112.2	September 5. 2020
PRJEB45634	ERS6595618	SAMEA8912736	SP29_2	Oryza sativa	Aus	indica	Bangladesh	IRGC 120934	GSOR301673	China, Hunan Province, Hunan Identificaiton Centre for Rice Blast Disease Resistance	N28.8, E112.2	September 5. 2020
PRJEB45634	ERS6595624	SAMEA8912742	SP56_2	Oryza sativa	Aus	indica	Bangladesh	IRGC 120999	GSOR301724	China, Hunan Province, Hunan Identificaiton Centre for Rice Blast Disease Resistance	N28.8, E112.2	September 5. 2020
PRJEB45634	ERS6595631	SAMEA8912749	SP75_2	Oryza sativa	Aus	indica	Bangladesh	IRGC 120935	GSOR301674	China, Hunan Province, Hunan Identificaiton Centre for Rice Blast Disease Resistance	N28.8, E112.2	September 5. 2020
PRJEB45634	ERS6595651	SAMEA8912769	SP133_2	Oryza sativa	Aus	indica	India	IRGC 121071	GSOR301792	China, Hunan Province, Hunan Identificaiton Centre for Rice Blast Disease Resistance	N28.8, E112.2	September 5. 2020
PRJEB45634	ERS6595657	SAMEA8912775	SP149_2	Oryza sativa	Aus	indica	Bangladesh	IRGC 117459	GSOR301529	China, Hunan Province, Hunan Identificaiton Centre for Rice Blast Disease Resistance	N28.8, E112.2	September 5. 2020
PRJEB45634	ERS6595658	SAMEA8912776	SP151_2	Oryza sativa	Aus	indica	Bangladesh	IRGC 120851	GSOR301599	China, Hunan Province, Hunan Identificaiton Centre for Rice Blast Disease Resistance	N28.8, E112.2	September 5. 2020
PRJEB45634	ERS6595666	SAMEA8912784	SP168_2	Oryza sativa	Aus	indica	Bangladesh	IRGC 121046	GSOR301768	China, Hunan Province, Hunan Identificaiton Centre for Rice Blast Disease Resistance	N28.8, E112.2	September 5. 2020
PRJEB45634	ERS6595669	SAMEA8912787	SP188_2	Oryza sativa	Aus	indica	India	IRGC 121197	GSOR301903	China, Hunan Province, Hunan Identificaiton Centre for Rice Blast Disease Resistance	N28.8, E112.2	September 5. 2020
PRJEB45634	ERS6595670	SAMEA8912788	SP190_2	Oryza sativa	Aus	indica	India	IRGC 121324	GSOR302030	China, Hunan Province, Hunan Identificaiton Centre for Rice Blast Disease Resistance	N28.8, E112.2	September 5. 2020
PRJEB45634	ERS6595674	SAMEA8912792	SP209_2	Oryza sativa	Aus	indica	Bangladesh	IRGC 120961	GSOR301692	China, Hunan Province, Hunan Identificaiton Centre for Rice Blast Disease Resistance	N28.8, E112.2	September 5. 2020
PRJEB45634	ERS6595676	SAMEA8912794	SP213_2	Oryza sativa	Aus	indica	Bangladesh	IRGC 120969	GSOR301700	China, Hunan Province, Hunan Identificaiton Centre for Rice Blast Disease Resistance	N28.8, E112.2	September 5. 2020
PRJEB45634	ERS6595681	SAMEA8912799	SP236_2	Oryza sativa	Aus	indica	Bangladesh	IRGC 121060	GSOR301781	China, Hunan Province, Hunan Identificaiton Centre for Rice Blast Disease Resistance	N28.8, E112.2	September 5. 2020
PRJEB45634	ERS6595684	SAMEA8912802	SP242_2	Oryza sativa	Aus	indica	Bangladesh	IRGC 120978	GSOR301708	China, Hunan Province, Hunan Identificaiton Centre for Rice Blast Disease Resistance	N28.8, E112.2	September 5. 2020
PRJEB45634	ERS6595688	SAMEA8912806	SP266_2	Oryza sativa	Aus	indica	Bangladesh	IRGC 121605	GSOR302311	China, Hunan Province, Hunan Identificaiton Centre for Rice Blast Disease Resistance	N28.8, E112.2	September 5. 2020
PRJEB45634	ERS6595691	SAMEA8912809	SP286_2	Oryza sativa	Aus	indica	Bangladesh	IRGC 121055	GSOR301776	China, Hunan Province, Hunan Identificaiton Centre for Rice Blast Disease Resistance	N28.8, E112.2	September 5. 2020
PRJEB45634	ERS6595694	SAMEA8912812	SP299_2	Oryza sativa	Aus	indica	Bangladesh	IRGC 121078	GSOR301798	China, Hunan Province, Hunan Identificaiton Centre for Rice Blast Disease Resistance	N28.8, E112.2	September 5. 2020
PRJEB45634	ERS6595695	SAMEA8912813	SP301_2	Oryza sativa	Aus	indica	Bangladesh	IRGC 121007	GSOR301731	China, Hunan Province, Hunan Identificaiton Centre for Rice Blast Disease Resistance	N28.8, E112.2	September 5. 2020
PRJEB45634	ERS6595696	SAMEA8912814	SP302_2	Oryza sativa	Aus	indica	Bangladesh	IRGC 121588	GSOR302294	China, Hunan Province, Hunan Identificaiton Centre for Rice Blast Disease Resistance	N28.8, E112.2	September 5. 2020
PRJEB45634	ERS6595716	SAMEA8912834	SP404_2	Oryza sativa	Aus	indica	Bangladesh	IRGC 117429	GSOR301511	China, Hunan Province, Hunan Identificaiton Centre for Rice Blast Disease Resistance	N28.8, E112.2	September 5. 2020
PRJEB45634	ERS6595719	SAMEA8912837	SP421_2	Oryza sativa	Aus	indica	Bangladesh	IRGC 120953	GSOR301685	China, Hunan Province, Hunan Identificaiton Centre for Rice Blast Disease Resistance	N28.8, E112.2	September 5. 2020
PRJEB45634	ERS6595720	SAMEA8912838	SP424_2	Oryza sativa	Aus	indica	India	IRGC 121220	GSOR301926	China, Hunan Province, Hunan Identificaiton Centre for Rice Blast Disease Resistance	N28.8, E112.2	September 5. 2020
PRJEB45634	ERS6595727	SAMEA8912845	SP21_3	Oryza sativa	Aus	indica	Sri Lanka	IRGC 121380	GSOR302086	China, Hunan Province, Hunan Identificaiton Centre for Rice Blast Disease Resistance	N28.8, E112.2	September 5. 2020
PRJEB45634	ERS6595728	SAMEA8912846	SP29_3	Oryza sativa	Aus	indica	Bangladesh	IRGC 120934	GSOR301673	China, Hunan Province, Hunan Identificaiton Centre for Rice Blast Disease Resistance	N28.8, E112.2	September 5. 2020
PRJEB45634	ERS6595734	SAMEA8912852	SP56_3	Oryza sativa	Aus	indica	Bangladesh	IRGC 120999	GSOR301724	China, Hunan Province, Hunan Identificaiton Centre for Rice Blast Disease Resistance	N28.8, E112.2	September 5. 2020
PRJEB45634	ERS6595741	SAMEA8912859	SP75_3	Oryza sativa	Aus	indica	Bangladesh	IRGC 120935	GSOR301674	China, Hunan Province, Hunan Identificaiton Centre for Rice Blast Disease Resistance	N28.8, E112.2	September 5. 2020
PRJEB45634	ERS6595761	SAMEA8912879	SP133_3	Oryza sativa	Aus	indica	India	IRGC 121071	GSOR301792	China, Hunan Province, Hunan Identificaiton Centre for Rice Blast Disease Resistance	N28.8, E112.2	September 5. 2020
PRJEB45634	ERS6595767	SAMEA8912885	SP149_3	Oryza sativa	Aus	indica	Bangladesh	IRGC 117459	GSOR301529	China, Hunan Province, Hunan Identificaiton Centre for Rice Blast Disease Resistance	N28.8, E112.2	September 5. 2020
PRJEB45634	ERS6595768	SAMEA8912886	SP151_3	Oryza sativa	Aus	indica	Bangladesh	IRGC 120851	GSOR301599	China, Hunan Province, Hunan Identificaiton Centre for Rice Blast Disease Resistance	N28.8, E112.2	September 5. 2020
PRJEB45634	ERS6595776	SAMEA8912894	SP168_3	Oryza sativa	Aus	indica	Bangladesh	IRGC 121046	GSOR301768	China, Hunan Province, Hunan Identificaiton Centre for Rice Blast Disease Resistance	N28.8, E112.2	September 5. 2020
PRJEB45634	ERS6595779	SAMEA8912897	SP188_3	Oryza sativa	Aus	indica	India	IRGC 121197	GSOR301903	China, Hunan Province, Hunan Identificaiton Centre for Rice Blast Disease Resistance	N28.8, E112.2	September 5. 2020
PRJEB45634	ERS6595780	SAMEA8912898	SP190_3	Oryza sativa	Aus	indica	India	IRGC 121324	GSOR302030	China, Hunan Province, Hunan Identificaiton Centre for Rice Blast Disease Resistance	N28.8, E112.2	September 5. 2020
PRJEB45634	ERS6595784	SAMEA8912902	SP209_3	Oryza sativa	Aus	indica	Bangladesh	IRGC 120961	GSOR301692	China, Hunan Province, Hunan Identificaiton Centre for Rice Blast Disease Resistance	N28.8, E112.2	September 5. 2020
PRJEB45634	ERS6595786	SAMEA8912904	SP213_3	Oryza sativa	Aus	indica	Bangladesh	IRGC 120969	GSOR301700	China, Hunan Province, Hunan Identificaiton Centre for Rice Blast Disease Resistance	N28.8, E112.2	September 5. 2020
PRJEB45634	ERS6595791	SAMEA8912909	SP236_3	Oryza sativa	Aus	indica	Bangladesh	IRGC 121060	GSOR301781	China, Hunan Province, Hunan Identificaiton Centre for Rice Blast Disease Resistance	N28.8, E112.2	September 5. 2020
PRJEB45634	ERS6595794	SAMEA8912912	SP242_3	Oryza sativa	Aus	indica	Bangladesh	IRGC 120978	GSOR301708	China, Hunan Province, Hunan Identificaiton Centre for Rice Blast Disease Resistance	N28.8, E112.2	September 5. 2020
PRJEB45634	ERS6595798	SAMEA8912916	SP266_3	Oryza sativa	Aus	indica	Bangladesh	IRGC 121605	GSOR302311	China, Hunan Province, Hunan Identificaiton Centre for Rice Blast Disease Resistance	N28.8, E112.2	September 5. 2020
PRJEB45634	ERS6595801	SAMEA8912919	SP286_3	Oryza sativa	Aus	indica	Bangladesh	IRGC 121055	GSOR301776	China, Hunan Province, Hunan Identificaiton Centre for Rice Blast Disease Resistance	N28.8, E112.2	September 5. 2020
PRJEB45634	ERS6595804	SAMEA8912922	SP299_3	Oryza sativa	Aus	indica	Bangladesh	IRGC 121078	GSOR301798	China, Hunan Province, Hunan Identificaiton Centre for Rice Blast Disease Resistance	N28.8, E112.2	September 5. 2020
PRJEB45634	ERS6595805	SAMEA8912923	SP301_3	Oryza sativa	Aus	indica	Bangladesh	IRGC 121007	GSOR301731	China, Hunan Province, Hunan Identificaiton Centre for Rice Blast Disease Resistance	N28.8, E112.2	September 5. 2020
PRJEB45634	ERS6595806	SAMEA8912924	SP302_3	Oryza sativa	Aus	indica	Bangladesh	IRGC 121588	GSOR302294	China, Hunan Province, Hunan Identificaiton Centre for Rice Blast Disease Resistance	N28.8, E112.2	September 5. 2020
PRJEB45634	ERS6595826	SAMEA8912944	SP404_3	Oryza sativa	Aus	indica	Bangladesh	IRGC 117429	GSOR301511	China, Hunan Province, Hunan Identificaiton Centre for Rice Blast Disease Resistance	N28.8, E112.2	September 5. 2020
PRJEB45634	ERS6595829	SAMEA8912947	SP421_3	Oryza sativa	Aus	indica	Bangladesh	IRGC 120953	GSOR301685	China, Hunan Province, Hunan Identificaiton Centre for Rice Blast Disease Resistance	N28.8, E112.2	September 5. 2020
PRJEB45634	ERS6595830	SAMEA8912948	SP424_3	Oryza sativa	Aus	indica	India	IRGC 121220	GSOR301926	China, Hunan Province, Hunan Identificaiton Centre for Rice Blast Disease Resistance	N28.8, E112.2	September 5. 2020
PRJEB45634	ERS6595508	SAMEA8912625	SP36_1	Oryza sativa	Indica	indica	Taiwan	IRGC 120974	GSOR301705	China, Hunan Province, Hunan Identificaiton Centre for Rice Blast Disease Resistance	N28.8, E112.2	September 5. 2020
PRJEB45634	ERS6595509	SAMEA8912626	SP39_1	Oryza sativa	Indica	indica	Philippines	IRGC 121760	GSOR302463	China, Hunan Province, Hunan Identificaiton Centre for Rice Blast Disease Resistance	N28.8, E112.2	September 5. 2020
PRJEB45634	ERS6595514	SAMEA8912631	SP60_1	Oryza sativa	Indica	indica	Guatemala	IRGC 120977	GSOR301707	China, Hunan Province, Hunan Identificaiton Centre for Rice Blast Disease Resistance	N28.8, E112.2	September 5. 2020
PRJEB45634	ERS6595516	SAMEA8912633	SP62_1	Oryza sativa	Indica	indica	Bhutan	IRGC 121832	GSOR302530	China, Hunan Province, Hunan Identificaiton Centre for Rice Blast Disease Resistance	N28.8, E112.2	September 5. 2020
PRJEB45634	ERS6595526	SAMEA8912643	SP89_1	Oryza sativa	Indica	indica	China	IRGC 121528	GSOR302234	China, Hunan Province, Hunan Identificaiton Centre for Rice Blast Disease Resistance	N28.8, E112.2	September 5. 2020
PRJEB45634	ERS6595527	SAMEA8912644	SP92_1	Oryza sativa	Indica	indica	Mali	IRGC 121771	GSOR302474	China, Hunan Province, Hunan Identificaiton Centre for Rice Blast Disease Resistance	N28.8, E112.2	September 5. 2020
PRJEB45634	ERS6595530	SAMEA8912647	SP106_1	Oryza sativa	Indica	indica	Korea, Republic of	IRGC 121826	GSOR302524	China, Hunan Province, Hunan Identificaiton Centre for Rice Blast Disease Resistance	N28.8, E112.2	September 5. 2020
PRJEB45634	ERS6595531	SAMEA8912648	SP108_1	Oryza sativa	Indica	indica	Bhutan	IRGC 121099	GSOR301819	China, Hunan Province, Hunan Identificaiton Centre for Rice Blast Disease Resistance	N28.8, E112.2	September 5. 2020
PRJEB45634	ERS6595535	SAMEA8912652	SP122_1	Oryza sativa	Indica	indica	Taiwan	IRGC 121611	GSOR302317	China, Hunan Province, Hunan Identificaiton Centre for Rice Blast Disease Resistance	N28.8, E112.2	September 5. 2020
PRJEB45634	ERS6595537	SAMEA8912654	SP126_1	Oryza sativa	Indica	indica	India	IRGC 121872	GSOR302570	China, Hunan Province, Hunan Identificaiton Centre for Rice Blast Disease Resistance	N28.8, E112.2	September 5. 2020
PRJEB45634	ERS6595538	SAMEA8912655	SP128_1	Oryza sativa	Indica	indica	Philippines	IRGC 121748	GSOR302451	China, Hunan Province, Hunan Identificaiton Centre for Rice Blast Disease Resistance	N28.8, E112.2	September 5. 2020
PRJEB45634	ERS6595539	SAMEA8912656	SP131_1	Oryza sativa	Indica	indica	Mali	IRGC 121827	GSOR302525	China, Hunan Province, Hunan Identificaiton Centre for Rice Blast Disease Resistance	N28.8, E112.2	September 5. 2020
PRJEB45634	ERS6595541	SAMEA8912658	SP135_1	Oryza sativa	Indica	indica	China	IRGC 121156	GSOR301869	China, Hunan Province, Hunan Identificaiton Centre for Rice Blast Disease Resistance	N28.8, E112.2	September 5. 2020
PRJEB45634	ERS6595542	SAMEA8912659	SP138_1	Oryza sativa	Indica	indica	Bangladesh	IRGC 121621	GSOR302327	China, Hunan Province, Hunan Identificaiton Centre for Rice Blast Disease Resistance	N28.8, E112.2	September 5. 2020
PRJEB45634	ERS6595543	SAMEA8912660	SP139_1	Oryza sativa	Indica	indica	Guatemala	IRGC 120976	GSOR301706	China, Hunan Province, Hunan Identificaiton Centre for Rice Blast Disease Resistance	N28.8, E112.2	September 5. 2020
PRJEB45634	ERS6595545	SAMEA8912662	SP147_1	Oryza sativa	Indica	indica	China	IRGC 121411	GSOR302117	China, Hunan Province, Hunan Identificaiton Centre for Rice Blast Disease Resistance	N28.8, E112.2	September 5. 2020
PRJEB45634	ERS6595548	SAMEA8912665	SP152_1	Oryza sativa	Indica	indica	Sri Lanka	IRGC 121094	GSOR301814	China, Hunan Province, Hunan Identificaiton Centre for Rice Blast Disease Resistance	N28.8, E112.2	September 5. 2020
PRJEB45634	ERS6595550	SAMEA8912667	SP157_1	Oryza sativa	Indica	indica	India	IRGC 117545	GSOR301571	China, Hunan Province, Hunan Identificaiton Centre for Rice Blast Disease Resistance	N28.8, E112.2	September 5. 2020
PRJEB45634	ERS6595560	SAMEA8912678	SP200_1	Oryza sativa	Indica	indica	India	IRGC 121201	GSOR301907	China, Hunan Province, Hunan Identificaiton Centre for Rice Blast Disease Resistance	N28.8, E112.2	September 5. 2020
PRJEB45634	ERS6595567	SAMEA8912685	SP223_1	Oryza sativa	Indica	indica	China	IRGC 120971	GSOR301702	China, Hunan Province, Hunan Identificaiton Centre for Rice Blast Disease Resistance	N28.8, E112.2	September 5. 2020
PRJEB45634	ERS6595571	SAMEA8912689	SP237_1	Oryza sativa	Indica	indica	Philippines	IRGC 121753	GSOR302456	China, Hunan Province, Hunan Identificaiton Centre for Rice Blast Disease Resistance	N28.8, E112.2	September 5. 2020
PRJEB45634	ERS6595574	SAMEA8912692	SP260_1	Oryza sativa	Indica	indica	Sri Lanka	IRGC 121158	GSOR301871	China, Hunan Province, Hunan Identificaiton Centre for Rice Blast Disease Resistance	N28.8, E112.2	September 5. 2020
PRJEB45634	ERS6595578	SAMEA8912696	SP282_1	Oryza sativa	Indica	indica	Sri Lanka	IRGC 120893	GSOR301639	China, Hunan Province, Hunan Identificaiton Centre for Rice Blast Disease Resistance	N28.8, E112.2	September 5. 2020
PRJEB45634	ERS6595581	SAMEA8912699	SP287_1	Oryza sativa	Indica	indica	Philippines	IRGC 121759	GSOR302462	China, Hunan Province, Hunan Identificaiton Centre for Rice Blast Disease Resistance	N28.8, E112.2	September 5. 2020
PRJEB45634	ERS6595582	SAMEA8912700	SP298_1	Oryza sativa	Indica	indica	Philippines	IRGC 120984	GSOR301713	China, Hunan Province, Hunan Identificaiton Centre for Rice Blast Disease Resistance	N28.8, E112.2	September 5. 2020
PRJEB45634	ERS6595587	SAMEA8912705	SP304_1	Oryza sativa	Indica	indica	United States of America	IRGC 121608	GSOR302314	China, Hunan Province, Hunan Identificaiton Centre for Rice Blast Disease Resistance	N28.8, E112.2	September 5. 2020
PRJEB45634	ERS6595589	SAMEA8912707	SP309_1	Oryza sativa	Indica	indica	Philippines	IRGC 121076	GSOR301796	China, Hunan Province, Hunan Identificaiton Centre for Rice Blast Disease Resistance	N28.8, E112.2	September 5. 2020
PRJEB45634	ERS6595590	SAMEA8912708	SP310_1	Oryza sativa	Indica	indica	Madagascar	IRGC 121785	GSOR302488	China, Hunan Province, Hunan Identificaiton Centre for Rice Blast Disease Resistance	N28.8, E112.2	September 5. 2020
PRJEB45634	ERS6595591	SAMEA8912709	SP332_1	Oryza sativa	Indica	indica	Vietnam	IRGC 121884	GSOR302582	China, Hunan Province, Hunan Identificaiton Centre for Rice Blast Disease Resistance	N28.8, E112.2	September 5. 2020
PRJEB45634	ERS6595601	SAMEA8912719	SP395_1	Oryza sativa	Indica	indica	Ecuador	IRGC 121085	GSOR301805	China, Hunan Province, Hunan Identificaiton Centre for Rice Blast Disease Resistance	N28.8, E112.2	September 5. 2020
PRJEB45634	ERS6595605	SAMEA8912723	SP403_1	Oryza sativa	Indica	indica	China	IRGC 120972	GSOR301703	China, Hunan Province, Hunan Identificaiton Centre for Rice Blast Disease Resistance	N28.8, E112.2	September 5. 2020
PRJEB45634	ERS6595613	SAMEA8912731	SP433_1	Oryza sativa	Indica	indica	Senegal	IRGC 121850	GSOR302548	China, Hunan Province, Hunan Identificaiton Centre for Rice Blast Disease Resistance	N28.8, E112.2	September 5. 2020
PRJEB45634	ERS6595619	SAMEA8912737	SP36_2	Oryza sativa	Indica	indica	Taiwan	IRGC 120974	GSOR301705	China, Hunan Province, Hunan Identificaiton Centre for Rice Blast Disease Resistance	N28.8, E112.2	September 5. 2020
PRJEB45634	ERS6595620	SAMEA8912738	SP39_2	Oryza sativa	Indica	indica	Philippines	IRGC 121760	GSOR302463	China, Hunan Province, Hunan Identificaiton Centre for Rice Blast Disease Resistance	N28.8, E112.2	September 5. 2020
PRJEB45634	ERS6595625	SAMEA8912743	SP60_2	Oryza sativa	Indica	indica	Guatemala	IRGC 120977	GSOR301707	China, Hunan Province, Hunan Identificaiton Centre for Rice Blast Disease Resistance	N28.8, E112.2	September 5. 2020
PRJEB45634	ERS6595627	SAMEA8912745	SP62_2	Oryza sativa	Indica	indica	Bhutan	IRGC 121832	GSOR302530	China, Hunan Province, Hunan Identificaiton Centre for Rice Blast Disease Resistance	N28.8, E112.2	September 5. 2020
PRJEB45634	ERS6595637	SAMEA8912755	SP89_2	Oryza sativa	Indica	indica	China	IRGC 121528	GSOR302234	China, Hunan Province, Hunan Identificaiton Centre for Rice Blast Disease Resistance	N28.8, E112.2	September 5. 2020
PRJEB45634	ERS6595638	SAMEA8912756	SP92_2	Oryza sativa	Indica	indica	Mali	IRGC 121771	GSOR302474	China, Hunan Province, Hunan Identificaiton Centre for Rice Blast Disease Resistance	N28.8, E112.2	September 5. 2020
PRJEB45634	ERS6595641	SAMEA8912759	SP106_2	Oryza sativa	Indica	indica	Korea, Republic of	IRGC 121826	GSOR302524	China, Hunan Province, Hunan Identificaiton Centre for Rice Blast Disease Resistance	N28.8, E112.2	September 5. 2020
PRJEB45634	ERS6595642	SAMEA8912760	SP108_2	Oryza sativa	Indica	indica	Bhutan	IRGC 121099	GSOR301819	China, Hunan Province, Hunan Identificaiton Centre for Rice Blast Disease Resistance	N28.8, E112.2	September 5. 2020
PRJEB45634	ERS6595646	SAMEA8912764	SP122_2	Oryza sativa	Indica	indica	Taiwan	IRGC 121611	GSOR302317	China, Hunan Province, Hunan Identificaiton Centre for Rice Blast Disease Resistance	N28.8, E112.2	September 5. 2020
PRJEB45634	ERS6595648	SAMEA8912766	SP126_2	Oryza sativa	Indica	indica	India	IRGC 121872	GSOR302570	China, Hunan Province, Hunan Identificaiton Centre for Rice Blast Disease Resistance	N28.8, E112.2	September 5. 2020
PRJEB45634	ERS6595649	SAMEA8912767	SP128_2	Oryza sativa	Indica	indica	Philippines	IRGC 121748	GSOR302451	China, Hunan Province, Hunan Identificaiton Centre for Rice Blast Disease Resistance	N28.8, E112.2	September 5. 2020
PRJEB45634	ERS6595650	SAMEA8912768	SP131_2	Oryza sativa	Indica	indica	Mali	IRGC 121827	GSOR302525	China, Hunan Province, Hunan Identificaiton Centre for Rice Blast Disease Resistance	N28.8, E112.2	September 5. 2020
PRJEB45634	ERS6595652	SAMEA8912770	SP135_2	Oryza sativa	Indica	indica	China	IRGC 121156	GSOR301869	China, Hunan Province, Hunan Identificaiton Centre for Rice Blast Disease Resistance	N28.8, E112.2	September 5. 2020
PRJEB45634	ERS6595653	SAMEA8912771	SP138_2	Oryza sativa	Indica	indica	Bangladesh	IRGC 121621	GSOR302327	China, Hunan Province, Hunan Identificaiton Centre for Rice Blast Disease Resistance	N28.8, E112.2	September 5. 2020
PRJEB45634	ERS6595654	SAMEA8912772	SP139_2	Oryza sativa	Indica	indica	Guatemala	IRGC 120976	GSOR301706	China, Hunan Province, Hunan Identificaiton Centre for Rice Blast Disease Resistance	N28.8, E112.2	September 5. 2020
PRJEB45634	ERS6595656	SAMEA8912774	SP147_2	Oryza sativa	Indica	indica	China	IRGC 121411	GSOR302117	China, Hunan Province, Hunan Identificaiton Centre for Rice Blast Disease Resistance	N28.8, E112.2	September 5. 2020
PRJEB45634	ERS6595659	SAMEA8912777	SP152_2	Oryza sativa	Indica	indica	Sri Lanka	IRGC 121094	GSOR301814	China, Hunan Province, Hunan Identificaiton Centre for Rice Blast Disease Resistance	N28.8, E112.2	September 5. 2020
PRJEB45634	ERS6595661	SAMEA8912779	SP157_2	Oryza sativa	Indica	indica	India	IRGC 117545	GSOR301571	China, Hunan Province, Hunan Identificaiton Centre for Rice Blast Disease Resistance	N28.8, E112.2	September 5. 2020
PRJEB45634	ERS6595671	SAMEA8912789	SP200_2	Oryza sativa	Indica	indica	India	IRGC 121201	GSOR301907	China, Hunan Province, Hunan Identificaiton Centre for Rice Blast Disease Resistance	N28.8, E112.2	September 5. 2020
PRJEB45634	ERS6595678	SAMEA8912796	SP223_2	Oryza sativa	Indica	indica	China	IRGC 120971	GSOR301702	China, Hunan Province, Hunan Identificaiton Centre for Rice Blast Disease Resistance	N28.8, E112.2	September 5. 2020
PRJEB45634	ERS6595682	SAMEA8912800	SP237_2	Oryza sativa	Indica	indica	Philippines	IRGC 121753	GSOR302456	China, Hunan Province, Hunan Identificaiton Centre for Rice Blast Disease Resistance	N28.8, E112.2	September 5. 2020
PRJEB45634	ERS6595685	SAMEA8912803	SP260_2	Oryza sativa	Indica	indica	Sri Lanka	IRGC 121158	GSOR301871	China, Hunan Province, Hunan Identificaiton Centre for Rice Blast Disease Resistance	N28.8, E112.2	September 5. 2020
PRJEB45634	ERS6595689	SAMEA8912807	SP282_2	Oryza sativa	Indica	indica	Sri Lanka	IRGC 120893	GSOR301639	China, Hunan Province, Hunan Identificaiton Centre for Rice Blast Disease Resistance	N28.8, E112.2	September 5. 2020
PRJEB45634	ERS6595692	SAMEA8912810	SP287_2	Oryza sativa	Indica	indica	Philippines	IRGC 121759	GSOR302462	China, Hunan Province, Hunan Identificaiton Centre for Rice Blast Disease Resistance	N28.8, E112.2	September 5. 2020
PRJEB45634	ERS6595693	SAMEA8912811	SP298_2	Oryza sativa	Indica	indica	Philippines	IRGC 120984	GSOR301713	China, Hunan Province, Hunan Identificaiton Centre for Rice Blast Disease Resistance	N28.8, E112.2	September 5. 2020
PRJEB45634	ERS6595697	SAMEA8912815	SP304_2	Oryza sativa	Indica	indica	United States of America	IRGC 121608	GSOR302314	China, Hunan Province, Hunan Identificaiton Centre for Rice Blast Disease Resistance	N28.8, E112.2	September 5. 2020
PRJEB45634	ERS6595699	SAMEA8912817	SP309_2	Oryza sativa	Indica	indica	Philippines	IRGC 121076	GSOR301796	China, Hunan Province, Hunan Identificaiton Centre for Rice Blast Disease Resistance	N28.8, E112.2	September 5. 2020
PRJEB45634	ERS6595700	SAMEA8912818	SP310_2	Oryza sativa	Indica	indica	Madagascar	IRGC 121785	GSOR302488	China, Hunan Province, Hunan Identificaiton Centre for Rice Blast Disease Resistance	N28.8, E112.2	September 5. 2020
PRJEB45634	ERS6595701	SAMEA8912819	SP332_2	Oryza sativa	Indica	indica	Vietnam	IRGC 121884	GSOR302582	China, Hunan Province, Hunan Identificaiton Centre for Rice Blast Disease Resistance	N28.8, E112.2	September 5. 2020
PRJEB45634	ERS6595711	SAMEA8912829	SP395_2	Oryza sativa	Indica	indica	Ecuador	IRGC 121085	GSOR301805	China, Hunan Province, Hunan Identificaiton Centre for Rice Blast Disease Resistance	N28.8, E112.2	September 5. 2020
PRJEB45634	ERS6595715	SAMEA8912833	SP403_2	Oryza sativa	Indica	indica	China	IRGC 120972	GSOR301703	China, Hunan Province, Hunan Identificaiton Centre for Rice Blast Disease Resistance	N28.8, E112.2	September 5. 2020
PRJEB45634	ERS6595723	SAMEA8912841	SP433_2	Oryza sativa	Indica	indica	Senegal	IRGC 121850	GSOR302548	China, Hunan Province, Hunan Identificaiton Centre for Rice Blast Disease Resistance	N28.8, E112.2	September 5. 2020
PRJEB45634	ERS6595729	SAMEA8912847	SP36_3	Oryza sativa	Indica	indica	Taiwan	IRGC 120974	GSOR301705	China, Hunan Province, Hunan Identificaiton Centre for Rice Blast Disease Resistance	N28.8, E112.2	September 5. 2020
PRJEB45634	ERS6595730	SAMEA8912848	SP39_3	Oryza sativa	Indica	indica	Philippines	IRGC 121760	GSOR302463	China, Hunan Province, Hunan Identificaiton Centre for Rice Blast Disease Resistance	N28.8, E112.2	September 5. 2020
PRJEB45634	ERS6595735	SAMEA8912853	SP60_3	Oryza sativa	Indica	indica	Guatemala	IRGC 120977	GSOR301707	China, Hunan Province, Hunan Identificaiton Centre for Rice Blast Disease Resistance	N28.8, E112.2	September 5. 2020
PRJEB45634	ERS6595737	SAMEA8912855	SP62_3	Oryza sativa	Indica	indica	Bhutan	IRGC 121832	GSOR302530	China, Hunan Province, Hunan Identificaiton Centre for Rice Blast Disease Resistance	N28.8, E112.2	September 5. 2020
PRJEB45634	ERS6595747	SAMEA8912865	SP89_3	Oryza sativa	Indica	indica	China	IRGC 121528	GSOR302234	China, Hunan Province, Hunan Identificaiton Centre for Rice Blast Disease Resistance	N28.8, E112.2	September 5. 2020
PRJEB45634	ERS6595748	SAMEA8912866	SP92_3	Oryza sativa	Indica	indica	Mali	IRGC 121771	GSOR302474	China, Hunan Province, Hunan Identificaiton Centre for Rice Blast Disease Resistance	N28.8, E112.2	September 5. 2020
PRJEB45634	ERS6595751	SAMEA8912869	SP106_3	Oryza sativa	Indica	indica	Korea, Republic of	IRGC 121826	GSOR302524	China, Hunan Province, Hunan Identificaiton Centre for Rice Blast Disease Resistance	N28.8, E112.2	September 5. 2020
PRJEB45634	ERS6595752	SAMEA8912870	SP108_3	Oryza sativa	Indica	indica	Bhutan	IRGC 121099	GSOR301819	China, Hunan Province, Hunan Identificaiton Centre for Rice Blast Disease Resistance	N28.8, E112.2	September 5. 2020
PRJEB45634	ERS6595756	SAMEA8912874	SP122_3	Oryza sativa	Indica	indica	Taiwan	IRGC 121611	GSOR302317	China, Hunan Province, Hunan Identificaiton Centre for Rice Blast Disease Resistance	N28.8, E112.2	September 5. 2020
PRJEB45634	ERS6595758	SAMEA8912876	SP126_3	Oryza sativa	Indica	indica	India	IRGC 121872	GSOR302570	China, Hunan Province, Hunan Identificaiton Centre for Rice Blast Disease Resistance	N28.8, E112.2	September 5. 2020
PRJEB45634	ERS6595759	SAMEA8912877	SP128_3	Oryza sativa	Indica	indica	Philippines	IRGC 121748	GSOR302451	China, Hunan Province, Hunan Identificaiton Centre for Rice Blast Disease Resistance	N28.8, E112.2	September 5. 2020
PRJEB45634	ERS6595760	SAMEA8912878	SP131_3	Oryza sativa	Indica	indica	Mali	IRGC 121827	GSOR302525	China, Hunan Province, Hunan Identificaiton Centre for Rice Blast Disease Resistance	N28.8, E112.2	September 5. 2020
PRJEB45634	ERS6595762	SAMEA8912880	SP135_3	Oryza sativa	Indica	indica	China	IRGC 121156	GSOR301869	China, Hunan Province, Hunan Identificaiton Centre for Rice Blast Disease Resistance	N28.8, E112.2	September 5. 2020
PRJEB45634	ERS6595763	SAMEA8912881	SP138_3	Oryza sativa	Indica	indica	Bangladesh	IRGC 121621	GSOR302327	China, Hunan Province, Hunan Identificaiton Centre for Rice Blast Disease Resistance	N28.8, E112.2	September 5. 2020
PRJEB45634	ERS6595764	SAMEA8912882	SP139_3	Oryza sativa	Indica	indica	Guatemala	IRGC 120976	GSOR301706	China, Hunan Province, Hunan Identificaiton Centre for Rice Blast Disease Resistance	N28.8, E112.2	September 5. 2020
PRJEB45634	ERS6595766	SAMEA8912884	SP147_3	Oryza sativa	Indica	indica	China	IRGC 121411	GSOR302117	China, Hunan Province, Hunan Identificaiton Centre for Rice Blast Disease Resistance	N28.8, E112.2	September 5. 2020
PRJEB45634	ERS6595769	SAMEA8912887	SP152_3	Oryza sativa	Indica	indica	Sri Lanka	IRGC 121094	GSOR301814	China, Hunan Province, Hunan Identificaiton Centre for Rice Blast Disease Resistance	N28.8, E112.2	September 5. 2020
PRJEB45634	ERS6595771	SAMEA8912889	SP157_3	Oryza sativa	Indica	indica	India	IRGC 117545	GSOR301571	China, Hunan Province, Hunan Identificaiton Centre for Rice Blast Disease Resistance	N28.8, E112.2	September 5. 2020
PRJEB45634	ERS6595781	SAMEA8912899	SP200_3	Oryza sativa	Indica	indica	India	IRGC 121201	GSOR301907	China, Hunan Province, Hunan Identificaiton Centre for Rice Blast Disease Resistance	N28.8, E112.2	September 5. 2020
PRJEB45634	ERS6595788	SAMEA8912906	SP223_3	Oryza sativa	Indica	indica	China	IRGC 120971	GSOR301702	China, Hunan Province, Hunan Identificaiton Centre for Rice Blast Disease Resistance	N28.8, E112.2	September 5. 2020
PRJEB45634	ERS6595792	SAMEA8912910	SP237_3	Oryza sativa	Indica	indica	Philippines	IRGC 121753	GSOR302456	China, Hunan Province, Hunan Identificaiton Centre for Rice Blast Disease Resistance	N28.8, E112.2	September 5. 2020
PRJEB45634	ERS6595795	SAMEA8912913	SP260_3	Oryza sativa	Indica	indica	Sri Lanka	IRGC 121158	GSOR301871	China, Hunan Province, Hunan Identificaiton Centre for Rice Blast Disease Resistance	N28.8, E112.2	September 5. 2020
PRJEB45634	ERS6595799	SAMEA8912917	SP282_3	Oryza sativa	Indica	indica	Sri Lanka	IRGC 120893	GSOR301639	China, Hunan Province, Hunan Identificaiton Centre for Rice Blast Disease Resistance	N28.8, E112.2	September 5. 2020
PRJEB45634	ERS6595802	SAMEA8912920	SP287_3	Oryza sativa	Indica	indica	Philippines	IRGC 121759	GSOR302462	China, Hunan Province, Hunan Identificaiton Centre for Rice Blast Disease Resistance	N28.8, E112.2	September 5. 2020
PRJEB45634	ERS6595803	SAMEA8912921	SP298_3	Oryza sativa	Indica	indica	Philippines	IRGC 120984	GSOR301713	China, Hunan Province, Hunan Identificaiton Centre for Rice Blast Disease Resistance	N28.8, E112.2	September 5. 2020
PRJEB45634	ERS6595807	SAMEA8912925	SP304_3	Oryza sativa	Indica	indica	United States of America	IRGC 121608	GSOR302314	China, Hunan Province, Hunan Identificaiton Centre for Rice Blast Disease Resistance	N28.8, E112.2	September 5. 2020
PRJEB45634	ERS6595809	SAMEA8912927	SP309_3	Oryza sativa	Indica	indica	Philippines	IRGC 121076	GSOR301796	China, Hunan Province, Hunan Identificaiton Centre for Rice Blast Disease Resistance	N28.8, E112.2	September 5. 2020
PRJEB45634	ERS6595810	SAMEA8912928	SP310_3	Oryza sativa	Indica	indica	Madagascar	IRGC 121785	GSOR302488	China, Hunan Province, Hunan Identificaiton Centre for Rice Blast Disease Resistance	N28.8, E112.2	September 5. 2020
PRJEB45634	ERS6595811	SAMEA8912929	SP332_3	Oryza sativa	Indica	indica	Vietnam	IRGC 121884	GSOR302582	China, Hunan Province, Hunan Identificaiton Centre for Rice Blast Disease Resistance	N28.8, E112.2	September 5. 2020
PRJEB45634	ERS6595821	SAMEA8912939	SP395_3	Oryza sativa	Indica	indica	Ecuador	IRGC 121085	GSOR301805	China, Hunan Province, Hunan Identificaiton Centre for Rice Blast Disease Resistance	N28.8, E112.2	September 5. 2020
PRJEB45634	ERS6595825	SAMEA8912943	SP403_3	Oryza sativa	Indica	indica	China	IRGC 120972	GSOR301703	China, Hunan Province, Hunan Identificaiton Centre for Rice Blast Disease Resistance	N28.8, E112.2	September 5. 2020
PRJEB45634	ERS6595833	SAMEA8912951	SP433_3	Oryza sativa	Indica	indica	Senegal	IRGC 121850	GSOR302548	China, Hunan Province, Hunan Identificaiton Centre for Rice Blast Disease Resistance	N28.8, E112.2	September 5. 2020
PRJEB45634	ERS6595504	SAMEA8912621	SP8_1	Oryza sativa	Unassigned	Unassigned	India	IRGC 121133	GSOR301849	China, Hunan Province, Hunan Identificaiton Centre for Rice Blast Disease Resistance	N28.8, E112.2	September 5. 2020
PRJEB45634	ERS6595510	SAMEA8912627	SP41_1	Oryza sativa	Unassigned	Unassigned	Madagascar	IRGC 121636	GSOR302342	China, Hunan Province, Hunan Identificaiton Centre for Rice Blast Disease Resistance	N28.8, E112.2	September 5. 2020
PRJEB45634	ERS6595511	SAMEA8912628	SP48_1	Oryza sativa	Unassigned	Unassigned	China	IRGC 121001	GSOR301726	China, Hunan Province, Hunan Identificaiton Centre for Rice Blast Disease Resistance	N28.8, E112.2	September 5. 2020
PRJEB45634	ERS6595517	SAMEA8912634	SP67_1	Oryza sativa	Unassigned	Unassigned	Senegal	IRGC 121849	GSOR302547	China, Hunan Province, Hunan Identificaiton Centre for Rice Blast Disease Resistance	N28.8, E112.2	September 5. 2020
PRJEB45634	ERS6595521	SAMEA8912638	SP77_1	Oryza sativa	Unassigned	Unassigned	Malaysia	IRGC 121275	GSOR301981	China, Hunan Province, Hunan Identificaiton Centre for Rice Blast Disease Resistance	N28.8, E112.2	September 5. 2020
PRJEB45634	ERS6595522	SAMEA8912639	SP80_1	Oryza sativa	Unassigned	Unassigned	Senegal	IRGC 121858	GSOR302556	China, Hunan Province, Hunan Identificaiton Centre for Rice Blast Disease Resistance	N28.8, E112.2	September 5. 2020
PRJEB45634	ERS6595529	SAMEA8912646	SP95_1	Oryza sativa	Unassigned	Unassigned	India	IRGC 117598	GSOR301596	China, Hunan Province, Hunan Identificaiton Centre for Rice Blast Disease Resistance	N28.8, E112.2	September 5. 2020
PRJEB45634	ERS6595532	SAMEA8912649	SP112_1	Oryza sativa	Unassigned	Unassigned	Sri Lanka	IRGC 121152	GSOR301866	China, Hunan Province, Hunan Identificaiton Centre for Rice Blast Disease Resistance	N28.8, E112.2	September 5. 2020
PRJEB45634	ERS6595544	SAMEA8912661	SP143_1	Oryza sativa	Unassigned	Unassigned	Italy	IRGC 121497	GSOR302203	China, Hunan Province, Hunan Identificaiton Centre for Rice Blast Disease Resistance	N28.8, E112.2	September 5. 2020
PRJEB45634	ERS6595552	SAMEA8912670	SP164_1	Oryza sativa	Unassigned	Unassigned	Indonesia	IRGC 121633	GSOR302339	China, Hunan Province, Hunan Identificaiton Centre for Rice Blast Disease Resistance	N28.8, E112.2	September 5. 2020
PRJEB45634	ERS6595554	SAMEA8912672	SP167_1	Oryza sativa	Unassigned	Unassigned	Philippines	IRGC 121615	GSOR302321	China, Hunan Province, Hunan Identificaiton Centre for Rice Blast Disease Resistance	N28.8, E112.2	September 5. 2020
PRJEB45634	ERS6595561	SAMEA8912679	SP201_1	Oryza sativa	Unassigned	Unassigned	Philippines	IRGC 121880	GSOR302578	China, Hunan Province, Hunan Identificaiton Centre for Rice Blast Disease Resistance	N28.8, E112.2	September 5. 2020
PRJEB45634	ERS6595562	SAMEA8912680	SP208_1	Oryza sativa	Unassigned	Unassigned	Vietnam	IRGC 121387	GSOR302093	China, Hunan Province, Hunan Identificaiton Centre for Rice Blast Disease Resistance	N28.8, E112.2	September 5. 2020
PRJEB45634	ERS6595564	SAMEA8912682	SP210_1	Oryza sativa	Unassigned	Unassigned	Sri Lanka	IRGC 121506	GSOR302212	China, Hunan Province, Hunan Identificaiton Centre for Rice Blast Disease Resistance	N28.8, E112.2	September 5. 2020
PRJEB45634	ERS6595576	SAMEA8912694	SP265_1	Oryza sativa	Unassigned	Unassigned	Bangladesh	IRGC 120932	GSOR301671	China, Hunan Province, Hunan Identificaiton Centre for Rice Blast Disease Resistance	N28.8, E112.2	September 5. 2020
PRJEB45634	ERS6595588	SAMEA8912706	SP306_1	Oryza sativa	Unassigned	Unassigned	Philippines	IRGC 121617	GSOR302323	China, Hunan Province, Hunan Identificaiton Centre for Rice Blast Disease Resistance	N28.8, E112.2	September 5. 2020
PRJEB45634	ERS6595593	SAMEA8912711	SP349_1	Oryza sativa	Unassigned	Unassigned	Philippines	IRGC 121756	GSOR302459	China, Hunan Province, Hunan Identificaiton Centre for Rice Blast Disease Resistance	N28.8, E112.2	September 5. 2020
PRJEB45634	ERS6595596	SAMEA8912714	SP369_1	Oryza sativa	Unassigned	Unassigned	Madagascar	IRGC 121659	GSOR302362	China, Hunan Province, Hunan Identificaiton Centre for Rice Blast Disease Resistance	N28.8, E112.2	September 5. 2020
PRJEB45634	ERS6595615	SAMEA8912733	SP8_2	Oryza sativa	Unassigned	Unassigned	India	IRGC 121133	GSOR301849	China, Hunan Province, Hunan Identificaiton Centre for Rice Blast Disease Resistance	N28.8, E112.2	September 5. 2020
PRJEB45634	ERS6595621	SAMEA8912739	SP41_2	Oryza sativa	Unassigned	Unassigned	Madagascar	IRGC 121636	GSOR302342	China, Hunan Province, Hunan Identificaiton Centre for Rice Blast Disease Resistance	N28.8, E112.2	September 5. 2020
PRJEB45634	ERS6595622	SAMEA8912740	SP48_2	Oryza sativa	Unassigned	Unassigned	China	IRGC 121001	GSOR301726	China, Hunan Province, Hunan Identificaiton Centre for Rice Blast Disease Resistance	N28.8, E112.2	September 5. 2020
PRJEB45634	ERS6595628	SAMEA8912746	SP67_2	Oryza sativa	Unassigned	Unassigned	Senegal	IRGC 121849	GSOR302547	China, Hunan Province, Hunan Identificaiton Centre for Rice Blast Disease Resistance	N28.8, E112.2	September 5. 2020
PRJEB45634	ERS6595632	SAMEA8912750	SP77_2	Oryza sativa	Unassigned	Unassigned	Malaysia	IRGC 121275	GSOR301981	China, Hunan Province, Hunan Identificaiton Centre for Rice Blast Disease Resistance	N28.8, E112.2	September 5. 2020
PRJEB45634	ERS6595633	SAMEA8912751	SP80_2	Oryza sativa	Unassigned	Unassigned	Senegal	IRGC 121858	GSOR302556	China, Hunan Province, Hunan Identificaiton Centre for Rice Blast Disease Resistance	N28.8, E112.2	September 5. 2020
PRJEB45634	ERS6595640	SAMEA8912758	SP95_2	Oryza sativa	Unassigned	Unassigned	India	IRGC 117598	GSOR301596	China, Hunan Province, Hunan Identificaiton Centre for Rice Blast Disease Resistance	N28.8, E112.2	September 5. 2020
PRJEB45634	ERS6595643	SAMEA8912761	SP112_2	Oryza sativa	Unassigned	Unassigned	Sri Lanka	IRGC 121152	GSOR301866	China, Hunan Province, Hunan Identificaiton Centre for Rice Blast Disease Resistance	N28.8, E112.2	September 5. 2020
PRJEB45634	ERS6595655	SAMEA8912773	SP143_2	Oryza sativa	Unassigned	Unassigned	Italy	IRGC 121497	GSOR302203	China, Hunan Province, Hunan Identificaiton Centre for Rice Blast Disease Resistance	N28.8, E112.2	September 5. 2020
PRJEB45634	ERS6595663	SAMEA8912781	SP164_2	Oryza sativa	Unassigned	Unassigned	Indonesia	IRGC 121633	GSOR302339	China, Hunan Province, Hunan Identificaiton Centre for Rice Blast Disease Resistance	N28.8, E112.2	September 5. 2020
PRJEB45634	ERS6595665	SAMEA8912783	SP167_2	Oryza sativa	Unassigned	Unassigned	Philippines	IRGC 121615	GSOR302321	China, Hunan Province, Hunan Identificaiton Centre for Rice Blast Disease Resistance	N28.8, E112.2	September 5. 2020
PRJEB45634	ERS6595672	SAMEA8912790	SP201_2	Oryza sativa	Unassigned	Unassigned	Philippines	IRGC 121880	GSOR302578	China, Hunan Province, Hunan Identificaiton Centre for Rice Blast Disease Resistance	N28.8, E112.2	September 5. 2020
PRJEB45634	ERS6595673	SAMEA8912791	SP208_2	Oryza sativa	Unassigned	Unassigned	Vietnam	IRGC 121387	GSOR302093	China, Hunan Province, Hunan Identificaiton Centre for Rice Blast Disease Resistance	N28.8, E112.2	September 5. 2020
PRJEB45634	ERS6595675	SAMEA8912793	SP210_2	Oryza sativa	Unassigned	Unassigned	Sri Lanka	IRGC 121506	GSOR302212	China, Hunan Province, Hunan Identificaiton Centre for Rice Blast Disease Resistance	N28.8, E112.2	September 5. 2020
PRJEB45634	ERS6595687	SAMEA8912805	SP265_2	Oryza sativa	Unassigned	Unassigned	Bangladesh	IRGC 120932	GSOR301671	China, Hunan Province, Hunan Identificaiton Centre for Rice Blast Disease Resistance	N28.8, E112.2	September 5. 2020
PRJEB45634	ERS6595698	SAMEA8912816	SP306_2	Oryza sativa	Unassigned	Unassigned	Philippines	IRGC 121617	GSOR302323	China, Hunan Province, Hunan Identificaiton Centre for Rice Blast Disease Resistance	N28.8, E112.2	September 5. 2020
PRJEB45634	ERS6595703	SAMEA8912821	SP349_2	Oryza sativa	Unassigned	Unassigned	Philippines	IRGC 121756	GSOR302459	China, Hunan Province, Hunan Identificaiton Centre for Rice Blast Disease Resistance	N28.8, E112.2	September 5. 2020
PRJEB45634	ERS6595706	SAMEA8912824	SP369_2	Oryza sativa	Unassigned	Unassigned	Madagascar	IRGC 121659	GSOR302362	China, Hunan Province, Hunan Identificaiton Centre for Rice Blast Disease Resistance	N28.8, E112.2	September 5. 2020
PRJEB45634	ERS6595725	SAMEA8912843	SP8_3	Oryza sativa	Unassigned	Unassigned	India	IRGC 121133	GSOR301849	China, Hunan Province, Hunan Identificaiton Centre for Rice Blast Disease Resistance	N28.8, E112.2	September 5. 2020
PRJEB45634	ERS6595731	SAMEA8912849	SP41_3	Oryza sativa	Unassigned	Unassigned	Madagascar	IRGC 121636	GSOR302342	China, Hunan Province, Hunan Identificaiton Centre for Rice Blast Disease Resistance	N28.8, E112.2	September 5. 2020
PRJEB45634	ERS6595732	SAMEA8912850	SP48_3	Oryza sativa	Unassigned	Unassigned	China	IRGC 121001	GSOR301726	China, Hunan Province, Hunan Identificaiton Centre for Rice Blast Disease Resistance	N28.8, E112.2	September 5. 2020
PRJEB45634	ERS6595738	SAMEA8912856	SP67_3	Oryza sativa	Unassigned	Unassigned	Senegal	IRGC 121849	GSOR302547	China, Hunan Province, Hunan Identificaiton Centre for Rice Blast Disease Resistance	N28.8, E112.2	September 5. 2020
PRJEB45634	ERS6595742	SAMEA8912860	SP77_3	Oryza sativa	Unassigned	Unassigned	Malaysia	IRGC 121275	GSOR301981	China, Hunan Province, Hunan Identificaiton Centre for Rice Blast Disease Resistance	N28.8, E112.2	September 5. 2020
PRJEB45634	ERS6595743	SAMEA8912861	SP80_3	Oryza sativa	Unassigned	Unassigned	Senegal	IRGC 121858	GSOR302556	China, Hunan Province, Hunan Identificaiton Centre for Rice Blast Disease Resistance	N28.8, E112.2	September 5. 2020
PRJEB45634	ERS6595750	SAMEA8912868	SP95_3	Oryza sativa	Unassigned	Unassigned	India	IRGC 117598	GSOR301596	China, Hunan Province, Hunan Identificaiton Centre for Rice Blast Disease Resistance	N28.8, E112.2	September 5. 2020
PRJEB45634	ERS6595753	SAMEA8912871	SP112_3	Oryza sativa	Unassigned	Unassigned	Sri Lanka	IRGC 121152	GSOR301866	China, Hunan Province, Hunan Identificaiton Centre for Rice Blast Disease Resistance	N28.8, E112.2	September 5. 2020
PRJEB45634	ERS6595765	SAMEA8912883	SP143_3	Oryza sativa	Unassigned	Unassigned	Italy	IRGC 121497	GSOR302203	China, Hunan Province, Hunan Identificaiton Centre for Rice Blast Disease Resistance	N28.8, E112.2	September 5. 2020
PRJEB45634	ERS6595773	SAMEA8912891	SP164_3	Oryza sativa	Unassigned	Unassigned	Indonesia	IRGC 121633	GSOR302339	China, Hunan Province, Hunan Identificaiton Centre for Rice Blast Disease Resistance	N28.8, E112.2	September 5. 2020
PRJEB45634	ERS6595775	SAMEA8912893	SP167_3	Oryza sativa	Unassigned	Unassigned	Philippines	IRGC 121615	GSOR302321	China, Hunan Province, Hunan Identificaiton Centre for Rice Blast Disease Resistance	N28.8, E112.2	September 5. 2020
PRJEB45634	ERS6595782	SAMEA8912900	SP201_3	Oryza sativa	Unassigned	Unassigned	Philippines	IRGC 121880	GSOR302578	China, Hunan Province, Hunan Identificaiton Centre for Rice Blast Disease Resistance	N28.8, E112.2	September 5. 2020
PRJEB45634	ERS6595783	SAMEA8912901	SP208_3	Oryza sativa	Unassigned	Unassigned	Vietnam	IRGC 121387	GSOR302093	China, Hunan Province, Hunan Identificaiton Centre for Rice Blast Disease Resistance	N28.8, E112.2	September 5. 2020
PRJEB45634	ERS6595785	SAMEA8912903	SP210_3	Oryza sativa	Unassigned	Unassigned	Sri Lanka	IRGC 121506	GSOR302212	China, Hunan Province, Hunan Identificaiton Centre for Rice Blast Disease Resistance	N28.8, E112.2	September 5. 2020
PRJEB45634	ERS6595797	SAMEA8912915	SP265_3	Oryza sativa	Unassigned	Unassigned	Bangladesh	IRGC 120932	GSOR301671	China, Hunan Province, Hunan Identificaiton Centre for Rice Blast Disease Resistance	N28.8, E112.2	September 5. 2020
PRJEB45634	ERS6595808	SAMEA8912926	SP306_3	Oryza sativa	Unassigned	Unassigned	Philippines	IRGC 121617	GSOR302323	China, Hunan Province, Hunan Identificaiton Centre for Rice Blast Disease Resistance	N28.8, E112.2	September 5. 2020
PRJEB45634	ERS6595813	SAMEA8912931	SP349_3	Oryza sativa	Unassigned	Unassigned	Philippines	IRGC 121756	GSOR302459	China, Hunan Province, Hunan Identificaiton Centre for Rice Blast Disease Resistance	N28.8, E112.2	September 5. 2020
PRJEB45634	ERS6595816	SAMEA8912934	SP369_3	Oryza sativa	Unassigned	Unassigned	Madagascar	IRGC 121659	GSOR302362	China, Hunan Province, Hunan Identificaiton Centre for Rice Blast Disease Resistance	N28.8, E112.2	September 5. 2020
PRJEB45634	ERS6595518	SAMEA8912635	SP68_1	Oryza sativa	Admixed-Japonica	japonica	Japan	IRGC 121781	GSOR302484	China, Hunan Province, Hunan Identificaiton Centre for Rice Blast Disease Resistance	N28.8, E112.2	September 5. 2020
PRJEB45634	ERS6595608	SAMEA8912726	SP420_1	Oryza sativa	Admixed-Japonica	japonica	Bhutan	IRGC 121292	GSOR301998	China, Hunan Province, Hunan Identificaiton Centre for Rice Blast Disease Resistance	N28.8, E112.2	September 5. 2020
PRJEB45634	ERS6595629	SAMEA8912747	SP68_2	Oryza sativa	Admixed-Japonica	japonica	Japan	IRGC 121781	GSOR302484	China, Hunan Province, Hunan Identificaiton Centre for Rice Blast Disease Resistance	N28.8, E112.2	September 5. 2020
PRJEB45634	ERS6595718	SAMEA8912836	SP420_2	Oryza sativa	Admixed-Japonica	japonica	Bhutan	IRGC 121292	GSOR301998	China, Hunan Province, Hunan Identificaiton Centre for Rice Blast Disease Resistance	N28.8, E112.2	September 5. 2020
PRJEB45634	ERS6595739	SAMEA8912857	SP68_3	Oryza sativa	Admixed-Japonica	japonica	Japan	IRGC 121781	GSOR302484	China, Hunan Province, Hunan Identificaiton Centre for Rice Blast Disease Resistance	N28.8, E112.2	September 5. 2020
PRJEB45634	ERS6595828	SAMEA8912946	SP420_3	Oryza sativa	Admixed-Japonica	japonica	Bhutan	IRGC 121292	GSOR301998	China, Hunan Province, Hunan Identificaiton Centre for Rice Blast Disease Resistance	N28.8, E112.2	September 5. 2020
PRJEB45634	ERS6595534	SAMEA8912651	SP119_1	Oryza sativa	Temperate japonica	japonica	United States of America	IRGC 121572	GSOR302278	China, Hunan Province, Hunan Identificaiton Centre for Rice Blast Disease Resistance	N28.8, E112.2	September 5. 2020
PRJEB45634	ERS6595568	SAMEA8912686	SP226_1	Oryza sativa	Temperate japonica	japonica	Republic of Korea	IRGC 121213	GSOR301919	China, Hunan Province, Hunan Identificaiton Centre for Rice Blast Disease Resistance	N28.8, E112.2	September 5. 2020
PRJEB45634	ERS6595569	SAMEA8912687	SP229_1	Oryza sativa	Temperate japonica	japonica	Republic of Korea	IRGC 121554	GSOR302260	China, Hunan Province, Hunan Identificaiton Centre for Rice Blast Disease Resistance	N28.8, E112.2	September 5. 2020
PRJEB45634	ERS6595572	SAMEA8912690	SP238_1	Oryza sativa	Temperate japonica	japonica	China	IRGC 121548	GSOR302254	China, Hunan Province, Hunan Identificaiton Centre for Rice Blast Disease Resistance	N28.8, E112.2	September 5. 2020
PRJEB45634	ERS6595598	SAMEA8912716	SP373_1	Oryza sativa	Temperate japonica	japonica	Japan	IRGC 121354	GSOR302060	China, Hunan Province, Hunan Identificaiton Centre for Rice Blast Disease Resistance	N28.8, E112.2	September 5. 2020
PRJEB45634	ERS6595607	SAMEA8912725	SP415_1	Oryza sativa	Temperate japonica	japonica	Italy	IRGC 121334	GSOR302040	China, Hunan Province, Hunan Identificaiton Centre for Rice Blast Disease Resistance	N28.8, E112.2	September 5. 2020
PRJEB45634	ERS6595611	SAMEA8912729	SP426_1	Oryza sativa	Temperate japonica	japonica	Italy	IRGC 121267	GSOR301973	China, Hunan Province, Hunan Identificaiton Centre for Rice Blast Disease Resistance	N28.8, E112.2	September 5. 2020
PRJEB45634	ERS6595645	SAMEA8912763	SP119_2	Oryza sativa	Temperate japonica	japonica	United States of America	IRGC 121572	GSOR302278	China, Hunan Province, Hunan Identificaiton Centre for Rice Blast Disease Resistance	N28.8, E112.2	September 5. 2020
PRJEB45634	ERS6595679	SAMEA8912797	SP226_2	Oryza sativa	Temperate japonica	japonica	Republic of Korea	IRGC 121213	GSOR301919	China, Hunan Province, Hunan Identificaiton Centre for Rice Blast Disease Resistance	N28.8, E112.2	September 5. 2020
PRJEB45634	ERS6595680	SAMEA8912798	SP229_2	Oryza sativa	Temperate japonica	japonica	Republic of Korea	IRGC 121554	GSOR302260	China, Hunan Province, Hunan Identificaiton Centre for Rice Blast Disease Resistance	N28.8, E112.2	September 5. 2020
PRJEB45634	ERS6595683	SAMEA8912801	SP238_2	Oryza sativa	Temperate japonica	japonica	China	IRGC 121548	GSOR302254	China, Hunan Province, Hunan Identificaiton Centre for Rice Blast Disease Resistance	N28.8, E112.2	September 5. 2020
PRJEB45634	ERS6595708	SAMEA8912826	SP373_2	Oryza sativa	Temperate japonica	japonica	Japan	IRGC 121354	GSOR302060	China, Hunan Province, Hunan Identificaiton Centre for Rice Blast Disease Resistance	N28.8, E112.2	September 5. 2020
PRJEB45634	ERS6595717	SAMEA8912835	SP415_2	Oryza sativa	Temperate japonica	japonica	Italy	IRGC 121334	GSOR302040	China, Hunan Province, Hunan Identificaiton Centre for Rice Blast Disease Resistance	N28.8, E112.2	September 5. 2020
PRJEB45634	ERS6595721	SAMEA8912839	SP426_2	Oryza sativa	Temperate japonica	japonica	Italy	IRGC 121267	GSOR301973	China, Hunan Province, Hunan Identificaiton Centre for Rice Blast Disease Resistance	N28.8, E112.2	September 5. 2020
PRJEB45634	ERS6595755	SAMEA8912873	SP119_3	Oryza sativa	Temperate japonica	japonica	United States of America	IRGC 121572	GSOR302278	China, Hunan Province, Hunan Identificaiton Centre for Rice Blast Disease Resistance	N28.8, E112.2	September 5. 2020
PRJEB45634	ERS6595789	SAMEA8912907	SP226_3	Oryza sativa	Temperate japonica	japonica	Republic of Korea	IRGC 121213	GSOR301919	China, Hunan Province, Hunan Identificaiton Centre for Rice Blast Disease Resistance	N28.8, E112.2	September 5. 2020
PRJEB45634	ERS6595790	SAMEA8912908	SP229_3	Oryza sativa	Temperate japonica	japonica	Republic of Korea	IRGC 121554	GSOR302260	China, Hunan Province, Hunan Identificaiton Centre for Rice Blast Disease Resistance	N28.8, E112.2	September 5. 2020
PRJEB45634	ERS6595793	SAMEA8912911	SP238_3	Oryza sativa	Temperate japonica	japonica	China	IRGC 121548	GSOR302254	China, Hunan Province, Hunan Identificaiton Centre for Rice Blast Disease Resistance	N28.8, E112.2	September 5. 2020
PRJEB45634	ERS6595818	SAMEA8912936	SP373_3	Oryza sativa	Temperate japonica	japonica	Japan	IRGC 121354	GSOR302060	China, Hunan Province, Hunan Identificaiton Centre for Rice Blast Disease Resistance	N28.8, E112.2	September 5. 2020
PRJEB45634	ERS6595827	SAMEA8912945	SP415_3	Oryza sativa	Temperate japonica	japonica	Italy	IRGC 121334	GSOR302040	China, Hunan Province, Hunan Identificaiton Centre for Rice Blast Disease Resistance	N28.8, E112.2	September 5. 2020
PRJEB45634	ERS6595831	SAMEA8912949	SP426_3	Oryza sativa	Temperate japonica	japonica	Italy	IRGC 121267	GSOR301973	China, Hunan Province, Hunan Identificaiton Centre for Rice Blast Disease Resistance	N28.8, E112.2	September 5. 2020
PRJEB45634	ERS6595503	SAMEA8912620	SP3_1	Oryza sativa	Tropical japonica	japonica	Madagascar	IRGC 121699	GSOR302402	China, Hunan Province, Hunan Identificaiton Centre for Rice Blast Disease Resistance	N28.8, E112.2	September 5. 2020
PRJEB45634	ERS6595505	SAMEA8912622	SP11_1	Oryza sativa	Tropical japonica	japonica	Madagascar	IRGC 121600	GSOR302306	China, Hunan Province, Hunan Identificaiton Centre for Rice Blast Disease Resistance	N28.8, E112.2	September 5. 2020
PRJEB45634	ERS6595512	SAMEA8912629	SP51_1	Oryza sativa	Tropical japonica	japonica	Ghana	IRGC 121670	GSOR302373	China, Hunan Province, Hunan Identificaiton Centre for Rice Blast Disease Resistance	N28.8, E112.2	September 5. 2020
PRJEB45634	ERS6595515	SAMEA8912632	SP61_1	Oryza sativa	Tropical japonica	japonica	United States of America	IRGC 121734	GSOR302437	China, Hunan Province, Hunan Identificaiton Centre for Rice Blast Disease Resistance	N28.8, E112.2	September 5. 2020
PRJEB45634	ERS6595523	SAMEA8912640	SP81_1	Oryza sativa	Tropical japonica	japonica	Malaysia	IRGC 121193	GSOR301899	China, Hunan Province, Hunan Identificaiton Centre for Rice Blast Disease Resistance	N28.8, E112.2	September 5. 2020
PRJEB45634	ERS6595524	SAMEA8912641	SP82_1	Oryza sativa	Tropical japonica	japonica	Brazil	IRGC 121735	GSOR302438	China, Hunan Province, Hunan Identificaiton Centre for Rice Blast Disease Resistance	N28.8, E112.2	September 5. 2020
PRJEB45634	ERS6595525	SAMEA8912642	SP86_1	Oryza sativa	Tropical japonica	japonica	Australia	IRGC 121782	GSOR302485	China, Hunan Province, Hunan Identificaiton Centre for Rice Blast Disease Resistance	N28.8, E112.2	September 5. 2020
PRJEB45634	ERS6595528	SAMEA8912645	SP93_1	Oryza sativa	Tropical japonica	japonica	United States of America	IRGC 121732	GSOR302435	China, Hunan Province, Hunan Identificaiton Centre for Rice Blast Disease Resistance	N28.8, E112.2	September 5. 2020
PRJEB45634	ERS6595533	SAMEA8912650	SP118_1	Oryza sativa	Tropical japonica	japonica	Philippines	IRGC 121755	GSOR302458	China, Hunan Province, Hunan Identificaiton Centre for Rice Blast Disease Resistance	N28.8, E112.2	September 5. 2020
PRJEB45634	ERS6595536	SAMEA8912653	SP123_1	Oryza sativa	Tropical japonica	japonica	Nigeria	IRGC 121646	GSOR302352	China, Hunan Province, Hunan Identificaiton Centre for Rice Blast Disease Resistance	N28.8, E112.2	September 5. 2020
PRJEB45634	ERS6595549	SAMEA8912666	SP154_1	Oryza sativa	Tropical japonica	japonica	Malaysia	IRGC 121278	GSOR301984	China, Hunan Province, Hunan Identificaiton Centre for Rice Blast Disease Resistance	N28.8, E112.2	September 5. 2020
PRJEB45634	ERS6595551	SAMEA8912669	SP162_1	Oryza sativa	Tropical japonica	japonica	Cote d'Ivoire	IRGC 121761	GSOR302464	China, Hunan Province, Hunan Identificaiton Centre for Rice Blast Disease Resistance	N28.8, E112.2	September 5. 2020
PRJEB45634	ERS6595553	SAMEA8912671	SP166_1	Oryza sativa	Tropical japonica	japonica	Brazil	IRGC 121694	GSOR302397	China, Hunan Province, Hunan Identificaiton Centre for Rice Blast Disease Resistance	N28.8, E112.2	September 5. 2020
PRJEB45634	ERS6595556	SAMEA8912674	SP170_1	Oryza sativa	Tropical japonica	japonica	Madagascar	IRGC 121794	GSOR302497	China, Hunan Province, Hunan Identificaiton Centre for Rice Blast Disease Resistance	N28.8, E112.2	September 5. 2020
PRJEB45634	ERS6595557	SAMEA8912675	SP184_1	Oryza sativa	Tropical japonica	japonica	Cote d'Ivoire	IRGC 121746	GSOR302449	China, Hunan Province, Hunan Identificaiton Centre for Rice Blast Disease Resistance	N28.8, E112.2	September 5. 2020
PRJEB45634	ERS6595566	SAMEA8912684	SP217_1	Oryza sativa	Tropical japonica	japonica	Guinea-Bissau	IRGC 121524	GSOR302230	China, Hunan Province, Hunan Identificaiton Centre for Rice Blast Disease Resistance	N28.8, E112.2	September 5. 2020
PRJEB45634	ERS6595575	SAMEA8912693	SP264_1	Oryza sativa	Tropical japonica	japonica	Madagascar	IRGC 121838	GSOR302536	China, Hunan Province, Hunan Identificaiton Centre for Rice Blast Disease Resistance	N28.8, E112.2	September 5. 2020
PRJEB45634	ERS6595592	SAMEA8912710	SP339_1	Oryza sativa	Tropical japonica	japonica	Colombia	IRGC 121805	GSOR302508	China, Hunan Province, Hunan Identificaiton Centre for Rice Blast Disease Resistance	N28.8, E112.2	September 5. 2020
PRJEB45634	ERS6595594	SAMEA8912712	SP350_1	Oryza sativa	Tropical japonica	japonica	Cote d'Ivoire	IRGC 121859	GSOR302557	China, Hunan Province, Hunan Identificaiton Centre for Rice Blast Disease Resistance	N28.8, E112.2	September 5. 2020
PRJEB45634	ERS6595595	SAMEA8912713	SP352_1	Oryza sativa	Tropical japonica	japonica	Philippines	IRGC 121363	GSOR302069	China, Hunan Province, Hunan Identificaiton Centre for Rice Blast Disease Resistance	N28.8, E112.2	September 5. 2020
PRJEB45634	ERS6595597	SAMEA8912715	SP370_1	Oryza sativa	Tropical japonica	japonica	United States of America	IRGC 121300	GSOR302006	China, Hunan Province, Hunan Identificaiton Centre for Rice Blast Disease Resistance	N28.8, E112.2	September 5. 2020
PRJEB45634	ERS6595599	SAMEA8912717	SP376_1	Oryza sativa	Tropical japonica	japonica	Cote d'Ivoire	IRGC 121453	GSOR302159	China, Hunan Province, Hunan Identificaiton Centre for Rice Blast Disease Resistance	N28.8, E112.2	September 5. 2020
PRJEB45634	ERS6595600	SAMEA8912718	SP391_1	Oryza sativa	Tropical japonica	japonica	Cote d'Ivoire	IRGC 121843	GSOR302541	China, Hunan Province, Hunan Identificaiton Centre for Rice Blast Disease Resistance	N28.8, E112.2	September 5. 2020
PRJEB45634	ERS6595602	SAMEA8912720	SP397_1	Oryza sativa	Tropical japonica	japonica	Spain	IRGC 121697	GSOR302400	China, Hunan Province, Hunan Identificaiton Centre for Rice Blast Disease Resistance	N28.8, E112.2	September 5. 2020
PRJEB45634	ERS6595603	SAMEA8912721	SP398_1	Oryza sativa	Tropical japonica	japonica	Brazil	IRGC 121809	GSOR302512	China, Hunan Province, Hunan Identificaiton Centre for Rice Blast Disease Resistance	N28.8, E112.2	September 5. 2020
PRJEB45634	ERS6595604	SAMEA8912722	SP400_1	Oryza sativa	Tropical japonica	japonica	Madagascar	IRGC 121293	GSOR301999	China, Hunan Province, Hunan Identificaiton Centre for Rice Blast Disease Resistance	N28.8, E112.2	September 5. 2020
PRJEB45634	ERS6595612	SAMEA8912730	SP432_1	Oryza sativa	Tropical japonica	japonica	Cote d'Ivoire	IRGC 121368	GSOR302074	China, Hunan Province, Hunan Identificaiton Centre for Rice Blast Disease Resistance	N28.8, E112.2	September 5. 2020
PRJEB45634	ERS6595614	SAMEA8912732	SP3_2	Oryza sativa	Tropical japonica	japonica	Madagascar	IRGC 121699	GSOR302402	China, Hunan Province, Hunan Identificaiton Centre for Rice Blast Disease Resistance	N28.8, E112.2	September 5. 2020
PRJEB45634	ERS6595616	SAMEA8912734	SP11_2	Oryza sativa	Tropical japonica	japonica	Madagascar	IRGC 121600	GSOR302306	China, Hunan Province, Hunan Identificaiton Centre for Rice Blast Disease Resistance	N28.8, E112.2	September 5. 2020
PRJEB45634	ERS6595623	SAMEA8912741	SP51_2	Oryza sativa	Tropical japonica	japonica	Ghana	IRGC 121670	GSOR302373	China, Hunan Province, Hunan Identificaiton Centre for Rice Blast Disease Resistance	N28.8, E112.2	September 5. 2020
PRJEB45634	ERS6595626	SAMEA8912744	SP61_2	Oryza sativa	Tropical japonica	japonica	United States of America	IRGC 121734	GSOR302437	China, Hunan Province, Hunan Identificaiton Centre for Rice Blast Disease Resistance	N28.8, E112.2	September 5. 2020
PRJEB45634	ERS6595634	SAMEA8912752	SP81_2	Oryza sativa	Tropical japonica	japonica	Malaysia	IRGC 121193	GSOR301899	China, Hunan Province, Hunan Identificaiton Centre for Rice Blast Disease Resistance	N28.8, E112.2	September 5. 2020
PRJEB45634	ERS6595635	SAMEA8912753	SP82_2	Oryza sativa	Tropical japonica	japonica	Brazil	IRGC 121735	GSOR302438	China, Hunan Province, Hunan Identificaiton Centre for Rice Blast Disease Resistance	N28.8, E112.2	September 5. 2020
PRJEB45634	ERS6595636	SAMEA8912754	SP86_2	Oryza sativa	Tropical japonica	japonica	Australia	IRGC 121782	GSOR302485	China, Hunan Province, Hunan Identificaiton Centre for Rice Blast Disease Resistance	N28.8, E112.2	September 5. 2020
PRJEB45634	ERS6595639	SAMEA8912757	SP93_2	Oryza sativa	Tropical japonica	japonica	United States of America	IRGC 121732	GSOR302435	China, Hunan Province, Hunan Identificaiton Centre for Rice Blast Disease Resistance	N28.8, E112.2	September 5. 2020
PRJEB45634	ERS6595644	SAMEA8912762	SP118_2	Oryza sativa	Tropical japonica	japonica	Philippines	IRGC 121755	GSOR302458	China, Hunan Province, Hunan Identificaiton Centre for Rice Blast Disease Resistance	N28.8, E112.2	September 5. 2020
PRJEB45634	ERS6595647	SAMEA8912765	SP123_2	Oryza sativa	Tropical japonica	japonica	Nigeria	IRGC 121646	GSOR302352	China, Hunan Province, Hunan Identificaiton Centre for Rice Blast Disease Resistance	N28.8, E112.2	September 5. 2020
PRJEB45634	ERS6595660	SAMEA8912778	SP154_2	Oryza sativa	Tropical japonica	japonica	Malaysia	IRGC 121278	GSOR301984	China, Hunan Province, Hunan Identificaiton Centre for Rice Blast Disease Resistance	N28.8, E112.2	September 5. 2020
PRJEB45634	ERS6595662	SAMEA8912780	SP162_2	Oryza sativa	Tropical japonica	japonica	Cote d'Ivoire	IRGC 121761	GSOR302464	China, Hunan Province, Hunan Identificaiton Centre for Rice Blast Disease Resistance	N28.8, E112.2	September 5. 2020
PRJEB45634	ERS6595664	SAMEA8912782	SP166_2	Oryza sativa	Tropical japonica	japonica	Brazil	IRGC 121694	GSOR302397	China, Hunan Province, Hunan Identificaiton Centre for Rice Blast Disease Resistance	N28.8, E112.2	September 5. 2020
PRJEB45634	ERS6595667	SAMEA8912785	SP170_2	Oryza sativa	Tropical japonica	japonica	Madagascar	IRGC 121794	GSOR302497	China, Hunan Province, Hunan Identificaiton Centre for Rice Blast Disease Resistance	N28.8, E112.2	September 5. 2020
PRJEB45634	ERS6595668	SAMEA8912786	SP184_2	Oryza sativa	Tropical japonica	japonica	Cote d'Ivoire	IRGC 121746	GSOR302449	China, Hunan Province, Hunan Identificaiton Centre for Rice Blast Disease Resistance	N28.8, E112.2	September 5. 2020
PRJEB45634	ERS6595677	SAMEA8912795	SP217_2	Oryza sativa	Tropical japonica	japonica	Guinea-Bissau	IRGC 121524	GSOR302230	China, Hunan Province, Hunan Identificaiton Centre for Rice Blast Disease Resistance	N28.8, E112.2	September 5. 2020
PRJEB45634	ERS6595686	SAMEA8912804	SP264_2	Oryza sativa	Tropical japonica	japonica	Madagascar	IRGC 121838	GSOR302536	China, Hunan Province, Hunan Identificaiton Centre for Rice Blast Disease Resistance	N28.8, E112.2	September 5. 2020
PRJEB45634	ERS6595702	SAMEA8912820	SP339_2	Oryza sativa	Tropical japonica	japonica	Colombia	IRGC 121805	GSOR302508	China, Hunan Province, Hunan Identificaiton Centre for Rice Blast Disease Resistance	N28.8, E112.2	September 5. 2020
PRJEB45634	ERS6595704	SAMEA8912822	SP350_2	Oryza sativa	Tropical japonica	japonica	Cote d'Ivoire	IRGC 121859	GSOR302557	China, Hunan Province, Hunan Identificaiton Centre for Rice Blast Disease Resistance	N28.8, E112.2	September 5. 2020
PRJEB45634	ERS6595705	SAMEA8912823	SP352_2	Oryza sativa	Tropical japonica	japonica	Philippines	IRGC 121363	GSOR302069	China, Hunan Province, Hunan Identificaiton Centre for Rice Blast Disease Resistance	N28.8, E112.2	September 5. 2020
PRJEB45634	ERS6595707	SAMEA8912825	SP370_2	Oryza sativa	Tropical japonica	japonica	United States of America	IRGC 121300	GSOR302006	China, Hunan Province, Hunan Identificaiton Centre for Rice Blast Disease Resistance	N28.8, E112.2	September 5. 2020
PRJEB45634	ERS6595709	SAMEA8912827	SP376_2	Oryza sativa	Tropical japonica	japonica	Cote d'Ivoire	IRGC 121453	GSOR302159	China, Hunan Province, Hunan Identificaiton Centre for Rice Blast Disease Resistance	N28.8, E112.2	September 5. 2020
PRJEB45634	ERS6595710	SAMEA8912828	SP391_2	Oryza sativa	Tropical japonica	japonica	Cote d'Ivoire	IRGC 121843	GSOR302541	China, Hunan Province, Hunan Identificaiton Centre for Rice Blast Disease Resistance	N28.8, E112.2	September 5. 2020
PRJEB45634	ERS6595712	SAMEA8912830	SP397_2	Oryza sativa	Tropical japonica	japonica	Spain	IRGC 121697	GSOR302400	China, Hunan Province, Hunan Identificaiton Centre for Rice Blast Disease Resistance	N28.8, E112.2	September 5. 2020
PRJEB45634	ERS6595713	SAMEA8912831	SP398_2	Oryza sativa	Tropical japonica	japonica	Brazil	IRGC 121809	GSOR302512	China, Hunan Province, Hunan Identificaiton Centre for Rice Blast Disease Resistance	N28.8, E112.2	September 5. 2020
PRJEB45634	ERS6595714	SAMEA8912832	SP400_2	Oryza sativa	Tropical japonica	japonica	Madagascar	IRGC 121293	GSOR301999	China, Hunan Province, Hunan Identificaiton Centre for Rice Blast Disease Resistance	N28.8, E112.2	September 5. 2020
PRJEB45634	ERS6595722	SAMEA8912840	SP432_2	Oryza sativa	Tropical japonica	japonica	Cote d'Ivoire	IRGC 121368	GSOR302074	China, Hunan Province, Hunan Identificaiton Centre for Rice Blast Disease Resistance	N28.8, E112.2	September 5. 2020
PRJEB45634	ERS6595724	SAMEA8912842	SP3_3	Oryza sativa	Tropical japonica	japonica	Madagascar	IRGC 121699	GSOR302402	China, Hunan Province, Hunan Identificaiton Centre for Rice Blast Disease Resistance	N28.8, E112.2	September 5. 2020
PRJEB45634	ERS6595726	SAMEA8912844	SP11_3	Oryza sativa	Tropical japonica	japonica	Madagascar	IRGC 121600	GSOR302306	China, Hunan Province, Hunan Identificaiton Centre for Rice Blast Disease Resistance	N28.8, E112.2	September 5. 2020
PRJEB45634	ERS6595733	SAMEA8912851	SP51_3	Oryza sativa	Tropical japonica	japonica	Ghana	IRGC 121670	GSOR302373	China, Hunan Province, Hunan Identificaiton Centre for Rice Blast Disease Resistance	N28.8, E112.2	September 5. 2020
PRJEB45634	ERS6595736	SAMEA8912854	SP61_3	Oryza sativa	Tropical japonica	japonica	United States of America	IRGC 121734	GSOR302437	China, Hunan Province, Hunan Identificaiton Centre for Rice Blast Disease Resistance	N28.8, E112.2	September 5. 2020
PRJEB45634	ERS6595744	SAMEA8912862	SP81_3	Oryza sativa	Tropical japonica	japonica	Malaysia	IRGC 121193	GSOR301899	China, Hunan Province, Hunan Identificaiton Centre for Rice Blast Disease Resistance	N28.8, E112.2	September 5. 2020
PRJEB45634	ERS6595745	SAMEA8912863	SP82_3	Oryza sativa	Tropical japonica	japonica	Brazil	IRGC 121735	GSOR302438	China, Hunan Province, Hunan Identificaiton Centre for Rice Blast Disease Resistance	N28.8, E112.2	September 5. 2020
PRJEB45634	ERS6595746	SAMEA8912864	SP86_3	Oryza sativa	Tropical japonica	japonica	Australia	IRGC 121782	GSOR302485	China, Hunan Province, Hunan Identificaiton Centre for Rice Blast Disease Resistance	N28.8, E112.2	September 5. 2020
PRJEB45634	ERS6595749	SAMEA8912867	SP93_3	Oryza sativa	Tropical japonica	japonica	United States of America	IRGC 121732	GSOR302435	China, Hunan Province, Hunan Identificaiton Centre for Rice Blast Disease Resistance	N28.8, E112.2	September 5. 2020
PRJEB45634	ERS6595754	SAMEA8912872	SP118_3	Oryza sativa	Tropical japonica	japonica	Philippines	IRGC 121755	GSOR302458	China, Hunan Province, Hunan Identificaiton Centre for Rice Blast Disease Resistance	N28.8, E112.2	September 5. 2020
PRJEB45634	ERS6595757	SAMEA8912875	SP123_3	Oryza sativa	Tropical japonica	japonica	Nigeria	IRGC 121646	GSOR302352	China, Hunan Province, Hunan Identificaiton Centre for Rice Blast Disease Resistance	N28.8, E112.2	September 5. 2020
PRJEB45634	ERS6595770	SAMEA8912888	SP154_3	Oryza sativa	Tropical japonica	japonica	Malaysia	IRGC 121278	GSOR301984	China, Hunan Province, Hunan Identificaiton Centre for Rice Blast Disease Resistance	N28.8, E112.2	September 5. 2020
PRJEB45634	ERS6595772	SAMEA8912890	SP162_3	Oryza sativa	Tropical japonica	japonica	Cote d'Ivoire	IRGC 121761	GSOR302464	China, Hunan Province, Hunan Identificaiton Centre for Rice Blast Disease Resistance	N28.8, E112.2	September 5. 2020
PRJEB45634	ERS6595774	SAMEA8912892	SP166_3	Oryza sativa	Tropical japonica	japonica	Brazil	IRGC 121694	GSOR302397	China, Hunan Province, Hunan Identificaiton Centre for Rice Blast Disease Resistance	N28.8, E112.2	September 5. 2020
PRJEB45634	ERS6595777	SAMEA8912895	SP170_3	Oryza sativa	Tropical japonica	japonica	Madagascar	IRGC 121794	GSOR302497	China, Hunan Province, Hunan Identificaiton Centre for Rice Blast Disease Resistance	N28.8, E112.2	September 5. 2020
PRJEB45634	ERS6595778	SAMEA8912896	SP184_3	Oryza sativa	Tropical japonica	japonica	Cote d'Ivoire	IRGC 121746	GSOR302449	China, Hunan Province, Hunan Identificaiton Centre for Rice Blast Disease Resistance	N28.8, E112.2	September 5. 2020
PRJEB45634	ERS6595787	SAMEA8912905	SP217_3	Oryza sativa	Tropical japonica	japonica	Guinea-Bissau	IRGC 121524	GSOR302230	China, Hunan Province, Hunan Identificaiton Centre for Rice Blast Disease Resistance	N28.8, E112.2	September 5. 2020
PRJEB45634	ERS6595796	SAMEA8912914	SP264_3	Oryza sativa	Tropical japonica	japonica	Madagascar	IRGC 121838	GSOR302536	China, Hunan Province, Hunan Identificaiton Centre for Rice Blast Disease Resistance	N28.8, E112.2	September 5. 2020
PRJEB45634	ERS6595812	SAMEA8912930	SP339_3	Oryza sativa	Tropical japonica	japonica	Colombia	IRGC 121805	GSOR302508	China, Hunan Province, Hunan Identificaiton Centre for Rice Blast Disease Resistance	N28.8, E112.2	September 5. 2020
PRJEB45634	ERS6595814	SAMEA8912932	SP350_3	Oryza sativa	Tropical japonica	japonica	Cote d'Ivoire	IRGC 121859	GSOR302557	China, Hunan Province, Hunan Identificaiton Centre for Rice Blast Disease Resistance	N28.8, E112.2	September 5. 2020
PRJEB45634	ERS6595815	SAMEA8912933	SP352_3	Oryza sativa	Tropical japonica	japonica	Philippines	IRGC 121363	GSOR302069	China, Hunan Province, Hunan Identificaiton Centre for Rice Blast Disease Resistance	N28.8, E112.2	September 5. 2020
PRJEB45634	ERS6595817	SAMEA8912935	SP370_3	Oryza sativa	Tropical japonica	japonica	United States of America	IRGC 121300	GSOR302006	China, Hunan Province, Hunan Identificaiton Centre for Rice Blast Disease Resistance	N28.8, E112.2	September 5. 2020
PRJEB45634	ERS6595819	SAMEA8912937	SP376_3	Oryza sativa	Tropical japonica	japonica	Cote d'Ivoire	IRGC 121453	GSOR302159	China, Hunan Province, Hunan Identificaiton Centre for Rice Blast Disease Resistance	N28.8, E112.2	September 5. 2020
PRJEB45634	ERS6595820	SAMEA8912938	SP391_3	Oryza sativa	Tropical japonica	japonica	Cote d'Ivoire	IRGC 121843	GSOR302541	China, Hunan Province, Hunan Identificaiton Centre for Rice Blast Disease Resistance	N28.8, E112.2	September 5. 2020
PRJEB45634	ERS6595822	SAMEA8912940	SP397_3	Oryza sativa	Tropical japonica	japonica	Spain	IRGC 121697	GSOR302400	China, Hunan Province, Hunan Identificaiton Centre for Rice Blast Disease Resistance	N28.8, E112.2	September 5. 2020
PRJEB45634	ERS6595823	SAMEA8912941	SP398_3	Oryza sativa	Tropical japonica	japonica	Brazil	IRGC 121809	GSOR302512	China, Hunan Province, Hunan Identificaiton Centre for Rice Blast Disease Resistance	N28.8, E112.2	September 5. 2020
PRJEB45634	ERS6595824	SAMEA8912942	SP400_3	Oryza sativa	Tropical japonica	japonica	Madagascar	IRGC 121293	GSOR301999	China, Hunan Province, Hunan Identificaiton Centre for Rice Blast Disease Resistance	N28.8, E112.2	September 5. 2020
PRJEB45634	ERS6595832	SAMEA8912950	SP432_3	Oryza sativa	Tropical japonica	japonica	Cote d'Ivoire	IRGC 121368	GSOR302074	China, Hunan Province, Hunan Identificaiton Centre for Rice Blast Disease Resistance	N28.8, E112.2	September 5. 2020
