# Supplementary material for: Microbiome homeostasis on rice leaves is regulated by a precursor molecule of lignin biosynthesis
Source: Nat Commun. 2024 Jan 2;15:23. doi: 10.1038/s41467-023-44335-3 (PMC10762202; doi:10.1038/s41467-023-44335-3)
Supplement: Supplementary file 5 — Supplementary Data 2 [file 41467_2023_44335_MOESM5_ESM.xlsx]

## Sheet: Description
Supplementary Data 2. Microbiome profiles of phyllospheres from 110 rice varieties
Description of tables:
Features	Microbiome features in the rice phylloshpere.
Quantification	Quantification of species within different taxonomic units in the rice phyllosphere.
Differences RA	Analysis of differences in relative abundances for bacterial genera with a relative abundance >0.001%. P-values were calculated through Wilcoxon rank sum test.indica (n=56) and japonica (n=36) with three replications for each genotype.
Genera	Numbers of bacterial genera between rice varieties summarized at order level.

## Sheet: Features
Microbiome features in the rice phylloshpere.
Domain	Phylum	Class	Order	Family	Genus	Species	SP106_1	SP106_2	SP106_3	SP108_1	SP108_2	SP108_3	SP11_1	SP11_2	SP11_3	SP112_1	SP112_2	SP112_3	SP118_1	SP118_2	SP118_3	SP119_1	SP119_2	SP119_3	SP122_1	SP122_2	SP122_3	SP123_1	SP123_2	SP123_3	SP126_1	SP126_2	SP126_3	SP128_1	SP128_2	SP128_3	SP131_1	SP131_2	SP131_3	SP133_1	SP133_2	SP133_3	SP135_1	SP135_2	SP135_3	SP138_1	SP138_2	SP138_3	SP139_1
d__Bacteria	p__Proteobacteria	c__Gammaproteobacteria	o__Pseudomonadales	f__Zooshikellaceae	Spartinivicinus	Spartinivicinus ruber	0	0	0	0	0	0	0	0	0	0	0	0	0	0	0	0	0	0	0	0	0	0	0	0	0	0	0	0	0	0	0	0	0	0	0	0	0	0	0	0	0	0	0
d__Bacteria	p__Proteobacteria	c__Gammaproteobacteria	o__Enterobacterales	f__Yersiniaceae	Nissabacter	Nissabacter sp. SGAir0207	0.00100234	0.00100244	0.0010023	0.00100223	0.00100198	0.00100192	0	0	0	0.0010027	0.00100243	0.00100243	0.00100273	0.00100233	0.00100231	0.00501323	0.00401059	0.00601449	0.00100158	0.00100155	0.00100159	0.00200686	0.00200717	0.0020068	0	0	0	0	0	0	0.00100262	0.00100268	0.00100258	0.00200568	0.00200537	0.00200499	0	0	0	0.00100285	0.00100276	0.00100268	0.00100255
d__Bacteria	p__Cyanobacteria	c__Cyanobacteriia	o__Cyanobacteriales	f__Xenococcaceae	Stanieria	Stanieria cyanosphaera	0	0	0	0	0	0	0	0	0	0	0	0	0.0140382	0.0120279	0.0120277	0.00200529	0.00300794	0.00200483	0	0	0	0	0	0	0	0	0	0.00100359	0.00100391	0.0010038	0.0060157	0.00501339	0.00501288	0.00200568	0.00200537	0.00200499	0	0	0	0	0	0	0.00100255
d__Bacteria	p__Cyanobacteria	c__Cyanobacteriia	o__Cyanobacteriales	f__Xenococcaceae	Stanieria	Stanieria sp. NIES-3757	0	0	0	0	0	0	0	0	0	0	0	0	0.00100273	0.00100233	0.00100231	0	0	0	0	0	0	0	0	0	0	0	0	0	0	0	0.00100262	0.00100268	0.00100258	0	0	0	0	0	0	0	0	0	0
d__Bacteria	p__Cyanobacteria	c__Cyanobacteriia	o__Cyanobacteriales	f__Xenococcaceae	Pleurocapsa	Pleurocapsa minor	0	0	0	0	0	0	0	0	0	0	0	0	0	0	0	0	0	0	0	0	0	0	0	0	0	0	0	0	0	0	0	0	0	0	0	0	0	0	0	0	0	0	0
d__Bacteria	p__Proteobacteria	c__Gammaproteobacteria	o__Xanthomonadales	f__Xanthomonadaceae	Lysobacter	Lysobacter capsici	0.0110257	0.0100244	0.010023	0.00200447	0.00300595	0.00300577	0	0	0	0.00200539	0.00200485	0.00200485	0.00100273	0.00200465	0.00100231	0.00200529	0.00200529	0.00200483	0	0	0	0.00401373	0.00401433	0.00401361	0	0	0	0.00100359	0.00100391	0.0010038	0.00401047	0.00401071	0.00300773	0.00100284	0.00200537	0.0010025	0	0	0	0.0020057	0.00200552	0.00200535	0.00300764
d__Bacteria	p__Proteobacteria	c__Gammaproteobacteria	o__Xanthomonadales	f__Xanthomonadaceae	Lysobacter	Lysobacter enzymogenes	0.0240561	0.0240585	0.0230528	0.00400894	0.00500992	0.00400769	0	0	0	0.00300809	0.00300728	0.00300728	0.00300818	0.00300698	0.00300692	0.00501323	0.00501323	0.00501208	0	0	0	0.0110377	0.0100358	0.010034	0	0	0	0.00200719	0.00200781	0.00200761	0.00802093	0.00802142	0.00701804	0.00300851	0.00300806	0.00300749	0	0	0	0.00300854	0.00300827	0.00401071	0.00501273
d__Bacteria	p__Proteobacteria	c__Gammaproteobacteria	o__Xanthomonadales	f__Xanthomonadaceae	Lysobacter	Lysobacter gummosus	0.00701635	0.00801949	0.00701607	0.00200447	0.00200397	0.00200385	0	0	0	0.0010027	0.00100243	0.00100243	0.00100273	0.00100233	0.00100231	0.00200529	0.00200529	0.00300725	0	0	0	0.0030103	0.00301075	0.0030102	0	0	0	0.00100359	0.00100391	0.0010038	0.00200523	0.00300803	0.00300773	0.00100284	0.00100269	0.0010025	0	0	0	0.00100285	0.00100276	0.00100268	0.00200509
d__Bacteria	p__Proteobacteria	c__Gammaproteobacteria	o__Xanthomonadales	f__Xanthomonadaceae	Lysobacter	Lysobacter antibioticus	0.0100234	0.0100244	0.00902066	0.00200447	0.00200397	0.00200385	0	0	0	0.0010027	0.00100243	0.00100243	0.00100273	0.00100233	0.00100231	0.00200529	0.00200529	0.00200483	0	0	0	0.00401373	0.00401433	0.00401361	0	0	0	0.00100359	0.00100391	0.0010038	0.00300785	0.00300803	0.00300773	0.00100284	0.00100269	0.0010025	0	0	0	0.0020057	0.00200552	0.00200535	0.00200509
d__Bacteria	p__Proteobacteria	c__Gammaproteobacteria	o__Xanthomonadales	f__Xanthomonadaceae	Lysobacter	Lysobacter sp. H21R20	0.00200467	0.00200487	0.00200459	0.00100223	0.00100198	0.00100192	0	0	0	0	0	0	0	0	0	0	0	0	0	0	0	0.00100343	0	0.0010034	0	0	0	0	0	0	0.00100262	0.00100268	0	0	0	0	0	0	0	0	0	0	0.00100255
d__Bacteria	p__Proteobacteria	c__Gammaproteobacteria	o__Xanthomonadales	f__Xanthomonadaceae	Lysobacter	Lysobacter sp. II4	0.00400934	0.00400974	0.00400918	0.00100223	0.00100198	0.00100192	0	0	0	0.0010027	0.00100243	0.00100243	0.00200545	0.00200465	0.00200461	0.00100265	0.00100265	0.00100242	0	0	0	0.00200686	0.00200717	0.0020068	0	0	0	0	0	0	0.00200523	0.00200535	0.00100258	0.00100284	0.00100269	0.0010025	0	0	0	0.00100285	0.00100276	0.00100268	0.00100255
d__Bacteria	p__Proteobacteria	c__Gammaproteobacteria	o__Xanthomonadales	f__Xanthomonadaceae	Lysobacter	Lysobacter sp. CW239	0.00400934	0.00400974	0.00400918	0.00200447	0.00200397	0.00200385	0	0	0	0.0010027	0.00100243	0.00100243	0.00100273	0.00100233	0.00100231	0.00100265	0.00100265	0.00100242	0	0	0	0.00100343	0.00100358	0.0010034	0	0	0	0	0	0	0.00100262	0.00100268	0.00100258	0	0.00100269	0.0010025	0	0	0	0.00100285	0.00100276	0.00100268	0.00100255
d__Bacteria	p__Proteobacteria	c__Gammaproteobacteria	o__Xanthomonadales	f__Xanthomonadaceae	Lysobacter	Lysobacter sp. TY2-98	0.00300701	0.00200487	0.00200459	0.00100223	0.00100198	0.00100192	0	0	0	0.0010027	0.00100243	0.00100243	0.00100273	0.00100233	0.00100231	0.00200529	0.00200529	0.00200483	0	0	0	0.00200686	0.00200717	0.0020068	0	0	0	0.00100359	0.00100391	0.0010038	0.00100262	0.00200535	0.00200515	0.00100284	0.00100269	0.0010025	0	0	0	0.00100285	0.00100276	0.00100268	0.00100255
d__Bacteria	p__Proteobacteria	c__Gammaproteobacteria	o__Xanthomonadales	f__Xanthomonadaceae	Lysobacter	Lysobacter sp. H21R4	0.00300701	0.00300731	0.00300689	0	0	0	0	0	0	0	0	0	0	0	0	0	0	0.00100242	0	0	0	0.00200686	0.00200717	0.0020068	0	0	0	0	0	0	0.00100262	0.00100268	0.00100258	0	0	0	0	0	0	0.00100285	0.00100276	0.00100268	0.00100255
d__Bacteria	p__Proteobacteria	c__Gammaproteobacteria	o__Xanthomonadales	f__Xanthomonadaceae	Lysobacter	Lysobacter sp. H23M47	0.00100234	0.00100244	0.0010023	0.00100223	0	0.00100192	0	0	0	0	0	0	0	0	0	0.00100265	0.00100265	0.00100242	0	0	0	0	0	0	0	0	0	0	0	0	0.00100262	0.00100268	0.00100258	0	0	0	0	0	0	0	0	0	0.00100255
d__Bacteria	p__Proteobacteria	c__Gammaproteobacteria	o__Xanthomonadales	f__Xanthomonadaceae	Lysobacter	Lysobacter alkalisoli	0.00501168	0.00601462	0.00601377	0.00100223	0.00100198	0.00100192	0	0	0	0.0010027	0.00100243	0.00100243	0.00100273	0.00100233	0.00100231	0.00100265	0.00100265	0.00100242	0	0	0	0.00200686	0.00200717	0.0020068	0	0	0	0	0.00100391	0	0.00200523	0.00100268	0.00200515	0.00100284	0.00100269	0.0010025	0	0	0	0.00100285	0.00100276	0.00100268	0.00100255
d__Bacteria	p__Proteobacteria	c__Gammaproteobacteria	o__Xanthomonadales	f__Xanthomonadaceae	Lysobacter	Lysobacter maris	0.0110257	0.0110268	0.0120275	0.00200447	0.00100198	0.00200385	0	0	0	0.0010027	0.00100243	0.00100243	0.00100273	0.00100233	0.00100231	0.00200529	0.00200529	0.00200483	0	0	0	0.00501716	0.00501791	0.00501701	0	0	0	0.00100359	0	0	0.00300785	0.00300803	0.00300773	0.00100284	0.00100269	0.0010025	0	0	0	0.0020057	0.00200552	0.00200535	0.00200509
d__Bacteria	p__Proteobacteria	c__Gammaproteobacteria	o__Xanthomonadales	f__Xanthomonadaceae	Lysobacter	Lysobacter soli	0.00501168	0.00501218	0.00501148	0.00200447	0.00200397	0.00200385	0	0	0	0.00200539	0.00200485	0.00200485	0.00100273	0.00100233	0.00100231	0.00200529	0.00200529	0.00200483	0	0	0	0.00200686	0.00200717	0.0020068	0	0	0	0.00100359	0.00100391	0.0010038	0.00200523	0.00200535	0.00200515	0.00100284	0.00100269	0.0010025	0	0	0	0.00100285	0.00100276	0.00100268	0.00200509
d__Bacteria	p__Proteobacteria	c__Gammaproteobacteria	o__Xanthomonadales	f__Xanthomonadaceae	Lysobacter	Lysobacter oculi	0.00300701	0.00300731	0.00300689	0.00100223	0.00100198	0.00100192	0	0	0	0	0	0	0.00100273	0.00100233	0.00100231	0.00100265	0.00100265	0.00100242	0	0	0	0.00200686	0.00200717	0.0020068	0	0	0	0	0	0	0.00100262	0.00100268	0.00100258	0.00100284	0	0.0010025	0	0	0	0.00100285	0	0	0.00100255
d__Bacteria	p__Proteobacteria	c__Gammaproteobacteria	o__Xanthomonadales	f__Xanthomonadaceae	Lysobacter	Lysobacter lycopersici	0.00100234	0.00200487	0.00200459	0.00100223	0.00100198	0.00100192	0	0	0	0	0	0	0.00100273	0	0.00100231	0.00100265	0.00100265	0.00100242	0	0	0	0.00100343	0.00100358	0.0010034	0	0	0	0	0	0	0.00100262	0.00100268	0.00100258	0.00100284	0	0.0010025	0	0	0	0	0	0	0.00100255
d__Bacteria	p__Proteobacteria	c__Gammaproteobacteria	o__Xanthomonadales	f__Xanthomonadaceae	Stenotrophomonas	Stenotrophomonas maltophilia	0.293684	0.249607	0.247567	21.0479	21.3352	21.1747	0.070155	0.0791877	0.0581261	0.240647	0.238577	0.295716	0.0491336	0.0451046	0.0471083	0.773041	0.762012	0.80093	0.00701108	0.00701087	0.0130207	0.196673	0.191684	0.192653	0.00902256	0.00902265	0.00902192	1.45621	1.44261	1.47961	41.2737	41.6652	40.8771	0.0200568	0.0220591	0.0210524	0.00601154	0.00500957	0.00601142	0.0671908	0.070193	0.0902409	0.240611
d__Bacteria	p__Proteobacteria	c__Gammaproteobacteria	o__Xanthomonadales	f__Xanthomonadaceae	Stenotrophomonas	Stenotrophomonas sp. SAU14A_NAIMI4_5	0.00701635	0.00701705	0.00701607	0.10323	0.103204	0.1042	0	0	0	0.00601618	0.00701698	0.00801941	0.0240655	0.0200465	0.0210484	0.0180476	0.0180476	0.0190459	0	0	0	0.230789	0.220788	0.220748	0.00200501	0.00100252	0.00100244	1.16517	1.12337	1.17445	0.0391021	0.0391044	0.0380979	0.0230653	0.0240645	0.0230574	0.00100192	0.00100191	0.0010019	0.00401139	0.00401103	0.00401071	0.00601528
d__Bacteria	p__Proteobacteria	c__Gammaproteobacteria	o__Xanthomonadales	f__Xanthomonadaceae	Stenotrophomonas	Stenotrophomonas sp. ZAC14D2_NAIMI4_7	0.00601401	0.00601462	0.00601377	0.051114	0.0511012	0.0521	0	0	0	0.00200539	0.00200485	0.00200485	0.00200545	0.00100233	0.00100231	0.00501323	0.00501323	0.00501208	0	0	0	0.0120412	0.0110394	0.0120408	0	0	0	0.0531904	0.0491914	0.051194	0.0140366	0.0150402	0.0140361	0.00100284	0.00100269	0.0010025	0	0	0	0.00100285	0.00100276	0.00100268	0.00100255
d__Bacteria	p__Proteobacteria	c__Gammaproteobacteria	o__Xanthomonadales	f__Xanthomonadaceae	Stenotrophomonas	Stenotrophomonas sp. ESTM1D_MKCIP4_1	0.00801868	0.00801949	0.00902066	0.0761699	0.0771528	0.0751443	0	0	0	0.00401079	0.0040097	0.00501213	0.00401091	0.00300698	0.00300692	0.0120318	0.0110291	0.012029	0	0	0	0.0270927	0.0260932	0.025085	0	0	0	0.116417	0.115449	0.118449	0.0360942	0.0360964	0.0350902	0.00300851	0.00300806	0.00300749	0	0	0	0.00100285	0.00100276	0.00200535	0.00200509
d__Bacteria	p__Proteobacteria	c__Gammaproteobacteria	o__Xanthomonadales	f__Xanthomonadaceae	Stenotrophomonas	Stenotrophomonas sp. ZAC14A_NAIMI4_1	0.00501168	0.00501218	0.00501148	0.125279	0.12625	0.12524	0	0	0	0.00701888	0.00701698	0.00701698	0.00200545	0.00200465	0.00200461	0.00501323	0.00601588	0.00501208	0	0	0	0.0180618	0.0180645	0.0180612	0	0	0	0.102366	0.0923593	0.102388	0.0180471	0.0190509	0.0170438	0.00200568	0.00200537	0.00200499	0	0	0	0	0.00100276	0.00100268	0.00200509
d__Bacteria	p__Proteobacteria	c__Gammaproteobacteria	o__Xanthomonadales	f__Xanthomonadaceae	Stenotrophomonas	Stenotrophomonas sp. YAU14A_MKIMI4_1	0.00400934	0.00400974	0.00400918	0.0440983	0.0450893	0.0460885	0	0	0	0.0010027	0.00200485	0.00200485	0.00100273	0	0.00100231	0.00401059	0.00401059	0.00400966	0	0	0	0.00702402	0.00702508	0.00702381	0	0	0	0.022079	0.0180703	0.0240913	0.0060157	0.00601606	0.00401031	0	0.00100269	0.0010025	0	0	0	0	0	0	0.00100255
d__Bacteria	p__Proteobacteria	c__Gammaproteobacteria	o__Xanthomonadales	f__Xanthomonadaceae	Stenotrophomonas	Stenotrophomonas sp. ZAC14D2_NAIMI4_6	0.00400934	0.00400974	0.00400918	0.0400894	0.0410813	0.0410789	0	0	0	0.00200539	0.00200485	0.00200485	0.00100273	0.00100233	0	0.00401059	0.00401059	0.00400966	0	0	0	0.00702402	0.00702508	0.00702381	0	0	0	0.0361293	0.0341328	0.0381446	0.0100262	0.0100268	0.00902319	0.00100284	0	0.0010025	0	0	0	0.00100285	0.00100276	0.00100268	0.00100255
d__Bacteria	p__Proteobacteria	c__Gammaproteobacteria	o__Xanthomonadales	f__Xanthomonadaceae	Stenotrophomonas	Stenotrophomonas sp. YAU14D1_LEIMI4_1	0.00300701	0.00300731	0.00300689	0.0200447	0.0210417	0.0200385	0	0	0	0.0010027	0.00100243	0.00200485	0.00100273	0	0	0.00401059	0.00401059	0.00400966	0	0	0	0.00602059	0.0060215	0.00602041	0	0	0	0.022079	0.021082	0.0220837	0.0110288	0.0110294	0.0110283	0	0.00100269	0	0	0	0	0.00100285	0.00100276	0.00100268	0.00100255
d__Bacteria	p__Proteobacteria	c__Gammaproteobacteria	o__Xanthomonadales	f__Xanthomonadaceae	Stenotrophomonas	Stenotrophomonas sp. 169	0.0140327	0.0140341	0.0130298	0.0290648	0.0300595	0.0290558	0	0	0	0.00200539	0.00200485	0.00200485	0.00100273	0.00100233	0.00100231	0.00300794	0.00300794	0.00400966	0	0	0	0.00602059	0.0060215	0.00602041	0	0	0	0.00702515	0.00803124	0.00803044	0.021055	0.0220589	0.0200515	0.00100284	0.00100269	0.0010025	0	0	0	0.00100285	0.00200552	0.00100268	0.00200509
d__Bacteria	p__Proteobacteria	c__Gammaproteobacteria	o__Xanthomonadales	f__Xanthomonadaceae	Stenotrophomonas	Stenotrophomonas sp. LM091	0.0130304	0.0130317	0.0130298	0.0330738	0.0340675	0.0340654	0	0	0	0.00200539	0.00200485	0.00200485	0.00100273	0.00100233	0.00100231	0.00300794	0.00300794	0.00300725	0	0	0	0.00501716	0.00501791	0.00501701	0	0	0	0.00802874	0.00803124	0.00803044	0.026068	0.0250669	0.026067	0	0	0	0	0	0	0.0020057	0.00200552	0.00200535	0.00200509
d__Bacteria	p__Proteobacteria	c__Gammaproteobacteria	o__Xanthomonadales	f__Xanthomonadaceae	Stenotrophomonas	Stenotrophomonas sp. 364	0.012028	0.0120292	0.0120275	0.0621386	0.064127	0.0631212	0	0	0	0.00200539	0.00200485	0.00200485	0.00200545	0.00200465	0.00200461	0.00200529	0.00200529	0.00200483	0	0	0	0.00501716	0.00501791	0.00501701	0	0	0	0.0110395	0.011043	0.0110418	0.0120314	0.0130348	0.0120309	0.00100284	0.00100269	0.0010025	0	0	0	0.00100285	0.00100276	0.00100268	0.00100255
d__Bacteria	p__Proteobacteria	c__Gammaproteobacteria	o__Xanthomonadales	f__Xanthomonadaceae	Stenotrophomonas	Stenotrophomonas sp. NA06056	0.00501168	0.00501218	0.00501148	0.167373	0.170337	0.168323	0	0.00100238	0	0.00200539	0.00200485	0.00300728	0	0	0.00100231	0.00802118	0.00701853	0.00801933	0	0	0	0.00501716	0.00501791	0.00501701	0	0	0	0.022079	0.0220859	0.0220837	0.0391021	0.0401071	0.0370953	0.00100284	0.00100269	0.0010025	0	0	0	0.00100285	0.00100276	0.00100268	0.00200509
d__Bacteria	p__Proteobacteria	c__Gammaproteobacteria	o__Xanthomonadales	f__Xanthomonadaceae	Stenotrophomonas	Stenotrophomonas sp. Pemsol	0.00400934	0.00300731	0.00300689	0.11225	0.114226	0.111214	0.00100221	0.00100238	0.00100217	0.00401079	0.0040097	0.0040097	0.00100273	0.00100233	0.00100231	0.0140371	0.0140371	0.0140338	0	0	0	0.00200686	0.00200717	0.0020068	0	0	0	0.0170611	0.0170664	0.0180685	0.206539	0.20956	0.204526	0	0	0	0	0	0	0.0020057	0.00200552	0.00300803	0.00200509
d__Bacteria	p__Proteobacteria	c__Gammaproteobacteria	o__Xanthomonadales	f__Xanthomonadaceae	Stenotrophomonas	Stenotrophomonas sp. SXG-1	0.00701635	0.00701705	0.00501148	0.543211	0.552093	0.545046	0.00100221	0.00100238	0.00100217	0.00300809	0.00300728	0.0040097	0.00100273	0	0.00100231	0.0190503	0.0190503	0.0210507	0	0	0	0.00401373	0.00301075	0.00401361	0.00100251	0.00100252	0.00100244	0.0170611	0.0170664	0.0170647	0.164429	0.167447	0.157405	0.00100284	0	0	0	0	0	0	0	0.00100268	0.00501273
d__Bacteria	p__Proteobacteria	c__Gammaproteobacteria	o__Xanthomonadales	f__Xanthomonadaceae	Stenotrophomonas	Stenotrophomonas sp. WZN-1	0.00501168	0.00501218	0.00501148	0.128286	0.130258	0.129248	0	0	0	0.00200539	0.00200485	0.00200485	0.00100273	0.00100233	0.00100231	0.00601588	0.00701853	0.00701691	0	0	0	0.00200686	0.00200717	0.0020068	0	0	0	0.0130467	0.0120469	0.0130495	0.205536	0.20956	0.206531	0	0	0	0	0	0	0	0.00100276	0	0.00100255
d__Bacteria	p__Proteobacteria	c__Gammaproteobacteria	o__Xanthomonadales	f__Xanthomonadaceae	Stenotrophomonas	Stenotrophomonas sp. G4	0.00601401	0.00601462	0.00601377	0.0320715	0.0330655	0.0340654	0	0	0	0.0010027	0.00100243	0.00100243	0.00100273	0.00100233	0.00100231	0.00300794	0.00300794	0.00300725	0	0	0	0.0030103	0.00301075	0.0030102	0	0	0	0.0110395	0.0120469	0.0120457	0.034089	0.0320857	0.0340876	0.00100284	0.00100269	0.0010025	0	0	0	0	0.00100276	0.00100268	0.00100255
d__Bacteria	p__Proteobacteria	c__Gammaproteobacteria	o__Xanthomonadales	f__Xanthomonadaceae	Stenotrophomonas	Stenotrophomonas rhizophila	0.0481121	0.0481169	0.0481102	0.0561252	0.0571131	0.0571097	0	0	0	0.00401079	0.0040097	0.00501213	0.00401091	0.0040093	0.00400922	0.00701853	0.00701853	0.00701691	0	0	0	0.0240824	0.0230824	0.0220748	0	0	0	0.0200719	0.0200781	0.0200761	0.0511335	0.0511365	0.0511314	0.00100284	0.00100269	0.00200499	0	0	0	0.00501424	0.00601655	0.00601606	0.00501273
d__Bacteria	p__Proteobacteria	c__Gammaproteobacteria	o__Xanthomonadales	f__Xanthomonadaceae	Stenotrophomonas	Stenotrophomonas acidaminiphila	0.0431004	0.0451096	0.0451033	0.0190425	0.0180357	0.0180346	0	0	0	0.00300809	0.00300728	0.00300728	0.00501364	0.00501163	0.00400922	0.00601588	0.00501323	0.00601449	0	0	0	0.0120412	0.0110394	0.0120408	0	0	0	0.00702515	0.00803124	0.00702663	0.0621622	0.0661767	0.0601546	0.00200568	0.00200537	0.00300749	0	0	0	0.00300854	0.00300827	0.00300803	0.00401019
d__Bacteria	p__Proteobacteria	c__Gammaproteobacteria	o__Xanthomonadales	f__Xanthomonadaceae	Xanthomonas	Xanthomonas euvesicatoria	0.103241	0.202492	0.132303	0.0631408	0.0531051	0.0591135	0.00200443	0.00501188	0.00200435	0.0441187	0.0380922	0.0410995	0.0531446	0.192446	0.107247	0.0240635	0.00200529	0.00100242	0.00500791	0.00300466	0.00600956	0.100343	0.107383	0.0602041	0.0110276	0.00902265	0.0110268	0.0130467	0.0351367	0.0150571	0.0892329	0.316846	0.106273	0.0982781	0.048129	0.0872172	0.00601154	0.0070134	0.00200381	0.0551566	0.0360993	0.0641713	0.0411044
d__Bacteria	p__Proteobacteria	c__Gammaproteobacteria	o__Xanthomonadales	f__Xanthomonadaceae	Xanthomonas	Xanthomonas sacchari	21.902	21.812	21.9112	1.03932	1.03906	1.041	0.0330731	0.0410974	0.0220478	0.299806	0.308747	0.306742	0.0731991	0.0691605	0.0701614	0.144381	0.1514	0.158382	0.0160253	0.0170264	0.0110175	9.21752	8.95095	8.94733	0.0401003	0.0471183	0.0451096	0.0672407	0.0582265	0.0602283	5.49534	5.48865	5.42594	0.0932639	0.096258	0.0962396	0.0220423	0.0220421	0.0220419	1.57748	1.62547	1.61431	0.686744
d__Bacteria	p__Proteobacteria	c__Gammaproteobacteria	o__Xanthomonadales	f__Xanthomonadaceae	Xanthomonas	Xanthomonas vasicola	0.0200467	0.0190463	0.0200459	0.0030067	0.00300595	0.00300577	0	0	0	0.0010027	0.00100243	0.00100243	0.00100273	0.00100233	0	0.00100265	0.00100265	0.00100242	0	0	0.00100159	0.0110377	0.0100358	0.010034	0	0	0	0.00100359	0.00100391	0.0010038	0.0060157	0.00601606	0.00601546	0.00100284	0.00100269	0.0010025	0	0	0	0.0020057	0.00200552	0.00200535	0.00200509
d__Bacteria	p__Proteobacteria	c__Gammaproteobacteria	o__Xanthomonadales	f__Xanthomonadaceae	Xanthomonas	Xanthomonas sp. SI	0.159371	0.157382	0.155356	0.00801788	0.00701389	0.00701347	0	0	0	0.00200539	0.00300728	0.00300728	0.00100273	0.00100233	0.00100231	0.00200529	0.00200529	0.00200483	0	0	0	0.0622128	0.060215	0.0602041	0	0	0	0.00100359	0.00100391	0.0010038	0.0431125	0.0421124	0.0421082	0.00100284	0.00100269	0.0010025	0	0	0	0.0120342	0.0120331	0.0130348	0.00601528
d__Bacteria	p__Proteobacteria	c__Gammaproteobacteria	o__Xanthomonadales	f__Xanthomonadaceae	Xanthomonas	Xanthomonas sp. SS	0.174406	0.172419	0.172395	0.00701564	0.00701389	0.00701347	0	0	0	0.00300809	0.00300728	0.00300728	0.00100273	0.00100233	0.00100231	0.00200529	0.00100265	0.00200483	0	0	0	0.0602059	0.0572042	0.0571939	0	0	0	0.00100359	0.00100391	0.0010038	0.0370968	0.0360964	0.0360928	0.00100284	0.00100269	0.0010025	0	0	0	0.0110313	0.0120331	0.0110294	0.00401019
d__Bacteria	p__Proteobacteria	c__Gammaproteobacteria	o__Xanthomonadales	f__Xanthomonadaceae	Xanthomonas	Xanthomonas sp. GW	0.173404	0.173421	0.172395	0.00902011	0.00901786	0.0100192	0	0	0	0.00300809	0.00300728	0.00300728	0.00200545	0.00200465	0.00200461	0.00200529	0.00200529	0.00200483	0	0	0	0.0742539	0.0712544	0.0732483	0	0	0	0.00100359	0.00100391	0.0010038	0.0441151	0.0441178	0.0431108	0.00200568	0.00200537	0.00200499	0	0	0	0.0120342	0.0120331	0.0120321	0.00701783
d__Bacteria	p__Proteobacteria	c__Gammaproteobacteria	o__Xanthomonadales	f__Xanthomonadaceae	Xanthomonas	Xanthomonas oryzae	0.0611425	0.0581413	0.0591354	0.00801788	0.00801587	0.00901731	0	0	0	0.00200539	0.00300728	0.00300728	0.00300818	0.00200465	0.00300692	0.00200529	0.00200529	0.00300725	0	0	0	0.0270927	0.0260932	0.0260884	0	0	0	0.00100359	0.00100391	0.0010038	0.0110288	0.0110294	0.0110283	0.00200568	0.00200537	0.00200499	0	0	0	0.00501424	0.00501379	0.00501339	0.00300764
d__Bacteria	p__Proteobacteria	c__Gammaproteobacteria	o__Xanthomonadales	f__Xanthomonadaceae	Xanthomonas	Xanthomonas citri	0.143334	0.134326	0.142326	0.00701564	0.00701389	0.00801539	0.00100221	0.00100238	0.00100217	0.00501349	0.00501213	0.0040097	0.00300818	0.00200465	0.00200461	0.00601588	0.0100265	0.00902174	0	0	0	0.0712437	0.0682436	0.0742517	0	0	0	0.00301078	0.00200781	0.00301141	0.110288	0.062166	0.0982525	0.00200568	0.00300806	0.00200499	0	0	0	0.00802278	0.0100276	0.00802142	0.00902292
d__Bacteria	p__Proteobacteria	c__Gammaproteobacteria	o__Xanthomonadales	f__Xanthomonadaceae	Xanthomonas	Xanthomonas cucurbitae	0.0260607	0.0260633	0.0250574	0.0030067	0.00300595	0.00300577	0	0	0	0.0010027	0.00100243	0.00100243	0.00100273	0.00100233	0.00100231	0.00100265	0.00100265	0.00200483	0	0	0	0.00903089	0.00903225	0.00903061	0	0	0	0.00100359	0.00100391	0.0010038	0.00802093	0.00701874	0.00701804	0.00100284	0.00100269	0.0010025	0	0	0	0.0020057	0.00200552	0.00200535	0.00100255
d__Bacteria	p__Proteobacteria	c__Gammaproteobacteria	o__Xanthomonadales	f__Xanthomonadaceae	Xanthomonas	Xanthomonas translucens	0.327764	0.322784	0.325746	0.0190425	0.0190377	0.0180346	0.00100221	0.00100238	0.00100217	0.00601618	0.00601456	0.00601456	0.00401091	0.0040093	0.00300692	0.00401059	0.00501323	0.00501208	0	0	0	0.153525	0.149534	0.149507	0.00100251	0.00100252	0.00100244	0.00200719	0.00200781	0.00200761	0.0982564	0.0942517	0.0952448	0.00300851	0.00300806	0.00300749	0.00100192	0	0.0010019	0.0260741	0.0270745	0.0270723	0.011028
d__Bacteria	p__Proteobacteria	c__Gammaproteobacteria	o__Xanthomonadales	f__Xanthomonadaceae	Xanthomonas	Xanthomonas campestris	0.102238	0.100244	0.102234	0.0150335	0.0160317	0.0160308	0	0	0	0.00401079	0.0040097	0.0040097	0.00501364	0.00501163	0.00501153	0.00401059	0.00501323	0.00501208	0	0	0	0.0401373	0.0391397	0.0411395	0	0	0	0.00501796	0.00401562	0.00501902	0.0280733	0.0270723	0.026067	0.00300851	0.00200537	0.00300749	0	0	0	0.00802278	0.00802206	0.00802142	0.00701783
d__Bacteria	p__Proteobacteria	c__Gammaproteobacteria	o__Xanthomonadales	f__Xanthomonadaceae	Xanthomonas	Xanthomonas hortorum	0.0471098	0.0451096	0.0451033	0.0030067	0.00300595	0.00300577	0	0	0	0.00200539	0.00200485	0.00200485	0.00200545	0.00200465	0.00100231	0.00200529	0.00300794	0.00300725	0	0	0	0.0230789	0.0210752	0.0230782	0	0	0	0.00100359	0.00100391	0.00200761	0.0180471	0.0160428	0.0170438	0.00200568	0.00200537	0.00200499	0	0	0	0.00401139	0.00401103	0.00401071	0.00300764
d__Bacteria	p__Proteobacteria	c__Gammaproteobacteria	o__Xanthomonadales	f__Xanthomonadaceae	Xanthomonas	Xanthomonas arboricola	0.0360841	0.0360877	0.0370849	0.00701564	0.00801587	0.00701347	0	0	0	0.0010027	0.00100243	0.00100243	0.00100273	0.00100233	0.00100231	0.00100265	0.00100265	0.00200483	0	0	0	0.0180618	0.0160573	0.0180612	0	0	0	0.00100359	0.00100391	0.0010038	0.00802093	0.00601606	0.00802061	0.00100284	0.00100269	0.0010025	0	0	0	0.00300854	0.00401103	0.00300803	0.00200509
d__Bacteria	p__Proteobacteria	c__Gammaproteobacteria	o__Xanthomonadales	f__Xanthomonadaceae	Xanthomonas	Xanthomonas theicola	0.185432	0.184448	0.184422	0.0100223	0.0100198	0.00901731	0	0.00100238	0	0.00401079	0.0040097	0.0040097	0.00300818	0.00200465	0.00300692	0.00300794	0.00300794	0.00300725	0	0	0	0.0712437	0.0682436	0.0692347	0	0	0	0.00100359	0.00100391	0.0010038	0.0481256	0.0501339	0.0491263	0.00200568	0.00200537	0.00200499	0	0	0	0.0140399	0.0150414	0.0150402	0.00601528
d__Bacteria	p__Proteobacteria	c__Gammaproteobacteria	o__Xanthomonadales	f__Xanthomonadaceae	Xanthomonas	Xanthomonas hyacinthi	0.198462	0.19347	0.197452	0.00902011	0.0100198	0.0100192	0	0	0	0.00401079	0.0040097	0.0040097	0.00200545	0.00200465	0.00200461	0.00200529	0.00200529	0.00300725	0	0	0	0.081278	0.0772759	0.0782653	0	0	0	0.00100359	0.00100391	0.0010038	0.0451178	0.0451205	0.0441134	0.00100284	0.00100269	0.0010025	0	0	0	0.013037	0.0140386	0.0140375	0.00601528
d__Bacteria	p__Proteobacteria	c__Gammaproteobacteria	o__Xanthomonadales	f__Xanthomonadaceae	Xanthomonas	Xanthomonas albilineans	0.125292	0.124302	0.125287	0.00701564	0.00701389	0.00701347	0	0	0	0.00200539	0.00200485	0.00200485	0.00200545	0.00100233	0.00100231	0.00100265	0.00200529	0.00200483	0	0	0	0.0541853	0.0531899	0.0531803	0	0	0	0.00100359	0.00100391	0.0010038	0.0320837	0.0330883	0.033085	0.00100284	0.00100269	0.0010025	0	0	0	0.00902563	0.00902482	0.00902409	0.00401019
d__Bacteria	p__Proteobacteria	c__Gammaproteobacteria	o__Xanthomonadales	f__Xanthomonadaceae	Xanthomonas	Xanthomonas cassavae	0.0160374	0.016039	0.0160367	0.00200447	0.00200397	0.00200385	0	0	0	0.0010027	0.00100243	0.00100243	0.00100273	0.00100233	0.00100231	0.00100265	0.00100265	0.00100242	0	0	0	0.0120412	0.0110394	0.0110374	0	0	0	0.00100359	0	0	0.00501308	0.00401071	0.00501288	0	0.00100269	0	0	0	0	0.0020057	0.00200552	0.00100268	0.00100255
d__Bacteria	p__Proteobacteria	c__Gammaproteobacteria	o__Xanthomonadales	f__Xanthomonadaceae	Xanthomonas	Xanthomonas euroxanthea	0.0220514	0.0200487	0.0220505	0.00100223	0.00200397	0.00100192	0	0	0	0.0010027	0.00100243	0.00100243	0.00200545	0.00200465	0.00100231	0.00100265	0.00100265	0.00100242	0	0	0	0.014048	0.0130466	0.0140476	0	0	0	0.00200719	0.00200781	0.00200761	0.0060157	0.00501339	0.00601546	0	0	0	0	0	0	0.00100285	0.00100276	0.00100268	0.00200509
d__Bacteria	p__Proteobacteria	c__Gammaproteobacteria	o__Xanthomonadales	f__Xanthomonadaceae	Xanthomonas	Xanthomonas fragariae	0.015035	0.0140341	0.0150344	0.00200447	0.00200397	0.00200385	0	0	0	0.0010027	0.00100243	0.00100243	0	0	0	0.00100265	0.00100265	0.00100242	0	0	0	0.00702402	0.0060215	0.00602041	0	0	0	0	0	0	0.00401047	0.00401071	0.00401031	0	0	0	0	0	0	0.00100285	0.00100276	0.00100268	0.00100255
d__Bacteria	p__Proteobacteria	c__Gammaproteobacteria	o__Xanthomonadales	f__Xanthomonadaceae	Xanthomonas	Xanthomonas axonopodis	0.0400934	0.0380926	0.0430987	0.00200447	0.00200397	0.00200385	0	0	0	0.0010027	0.00100243	0.00100243	0.00100273	0.00100233	0.00100231	0.00100265	0.00200529	0.00601449	0	0	0	0.0120412	0.0110394	0.0120408	0	0	0	0.00100359	0.00100391	0.0010038	0.00701832	0.00601606	0.00802061	0.00100284	0.00100269	0.0010025	0	0	0	0.0020057	0.00200552	0.00200535	0.00200509
d__Bacteria	p__Proteobacteria	c__Gammaproteobacteria	o__Xanthomonadales	f__Xanthomonadaceae	Xanthomonas	Xanthomonas vesicatoria	0.0240561	0.0240585	0.0240551	0.0030067	0.00300595	0.00300577	0	0	0	0.0010027	0.00100243	0.00100243	0.00100273	0.00100233	0.00100231	0.00100265	0.00100265	0.00200483	0	0	0	0.00903089	0.00903225	0.00903061	0	0	0	0.00100359	0.00100391	0.0010038	0.00701832	0.00701874	0.00701804	0.00100284	0.00100269	0.0010025	0	0	0	0.0020057	0.00200552	0.00200535	0.00200509
d__Bacteria	p__Proteobacteria	c__Gammaproteobacteria	o__Xanthomonadales	f__Xanthomonadaceae	Xanthomonas	Xanthomonas phaseoli	0.0220514	0.0210512	0.0230528	0.00501117	0.00500992	0.00500962	0	0.00100238	0.00100217	0	0	0	0.00100273	0.00100233	0.00100231	0	0.00300794	0.00200483	0	0	0	0.0240824	0.0291039	0.0290986	0	0	0	0.00100359	0.00100391	0.0010038	0.0120314	0.00701874	0.00902319	0	0	0	0	0	0	0.0020057	0.00401103	0.00200535	0.00100255
d__Bacteria	p__Proteobacteria	c__Gammaproteobacteria	o__Xanthomonadales	f__Xanthomonadaceae	Thermomonas	Thermomonas brevis	0.00601401	0.00601462	0.00601377	0.00100223	0.00100198	0.00100192	0	0	0	0.0010027	0.00100243	0.00100243	0.00100273	0.00100233	0.00100231	0.00100265	0.00100265	0.00200483	0	0	0	0.0030103	0.00301075	0.0030102	0	0	0	0.00100359	0.00100391	0.0010038	0.00200523	0.00300803	0.00300773	0.00100284	0.00100269	0.0010025	0	0	0	0.00100285	0.00100276	0.00100268	0.00200509
d__Bacteria	p__Proteobacteria	c__Gammaproteobacteria	o__Xanthomonadales	f__Xanthomonadaceae	Thermomonas	Thermomonas sp. SY21	0.00400934	0.00400974	0.00501148	0.00100223	0.00100198	0.00100192	0	0	0	0.0010027	0.00100243	0.00100243	0.00100273	0.00100233	0.00100231	0.00100265	0.00100265	0.00100242	0	0	0	0.00200686	0.00200717	0.0020068	0	0	0	0	0	0	0.00200523	0.00100268	0.00200515	0.00100284	0.00100269	0.0010025	0	0	0	0.00100285	0	0	0.00100255
d__Bacteria	p__Proteobacteria	c__Gammaproteobacteria	o__Xanthomonadales	f__Xanthomonadaceae	Thermomonas	Thermomonas sp. XSG	0.00501168	0.00501218	0.00501148	0.00100223	0.00100198	0.00100192	0	0	0	0.0010027	0.00100243	0.00100243	0.00100273	0.00100233	0.00100231	0.00100265	0.00100265	0.00100242	0	0	0	0.00100343	0.00100358	0.0010034	0	0	0	0	0.00100391	0	0.00200523	0.00200535	0.00200515	0.00100284	0.00100269	0	0	0	0	0	0	0	0.00100255
d__Bacteria	p__Proteobacteria	c__Gammaproteobacteria	o__Xanthomonadales	f__Xanthomonadaceae	Thermomonas	Thermomonas sp. HDW16	0.00300701	0.00300731	0.00300689	0.00100223	0.00100198	0.00100192	0	0	0	0	0	0	0	0.00100233	0.00100231	0	0.00100265	0.00100242	0	0	0	0.00100343	0.00100358	0.0010034	0	0	0	0	0	0	0.00100262	0.00100268	0.00100258	0	0	0	0	0	0	0	0	0	0
d__Bacteria	p__Proteobacteria	c__Gammaproteobacteria	o__Xanthomonadales	f__Xanthomonadaceae	Thermomonas	Thermomonas carbonis	0.00501168	0.00501218	0.00501148	0.00100223	0.00100198	0.00100192	0	0	0	0.0010027	0.00100243	0.00100243	0.00100273	0	0.00100231	0.00100265	0.00100265	0.00100242	0	0	0	0.00100343	0.00100358	0.0010034	0	0	0	0	0	0	0.00100262	0.00100268	0.00100258	0.00100284	0.00100269	0.0010025	0	0	0	0.00100285	0.00100276	0.00100268	0.00100255
d__Bacteria	p__Proteobacteria	c__Gammaproteobacteria	o__Xanthomonadales	f__Xanthomonadaceae	Luteimonas	Luteimonas sp. JM171	0.00501168	0.00501218	0.00501148	0.00100223	0.00100198	0.00100192	0	0	0	0	0	0	0.00100273	0.00100233	0.00100231	0.00100265	0.00100265	0.00100242	0	0	0	0.00100343	0.00100358	0.0010034	0	0	0	0	0	0	0.00100262	0.00100268	0.00100258	0	0	0.0010025	0	0	0	0.00100285	0.00100276	0.00100268	0.00100255
d__Bacteria	p__Proteobacteria	c__Gammaproteobacteria	o__Xanthomonadales	f__Xanthomonadaceae	Luteimonas	Luteimonas sp. MC1750	0.00300701	0.00300731	0.00300689	0.00100223	0.00100198	0.00100192	0	0	0	0.0010027	0.00100243	0.00100243	0.00100273	0.00100233	0.00100231	0.00100265	0.00100265	0.00100242	0	0	0	0.00200686	0.00200717	0.0020068	0	0	0	0.00100359	0	0	0.00200523	0.00200535	0.00200515	0.00100284	0.00100269	0.0010025	0	0	0	0.00100285	0.00100276	0.00100268	0.00200509
d__Bacteria	p__Proteobacteria	c__Gammaproteobacteria	o__Xanthomonadales	f__Xanthomonadaceae	Luteimonas	Luteimonas sp. MC1572	0.00601401	0.00601462	0.00601377	0.00100223	0.00100198	0.00100192	0	0	0	0.0010027	0.00100243	0.00100243	0.00100273	0.00100233	0.00100231	0.00100265	0.00100265	0.00100242	0	0	0	0.00100343	0.00100358	0.0010034	0	0	0	0	0	0	0.00100262	0.00100268	0.00100258	0.00100284	0.00100269	0.0010025	0	0	0	0.00100285	0.00100276	0	0.00100255
d__Bacteria	p__Proteobacteria	c__Gammaproteobacteria	o__Xanthomonadales	f__Xanthomonadaceae	Luteimonas	Luteimonas sp. MC1825	0.00300701	0.00300731	0.00300689	0.00100223	0.00100198	0.00100192	0	0	0	0	0	0.00100243	0.00100273	0.00100233	0.00100231	0.00100265	0.00100265	0.00100242	0	0	0	0.00100343	0.00100358	0.0010034	0	0	0	0	0	0.0010038	0.00100262	0.00200535	0.00200515	0.00100284	0.00100269	0.0010025	0	0	0	0.00100285	0.00100276	0.00100268	0.00100255
d__Bacteria	p__Proteobacteria	c__Gammaproteobacteria	o__Xanthomonadales	f__Xanthomonadaceae	Luteimonas	Luteimonas sp. YGD11-2	0.00400934	0.00400974	0.00400918	0.00100223	0.00100198	0.00100192	0	0	0	0.0010027	0.00100243	0.00100243	0.00100273	0.00100233	0.00100231	0.00100265	0.00200529	0.00200483	0	0	0	0.00200686	0.00200717	0.0020068	0	0	0	0	0	0	0.00200523	0.00200535	0.00200515	0.00100284	0.00100269	0.0010025	0	0	0	0.00100285	0.00100276	0.00100268	0.00100255
d__Bacteria	p__Proteobacteria	c__Gammaproteobacteria	o__Xanthomonadales	f__Xanthomonadaceae	Luteimonas	Luteimonas chenhongjianii	0.00701635	0.00701705	0.00701607	0.00100223	0.00100198	0.00100192	0	0	0	0.0010027	0.00100243	0.00200485	0.00100273	0.00100233	0.00100231	0.00300794	0.00300794	0.00300725	0	0	0	0.00200686	0.00200717	0.0020068	0	0	0	0.00100359	0.00100391	0.0010038	0.00200523	0.00200535	0.00200515	0.00100284	0.00100269	0.0010025	0	0	0	0.00100285	0.00100276	0.00100268	0.00100255
d__Bacteria	p__Proteobacteria	c__Gammaproteobacteria	o__Xanthomonadales	f__Xanthomonadaceae	Luteimonas	Luteimonas granuli	0.00300701	0.00300731	0.00300689	0.00100223	0.00100198	0.00100192	0	0	0	0	0	0	0.00100273	0.00100233	0.00100231	0.00100265	0.00100265	0.00100242	0	0	0	0.00100343	0.00100358	0.0010034	0	0	0	0	0	0	0.00100262	0.00100268	0.00100258	0	0	0.0010025	0	0	0	0.00100285	0.00100276	0	0.00100255
d__Bacteria	p__Proteobacteria	c__Gammaproteobacteria	o__Xanthomonadales	f__Xanthomonadaceae	Luteimonas	Luteimonas yindakuii	0.00400934	0.00400974	0.00400918	0.00100223	0.00100198	0.00100192	0	0	0	0.0010027	0.00100243	0.00100243	0.00100273	0.00100233	0.00100231	0.00100265	0.00100265	0.00100242	0	0	0	0.00200686	0.00200717	0.0020068	0	0	0	0.00100359	0.00100391	0.0010038	0.00200523	0.00200535	0.00100258	0.00100284	0.00100269	0.0010025	0	0	0	0	0.00100276	0	0.00200509
d__Bacteria	p__Proteobacteria	c__Gammaproteobacteria	o__Xanthomonadales	f__Xanthomonadaceae	Pseudoxanthomonas	Pseudoxanthomonas mexicana	0.015035	0.0150365	0.0150344	0.00200447	0.00200397	0.00200385	0	0	0	0.0010027	0.00100243	0.00100243	0.00300818	0.0040093	0.00400922	0.00300794	0.00401059	0.00400966	0	0	0	0.00401373	0.00401433	0.00401361	0	0	0	0.00100359	0.00100391	0.0010038	0.00401047	0.00501339	0.00401031	0.00100284	0.00100269	0.0010025	0	0	0	0.0020057	0.00200552	0.00200535	0.00200509
d__Bacteria	p__Proteobacteria	c__Gammaproteobacteria	o__Xanthomonadales	f__Xanthomonadaceae	Pseudoxanthomonas	Pseudoxanthomonas suwonensis	0.0240561	0.023056	0.0230528	0.00400894	0.00400794	0.00400769	0	0	0	0.00300809	0.00200485	0.00200485	0.00300818	0.00200465	0.00300692	0.00300794	0.00300794	0.00300725	0	0	0	0.00802745	0.00903225	0.00802721	0	0	0	0.00100359	0.00100391	0.0010038	0.00701832	0.00701874	0.00701804	0.00200568	0.00200537	0.00200499	0	0	0	0.00401139	0.00401103	0.00401071	0.00401019
d__Bacteria	p__Proteobacteria	c__Gammaproteobacteria	o__Xanthomonadales	f__Xanthomonadaceae	Pseudoxanthomonas	Pseudoxanthomonas spadix	0.0100234	0.00902192	0.00902066	0.00200447	0.00200397	0.00200385	0	0	0	0.0010027	0.00100243	0.00100243	0.00200545	0.00100233	0.00100231	0.00200529	0.00100265	0.00200483	0	0	0	0.00401373	0.00401433	0.00401361	0	0	0	0.00100359	0.00100391	0.0010038	0.00401047	0.00401071	0.00300773	0.00100284	0.00100269	0.0010025	0	0	0	0.0020057	0.00300827	0.00300803	0.00300764
d__Bacteria	p__Proteobacteria	c__Gammaproteobacteria	o__Xanthomonadales	f__Xanthomonadaceae	Xylella	Xylella fastidiosa	0.00100234	0.00100244	0.0010023	0	0	0	0	0	0	0	0	0	0	0	0	0	0	0	0	0	0	0	0	0	0	0	0	0	0	0	0.00100262	0.00100268	0.00100258	0	0	0	0	0	0	0	0	0	0
d__Bacteria	p__Proteobacteria	c__Gammaproteobacteria	o__Xanthomonadales	f__Xanthomonadaceae	Arenimonas	Arenimonas daejeonensis	0.00300701	0.00300731	0.00300689	0.00100223	0.00100198	0.00100192	0	0	0	0.0010027	0.00100243	0.00100243	0.00100273	0.00100233	0.00100231	0.00100265	0.00100265	0.00200483	0	0	0	0.00100343	0.00100358	0.0010034	0	0	0	0	0	0	0.00100262	0.00100268	0.00100258	0.00100284	0.00100269	0.0010025	0	0	0	0.00100285	0.00100276	0.00100268	0.00200509
d__Bacteria	p__Proteobacteria	c__Gammaproteobacteria	o__Xanthomonadales	f__Xanthomonadaceae	Lysobacter	Lysobacter sp. H23M41	0.00200467	0.00200487	0.00200459	0.00100223	0.00100198	0	0	0	0	0.0010027	0.00100243	0.00100243	0.00100273	0.00100233	0.00100231	0	0	0	0	0	0	0.00100343	0.00100358	0.0010034	0	0	0	0	0	0	0.00100262	0.00100268	0.00100258	0	0	0	0	0	0	0	0	0	0.00100255
d__Bacteria	p__Proteobacteria	c__Gammaproteobacteria	o__Xanthomonadales	f__Xanthomonadaceae	Stenotrophomonas	Stenotrophomonas sp. SAU14A_NAIMI4_8	0.00701635	0.00701705	0.00701607	0.0220492	0.0230456	0.0220423	0	0	0	0.00200539	0.00200485	0.00200485	0.00200545	0.00200465	0.00200461	0.00200529	0.00200529	0.00200483	0	0	0	0.00702402	0.0060215	0.00602041	0	0	0	0.0180647	0.0160625	0.0190723	0.0060157	0.00601606	0.00601546	0.00100284	0.00100269	0.0010025	0	0	0	0.00100285	0.00100276	0.00100268	0.00100255
d__Bacteria	p__Proteobacteria	c__Gammaproteobacteria	o__Xanthomonadales	f__Xanthomonadaceae	Stenotrophomonas	Stenotrophomonas sp. CW117	0.00400934	0.00400974	0.00501148	0.0150335	0.0160317	0.0180346	0	0	0	0.0010027	0.00100243	0	0	0	0	0	0	0	0	0	0	0	0	0	0	0	0	0	0	0	0	0.00401071	0.00401031	0	0.00100269	0	0	0	0	0	0	0	0.00100255
d__Bacteria	p__Proteobacteria	c__Gammaproteobacteria	o__Xanthomonadales	f__Xanthomonadaceae	Stenotrophomonas	Stenotrophomonas indicatrix	0.00701635	0.00701705	0.00701607	0.0310693	0.0300595	0.0320616	0	0	0	0.0010027	0.00100243	0.00100243	0	0	0	0.00200529	0.00200529	0.00200483	0	0	0	0.00100343	0.00100358	0.0010034	0	0	0	0.00401437	0.00401562	0.00401522	0.081212	0.0852276	0.0812087	0.00100284	0	0	0	0	0	0	0	0	0.00200509
d__Bacteria	p__Proteobacteria	c__Gammaproteobacteria	o__Xanthomonadales	f__Xanthomonadaceae	Lysobacter	Lysobacter sp. HDW10	0.00200467	0.00200487	0.00200459	0	0	0	0	0	0	0	0	0	0	0	0	0	0	0	0	0	0	0	0	0	0	0	0	0	0	0	0	0	0	0	0	0	0	0	0	0	0	0	0
d__Bacteria	p__Proteobacteria	c__Gammaproteobacteria	o__Xanthomonadales	f__Xanthomonadaceae	Stenotrophomonas	Stenotrophomonas sp. MYb57	0.00200467	0.00300731	0.00300689	0.0250559	0.0250496	0.02605	0	0	0	0.0010027	0.00100243	0.00100243	0.00100273	0.00100233	0.00100231	0.00100265	0.00100265	0.00200483	0	0	0	0.0030103	0.00200717	0.0020068	0	0	0	0.00602156	0.00602343	0.00602283	0.360942	0.380015	0.368948	0.00100284	0.00100269	0.0010025	0	0	0	0.00100285	0.00100276	0.00100268	0.00100255
d__Bacteria	p__Proteobacteria	c__Gammaproteobacteria	o__Xanthomonadales	f__Xanthomonadaceae	Xylella	Xylella taiwanensis	0.00100234	0.00100244	0.0010023	0	0	0	0	0	0	0	0	0	0	0	0	0	0	0	0	0	0	0	0	0	0	0	0	0	0	0	0	0	0	0	0	0	0	0	0	0	0	0	0
d__Bacteria	p__Proteobacteria	c__Gammaproteobacteria	o__Xanthomonadales	f__Xanthomonadaceae	Xanthomonas	Xanthomonas perforans	0.0310724	0.0260633	0.0280643	0.00100223	0.00200397	0.00100192	0	0	0	0	0	0	0	0	0	0	0	0	0	0	0	0.0210721	0.0190681	0.0220748	0	0	0	0	0	0	0.00200523	0.00200535	0.00300773	0	0	0	0	0	0	0.00100285	0.00100276	0.00100268	0
d__Bacteria	p__Proteobacteria	c__Gammaproteobacteria	o__Xanthomonadales	f__Xanthomonadaceae	Stenotrophomonas	Stenotrophomonas sp. ASS1	0.00200467	0.00200487	0.00200459	0.0571274	0.0571131	0.0571097	0	0	0	0.0010027	0.00100243	0.00100243	0	0	0.00100231	0.00401059	0.00401059	0.00400966	0	0	0	0.00100343	0.00100358	0.0010034	0	0	0	0.00602156	0.00602343	0.00602283	0.167437	0.165442	0.16743	0	0	0	0	0	0	0	0	0	0.00100255
d__Bacteria	p__Proteobacteria	c__Gammaproteobacteria	o__Xanthomonadales	f__Xanthomonadaceae	Stenotrophomonas	Stenotrophomonas phage S1	0	0	0	0	0	0	0	0	0	0	0	0	0	0	0	0	0	0	0	0	0	0	0	0	0	0	0	0	0	0	0	0	0	0	0	0	0	0	0	0	0	0	0
d__Bacteria	p__Proteobacteria	c__Gammaproteobacteria	o__Xanthomonadales	f__Xanthomonadaceae	Stenotrophomonas	Stenotrophomonas sp. ZAC14D1_NAIMI4_1	0	0	0	0	0	0	0	0	0	0	0	0	0	0	0	0	0	0	0	0	0	0	0	0	0	0	0	0	0	0	0	0	0	0	0	0	0	0	0	0	0	0	0
d__Bacteria	p__Proteobacteria	c__Gammaproteobacteria	o__Xanthomonadales	f__Xanthomonadaceae	Stenotrophomonas	Stenotrophomonas sp. ZAC14D1_NAIMI4_6	0	0	0	0	0	0	0	0	0	0	0	0	0	0	0	0	0	0	0	0	0	0	0	0	0	0	0	0	0.0652538	0	0	0	0	0	0	0	0	0	0	0	0	0	0
d__Bacteria	p__Proteobacteria	c__Gammaproteobacteria	o__Xanthomonadales	f__Xanthomonadaceae	Stenotrophomonas	Stenotrophomonas sp. PAMC25021	0	0	0	0	0	0	0	0	0	0	0	0	0	0	0	0	0	0	0	0	0	0	0	0	0	0	0	0.00401437	0.00301172	0.00301141	0.119311	0.0731954	0.100258	0	0	0	0	0	0	0.00601709	0.00300827	0.00401071	0
d__Bacteria	p__Proteobacteria	c__Gammaproteobacteria	o__Xanthomonadales	f__Xanthomonadaceae	Stenotrophomonas	Stenotrophomonas virus SMA6	0	0	0	0	0	0	0	0	0	0	0	0	0	0	0	0	0	0	0	0	0	0	0	0	0	0	0	0	0	0	0	0	0	0	0	0	0	0	0	0	0	0	0
d__Bacteria	p__Proteobacteria	c__Gammaproteobacteria	o__Xanthomonadales	f__Xanthomonadaceae	Stenotrophomonas	Stenotrophomonas virus Smp131	0	0	0	0	0	0	0	0	0	0	0	0	0	0	0	0	0	0	0	0	0	0	0	0	0	0	0	0.00100359	0.00100391	0.0010038	0	0	0	0	0	0	0	0	0	0	0	0	0
d__Bacteria	p__Proteobacteria	c__Gammaproteobacteria	o__Xanthomonadales	f__Xanthomonadaceae	Stenotrophomonas	Stenotrophomonas virus SMA9	0	0	0	0	0	0	0	0	0	0	0	0	0	0	0	0	0	0	0	0	0	0	0	0	0	0	0	0	0	0	0.00501308	0.00601606	0.00501288	0	0	0	0	0	0	0	0	0	0
d__Bacteria	p__Proteobacteria	c__Gammaproteobacteria	o__Xanthomonadales	f__Xanthomonadaceae	Stenotrophomonas	Stenotrophomonas virus PSH1	0	0	0	0	0	0	0	0	0	0	0	0	0	0	0	0	0	0	0	0	0	0	0	0	0	0	0	0	0	0	0	0	0	0	0	0	0	0	0	0	0	0	0
d__Bacteria	p__Proteobacteria	c__Gammaproteobacteria	o__Xanthomonadales	f__Xanthomonadaceae	Xanthomonas	Xanthomonas citri phage CP2	0	0	0	0	0	0	0	0	0	0	0	0	0	0	0	0	0	0	0	0	0	0	0	0	0	0	0	0	0	0	0	0	0	0	0	0	0	0	0	0	0	0	0
d__Bacteria	p__Proteobacteria	c__Gammaproteobacteria	o__Xanthomonadales	f__Xanthomonadaceae	Stenotrophomonas	Stenotrophomonas phage phiSHP2	0	0	0	0.00100223	0.00100198	0.00100192	0	0	0	0	0	0	0	0	0	0	0	0	0	0	0	0	0	0	0	0	0	0	0	0	0	0	0	0	0	0	0	0	0	0	0	0	0
d__Bacteria	p__Proteobacteria	c__Gammaproteobacteria	o__Xanthomonadales	f__Xanthomonadaceae	Stenotrophomonas	Stenotrophomonas virus SMA7	0	0	0	0.00200447	0.00100198	0.00200385	0	0	0	0	0	0	0	0	0	0	0	0	0	0	0	0	0	0	0	0	0	0	0	0	0	0	0	0	0	0	0	0	0	0	0	0	0
d__Bacteria	p__Proteobacteria	c__Gammaproteobacteria	o__Xanthomonadales	f__Xanthomonadaceae	Xylella	Xylella virus Salvo	0	0	0	0	0	0	0	0	0	0	0	0	0	0	0	0	0	0	0	0	0	0	0	0	0	0	0	0	0	0	0	0	0	0	0	0	0	0	0	0	0	0	0
d__Bacteria	p__Proteobacteria	c__Gammaproteobacteria	o__Xanthomonadales	f__Xanthomonadaceae	Stenotrophomonas	Stenotrophomonas phage Mendera	0	0	0	0	0	0	0	0	0	0	0	0	0	0	0	0	0	0	0	0	0	0	0	0	0	0	0	0	0	0	0	0	0	0	0	0	0	0	0	0	0	0	0
d__Bacteria	p__Proteobacteria	c__Alphaproteobacteria	o__Rhizobiales	f__Xanthobacteraceae	Bradyrhizobium	Bradyrhizobium sp. ORS 285	0.00601401	0.00601462	0.00601377	0.00100223	0.00100198	0.00100192	0	0	0	0.00200539	0.00200485	0.00200485	0.00200545	0.00200465	0.00200461	0.00601588	0.00501323	0.00601449	0	0	0	0.00200686	0.00200717	0.0020068	0	0	0	0.00100359	0.00100391	0.0010038	0.00200523	0.00200535	0.00200515	0.00300851	0.00300806	0.00200499	0	0	0	0.0020057	0.00200552	0.00200535	0.00501273
d__Bacteria	p__Proteobacteria	c__Alphaproteobacteria	o__Rhizobiales	f__Xanthobacteraceae	Bradyrhizobium	Bradyrhizobium sp. 6(2017)	0.00300701	0.00300731	0.00300689	0.00200447	0.00100198	0.00200385	0	0	0	0.0010027	0.00100243	0.00100243	0.00200545	0.00200465	0.00200461	0.00300794	0.00300794	0.00400966	0	0	0	0.00100343	0.00100358	0.0010034	0	0	0	0.00100359	0.00100391	0.0010038	0.00100262	0.00100268	0.00200515	0.00100284	0.00100269	0.0010025	0	0	0	0.00100285	0.00100276	0.00100268	0.00200509
d__Bacteria	p__Proteobacteria	c__Alphaproteobacteria	o__Rhizobiales	f__Xanthobacteraceae	Bradyrhizobium	Bradyrhizobium sp. 1(2017)	0.00100234	0.00100244	0.0010023	0.00100223	0.00100198	0	0	0	0	0.0010027	0.00100243	0.00100243	0.00100273	0.00100233	0.00100231	0.00300794	0.00300794	0.00300725	0	0	0	0	0	0	0	0	0	0.00100359	0.00100391	0.0010038	0.00100262	0.00100268	0.00100258	0.00100284	0.00100269	0.0010025	0	0	0	0	0	0	0.00200509
d__Bacteria	p__Proteobacteria	c__Alphaproteobacteria	o__Rhizobiales	f__Xanthobacteraceae	Bradyrhizobium	Bradyrhizobium sp. BTAi1	0.00601401	0.00701705	0.00701607	0.0030067	0.00300595	0.00300577	0	0	0	0.00200539	0.00200485	0.00200485	0.00300818	0.00300698	0.00200461	0.00802118	0.00701853	0.00801933	0	0	0	0.00200686	0.00200717	0.0020068	0	0	0	0.00100359	0.00200781	0.00200761	0.00300785	0.00300803	0.00300773	0.00300851	0.00300806	0.00300749	0	0	0	0.0020057	0.00100276	0.00100268	0.00501273
d__Bacteria	p__Proteobacteria	c__Alphaproteobacteria	o__Rhizobiales	f__Xanthobacteraceae	Bradyrhizobium	Bradyrhizobium sp. CCGE-LA001	0.00200467	0.00200487	0.00200459	0.00100223	0.00100198	0.00100192	0	0	0	0.0010027	0.00100243	0.00100243	0.00200545	0.00200465	0.00200461	0.00300794	0.00300794	0.00300725	0	0	0	0.00100343	0.00100358	0.0010034	0	0	0	0.00100359	0.00100391	0.0010038	0.00100262	0.00100268	0.00100258	0.00100284	0.00100269	0.0010025	0	0	0	0.00100285	0.00100276	0.00100268	0.00200509
d__Bacteria	p__Proteobacteria	c__Alphaproteobacteria	o__Rhizobiales	f__Xanthobacteraceae	Bradyrhizobium	Bradyrhizobium sp. CCBAU 53338	0.00100234	0.00200487	0.00200459	0.00100223	0.00100198	0.00100192	0	0	0	0.0010027	0.00100243	0.00100243	0.00200545	0.00200465	0.00200461	0.00401059	0.00401059	0.00501208	0	0	0	0.00100343	0.00100358	0.0010034	0	0	0	0.00100359	0.00100391	0.0010038	0.00100262	0.00100268	0.00100258	0.00100284	0.00100269	0.0010025	0	0	0	0.00100285	0.00100276	0.00100268	0.00200509
d__Bacteria	p__Proteobacteria	c__Alphaproteobacteria	o__Rhizobiales	f__Xanthobacteraceae	Bradyrhizobium	Bradyrhizobium sp. CCBAU 51753	0.00400934	0.00501218	0.00400918	0.00100223	0.00100198	0.00100192	0	0	0	0.0010027	0.00100243	0.00100243	0.00200545	0.00200465	0.00200461	0.00401059	0.00401059	0.00501208	0	0	0	0.00100343	0.00100358	0.0010034	0	0	0	0.00100359	0.00100391	0.0010038	0.00200523	0.00100268	0.00100258	0.00200568	0.00200537	0.00200499	0	0	0	0.00100285	0.00100276	0.00100268	0.00300764
d__Bacteria	p__Proteobacteria	c__Alphaproteobacteria	o__Rhizobiales	f__Xanthobacteraceae	Bradyrhizobium	Bradyrhizobium sp. CCBAU 53351	0.00801868	0.00801949	0.00701607	0.00100223	0.00100198	0.00100192	0	0	0	0.00200539	0.00300728	0.00300728	0.00200545	0.00200465	0.00300692	0.00501323	0.00501323	0.00601449	0	0	0	0.00200686	0.00200717	0.0020068	0	0	0	0.00100359	0.00100391	0.0010038	0.00200523	0.00200535	0.00200515	0.00200568	0.00200537	0.00200499	0	0	0	0.00100285	0.00100276	0.00100268	0.00300764
d__Bacteria	p__Proteobacteria	c__Alphaproteobacteria	o__Rhizobiales	f__Xanthobacteraceae	Bradyrhizobium	Bradyrhizobium sp. ORS 278	0.00501168	0.00501218	0.00501148	0.00200447	0.00200397	0.00200385	0	0	0	0.00200539	0.00200485	0.00200485	0.00200545	0.00200465	0.00200461	0.00601588	0.00601588	0.00701691	0	0	0	0.00100343	0.00100358	0.0010034	0	0	0	0.00200719	0.00100391	0.0010038	0.00200523	0.00200535	0.00200515	0.00300851	0.00200537	0.00300749	0	0	0	0.00100285	0.00200552	0.00200535	0.00401019
d__Bacteria	p__Proteobacteria	c__Alphaproteobacteria	o__Rhizobiales	f__Xanthobacteraceae	Bradyrhizobium	Bradyrhizobium sp. SK17	0.00400934	0.00400974	0.00400918	0.00100223	0.00100198	0.00100192	0	0	0	0.0010027	0.00100243	0.00100243	0.00200545	0.00100233	0.00200461	0.00401059	0.00401059	0.00501208	0	0	0	0.00100343	0.00100358	0.0010034	0	0	0	0.00100359	0.00100391	0.0010038	0.00200523	0.00100268	0.00200515	0.00200568	0.00200537	0.00200499	0	0	0	0.00100285	0.00100276	0.00100268	0.00300764
d__Bacteria	p__Proteobacteria	c__Alphaproteobacteria	o__Rhizobiales	f__Xanthobacteraceae	Bradyrhizobium	Bradyrhizobium sp. CCBAU 051011	0.00100234	0.00100244	0.0010023	0.00100223	0.00100198	0.00100192	0	0	0	0	0.00100243	0.00100243	0.00100273	0.00100233	0.00100231	0.00300794	0.00401059	0.00400966	0	0	0	0.00100343	0.00100358	0.0010034	0	0	0	0.00100359	0.00100391	0.0010038	0.00200523	0.00100268	0.00200515	0.00200568	0.00200537	0.0010025	0	0	0	0.00100285	0.00100276	0.00100268	0.00300764
d__Bacteria	p__Proteobacteria	c__Alphaproteobacteria	o__Rhizobiales	f__Xanthobacteraceae	Bradyrhizobium	Bradyrhizobium sp. CCBAU 53340	0.00501168	0.00501218	0.00501148	0.00100223	0.00100198	0.00100192	0	0	0	0.0010027	0.00100243	0.00100243	0.00200545	0.00200465	0.00100231	0.00501323	0.00501323	0.00601449	0	0	0	0.00100343	0.00100358	0.0010034	0	0	0	0.00100359	0.00100391	0.0010038	0.00200523	0.00100268	0.00200515	0.00200568	0.00200537	0.00200499	0	0	0	0.00100285	0.00100276	0.00100268	0.00300764
d__Bacteria	p__Proteobacteria	c__Alphaproteobacteria	o__Rhizobiales	f__Xanthobacteraceae	Bradyrhizobium	Bradyrhizobium sp. CCBAU 53421	0.00501168	0.00601462	0.00601377	0.00100223	0.00100198	0.00100192	0	0	0	0.0010027	0.00100243	0.00100243	0.00200545	0.00200465	0.00200461	0.00401059	0.00401059	0.00400966	0	0	0	0.00100343	0.00100358	0.0010034	0	0	0	0.00100359	0.00100391	0.0010038	0.00100262	0.00200535	0.00200515	0.00200568	0.00200537	0.00200499	0	0	0	0.00100285	0.00100276	0.00100268	0.00300764
d__Bacteria	p__Proteobacteria	c__Alphaproteobacteria	o__Rhizobiales	f__Xanthobacteraceae	Bradyrhizobium	Bradyrhizobium sp. CCBAU 51765	0.00300701	0.00300731	0.00300689	0.00200447	0.00200397	0.00200385	0	0	0	0.0010027	0.00100243	0.00100243	0.00100273	0.00200465	0.00100231	0.00401059	0.00401059	0.00400966	0	0	0	0.00100343	0.00100358	0.0010034	0	0	0	0.00100359	0.00100391	0.0010038	0.00100262	0.00100268	0.00100258	0.00200568	0.00200537	0.00200499	0	0	0	0	0	0.00100268	0.00300764
d__Bacteria	p__Proteobacteria	c__Alphaproteobacteria	o__Rhizobiales	f__Xanthobacteraceae	Bradyrhizobium	Bradyrhizobium lablabi	0.00601401	0.00601462	0.00601377	0.00100223	0.00100198	0.00100192	0	0	0	0.00401079	0.0040097	0.0040097	0.00401091	0.00501163	0.00501153	0.0130344	0.0110291	0.0130314	0	0	0	0.00200686	0.00100358	0.0020068	0	0	0	0.00200719	0.00200781	0.00200761	0.00401047	0.00300803	0.00300773	0.00401135	0.00401075	0.00400998	0	0	0	0.00300854	0.00200552	0.00300803	0.00501273
d__Bacteria	p__Proteobacteria	c__Alphaproteobacteria	o__Rhizobiales	f__Xanthobacteraceae	Bradyrhizobium	Bradyrhizobium vignae	0.00100234	0.00100244	0.0010023	0.00100223	0.00100198	0.00100192	0	0	0	0.0010027	0.00100243	0.00100243	0.00100273	0.00100233	0.00100231	0.00300794	0.00300794	0.00300725	0	0	0	0.00100343	0	0.0010034	0	0	0	0.00100359	0	0.0010038	0.00100262	0.00100268	0.00100258	0.00100284	0.00100269	0.0010025	0	0	0	0	0	0	0.00200509
d__Bacteria	p__Proteobacteria	c__Alphaproteobacteria	o__Rhizobiales	f__Xanthobacteraceae	Bradyrhizobium	Bradyrhizobium cosmicum	0.00200467	0.00200487	0.00200459	0.00100223	0.00100198	0.00100192	0	0	0	0.0010027	0.00100243	0.00100243	0.00200545	0.00100233	0.00200461	0.00501323	0.00401059	0.00501208	0	0	0	0.00100343	0.00100358	0.0010034	0	0	0	0.00100359	0.00100391	0.0010038	0.00200523	0.00200535	0.00200515	0.00200568	0.00200537	0.00200499	0	0	0	0.00100285	0.00100276	0.00100268	0.00300764
d__Bacteria	p__Proteobacteria	c__Alphaproteobacteria	o__Rhizobiales	f__Xanthobacteraceae	Bradyrhizobium	Bradyrhizobium erythrophlei	0.0110257	0.0110268	0.0110252	0.0030067	0.00400794	0.00400769	0	0	0	0.00300809	0.00300728	0.00300728	0.00701909	0.00701628	0.00701614	0.0140371	0.0140371	0.0150362	0	0	0	0.0030103	0.00301075	0.0030102	0	0	0	0.00301078	0.00301172	0.00301141	0.00401047	0.00401071	0.00401031	0.00601703	0.00601612	0.00601498	0	0	0	0.00300854	0.00300827	0.00300803	0.00902292
d__Bacteria	p__Proteobacteria	c__Alphaproteobacteria	o__Rhizobiales	f__Xanthobacteraceae	Bradyrhizobium	Bradyrhizobium diazoefficiens	0.018042	0.0190463	0.0190436	0.00601341	0.0060119	0.00601154	0.00100221	0.00100238	0.00100217	0.00601618	0.00601456	0.00601456	0.0100273	0.0080186	0.00801844	0.0260688	0.0240635	0.0270652	0	0.00100155	0	0.00501716	0.00501791	0.00501701	0.00100251	0.00100252	0.00100244	0.00501796	0.00602343	0.00501902	0.0110288	0.00902409	0.0100258	0.0120341	0.0120322	0.01203	0.00100192	0.00100191	0.0010019	0.00401139	0.00401103	0.00401071	0.0150382
d__Bacteria	p__Proteobacteria	c__Alphaproteobacteria	o__Rhizobiales	f__Xanthobacteraceae	Bradyrhizobium	Bradyrhizobium japonicum	0.00300701	0.00300731	0.00300689	0.00200447	0.00200397	0.00200385	0	0	0	0.0010027	0.00100243	0.00100243	0.00200545	0.00300698	0.00200461	0.00601588	0.00501323	0.00601449	0	0	0	0.00100343	0.00100358	0.0010034	0	0	0	0.00100359	0.00100391	0.00200761	0.00200523	0.00200535	0.00200515	0.00300851	0.00300806	0.00300749	0	0	0	0.0020057	0.00200552	0.00200535	0.00401019
d__Bacteria	p__Proteobacteria	c__Alphaproteobacteria	o__Rhizobiales	f__Xanthobacteraceae	Bradyrhizobium	Bradyrhizobium symbiodeficiens	0.00300701	0.00300731	0.00300689	0.00100223	0.00100198	0.00100192	0	0	0	0.0010027	0.00100243	0.00100243	0.00100273	0.00100233	0.00100231	0.00300794	0.00300794	0.00400966	0	0	0	0.00100343	0.00100358	0.0010034	0	0	0	0.00100359	0.00100391	0.0010038	0.00200523	0.00200535	0.00100258	0.00200568	0.00200537	0.00200499	0	0	0	0.00100285	0	0	0.00300764
d__Bacteria	p__Proteobacteria	c__Alphaproteobacteria	o__Rhizobiales	f__Xanthobacteraceae	Bradyrhizobium	Bradyrhizobium oligotrophicum	0.00300701	0.00200487	0.00300689	0.00100223	0.00200397	0.00200385	0	0	0	0.0010027	0.00100243	0.00100243	0.00200545	0.00200465	0.00100231	0.00401059	0.00401059	0.00501208	0	0	0	0.00100343	0.00100358	0.0010034	0	0	0	0.00100359	0.00100391	0.0010038	0.00200523	0.00200535	0.00200515	0.00200568	0.00200537	0.00200499	0	0	0	0.00100285	0.00100276	0.00100268	0.00401019
d__Bacteria	p__Proteobacteria	c__Alphaproteobacteria	o__Rhizobiales	f__Xanthobacteraceae	Bradyrhizobium	Bradyrhizobium canariense	0.00300701	0.00300731	0.00300689	0.00100223	0.00100198	0.00100192	0	0	0	0.0010027	0.00100243	0.00100243	0.00200545	0.00200465	0.00200461	0.00401059	0.00401059	0.00400966	0	0	0	0.00100343	0.00100358	0.0010034	0	0	0	0.00100359	0.00100391	0.0010038	0.00200523	0.00200535	0.00200515	0.00200568	0.00200537	0.00200499	0	0	0	0.00100285	0.00100276	0.00100268	0.00401019
d__Bacteria	p__Proteobacteria	c__Alphaproteobacteria	o__Rhizobiales	f__Xanthobacteraceae	Bradyrhizobium	Bradyrhizobium genosp. L	0.00200467	0.00200487	0.00200459	0.00100223	0.00100198	0.00100192	0	0	0	0.0010027	0.00100243	0.00100243	0.00200545	0.00200465	0.00200461	0.00401059	0.00300794	0.00400966	0	0	0	0.00100343	0.00100358	0.0010034	0	0	0	0.00100359	0.00100391	0.0010038	0.00200523	0.00100268	0.00200515	0.00200568	0.00200537	0.00200499	0	0	0	0.00100285	0.00100276	0.00200535	0.00300764
d__Bacteria	p__Proteobacteria	c__Alphaproteobacteria	o__Rhizobiales	f__Xanthobacteraceae	Bradyrhizobium	Bradyrhizobium betae	0.00601401	0.00601462	0.00601377	0.00200447	0.00200397	0.00200385	0	0	0	0.0010027	0.00100243	0.00100243	0.00200545	0.00200465	0.00200461	0.00401059	0.00300794	0.00400966	0	0	0	0.00100343	0.00100358	0.0010034	0	0	0	0.00100359	0.00100391	0.0010038	0.00100262	0.00100268	0.00100258	0.00200568	0.00200537	0.00200499	0	0	0	0.00100285	0.00100276	0.00100268	0.00300764
d__Bacteria	p__Proteobacteria	c__Alphaproteobacteria	o__Rhizobiales	f__Xanthobacteraceae	Bradyrhizobium	Bradyrhizobium paxllaeri	0.00100234	0.00100244	0.00200459	0.00100223	0.00100198	0.00100192	0	0	0	0.0010027	0.00100243	0.00100243	0.00100273	0.00100233	0.00100231	0.00300794	0.00300794	0.00300725	0	0	0	0.00100343	0.00100358	0.0010034	0	0	0	0.00100359	0.00100391	0.0010038	0.00100262	0.00100268	0.00100258	0.00100284	0.00100269	0.0010025	0	0	0	0	0	0	0.00200509
d__Bacteria	p__Proteobacteria	c__Alphaproteobacteria	o__Rhizobiales	f__Xanthobacteraceae	Bradyrhizobium	Bradyrhizobium zhanjiangense	0.00200467	0.00200487	0.00200459	0.00100223	0.00100198	0.00100192	0	0	0	0.0010027	0.00100243	0.00100243	0.00100273	0.00100233	0.00100231	0.00300794	0.00300794	0.00300725	0	0	0	0.00100343	0.00100358	0.0010034	0	0	0	0.00100359	0.00100391	0.0010038	0.00100262	0.00100268	0.00100258	0.00200568	0.00200537	0.00200499	0	0	0	0	0	0	0.00200509
d__Bacteria	p__Proteobacteria	c__Alphaproteobacteria	o__Rhizobiales	f__Xanthobacteraceae	Bradyrhizobium	Bradyrhizobium guangxiense	0.00300701	0.00300731	0.00300689	0.00100223	0.00200397	0.00100192	0	0	0	0.0010027	0.00100243	0.00100243	0.00100273	0.00100233	0.00100231	0.00401059	0.00401059	0.00501208	0	0	0	0.00100343	0.00100358	0.0010034	0	0	0	0.00100359	0.00100391	0.0010038	0.00200523	0.00200535	0.00200515	0.00200568	0.00200537	0.00200499	0	0	0	0.00100285	0.00100276	0.00100268	0.00200509
d__Bacteria	p__Proteobacteria	c__Alphaproteobacteria	o__Rhizobiales	f__Xanthobacteraceae	Bradyrhizobium	Bradyrhizobium icense	0.00100234	0.00100244	0.0010023	0.00100223	0.00100198	0.00100192	0	0	0	0.0010027	0.00100243	0.00100243	0.00100273	0.00100233	0.00100231	0.00300794	0.00401059	0.00400966	0	0	0	0.00100343	0.00100358	0.0010034	0	0	0	0.00100359	0.00100391	0.0010038	0.00100262	0.00100268	0.00100258	0.00100284	0.00100269	0.00200499	0	0	0	0	0	0	0.00300764
d__Bacteria	p__Proteobacteria	c__Alphaproteobacteria	o__Rhizobiales	f__Xanthobacteraceae	Bradyrhizobium	Bradyrhizobium guangdongense	0.00300701	0.00300731	0.00300689	0.00100223	0.00100198	0.00100192	0	0	0	0.0010027	0.00100243	0.00100243	0.00200545	0.00200465	0.00100231	0.00601588	0.00601588	0.00701691	0	0	0	0.00100343	0.00100358	0.0010034	0	0	0	0.00100359	0.00100391	0.0010038	0.00200523	0.00200535	0.00200515	0.00200568	0.00200537	0.00200499	0	0	0	0.00100285	0.00100276	0.00100268	0.00401019
d__Bacteria	p__Proteobacteria	c__Alphaproteobacteria	o__Rhizobiales	f__Xanthobacteraceae	Bradyrhizobium	Bradyrhizobium arachidis	0.00300701	0.00300731	0.00300689	0.00100223	0.00100198	0.00100192	0	0	0	0.0010027	0.00100243	0.00100243	0.00100273	0.00100233	0.00100231	0.00300794	0.00300794	0.00300725	0	0	0	0.00100343	0.00100358	0.0010034	0	0	0	0	0.00100391	0.0010038	0.00100262	0.00100268	0.00100258	0.00100284	0.00100269	0.00200499	0	0	0	0.00100285	0.00100276	0.00100268	0.00200509
d__Bacteria	p__Proteobacteria	c__Alphaproteobacteria	o__Rhizobiales	f__Xanthobacteraceae	Bradyrhizobium	Bradyrhizobium guangzhouense	0.00200467	0.00200487	0.00200459	0.00100223	0.00100198	0.00100192	0	0	0	0.0010027	0.00100243	0.00100243	0.00100273	0.00200465	0.00200461	0.00501323	0.00501323	0.00501208	0	0	0	0.00100343	0.00100358	0.0010034	0	0	0	0.00100359	0.00100391	0.0010038	0.00100262	0.00100268	0.00100258	0.00200568	0.00200537	0.00200499	0	0	0	0.00100285	0.00100276	0	0.00300764
d__Bacteria	p__Proteobacteria	c__Alphaproteobacteria	o__Rhizobiales	f__Xanthobacteraceae	Bradyrhizobium	Bradyrhizobium genosp. B	0.00300701	0.00300731	0.00300689	0.00100223	0.00100198	0.00100192	0	0	0	0.0010027	0.00100243	0.00100243	0.00100273	0.00100233	0.00100231	0.00300794	0.00300794	0.00300725	0	0	0	0.00100343	0.00100358	0.0010034	0	0	0	0.00100359	0.00100391	0.0010038	0.00100262	0.00100268	0.00100258	0.00100284	0.00200537	0.0010025	0	0	0	0.00100285	0	0	0.00200509
d__Bacteria	p__Proteobacteria	c__Alphaproteobacteria	o__Rhizobiales	f__Xanthobacteraceae	Rhodopseudomonas	Rhodopseudomonas palustris	0.0260607	0.0270658	0.0260597	0.0120268	0.0120238	0.0120231	0.00100221	0.00100238	0.00100217	0.010027	0.0100243	0.00902183	0.01103	0.0100233	0.0120277	0.0300794	0.0300794	0.0330797	0	0	0	0.00802745	0.00702508	0.00702381	0.00100251	0.00100252	0.00100244	0.00802874	0.00803124	0.00803044	0.0140366	0.0130348	0.0130335	0.0160454	0.0170457	0.0170424	0	0	0	0.00701994	0.0070193	0.00701874	0.0260662
d__Bacteria	p__Proteobacteria	c__Alphaproteobacteria	o__Rhizobiales	f__Xanthobacteraceae	Tardiphaga	Tardiphaga robiniae	0.00200467	0.00200487	0.00300689	0.00100223	0.00100198	0.00100192	0	0	0	0.0010027	0.00100243	0.00100243	0.00100273	0.00100233	0.00200461	0.00300794	0.00300794	0.00300725	0	0	0	0.00100343	0.00100358	0.0010034	0	0	0	0.00100359	0.00100391	0.0010038	0.00200523	0.00200535	0.00200515	0.00200568	0.00200537	0.00200499	0	0	0	0	0	0.00100268	0.00401019
d__Bacteria	p__Proteobacteria	c__Alphaproteobacteria	o__Rhizobiales	f__Xanthobacteraceae	Nitrobacter	Nitrobacter hamburgensis	0.00200467	0.00200487	0.00200459	0.00100223	0.00100198	0.00100192	0	0	0	0.00200539	0.00200485	0.00200485	0.00100273	0.00100233	0.00100231	0.00300794	0.00300794	0.00300725	0	0	0	0.00100343	0.00100358	0.0010034	0	0	0	0.00100359	0.00100391	0.0010038	0.00100262	0.00100268	0.00100258	0.00100284	0.00100269	0.0010025	0	0	0	0.00100285	0.00100276	0.00100268	0.00200509
d__Bacteria	p__Proteobacteria	c__Alphaproteobacteria	o__Rhizobiales	f__Xanthobacteraceae	Nitrobacter	Nitrobacter winogradskyi	0.00100234	0.00100244	0.0010023	0.00100223	0.00100198	0.00100192	0	0	0	0.0010027	0.00100243	0.00100243	0.00100273	0.00100233	0.00100231	0.00200529	0.00200529	0.00200483	0	0	0	0.00100343	0.00100358	0.0010034	0	0	0	0	0	0	0.00100262	0.00100268	0.00100258	0.00100284	0.00100269	0.0010025	0	0	0	0.00100285	0.00100276	0.00100268	0.00300764
d__Bacteria	p__Proteobacteria	c__Alphaproteobacteria	o__Rhizobiales	f__Xanthobacteraceae	Afipia	Afipia sp. GAS231	0.00200467	0.00200487	0.00200459	0.00100223	0.00100198	0.00100192	0	0	0	0.0010027	0.00100243	0.00100243	0.00200545	0.00100233	0.00200461	0.00401059	0.00401059	0.00400966	0	0	0	0.00100343	0.00100358	0.0010034	0	0	0	0.00100359	0.00100391	0.0010038	0.00200523	0.00100268	0.00200515	0.00200568	0.00200537	0.00200499	0	0	0	0.00100285	0.00100276	0.00100268	0.00300764
d__Bacteria	p__Proteobacteria	c__Alphaproteobacteria	o__Rhizobiales	f__Xanthobacteraceae	Variibacter	Variibacter gotjawalensis	0.00200467	0.00200487	0.00200459	0.00100223	0.00100198	0.00100192	0	0	0	0.0010027	0.00100243	0.00100243	0.00100273	0.00100233	0.00100231	0.00401059	0.00401059	0.00400966	0	0	0	0.00100343	0.00100358	0.0010034	0	0	0	0.00100359	0.00100391	0.0010038	0.00100262	0.00100268	0.00100258	0.00200568	0.00200537	0.00200499	0	0	0	0.00100285	0.00100276	0.00100268	0.00300764
d__Bacteria	p__Proteobacteria	c__Alphaproteobacteria	o__Rhizobiales	f__Xanthobacteraceae	Blastochloris	Blastochloris tepida	0.00100234	0.00200487	0.00200459	0.00100223	0.00100198	0.00100192	0	0	0	0.0010027	0.00100243	0.00100243	0.00100273	0.00100233	0.00100231	0.00401059	0.00401059	0.00400966	0	0	0	0.00200686	0.00200717	0.0020068	0	0	0	0.00100359	0.00100391	0.0010038	0.00100262	0.00100268	0.00100258	0.00100284	0.00100269	0.0010025	0	0	0	0.00100285	0.00100276	0.00100268	0.00300764
d__Bacteria	p__Proteobacteria	c__Alphaproteobacteria	o__Rhizobiales	f__Xanthobacteraceae	Blastochloris	Blastochloris viridis	0.00300701	0.00300731	0.00300689	0.00100223	0.00100198	0.00100192	0	0	0	0.0010027	0.00100243	0.00100243	0.00200545	0.00100233	0.00200461	0.00300794	0.00300794	0.00400966	0	0	0	0.00100343	0.00100358	0.0010034	0	0	0	0.00100359	0.00100391	0.0010038	0.00100262	0.00100268	0.00100258	0.00200568	0.00200537	0.00200499	0	0	0	0	0	0	0.00300764
d__Bacteria	p__Proteobacteria	c__Alphaproteobacteria	o__Rhizobiales	f__Xanthobacteraceae	Rhodoplanes	Rhodoplanes sp. Z2-YC6860	0.00200467	0.00200487	0.00200459	0.00100223	0.00100198	0.00100192	0	0	0	0.0010027	0.00100243	0.00100243	0.00300818	0.00300698	0.00300692	0.00701853	0.00802118	0.00701691	0	0	0	0.00100343	0.00100358	0.0010034	0	0	0	0.00100359	0.00100391	0.0010038	0.00200523	0.00200535	0.00200515	0.00200568	0.00200537	0.00200499	0	0	0	0.00100285	0	0	0.00300764
d__Bacteria	p__Proteobacteria	c__Alphaproteobacteria	o__Rhizobiales	f__Xanthobacteraceae	Ancylobacter	Ancylobacter pratisalsi	0.00400934	0.00400974	0.00400918	0.00200447	0.00100198	0.00100192	0	0	0	0.0010027	0.00200485	0.00100243	0.00100273	0.00100233	0.00100231	0.00401059	0.00401059	0.00501208	0	0	0	0.00100343	0.00100358	0.0010034	0	0	0	0.00100359	0.00100391	0.0010038	0.00200523	0.00200535	0.00200515	0.00300851	0.00300806	0.00300749	0	0	0	0.00100285	0.00100276	0.00100268	0.00401019
d__Bacteria	p__Proteobacteria	c__Alphaproteobacteria	o__Rhizobiales	f__Xanthobacteraceae	Ancylobacter	Ancylobacter sp. TS-1	0.00501168	0.00501218	0.00501148	0.00200447	0.00200397	0.00200385	0	0	0	0.00200539	0.00200485	0.00200485	0.00200545	0.00200465	0.00200461	0.00501323	0.00401059	0.00501208	0	0	0	0.00200686	0.00200717	0.0010034	0	0	0	0.00100359	0.00100391	0.0010038	0.00200523	0.00200535	0.00200515	0.00300851	0.00200537	0.00300749	0	0	0	0.0020057	0.00100276	0.00100268	0.00401019
d__Bacteria	p__Proteobacteria	c__Alphaproteobacteria	o__Rhizobiales	f__Xanthobacteraceae	Starkeya	Starkeya sp. ORNL1	0.00400934	0.00400974	0.00400918	0.00200447	0.00200397	0.00200385	0	0	0	0.00200539	0.00200485	0.00200485	0.00200545	0.00200465	0.00200461	0.00501323	0.00501323	0.00501208	0	0	0	0.00200686	0.00100358	0.0020068	0	0	0	0.00100359	0.00100391	0.0010038	0.00300785	0.00200535	0.00200515	0.00200568	0.00200537	0.00200499	0	0	0	0.00100285	0.00100276	0.00200535	0.00401019
d__Bacteria	p__Proteobacteria	c__Alphaproteobacteria	o__Rhizobiales	f__Xanthobacteraceae	Starkeya	Starkeya novella	0.0340794	0.0360877	0.0330757	0.0190425	0.0190377	0.0180346	0.00200443	0.00200475	0.00200435	0.0160432	0.0170412	0.0160388	0.0190518	0.0180419	0.0210484	0.0661747	0.0591562	0.0731764	0.00100158	0	0.00100159	0.0110377	0.0110394	0.0120408	0.00200501	0.00200503	0.00300731	0.0150539	0.0140547	0.0150571	0.0200523	0.0260696	0.0240618	0.0401135	0.0421129	0.0431073	0.00100192	0.00100191	0.0010019	0.00902563	0.00902482	0.00802142	0.0431095
d__Bacteria	p__Proteobacteria	c__Alphaproteobacteria	o__Rhizobiales	f__Xanthobacteraceae	Xanthobacter	Xanthobacter autotrophicus	0.00400934	0.00400974	0.00400918	0.0030067	0.00400794	0.00300577	0	0	0	0.00200539	0.00200485	0.00200485	0.00200545	0.00200465	0.00200461	0.00601588	0.00601588	0.00601449	0	0	0	0.00100343	0.00100358	0.0010034	0	0	0	0.00200719	0.00100391	0.00200761	0.00300785	0.00300803	0.00300773	0.00300851	0.00300806	0.00300749	0	0	0	0.00100285	0.00100276	0.00100268	0.00701783
d__Bacteria	p__Proteobacteria	c__Alphaproteobacteria	o__Rhizobiales	f__Xanthobacteraceae	Xanthobacter	Xanthobacter sp. YN2	0.00300701	0.00300731	0.00300689	0.00200447	0.00200397	0.00200385	0	0	0	0.00200539	0.00200485	0.00200485	0.00200545	0.00200465	0.00200461	0.00601588	0.00501323	0.00601449	0	0	0	0.00100343	0.00100358	0.0010034	0	0	0	0.00100359	0.00100391	0.0010038	0.00300785	0.00300803	0.00300773	0.00300851	0.00300806	0.00300749	0	0	0	0.00100285	0.00100276	0.00100268	0.00501273
d__Bacteria	p__Proteobacteria	c__Alphaproteobacteria	o__Rhizobiales	f__Xanthobacteraceae	Pseudolabrys	Pseudolabrys sp. FHR47	0.00300701	0.00400974	0.00400918	0.00100223	0.00100198	0.00100192	0	0	0	0.0010027	0.00100243	0.00100243	0.00200545	0.00100233	0.00200461	0.00401059	0.00401059	0.00400966	0	0	0	0.00100343	0.00100358	0.0010034	0	0	0	0.00100359	0.00100391	0.0010038	0.00100262	0.00100268	0.00100258	0.00100284	0.00200537	0.0010025	0	0	0	0.00100285	0.00100276	0.00100268	0.00200509
d__Bacteria	p__Proteobacteria	c__Alphaproteobacteria	o__Rhizobiales	f__Xanthobacteraceae	Pseudolabrys	Pseudolabrys taiwanensis	0.00200467	0.00200487	0.00200459	0.00100223	0.00100198	0.00100192	0	0	0	0.0010027	0.00100243	0.00100243	0.00300818	0.00200465	0.00200461	0.00601588	0.00601588	0.00601449	0	0	0	0.00100343	0.00100358	0.0010034	0	0	0	0.00100359	0.00100391	0.0010038	0.00100262	0.00100268	0.00200515	0.00200568	0.00200537	0.00200499	0	0	0	0.00100285	0.00100276	0.00100268	0.00300764
d__Bacteria	p__Proteobacteria	c__Alphaproteobacteria	o__Rhizobiales	f__Xanthobacteraceae	Azorhizobium	Azorhizobium caulinodans	0.00501168	0.00501218	0.00400918	0.00200447	0.00200397	0.00200385	0	0	0	0.00200539	0.00200485	0.00200485	0.00300818	0.00200465	0.00200461	0.00601588	0.00601588	0.00601449	0	0	0	0.00200686	0.00200717	0.0020068	0	0	0	0.00200719	0.00200781	0.00200761	0.00401047	0.00401071	0.00300773	0.00401135	0.00401075	0.00400998	0	0	0	0.00100285	0.00100276	0.00100268	0.00701783
d__Bacteria	p__Proteobacteria	c__Alphaproteobacteria	o__Rhizobiales	f__Xanthobacteraceae	Pseudorhodoplanes	Pseudorhodoplanes sinuspersici	0.00200467	0.00200487	0.00200459	0.00100223	0.00100198	0.00100192	0	0	0	0.0010027	0.00100243	0.00100243	0.00200545	0.00200465	0.00300692	0.00300794	0.00300794	0.00300725	0	0	0	0.00100343	0.00100358	0.0010034	0	0	0	0.00100359	0.00100391	0.0010038	0.00200523	0.00200535	0.00200515	0.00300851	0.00300806	0.00300749	0	0	0	0.00100285	0	0	0.00300764
d__Bacteria	p__Proteobacteria	c__Alphaproteobacteria	o__Rhizobiales	f__Xanthobacteraceae	Bradyrhizobium	Bradyrhizobium sp. PSBB068	0.00300701	0.00300731	0.00300689	0.00100223	0.00100198	0.00100192	0	0	0	0.0010027	0.00100243	0.00100243	0.00200545	0.00200465	0.00200461	0.00300794	0.00300794	0.00300725	0	0	0	0	0.00100358	0.0010034	0	0	0	0	0.00100391	0.0010038	0.00100262	0.00100268	0.00100258	0.00100284	0.00100269	0.0010025	0	0	0	0	0	0.00100268	0.00300764
d__Bacteria	p__Proteobacteria	c__Alphaproteobacteria	o__Rhizobiales	f__Xanthobacteraceae	Bradyrhizobium	Bradyrhizobium sp.	0.00300701	0.00300731	0.00300689	0.00200447	0.00200397	0.00100192	0	0	0	0.0010027	0.00100243	0.00200485	0.00300818	0.00300698	0.00300692	0.00601588	0.00601588	0.00601449	0	0	0	0.00100343	0.00100358	0.0010034	0	0	0	0.00100359	0.00100391	0.0010038	0.00200523	0.00200535	0.00200515	0.00200568	0.00200537	0.00200499	0	0	0	0.0020057	0.00200552	0.00200535	0.00300764
d__Bacteria	p__Proteobacteria	c__Alphaproteobacteria	o__Rhizobiales	f__Xanthobacteraceae	Bradyrhizobium	Bradyrhizobium sp. WSM471	0.00200467	0.00200487	0.00200459	0.00200447	0.00200397	0.00200385	0	0	0	0.0010027	0.00100243	0.00100243	0	0.00100233	0.00200461	0.00501323	0.00401059	0.00501208	0	0	0	0.00100343	0.00100358	0.0010034	0	0	0	0.00100359	0.00100391	0.0010038	0.00100262	0.00200535	0.00200515	0.00200568	0.00200537	0.00200499	0	0	0	0	0	0	0.00300764
d__Bacteria	p__Proteobacteria	c__Alphaproteobacteria	o__Rhizobiales	f__Xanthobacteraceae	Bradyrhizobium	Bradyrhizobium sp. LCT2	0.00200467	0.00200487	0.00200459	0	0	0	0	0	0	0	0	0	0.00100273	0	0.00100231	0.00200529	0.00200529	0.00100242	0	0	0	0	0	0	0	0	0	0	0	0	0.00100262	0.00100268	0.00100258	0.00100284	0.00100269	0.0010025	0	0	0	0	0	0	0
d__Bacteria	p__Proteobacteria	c__Alphaproteobacteria	o__Rhizobiales	f__Xanthobacteraceae	Bradyrhizobium	Bradyrhizobium sp. SG09	0.00100234	0.00100244	0.0010023	0.00100223	0.00100198	0.00100192	0	0	0	0.0010027	0.00100243	0.00100243	0	0	0	0.00200529	0.00200529	0.00300725	0	0	0	0.00100343	0.00100358	0.0010034	0	0	0	0.00100359	0.00100391	0	0.00200523	0.00100268	0.00100258	0.00100284	0.00100269	0.0010025	0	0	0	0	0	0	0.00100255
d__Bacteria	p__Proteobacteria	c__Alphaproteobacteria	o__Rhizobiales	f__Xanthobacteraceae	Bradyrhizobium	Bradyrhizobium amphicarpaeae	0.00200467	0.00200487	0.00300689	0.00100223	0.00100198	0.00100192	0	0	0	0.0010027	0.00100243	0.00100243	0.00100273	0.00100233	0.00100231	0.00200529	0.00200529	0.00200483	0	0	0	0	0	0	0	0	0	0	0.00100391	0	0.00100262	0.00100268	0.00100258	0.00100284	0.00100269	0.0010025	0	0	0	0.00100285	0	0	0.00100255
d__Bacteria	p__Proteobacteria	c__Alphaproteobacteria	o__Rhizobiales	f__Xanthobacteraceae	Bradyrhizobium	Bradyrhizobium ottawaense	0.0110257	0.0110268	0.0110252	0.00100223	0.00100198	0.00100192	0	0	0	0.0010027	0.00100243	0.00100243	0.00200545	0.00300698	0.00200461	0.00802118	0.00802118	0.00801933	0	0	0	0.00100343	0.00100358	0.0020068	0	0	0	0.00200719	0.00100391	0.00200761	0.00300785	0.00300803	0.00200515	0.00300851	0.00300806	0.00300749	0	0	0	0.00100285	0.00100276	0.00100268	0.00401019
d__Bacteria	p__Proteobacteria	c__Alphaproteobacteria	o__Rhizobiales	f__Xanthobacteraceae	Bradyrhizobium	Bradyrhizobium elkanii	0.00902102	0.00801949	0.00902066	0.0110246	0.0120238	0.0110212	0.00100221	0.00100238	0.00100217	0.00300809	0.00200485	0.0040097	0.00300818	0.00601395	0.00801844	0.00300794	0.00501323	0.00200483	0	0	0	0.00401373	0.00401433	0.0030102	0	0	0	0.00200719	0.00100391	0.00200761	0	0.00401071	0.00300773	0.00200568	0.00200537	0.00400998	0	0	0	0.00401139	0.00501379	0.00401071	0.0210535
d__Bacteria	p__Proteobacteria	c__Alphaproteobacteria	o__Rhizobiales	f__Xanthobacteraceae	Tardiphaga	Tardiphaga sp. vice154	0.00200467	0.00200487	0.00200459	0.00100223	0.00100198	0.00100192	0	0	0	0	0.00100243	0	0.00200545	0.00200465	0.00200461	0.00200529	0.00100265	0.00200483	0	0	0	0.00100343	0.00100358	0.0010034	0	0	0	0	0.00100391	0.0010038	0.00200523	0	0.00100258	0.00100284	0.00100269	0.0010025	0	0	0	0.00100285	0	0	0.00100255
d__Bacteria	p__Proteobacteria	c__Alphaproteobacteria	o__Rhizobiales	f__Xanthobacteraceae	Tardiphaga	Tardiphaga sp. vice304	0	0	0	0	0	0	0	0	0	0	0	0	0	0	0	0.00100265	0.00100265	0.00100242	0	0	0	0	0	0	0	0	0	0	0	0	0	0	0	0.00100284	0.00100269	0.0010025	0	0	0	0.00100285	0	0	0.00200509
d__Bacteria	p__Proteobacteria	c__Alphaproteobacteria	o__Rhizobiales	f__Xanthobacteraceae	Bradyrhizobium	Bradyrhizobium sp. TM102	0.00100234	0.00100244	0.0010023	0	0	0	0	0	0	0.0010027	0.00100243	0.00100243	0	0	0	0.00200529	0.00300794	0.00300725	0	0	0	0	0	0.0010034	0	0	0	0	0	0.0010038	0	0.00100268	0	0.00100284	0.00100269	0.0010025	0	0	0	0	0	0	0.00100255
d__Bacteria	p__Proteobacteria	c__Alphaproteobacteria	o__Rhizobiales	f__Xanthobacteraceae	Tardiphaga	Tardiphaga sp. vice278	0	0	0.0010023	0	0	0	0	0	0	0.0010027	0.00100243	0.00100243	0	0	0	0.00100265	0.00200529	0.00100242	0	0	0	0	0	0	0	0	0	0	0	0	0	0	0	0.00100284	0	0.0010025	0	0	0	0	0	0	0
d__Bacteria	p__Proteobacteria	c__Alphaproteobacteria	o__Rhizobiales	f__Xanthobacteraceae	Bradyrhizobium	Bradyrhizobium sp. 323S2	0	0	0	0	0	0	0	0	0	0	0	0	0	0	0	0	0	0	0	0	0	0	0	0	0	0	0	0	0	0	0	0	0	0	0	0	0	0	0	0	0	0	0
d__Bacteria	p__Proteobacteria	c__Alphaproteobacteria	o__Rhizobiales	f__Xanthobacteraceae	Tardiphaga	Tardiphaga sp. vice352	0.00200467	0.00200487	0.00200459	0	0	0	0	0	0	0	0	0	0	0	0	0	0.00100265	0.00100242	0	0	0	0	0	0	0	0	0	0	0	0	0	0	0	0	0	0	0	0	0	0	0	0	0.00100255
d__Bacteria	p__Proteobacteria	c__Alphaproteobacteria	o__Rhizobiales	f__Xanthobacteraceae	Rhodoplanes	Rhodoplanes piscinae	0	0	0	0	0	0	0	0	0	0	0	0	0	0	0	0	0	0	0	0	0	0	0	0	0	0	0	0	0	0	0	0	0	0	0	0	0	0	0	0	0	0	0
d__Bacteria	p__Proteobacteria	c__Alphaproteobacteria	o__Rhizobiales	f__Xanthobacteraceae	Bradyrhizobium	Bradyrhizobium sp. CCBAU 21365	0	0	0	0	0	0	0	0	0	0	0	0	0	0	0	0	0	0	0	0	0	0	0	0	0	0	0	0	0	0	0	0	0	0	0	0	0	0	0	0	0	0	0
d__Bacteria	p__Proteobacteria	c__Gammaproteobacteria	o__Woeseiales	f__Woeseiaceae	Woeseia	Woeseia oceani	0	0	0	0	0	0	0	0	0	0	0	0	0	0	0	0	0	0	0	0	0	0	0	0	0	0	0	0	0	0	0	0	0	0	0	0	0	0	0	0	0	0	0
d__Bacteria	p__Proteobacteria	c__Gammaproteobacteria	o__Xanthomonadales	f__Wenzhouxiangellaceae	Wenzhouxiangella	Wenzhouxiangella marina	0.00100234	0.00100244	0.0010023	0	0	0	0	0	0	0	0	0	0	0	0	0.00100265	0.00100265	0.00100242	0	0	0	0	0	0	0	0	0	0	0	0	0.00100262	0.00100268	0.00100258	0	0	0	0	0	0	0.00100285	0	0.00100268	0
d__Bacteria	p__Proteobacteria	c__Gammaproteobacteria	o__Xanthomonadales	f__Wenzhouxiangellaceae	Wenzhouxiangella	Wenzhouxiangella sp. AB-CW3	0	0	0	0	0	0	0	0	0	0	0	0	0	0	0	0.00100265	0	0.00100242	0	0	0	0	0	0	0	0	0	0	0	0	0	0	0	0	0	0	0	0	0	0.00100285	0.00100276	0.00100268	0
d__Bacteria	p__Bacteroidota	c__Bacteroidia	o__Flavobacteriales	f__Weeksellaceae	Chryseobacterium	Chryseobacterium camelliae	0.451051	0.446084	0.464063	0.949117	0.925833	0.950826	0.0731617	0.0731734	0.0671457	0.335904	0.335813	0.3719	0.0932536	0.0922139	0.0831913	0.0350926	0.0350926	0.0300725	0.0190301	0.0180279	0.0180287	2.65809	2.77491	2.72825	0.0160401	0.0180453	0.0190463	1.46725	1.46671	1.48162	0.169442	0.182487	0.110283	0.20157	0.196527	0.203507	0.0210404	0.0220421	0.02104	5.48558	5.47205	5.42749	1.31434
d__Bacteria	p__Bacteroidota	c__Bacteroidia	o__Flavobacteriales	f__Weeksellaceae	Chryseobacterium	Chryseobacterium sp. StRB126	0.0110257	0.0110268	0.0110252	0.141315	0.138274	0.141271	0.00300664	0.00300713	0.00300652	0.218588	0.217526	0.218529	0.0190518	0.0200465	0.0170392	0.00802118	0.00701853	0.00601449	0.00100158	0.00100155	0.00100159	0.0180618	0.0200717	0.020068	0	0	0	0.0722587	0.0732851	0.0732777	0.0220576	0.0200535	0.0200515	0.00401135	0.00401075	0.00400998	0.00100192	0.00100191	0.0010019	0.046131	0.0461268	0.0451205	0.187476
d__Bacteria	p__Bacteroidota	c__Bacteroidia	o__Flavobacteriales	f__Weeksellaceae	Chryseobacterium	Chryseobacterium sp. IHB B 17019	0.0340794	0.0330804	0.0330757	0.525171	0.502996	0.53102	0.0110244	0.0110261	0.0100217	1.17717	1.17986	1.17885	0.0180491	0.0180419	0.0140323	0.0110291	0.0110291	0.0100242	0.00300475	0.00300466	0.00300478	0.0240824	0.0260932	0.0240816	0	0	0.00100244	0.0722587	0.0732851	0.0742815	0.0721884	0.0661767	0.0641649	0.0180511	0.016043	0.0160399	0.00400769	0.00400765	0.00400761	0.105299	0.102281	0.104278	0.745895
d__Bacteria	p__Bacteroidota	c__Bacteroidia	o__Flavobacteriales	f__Weeksellaceae	Chryseobacterium	Chryseobacterium sp. 3008163	0.0130304	0.0130317	0.0130298	0.203454	0.195387	0.206396	0.00400886	0.00501188	0.0040087	0.460238	0.459111	0.459111	0.00902455	0.00902093	0.00701614	0.00401059	0.00501323	0.00501208	0.00100158	0.00100155	0.00100159	0.0110377	0.0110394	0.0110374	0	0	0	0.032115	0.0331289	0.0331255	0.0611596	0.0571526	0.0601546	0.00701987	0.00701881	0.00701747	0.00300577	0.00300574	0.00300571	0.0421196	0.0431186	0.0411098	0.278708
d__Bacteria	p__Bacteroidota	c__Bacteroidia	o__Flavobacteriales	f__Weeksellaceae	Chryseobacterium	Chryseobacterium sp. JV274	0.0100234	0.00902192	0.00902066	0.134299	0.13126	0.133256	0.00300664	0.00300713	0.00200435	0.282761	0.283687	0.282684	0.0942564	0.0932163	0.0882029	0.0290768	0.0280741	0.0260628	0.00100158	0.00100155	0.00100159	0.030103	0.0341218	0.0331123	0.00100251	0.00100252	0.00100244	0.333193	0.331289	0.339286	0.0270707	0.0250669	0.0250644	0.00501419	0.00501344	0.00501248	0.00200385	0.00200383	0.00200381	0.0310883	0.0310855	0.0300803	0.210535
d__Bacteria	p__Bacteroidota	c__Bacteroidia	o__Flavobacteriales	f__Weeksellaceae	Chryseobacterium	Chryseobacterium sp. T16E-39	0.0100234	0.00902192	0.010023	0.160358	0.156309	0.162312	0.00400886	0.0040095	0.00300652	0.248669	0.248602	0.250606	0.00802182	0.00902093	0.00701614	0.00401059	0.00401059	0.00400966	0.00100158	0.00100155	0.00100159	0.00903089	0.00903225	0.00903061	0	0	0	0.0301078	0.0311211	0.0301141	0.0300785	0.028075	0.0280721	0.00401135	0.00401075	0.00400998	0.00200385	0.00100191	0.0010019	0.0350997	0.0340938	0.034091	0.197502
d__Bacteria	p__Bacteroidota	c__Bacteroidia	o__Flavobacteriales	f__Weeksellaceae	Chryseobacterium	Chryseobacterium sp. G0186	0.0100234	0.00902192	0.010023	0.158353	0.154306	0.160308	0.00400886	0.0040095	0.00300652	0.235634	0.237575	0.23557	0.0230627	0.0250581	0.0220507	0.0100265	0.00902382	0.00902174	0.00100158	0.00100155	0.00100159	0.0120412	0.0130466	0.0130442	0	0	0	0.0762731	0.0752929	0.0772929	0.0320837	0.031083	0.0300773	0.00501419	0.00501344	0.00400998	0.00200385	0.00200383	0.00200381	0.0310883	0.0310855	0.031083	0.189481
d__Bacteria	p__Bacteroidota	c__Bacteroidia	o__Flavobacteriales	f__Weeksellaceae	Chryseobacterium	Chryseobacterium sp. G0201	0.0110257	0.0110268	0.0110252	0.180402	0.173343	0.180346	0.00400886	0.0040095	0.00300652	0.560508	0.562361	0.556346	0.00902455	0.0100233	0.00902075	0.00501323	0.00501323	0.00501208	0.00100158	0.00100155	0.00100159	0.0100343	0.0100358	0.010034	0	0	0	0.0341222	0.0351367	0.0351332	0.0391021	0.0381017	0.0360928	0.0080227	0.0080215	0.00801997	0.00200385	0.00200383	0.00200381	0.0340968	0.0350965	0.034091	0.231588
d__Bacteria	p__Bacteroidota	c__Bacteroidia	o__Flavobacteriales	f__Weeksellaceae	Chryseobacterium	Chryseobacterium sp. G0162	0.00601401	0.00601462	0.00601377	0.0861922	0.0831647	0.0861654	0.00200443	0.00300713	0.00100217	0.153413	0.150364	0.150364	0.0160436	0.0150349	0.0150346	0.00601588	0.00501323	0.00501208	0.00100158	0.00100155	0.00100159	0.00903089	0.00903225	0.00903061	0	0	0	0.0441581	0.0451757	0.0451712	0.0220576	0.0200535	0.0200515	0.00300851	0.00300806	0.00300749	0.00100192	0.00100191	0.0010019	0.0190541	0.0190524	0.0180482	0.113288
d__Bacteria	p__Bacteroidota	c__Bacteroidia	o__Flavobacteriales	f__Weeksellaceae	Chryseobacterium	Chryseobacterium sp. NEB161	0.00701635	0.00701705	0.00701607	0.0952123	0.0931845	0.0971866	0.00400886	0.00300713	0.00300652	0.099267	0.0992402	0.0982377	0.00501364	0.0040093	0.00300692	0.00200529	0.00200529	0.00300725	0.00100158	0.00100155	0.00100159	0.00501716	0.00501791	0.00501701	0.00100251	0.00100252	0.00100244	0.0120431	0.011043	0.0110418	0.241631	0.222594	0.240618	0.00200568	0.00200537	0.00200499	0.00801539	0.00801531	0.00801523	0.0160456	0.0170469	0.0170455	0.191486
d__Bacteria	p__Bacteroidota	c__Bacteroidia	o__Flavobacteriales	f__Weeksellaceae	Chryseobacterium	Chryseobacterium sp. NBC 122	0.00400934	0.00300731	0.00400918	0.0561252	0.0541071	0.0561077	0.00100221	0.00100238	0.00100217	0.0641726	0.0631528	0.0631528	0.00200545	0.00200465	0.00100231	0.00100265	0.00100265	0.00100242	0	0	0	0.0030103	0.00301075	0.0030102	0	0	0	0.00702515	0.00803124	0.00702663	0.0200523	0.0200535	0.019049	0.00100284	0.00100269	0.0010025	0.00100192	0.00100191	0.0010019	0.0120342	0.0120331	0.0120321	0.0892266
d__Bacteria	p__Bacteroidota	c__Bacteroidia	o__Flavobacteriales	f__Weeksellaceae	Chryseobacterium	Chryseobacterium sp. 6424	0.00300701	0.00300731	0.00300689	0.0420939	0.0410813	0.0410789	0.00100221	0.00100238	0.00100217	0.0350944	0.0350849	0.0360873	0.00100273	0.00200465	0.00100231	0.00100265	0.00100265	0	0	0	0	0.0030103	0.00301075	0.0030102	0	0	0	0.00602156	0.00602343	0.00602283	0.0190497	0.0170455	0.0180464	0.00100284	0.00100269	0.0010025	0.00100192	0.00100191	0.0010019	0.00902563	0.00902482	0.00902409	0.0771961
d__Bacteria	p__Bacteroidota	c__Bacteroidia	o__Flavobacteriales	f__Weeksellaceae	Chryseobacterium	Chryseobacterium sp. cx-624	0.00300701	0.00300731	0.00300689	0.0440983	0.0430853	0.0440846	0.00100221	0.00100238	0.00100217	0.0240647	0.0240582	0.0240582	0.00100273	0.00100233	0.00100231	0.00100265	0.00100265	0.00100242	0	0	0	0.00200686	0.00301075	0.0030102	0	0	0	0.00602156	0.00602343	0.00602283	0.0110288	0.0100268	0.0100258	0.00100284	0.00100269	0.0010025	0.00100192	0.00100191	0	0.00902563	0.00902482	0.00902409	0.064163
d__Bacteria	p__Bacteroidota	c__Bacteroidia	o__Flavobacteriales	f__Weeksellaceae	Chryseobacterium	Chryseobacterium sp. POL2	0.00300701	0.00400974	0.00300689	0.0370827	0.0350694	0.0370712	0.00100221	0.00100238	0.00100217	0.0511376	0.0511237	0.0511237	0.00100273	0.00100233	0.00100231	0.00100265	0.00100265	0.00100242	0	0	0	0.0030103	0.00301075	0.0030102	0	0	0	0.00401437	0.00401562	0.00401522	0.0330864	0.0330883	0.033085	0.00100284	0.00100269	0.0010025	0.00100192	0.00100191	0.0010019	0.00802278	0.0070193	0.00802142	0.0461171
d__Bacteria	p__Bacteroidota	c__Bacteroidia	o__Flavobacteriales	f__Weeksellaceae	Chryseobacterium	Chryseobacterium sp.	0.00300701	0.00300731	0.00300689	0.0310693	0.0310615	0.0310596	0.00100221	0.00100238	0.00100217	0.0180486	0.0190461	0.0180437	0.00100273	0.00200465	0.00100231	0.00100265	0	0.00100242	0	0	0	0.00200686	0.00200717	0.0020068	0	0	0	0.00602156	0.00602343	0.00602283	0.0110288	0.0100268	0.0110283	0.00100284	0.00100269	0.0010025	0	0	0.0010019	0.00601709	0.00601655	0.00601606	0.0601528
d__Bacteria	p__Bacteroidota	c__Bacteroidia	o__Flavobacteriales	f__Weeksellaceae	Chryseobacterium	Chryseobacterium sp. SNU WT5	0.00200467	0.00200487	0.00200459	0.017038	0.0170337	0.0180346	0	0	0	0.0290782	0.0280679	0.0280679	0.00100273	0.00100233	0.00100231	0.00100265	0.00100265	0.00100242	0	0	0	0.00200686	0.00100358	0.0010034	0	0	0	0.00501796	0.00501953	0.00501902	0.0140366	0.0150402	0.0150386	0.00100284	0.00100269	0.0010025	0	0	0	0.00300854	0.00401103	0.00401071	0.0390993
d__Bacteria	p__Bacteroidota	c__Bacteroidia	o__Flavobacteriales	f__Weeksellaceae	Chryseobacterium	Chryseobacterium sp. 7-3A	0.00200467	0.00200487	0.00200459	0.0290648	0.0280555	0.0290558	0.00100221	0.00100238	0.00100217	0.0521403	0.0521261	0.0521261	0.00300818	0.00300698	0.00300692	0.00100265	0.00100265	0.00100242	0	0	0	0.00200686	0.00200717	0.0020068	0	0	0	0.00401437	0.00401562	0.00401522	0.0140366	0.0130348	0.0140361	0.00100284	0.00100269	0.0010025	0.00100192	0.00100191	0.0010019	0.00501424	0.00501379	0.00501339	0.0340866
d__Bacteria	p__Bacteroidota	c__Bacteroidia	o__Flavobacteriales	f__Weeksellaceae	Chryseobacterium	Chryseobacterium indologenes	0.0240561	0.023056	0.0240551	0.327731	0.317629	0.329633	0.0100221	0.0100238	0.0080174	0.545467	0.54532	0.54131	0.129352	0.127295	0.124286	0.0451191	0.0421112	0.041099	0.00200317	0.0020031	0.00200319	0.058199	0.0632257	0.0622109	0.00200501	0.00100252	0.00100244	0.44961	0.44975	0.45372	0.0802093	0.0762035	0.0771984	0.0110312	0.0100269	0.0110275	0.00500962	0.00601148	0.00601142	0.079225	0.0782151	0.0782088	0.498266
d__Bacteria	p__Bacteroidota	c__Bacteroidia	o__Flavobacteriales	f__Weeksellaceae	Chryseobacterium	Chryseobacterium shandongense	0.0601401	0.0581413	0.0591354	0.940096	0.908799	0.952829	0.0260576	0.0270641	0.0210457	2.14978	2.1502	2.15522	0.03309	0.0340791	0.0250576	0.0210556	0.0190503	0.0200483	0.0060095	0.00600931	0.00600956	0.0431476	0.0471684	0.0451531	0.00100251	0.00100252	0.00100244	0.109392	0.109426	0.111422	0.184481	0.166444	0.174448	0.0350993	0.0330887	0.0340849	0.00901731	0.00901722	0.00901713	0.173493	0.172474	0.171458	1.35645
d__Bacteria	p__Bacteroidota	c__Bacteroidia	o__Flavobacteriales	f__Weeksellaceae	Chryseobacterium	Chryseobacterium aureum	0.0130304	0.0120292	0.0130298	0.208465	0.201399	0.2084	0.00400886	0.0040095	0.00300652	0.316852	0.315764	0.318771	0.908471	0.921137	0.890047	0.277733	0.264699	0.261631	0.00100158	0.00100155	0.00100159	0.23681	0.263942	0.255867	0.00701754	0.00501258	0.00601462	3.2948	3.28578	3.32661	0.0290759	0.0290776	0.0300773	0.00902554	0.0110296	0.0110275	0.00400769	0.00400765	0.00500952	0.0501424	0.0501379	0.0501339	0.254647
d__Bacteria	p__Bacteroidota	c__Bacteroidia	o__Flavobacteriales	f__Weeksellaceae	Chryseobacterium	Chryseobacterium gleum	0.015035	0.0150365	0.0150344	0.233521	0.226448	0.235452	0.0070155	0.00701663	0.0040087	0.349941	0.346839	0.346839	0.116316	0.120279	0.114263	0.0381006	0.0381006	0.036087	0.00200317	0.0020031	0.00200319	0.037127	0.0411469	0.0401361	0.00100251	0.00100252	0.00100244	0.333193	0.331289	0.337278	0.0691806	0.0671794	0.0681752	0.00902554	0.0080215	0.00801997	0.00400769	0.00400765	0.00400761	0.0551566	0.0561544	0.0551472	0.348886
d__Bacteria	p__Bacteroidota	c__Bacteroidia	o__Flavobacteriales	f__Weeksellaceae	Chryseobacterium	Chryseobacterium carnipullorum	0.0200467	0.0190463	0.0190436	0.365816	0.357708	0.36971	0.0070155	0.00701663	0.00501087	0.4462	0.44608	0.44608	0.02206	0.0210488	0.0190438	0.00902382	0.00902382	0.00801933	0.00200317	0.0020031	0.00200319	0.0180618	0.0200717	0.0190646	0	0	0	0.0692479	0.0682656	0.0702663	0.0651701	0.059158	0.0621598	0.00902554	0.0080215	0.00801997	0.00300577	0.00300574	0.00300571	0.0752136	0.0742041	0.0731954	0.442123
d__Bacteria	p__Bacteroidota	c__Bacteroidia	o__Flavobacteriales	f__Weeksellaceae	Chryseobacterium	Chryseobacterium bernardetii	0.0130304	0.0120292	0.0120275	0.219489	0.214425	0.221425	0.00501107	0.00501188	0.0040087	0.351947	0.352854	0.351851	0.0270736	0.0260605	0.0260599	0.00902382	0.00902382	0.00902174	0.00100158	0.00100155	0.00200319	0.497702	0.54896	0.532806	0	0.00100252	0.00100244	0.086309	0.0853319	0.087331	0.0501308	0.0451205	0.0491263	0.00601703	0.00501344	0.00601498	0.00300577	0.00300574	0.00300571	0.0541538	0.0531462	0.0531419	0.215547
d__Bacteria	p__Bacteroidota	c__Bacteroidia	o__Flavobacteriales	f__Weeksellaceae	Chryseobacterium	Chryseobacterium gallinarum	0.0160374	0.0150365	0.0150344	0.213476	0.205407	0.214412	0.00501107	0.00501188	0.0040087	0.290782	0.288699	0.288699	0.0230627	0.0230535	0.0220507	0.00902382	0.00902382	0.00902174	0.00100158	0.00100155	0.00100159	0.0190652	0.0200717	0.020068	0	0	0	0.0903234	0.0903515	0.0913462	0.0330864	0.031083	0.0320825	0.00601703	0.00501344	0.00501248	0.00200385	0.00200383	0.00200381	0.0481367	0.0481324	0.0471258	0.315802
d__Bacteria	p__Bacteroidota	c__Bacteroidia	o__Flavobacteriales	f__Weeksellaceae	Chryseobacterium	Chryseobacterium cucumeris	0.0100234	0.00902192	0.010023	0.142317	0.137272	0.142273	0.00300664	0.00300713	0.00300652	0.232626	0.232563	0.23156	0.08824	0.089207	0.0882029	0.0280741	0.0270715	0.0270652	0.00100158	0.00100155	0.00100159	0.0311064	0.0331182	0.0331123	0.00100251	0.00100252	0.00100244	0.323157	0.322254	0.326236	0.0270707	0.0270723	0.0270696	0.00501419	0.00401075	0.00501248	0.00200385	0.00200383	0.00200381	0.0371054	0.0360993	0.0360964	0.196499
d__Bacteria	p__Bacteroidota	c__Bacteroidia	o__Flavobacteriales	f__Weeksellaceae	Chryseobacterium	Chryseobacterium arthrosphaerae	0.0170397	0.016039	0.0160367	0.238532	0.231458	0.240462	0.00501107	0.00601425	0.00501087	0.295796	0.294713	0.296718	0.0320873	0.0320744	0.0290669	0.0120318	0.0130344	0.0130314	0.00100158	0.00100155	0.00100159	0.0210721	0.0220788	0.0220748	0	0	0	0.115413	0.115449	0.116441	0.0350916	0.0330883	0.033085	0.00601703	0.00501344	0.00501248	0.00200385	0.00200383	0.00200381	0.0511453	0.0501379	0.0511365	0.3148
d__Bacteria	p__Bacteroidota	c__Bacteroidia	o__Flavobacteriales	f__Weeksellaceae	Chryseobacterium	Chryseobacterium indoltheticum	0.0160374	0.016039	0.017039	0.253565	0.245486	0.254489	0.00601329	0.00501188	0.00501087	0.566524	0.566371	0.561358	0.0130355	0.0120279	0.0100231	0.00701853	0.00701853	0.00601449	0.00100158	0.00100155	0.00200319	0.0150515	0.0150537	0.015051	0	0	0	0.0421509	0.042164	0.0431636	0.0782041	0.0741981	0.0771984	0.0100284	0.00902418	0.00902247	0.00400769	0.00300574	0.00300571	0.0481367	0.0481324	0.0481285	0.351894
d__Bacteria	p__Bacteroidota	c__Bacteroidia	o__Flavobacteriales	f__Weeksellaceae	Chryseobacterium	Chryseobacterium balustinum	0.00801868	0.00801949	0.00801836	0.117261	0.113224	0.118227	0.00300664	0.00300713	0.00200435	0.322869	0.320776	0.320776	0.00701909	0.00601395	0.00601383	0.00300794	0.00300794	0.00300725	0.00100158	0.00100155	0.00100159	0.00802745	0.00903225	0.00903061	0	0	0	0.0210755	0.021082	0.0220837	0.0391021	0.0360964	0.0370953	0.00501419	0.00501344	0.00501248	0.00200385	0.00200383	0.00200381	0.0280797	0.0280772	0.028075	0.168428
d__Bacteria	p__Bacteroidota	c__Bacteroidia	o__Flavobacteriales	f__Weeksellaceae	Chryseobacterium	Chryseobacterium piperi	0.00902102	0.00902192	0.00902066	0.149333	0.144286	0.15129	0.00300664	0.00300713	0.00300652	0.273736	0.274665	0.275667	0.00802182	0.0080186	0.00701614	0.00401059	0.00401059	0.00300725	0.00100158	0.00100155	0.00100159	0.0100343	0.0110394	0.010034	0	0	0	0.032115	0.032125	0.0321217	0.0220576	0.0210562	0.0220567	0.00401135	0.00401075	0.00400998	0.00100192	0.00100191	0.0010019	0.0310883	0.0310855	0.031083	0.218555
d__Bacteria	p__Bacteroidota	c__Bacteroidia	o__Flavobacteriales	f__Weeksellaceae	Chryseobacterium	Chryseobacterium glaciei	0.0110257	0.0100244	0.010023	0.173387	0.167331	0.175337	0.00300664	0.0040095	0.00300652	0.511376	0.515247	0.511237	0.00802182	0.00902093	0.00801844	0.00401059	0.00401059	0.00501208	0.00100158	0.00100155	0.00100159	0.00903089	0.0100358	0.00903061	0	0	0	0.0281006	0.0291133	0.0291103	0.034089	0.031083	0.0310799	0.0080227	0.00701881	0.00701747	0.00200385	0.00200383	0.00200381	0.033094	0.033091	0.0330883	0.200509
d__Bacteria	p__Bacteroidota	c__Bacteroidia	o__Flavobacteriales	f__Weeksellaceae	Chryseobacterium	Chryseobacterium joostei	0.00701635	0.00701705	0.00701607	0.0962146	0.0941865	0.0971866	0.00300664	0.00300713	0.00200435	0.195526	0.194471	0.193468	0.0230627	0.0240558	0.0220507	0.00902382	0.00902382	0.00801933	0.00100158	0.00100155	0.00100159	0.0100343	0.0110394	0.010034	0	0	0	0.0802874	0.0793085	0.0793005	0.0200523	0.0190509	0.019049	0.00401135	0.00300806	0.00400998	0.00100192	0.00100191	0.0010019	0.0210598	0.0210579	0.0220589	0.136346
d__Bacteria	p__Bacteroidota	c__Bacteroidia	o__Flavobacteriales	f__Weeksellaceae	Chryseobacterium	Chryseobacterium nakagawai	0.00501168	0.00501218	0.00501148	0.0621386	0.060119	0.0631212	0.00200443	0.00200475	0.00100217	0.138372	0.135327	0.13633	0.0130355	0.0130302	0.0110254	0.00401059	0.00501323	0.00501208	0.00100158	0.00100155	0.00100159	0.00602059	0.00702508	0.00702381	0	0	0	0.0341222	0.0341328	0.0331255	0.0220576	0.0200535	0.0220567	0.00200568	0.00200537	0.00300749	0.00100192	0.00100191	0.0010019	0.013037	0.0130358	0.0130348	0.105267
d__Bacteria	p__Bacteroidota	c__Bacteroidia	o__Flavobacteriales	f__Weeksellaceae	Chryseobacterium	Chryseobacterium manosquense	0.00300701	0.00300731	0.00300689	0.030067	0.0280555	0.0300577	0.00100221	0.00100238	0.00100217	0.0350944	0.0340825	0.0330801	0.00100273	0.00200465	0.00100231	0.00100265	0.00100265	0.00100242	0	0	0	0.00200686	0.00200717	0.0020068	0	0	0	0.00602156	0.00702734	0.00702663	0.0180471	0.0160428	0.0170438	0.00100284	0.00100269	0.0010025	0.00100192	0.00100191	0.0010019	0.00701994	0.00802206	0.00802142	0.0651655
d__Bacteria	p__Bacteroidota	c__Bacteroidia	o__Flavobacteriales	f__Weeksellaceae	Chryseobacterium	Chryseobacterium lactis	0.00902102	0.00902192	0.00902066	0.109244	0.107212	0.10921	0.00200443	0.00200475	0.00200435	0.135364	0.133323	0.133323	0.0120327	0.0120279	0.0110254	0.00401059	0.00401059	0.00400966	0.00100158	0.00100155	0.00100159	0.0110377	0.012043	0.0110374	0	0	0	0.0381365	0.0381484	0.0391484	0.0180471	0.0180482	0.0180464	0.00300851	0.00300806	0.00200499	0.00100192	0.00100191	0.0010019	0.0250712	0.0240662	0.0240643	0.152387
d__Bacteria	p__Bacteroidota	c__Bacteroidia	o__Flavobacteriales	f__Weeksellaceae	Epilithonimonas	Epilithonimonas vandammei	0.00902102	0.00902192	0.00801836	0.10323	0.100198	0.103198	0.00400886	0.0040095	0.00300652	0.251677	0.249604	0.246597	0.0100273	0.0100233	0.00902075	0.00601588	0.00601588	0.00601449	0.00100158	0.00100155	0.00100159	0.00401373	0.00501791	0.00501701	0.00300752	0.00300755	0.00300731	0.00702515	0.00702734	0.00803044	1.37659	1.26337	1.37152	0.00501419	0.00401075	0.00400998	0.02605	0.0270517	0.0260495	0.0190541	0.0180496	0.0180482	0.235598
d__Bacteria	p__Bacteroidota	c__Bacteroidia	o__Flavobacteriales	f__Weeksellaceae	Chryseobacterium	Chryseobacterium taklimakanense	0.00400934	0.00400974	0.00501148	0.0521162	0.0521032	0.053102	0.00100221	0.00100238	0.00100217	0.0300809	0.0300728	0.0290704	0.00200545	0.00200465	0.00200461	0.00100265	0.00100265	0.00100242	0	0	0	0.00401373	0.00401433	0.00401361	0	0	0	0.00903234	0.00903515	0.010038	0.0290759	0.028075	0.0280721	0.00100284	0.00100269	0.0010025	0.00100192	0.00100191	0.0010019	0.0140399	0.0140386	0.0140375	0.0882241
d__Bacteria	p__Bacteroidota	c__Bacteroidia	o__Flavobacteriales	f__Weeksellaceae	Chryseobacterium	Chryseobacterium carnis	0.00100234	0.00200487	0.00200459	0.0200447	0.0210417	0.0210404	0	0.00100238	0	0.0270728	0.0250606	0.0260631	0.00100273	0.00100233	0.00100231	0	0	0	0	0	0	0.00100343	0.00100358	0.0010034	0	0	0	0.00301078	0.00301172	0.00301141	0.0110288	0.0110294	0.0110283	0	0	0	0	0	0	0.00401139	0.00401103	0.00401071	0.0401019
d__Bacteria	p__Bacteroidota	c__Bacteroidia	o__Flavobacteriales	f__Weeksellaceae	Chryseobacterium	Chryseobacterium antarcticum	0.00100234	0.00100244	0.0010023	0.0100223	0.0100198	0.0100192	0	0	0	0.0150405	0.0150364	0.0150364	0	0	0	0	0	0	0	0	0	0.00100343	0.00100358	0.0010034	0	0	0	0.00200719	0.00200781	0.00200761	0.00701832	0.00701874	0.00701804	0	0	0	0	0	0	0.00300854	0.00300827	0.00300803	0.0160407
d__Bacteria	p__Bacteroidota	c__Bacteroidia	o__Flavobacteriales	f__Weeksellaceae	Chryseobacterium	Chryseobacterium haifense	0.00100234	0.00100244	0.0010023	0.0240536	0.0250496	0.0250481	0.00100221	0.00100238	0.00100217	0.0381025	0.0370898	0.040097	0.00100273	0.00100233	0.00100231	0	0.00100265	0	0	0	0	0.00100343	0.00100358	0.0010034	0	0	0	0.00200719	0.00200781	0.00200761	0.0110288	0.0100268	0.0110283	0	0	0	0.00100192	0.00100191	0.0010019	0.00401139	0.00300827	0.00401071	0.0320815
d__Bacteria	p__Bacteroidota	c__Bacteroidia	o__Flavobacteriales	f__Weeksellaceae	Kaistella	Kaistella daneshvariae	0.00100234	0.00100244	0.0010023	0.0190425	0.0190377	0.0190366	0	0	0	0.0170459	0.0170412	0.0170412	0.00100273	0.00100233	0	0	0	0	0	0	0	0.00100343	0.00100358	0.0010034	0	0	0	0.00301078	0.00301172	0.00301141	0.013034	0.0130348	0.0140361	0	0	0	0.00100192	0	0	0.00401139	0.00401103	0.00401071	0.0310789
d__Bacteria	p__Bacteroidota	c__Bacteroidia	o__Flavobacteriales	f__Weeksellaceae	Chryseobacterium	Chryseobacterium jeonii	0.00100234	0.00100244	0.0010023	0.0160358	0.0150298	0.0150289	0	0	0	0.0320863	0.0320776	0.0310752	0.00100273	0.00100233	0.00100231	0	0	0	0	0	0	0.00100343	0.00100358	0.0010034	0	0	0	0.00200719	0.00200781	0.00200761	0.0140366	0.0140375	0.0140361	0.00100284	0	0.0010025	0.00100192	0	0	0.00300854	0.00300827	0.00300803	0.0380968
d__Bacteria	p__Bacteroidota	c__Bacteroidia	o__Flavobacteriales	f__Weeksellaceae	Elizabethkingia	Elizabethkingia bruuniana	0	0	0	0.0030067	0.00200397	0.00300577	0	0	0	0.00200539	0.00200485	0.00200485	0.00100273	0	0	0	0.00100265	0.00100242	0	0	0	0.00100343	0.00100358	0.0010034	0	0	0	0.00200719	0.00200781	0.00200761	0.00200523	0.00200535	0.00200515	0	0	0	0	0	0	0.00501424	0.00501379	0.00401071	0.0270688
d__Bacteria	p__Bacteroidota	c__Bacteroidia	o__Flavobacteriales	f__Weeksellaceae	Elizabethkingia	Elizabethkingia meningoseptica	0.00200467	0.00200487	0.00200459	0.0290648	0.0280555	0.0290558	0	0	0	0.0381025	0.0390946	0.0380922	0.00100273	0.00100233	0.00100231	0.00100265	0.00100265	0.00100242	0	0	0	0.00200686	0.00200717	0.0020068	0	0	0	0.00401437	0.00401562	0.00401522	0.0160419	0.0140375	0.0150386	0.00100284	0.00100269	0.0010025	0	0.00100191	0.0010019	0.00701994	0.00601655	0.00601606	0.0451146
d__Bacteria	p__Bacteroidota	c__Bacteroidia	o__Flavobacteriales	f__Weeksellaceae	Elizabethkingia	Elizabethkingia anophelis	0.00801868	0.00801949	0.00801836	0.0420939	0.0420833	0.0430827	0.00100221	0.00100238	0.00100217	0.0491322	0.047114	0.0481164	0.00300818	0.00200465	0.00200461	0.00100265	0.00100265	0.00100242	0	0	0	0.00903089	0.00903225	0.00903061	0	0	0	0.00903234	0.00903515	0.00903424	0.0180471	0.0160428	0.0180464	0.00100284	0.00100269	0.0010025	0.00100192	0.00100191	0.0010019	0.0150427	0.0140386	0.0130348	0.0601528
d__Bacteria	p__Bacteroidota	c__Bacteroidia	o__Flavobacteriales	f__Weeksellaceae	Elizabethkingia	Elizabethkingia ursingii	0.00100234	0.00100244	0.0010023	0.0110246	0.0110218	0.0120231	0	0	0	0.0140378	0.0150364	0.0150364	0.00100273	0.00100233	0	0	0	0	0	0	0	0.00100343	0.00100358	0.0010034	0	0	0	0.00200719	0.00200781	0.00200761	0.00401047	0.00401071	0.00401031	0	0	0	0	0	0	0.00300854	0.00300827	0.00300803	0.0200509
d__Bacteria	p__Bacteroidota	c__Bacteroidia	o__Flavobacteriales	f__Weeksellaceae	Elizabethkingia	Elizabethkingia miricola	0.00100234	0.00100244	0.0010023	0.0150335	0.0140278	0.0150289	0	0	0	0.033089	0.0340825	0.0340825	0.00100273	0.00100233	0.00100231	0	0.00100265	0	0	0	0	0.00100343	0.00200717	0.0020068	0	0	0	0.00301078	0.00301172	0.00301141	0.00501308	0.00401071	0.00501288	0.00100284	0	0	0	0	0	0.00401139	0.00401103	0.00401071	0.0340866
d__Bacteria	p__Bacteroidota	c__Bacteroidia	o__Flavobacteriales	f__Weeksellaceae	Cruoricaptor	Cruoricaptor ignavus	0.00100234	0.00100244	0.0010023	0.0110246	0.0120238	0.0110212	0	0	0	0.00501349	0.00501213	0.00501213	0	0	0	0	0	0	0	0	0	0.00100343	0.00100358	0.0010034	0	0	0	0.00200719	0.00200781	0.00200761	0.00401047	0.00401071	0.00501288	0	0	0	0	0	0	0.00300854	0.00300827	0.00300803	0.0190484
d__Bacteria	p__Bacteroidota	c__Bacteroidia	o__Flavobacteriales	f__Weeksellaceae	Riemerella	Riemerella anatipestifer	0.00100234	0.00100244	0.0010023	0.0120268	0.0110218	0.0110212	0	0	0	0.0150405	0.0150364	0.0150364	0	0	0	0	0	0	0	0	0	0.00100343	0.00100358	0.0010034	0	0	0	0.00200719	0.00200781	0.00200761	0.00701832	0.00601606	0.00701804	0	0	0	0	0	0	0.00300854	0.00300827	0.00300803	0.0150382
d__Bacteria	p__Bacteroidota	c__Bacteroidia	o__Flavobacteriales	f__Weeksellaceae	Cloacibacterium	Cloacibacterium normanense	0.00100234	0.00100244	0.0010023	0.0110246	0.0110218	0.0110212	0	0	0	0.023062	0.0230558	0.0230558	0.00300818	0.00300698	0.00200461	0.00200529	0.00200529	0.00200483	0	0	0	0.00100343	0.00100358	0.0010034	0	0	0	0.00200719	0.00200781	0.0010038	0.00902355	0.00802142	0.00802061	0	0	0	0	0	0	0.0020057	0.00200552	0.00200535	0.0170433
d__Bacteria	p__Bacteroidota	c__Bacteroidia	o__Flavobacteriales	f__Weeksellaceae	Empedobacter	Empedobacter stercoris	0	0	0	0.00100223	0.00100198	0.00100192	0	0	0	0.086232	0.0852062	0.0842038	0	0	0	0	0	0	0	0	0	0	0	0	0	0	0	0	0	0	0.00100262	0.00100268	0.00100258	0	0	0	0	0	0	0	0	0	0.00100255
d__Bacteria	p__Bacteroidota	c__Bacteroidia	o__Flavobacteriales	f__Weeksellaceae	Empedobacter	Empedobacter brevis	0.0380887	0.0380926	0.0380872	0.00601341	0.00500992	0.00601154	0	0	0	0.00401079	0.0040097	0.0040097	0.00100273	0.00100233	0.00100231	0	0.00100265	0.00100242	0	0	0	0.00100343	0.00100358	0.0010034	0	0	0	0.00100359	0.00100391	0.0010038	0.00300785	0.00300803	0.00300773	0	0	0	0	0	0	0.00100285	0.00100276	0.00100268	0.00601528
d__Bacteria	p__Bacteroidota	c__Bacteroidia	o__Flavobacteriales	f__Weeksellaceae	Elizabethkingia	Elizabethkingia sp. JS20170427COW	0.00100234	0.00100244	0.0010023	0.00601341	0.0060119	0.00601154	0	0	0	0.00701888	0.00701698	0.00801941	0	0	0	0	0	0	0	0	0	0.00100343	0.00100358	0.0010034	0	0	0	0.00100359	0.00100391	0.0010038	0.00501308	0.00501339	0.00501288	0	0	0	0	0	0	0.0020057	0.00200552	0.00200535	0.0120306
d__Bacteria	p__Bacteroidota	c__Bacteroidia	o__Flavobacteriales	f__Weeksellaceae	Chryseobacterium	Chryseobacterium taihuense	0.0821915	0.0761851	0.0811859	1.09043	1.04106	1.06204	0	0	0.0220478	2.07659	2.10409	2.09206	0	0	0	0	0	0	0	0	0	0.0872986	0.084301	0.0943197	0	0	0	0.363301	0.343336	0.385461	0	0	0	0	0	0	0	0	0	0.240684	0.230634	0.23964	1.60608
d__Bacteria	p__Bacteroidota	c__Bacteroidia	o__Flavobacteriales	f__Weeksellaceae	Elizabethkingia	Elizabethkingia sp. 2-6	0	0	0	0.0370827	0.0360714	0.0370712	0	0	0	0.00200539	0.00200485	0.00200485	0.00100273	0.00100233	0.00100231	0	0	0	0	0	0	0.00100343	0	0	0	0	0	0.00200719	0.00200781	0.00200761	0.00200523	0.00200535	0.00200515	0	0	0	0	0	0	0.00100285	0.00100276	0.00100268	0.00601528
d__Bacteria	p__Bacteroidota	c__Bacteroidia	o__Flavobacteriales	f__Weeksellaceae	Elizabethkingia	Elizabethkingia sp. M8	0	0	0	0.00701564	0.00701389	0.00801539	0	0	0	0.0310836	0.0310752	0.0300728	0.00100273	0.00100233	0.00100231	0	0	0	0	0	0	0	0	0	0	0	0	0.00200719	0.00200781	0.00200761	0.00902355	0.00902409	0.0100258	0	0	0	0.00100192	0.00100191	0.0010019	0.00100285	0.00100276	0.00100268	0
d__Bacteria	p__Bacteroidota	c__Bacteroidia	o__Flavobacteriales	f__Weeksellaceae	Empedobacter	Empedobacter falsenii	0	0	0	0.00400894	0.00400794	0.00400769	0	0	0	0.00300809	0.00300728	0.00300728	0.00100273	0.00100233	0.00100231	0	0	0	0	0	0	0	0	0	0	0	0	0	0	0	0.00200523	0.00200535	0.00200515	0	0	0	0	0	0	0	0.00100276	0	0.00501273
d__Bacteria	p__Bacteroidota	c__Bacteroidia	o__Flavobacteriales	f__Weeksellaceae	Bergeyella	Bergeyella cardium	0	0	0.0010023	0.00501117	0.00500992	0.00500962	0	0	0	0.00401079	0.0040097	0.0040097	0	0	0	0	0	0	0	0	0	0	0	0	0	0	0	0.00100359	0.00100391	0.0010038	0.00300785	0.00300803	0.00300773	0	0	0	0	0	0	0.00100285	0.00100276	0.00100268	0.00601528
d__Bacteria	p__Bacteroidota	c__Bacteroidia	o__Flavobacteriales	f__Weeksellaceae	Apibacter	Apibacter sp. B3706	0	0	0	0.00100223	0.00100198	0.00100192	0	0	0	0.0010027	0.00100243	0.00100243	0	0	0	0	0	0	0	0	0	0	0	0	0	0	0	0	0	0	0	0	0	0	0	0	0	0	0	0	0	0	0.00100255
d__Bacteria	p__Bacteroidota	c__Bacteroidia	o__Flavobacteriales	f__Weeksellaceae	Apibacter	Apibacter sp. B2966	0	0	0	0.00100223	0	0.00100192	0	0	0	0.0010027	0.00100243	0.00100243	0	0	0	0	0	0	0	0	0	0	0	0	0	0	0	0	0	0	0.00100262	0	0.00100258	0	0	0	0	0	0	0	0	0	0.00100255
d__Bacteria	p__Bacteroidota	c__Bacteroidia	o__Flavobacteriales	f__Weeksellaceae	Apibacter	Apibacter raozihei	0	0	0	0	0	0	0	0	0	0.0010027	0.00100243	0.00100243	0	0.00100233	0	0	0	0	0	0	0	0	0	0	0	0	0	0.00100359	0.00100391	0.0010038	0.00100262	0.00100268	0.00100258	0	0	0	0	0	0	0	0	0	0.00200509
d__Bacteria	p__Bacteroidota	c__Bacteroidia	o__Flavobacteriales	f__Weeksellaceae	Ornithobacterium	Ornithobacterium rhinotracheale	0	0	0	0.00200447	0.00200397	0.00200385	0	0	0	0.00200539	0.00200485	0.00200485	0.00100273	0.00100233	0.00100231	0	0	0	0	0	0	0	0	0	0	0	0	0	0	0	0.00100262	0.00100268	0.00100258	0	0	0	0	0	0	0.00100285	0.00100276	0.00100268	0.00300764
d__Bacteria	p__Bacteroidota	c__Bacteroidia	o__Flavobacteriales	f__Weeksellaceae	Weeksella	Weeksella virosa	0	0	0	0	0	0	0	0	0	0.0010027	0.00100243	0.00100243	0	0	0	0	0	0	0	0	0	0	0	0	0	0	0	0	0	0	0.00100262	0.00100268	0.00100258	0	0	0	0	0	0	0.00100285	0.00100276	0.00100268	0.00100255
d__Bacteria	p__Bacteroidota	c__Bacteroidia	o__Flavobacteriales	f__Weeksellaceae	Amniculibacterium	Amniculibacterium sp. G2-70	0.00100234	0.00100244	0.0010023	0.017038	0.0170337	0.0170327	0	0	0	0.00902428	0.0100243	0.00902183	0	0.00100233	0	0	0	0	0	0	0	0.00100343	0.00100358	0.0010034	0	0	0	0.00200719	0.00200781	0.00200761	0.00802093	0.00802142	0.00802061	0	0	0	0	0	0	0.00300854	0.00300827	0.00300803	0.0230586
d__Bacteria	p__Bacteroidota	c__Bacteroidia	o__Flavobacteriales	f__Weeksellaceae	Chryseobacterium	Chryseobacterium sp. FDAARGOS 1104	0	0	0	0	0	0	0	0	0	0.0481295	0.0531286	0.0531286	0	0	0	0	0	0	0	0	0	0	0	0	0	0	0	0.136489	0.177691	0.123468	0	0	0	0	0	0	0	0	0	0	0	0	0
d__Bacteria	p__Chlamydiota	c__Chlamydiia	o__Chlamydiales	f__Waddliaceae	Waddlia	Waddlia chondrophila	0	0	0	0	0	0	0	0	0	0	0	0	0	0	0	0	0	0	0	0	0	0	0	0	0	0	0	0	0	0	0	0	0	0	0	0	0	0	0	0	0	0	0
d__Bacteria	p__Myxococcota	c__Myxococcia	o__Myxococcales	f__Vulgatibacteraceae	Vulgatibacter	Vulgatibacter incomptus	0.00100234	0.00100244	0.0010023	0	0	0	0	0	0	0	0	0	0.00100273	0.00100233	0	0.00100265	0.00100265	0.00100242	0	0	0	0	0	0	0	0	0	0	0	0	0	0.00100268	0.00100258	0	0	0	0	0	0	0	0	0	0.00100255
d__Bacteria	p__Acidobacteriota	c__Vicinamibacteria	o__Vicinamibacterales	f__Vicinamibacteraceae	Luteitalea	Luteitalea pratensis	0.00100234	0.00100244	0.0010023	0	0	0	0	0	0	0	0	0	0.00200545	0.00100233	0.00200461	0.00200529	0.00300794	0.00300725	0	0	0	0	0	0	0	0	0	0	0	0	0.00100262	0.00100268	0.00100258	0.00100284	0.00100269	0.0010025	0	0	0	0.00100285	0.00100276	0.00100268	0.00100255
d__Bacteria	p__Proteobacteria	c__Gammaproteobacteria	o__Enterobacterales	f__Vibrionaceae	Vibrio	Vibrio fluvialis	0	0	0	0	0	0	0.00100221	0.00100238	0.00100217	0	0	0	0.00100273	0.00100233	0	0.00100265	0.00100265	0.00100242	0	0	0	0	0	0	0.00100251	0.00100252	0.00100244	0.00100359	0.00100391	0.0010038	0	0	0	0	0	0	0.00100192	0.00200383	0.00200381	0	0	0	0
d__Bacteria	p__Proteobacteria	c__Gammaproteobacteria	o__Enterobacterales	f__Vibrionaceae	Vibrio	Vibrio campbellii	0	0	0	0	0	0	0	0	0	0.0010027	0.00100243	0.00100243	0.00100273	0.00100233	0.00100231	0	0	0	0	0	0	0.00100343	0.00100358	0.0010034	0	0	0	0.00100359	0.00100391	0.0010038	0	0	0	0	0	0	0	0	0	0	0	0	0
d__Bacteria	p__Proteobacteria	c__Gammaproteobacteria	o__Enterobacterales	f__Vibrionaceae	Vibrio	Vibrio rotiferianus	0	0	0	0	0	0	0	0	0	0	0	0	0	0	0	0	0	0	0	0	0	0	0	0	0	0	0	0	0	0	0	0	0	0	0	0	0	0	0	0	0	0	0
d__Bacteria	p__Proteobacteria	c__Gammaproteobacteria	o__Enterobacterales	f__Vibrionaceae	Vibrio	Vibrio owensii	0	0	0	0.00100223	0.00100198	0.00100192	0	0	0	0	0	0	0	0	0	0	0	0	0	0	0	0	0	0	0	0	0	0	0	0	0	0	0	0	0	0	0	0	0	0	0	0	0
d__Bacteria	p__Proteobacteria	c__Gammaproteobacteria	o__Enterobacterales	f__Vibrionaceae	Vibrio	Vibrio parahaemolyticus	0	0	0	0	0	0	0	0	0	0.0010027	0.00200485	0.00100243	0.00200545	0.00200465	0.00200461	0	0	0	0.00200317	0.0020031	0.00200319	0.00100343	0.00100358	0.0020068	0	0	0	0	0	0	0	0	0	0	0	0.0010025	0	0	0	0.00100285	0.00100276	0.00100268	0.00100255
d__Bacteria	p__Proteobacteria	c__Gammaproteobacteria	o__Enterobacterales	f__Vibrionaceae	Vibrio	Vibrio alginolyticus	0	0	0	0.00100223	0.00100198	0.00100192	0	0	0	0.0010027	0.00100243	0.00100243	0	0	0	0	0	0	0	0	0	0.00100343	0.00100358	0.0010034	0	0	0	0	0	0	0	0	0	0	0	0	0	0	0	0.00100285	0.00100276	0.00100268	0.00100255
d__Bacteria	p__Proteobacteria	c__Gammaproteobacteria	o__Enterobacterales	f__Vibrionaceae	Vibrio	Vibrio cholerae	0	0	0	0.00100223	0.00100198	0.00100192	0	0	0	0.0010027	0.00100243	0.00100243	0.00100273	0	0	0	0	0	0.00100158	0	0.00100159	0.00100343	0.00100358	0.0010034	0	0	0	0.00100359	0	0.0010038	0	0.00100268	0.00100258	0.00100284	0.00100269	0.0010025	0	0	0	0.00100285	0.00200552	0.00100268	0.00200509
d__Bacteria	p__Proteobacteria	c__Gammaproteobacteria	o__Enterobacterales	f__Vibrionaceae	Vibrio	Vibrio vulnificus	0.00100234	0.00100244	0.0010023	0	0	0	0	0	0	0	0	0	0.00100273	0.00100233	0.00100231	0	0	0	0	0	0	0.00100343	0.00100358	0	0	0	0	0	0	0	0	0	0	0	0	0	0	0	0	0	0	0	0
d__Bacteria	p__Proteobacteria	c__Gammaproteobacteria	o__Enterobacterales	f__Vibrionaceae	Vibrio	Vibrio anguillarum	0	0	0	0	0	0	0	0	0	0	0	0	0	0	0	0	0	0	0	0	0	0	0	0	0	0	0	0	0	0	0	0	0	0	0	0	0	0	0	0	0	0	0
d__Bacteria	p__Proteobacteria	c__Gammaproteobacteria	o__Enterobacterales	f__Vibrionaceae	Vibrio	Vibrio sp. ZWAL4003	0	0	0	0	0	0	0	0	0	0	0	0	0	0	0	0	0	0	0	0	0	0	0	0	0	0	0	0	0	0	0	0	0	0	0	0	0	0	0	0	0	0	0
d__Bacteria	p__Proteobacteria	c__Gammaproteobacteria	o__Enterobacterales	f__Vibrionaceae	Vibrio	Vibrio sp. SM1977	0	0	0	0	0	0	0	0	0	0	0	0	0	0	0	0	0	0	0	0	0	0	0	0	0	0	0	0	0	0	0	0	0	0	0	0	0	0	0	0	0	0	0
d__Bacteria	p__Proteobacteria	c__Gammaproteobacteria	o__Enterobacterales	f__Vibrionaceae	Vibrio	Vibrio sp. 2521-89	0	0	0	0	0	0	0	0	0	0	0	0	0	0	0	0	0	0	0	0	0	0	0	0	0	0	0	0	0	0	0	0	0	0	0	0	0	0	0	0.00100285	0.00100276	0.00100268	0
d__Bacteria	p__Proteobacteria	c__Gammaproteobacteria	o__Enterobacterales	f__Vibrionaceae	Vibrio	Vibrio furnissii	0	0	0	0	0	0	0	0	0	0.0010027	0.00100243	0.00100243	0	0	0	0	0	0	0	0	0	0	0	0	0	0	0	0	0	0	0	0	0	0	0	0	0	0	0	0	0	0	0
d__Bacteria	p__Proteobacteria	c__Gammaproteobacteria	o__Enterobacterales	f__Vibrionaceae	Vibrio	Vibrio gazogenes	0	0	0	0	0	0	0	0	0	0	0	0	0	0	0	0	0	0	0	0	0	0	0	0	0	0	0	0	0	0	0	0	0	0	0	0	0	0	0	0	0	0	0
d__Bacteria	p__Proteobacteria	c__Gammaproteobacteria	o__Enterobacterales	f__Vibrionaceae	Vibrio	Vibrio nigripulchritudo	0	0	0	0	0	0	0	0	0	0	0	0	0	0	0	0	0	0	0	0	0	0	0	0	0	0	0	0.00100359	0.00100391	0.0010038	0	0	0	0	0	0	0	0	0	0	0	0	0
d__Bacteria	p__Proteobacteria	c__Gammaproteobacteria	o__Enterobacterales	f__Vibrionaceae	Vibrio	Vibrio mimicus	0	0	0	0	0	0	0	0	0	0	0	0	0.00100273	0.00100233	0.00100231	0	0	0	0	0	0	0	0	0	0	0	0	0	0	0	0	0	0	0	0	0	0	0	0	0	0	0	0
d__Bacteria	p__Proteobacteria	c__Gammaproteobacteria	o__Enterobacterales	f__Vibrionaceae	Vibrio	Vibrio metoecus	0	0	0	0	0	0	0	0	0	0	0	0	0	0	0	0	0	0	0	0	0	0.00100343	0.00100358	0.0010034	0	0	0	0	0	0	0	0	0	0	0	0	0	0	0	0	0	0	0
d__Bacteria	p__Proteobacteria	c__Gammaproteobacteria	o__Enterobacterales	f__Vibrionaceae	Vibrio	Vibrio alfacsensis	0	0	0	0	0	0	0	0	0	0	0	0	0	0	0	0	0	0	0	0	0	0	0	0	0	0	0	0	0	0	0	0	0	0	0	0	0	0	0	0	0	0	0
d__Bacteria	p__Proteobacteria	c__Gammaproteobacteria	o__Enterobacterales	f__Vibrionaceae	Vibrio	Vibrio taketomensis	0	0	0	0	0	0	0	0	0	0	0	0	0	0	0	0	0	0	0	0	0	0	0	0	0	0	0	0	0	0	0	0	0	0	0	0	0	0	0	0	0	0	0
d__Bacteria	p__Proteobacteria	c__Gammaproteobacteria	o__Enterobacterales	f__Vibrionaceae	Vibrio	Vibrio navarrensis	0	0	0	0	0	0	0	0	0	0	0	0	0	0	0	0	0	0	0	0	0	0	0	0	0	0	0	0	0	0	0	0	0	0	0	0	0	0	0	0.00100285	0.00100276	0.00100268	0
d__Bacteria	p__Proteobacteria	c__Gammaproteobacteria	o__Enterobacterales	f__Vibrionaceae	Vibrio	Vibrio scophthalmi	0	0	0	0	0	0	0	0	0	0	0	0	0	0	0	0	0	0	0	0	0	0	0	0	0	0	0	0	0	0	0	0	0	0	0	0	0	0	0	0	0	0	0
d__Bacteria	p__Proteobacteria	c__Gammaproteobacteria	o__Enterobacterales	f__Vibrionaceae	Vibrio	Vibrio tapetis	0	0	0	0.00100223	0.00100198	0.00100192	0	0	0	0	0	0	0	0	0	0	0	0	0	0	0	0	0	0	0	0	0	0	0	0	0	0	0	0	0	0	0	0	0	0	0	0	0
d__Bacteria	p__Proteobacteria	c__Gammaproteobacteria	o__Enterobacterales	f__Vibrionaceae	Vibrio	Vibrio tritonius	0	0	0	0	0	0	0	0	0	0	0	0	0	0	0	0	0	0	0	0	0	0	0	0	0	0	0	0	0	0	0	0	0	0	0	0	0	0	0	0	0	0	0.00100255
d__Bacteria	p__Proteobacteria	c__Gammaproteobacteria	o__Enterobacterales	f__Vibrionaceae	Photobacterium	Photobacterium gaetbulicola	0	0	0	0	0	0	0	0	0	0	0	0	0	0	0	0	0	0	0	0	0	0	0	0	0	0	0	0	0	0	0	0	0	0	0	0	0	0	0	0	0	0	0
d__Bacteria	p__Proteobacteria	c__Gammaproteobacteria	o__Enterobacterales	f__Vibrionaceae	Photobacterium	Photobacterium damselae	0	0	0	0	0	0	0	0	0	0.0010027	0.00100243	0.00100243	0.00300818	0.00200465	0.00300692	0	0	0	0	0	0	0	0	0	0	0	0	0.00100359	0.00100391	0	0.00200523	0.00200535	0.00200515	0.00200568	0.00100269	0.00200499	0	0	0	0	0	0	0
d__Bacteria	p__Proteobacteria	c__Gammaproteobacteria	o__Enterobacterales	f__Vibrionaceae	Salinivibrio	Salinivibrio costicola	0	0	0	0	0	0	0	0	0	0	0	0	0	0	0	0	0	0	0	0	0	0	0	0	0	0	0	0	0	0	0	0	0	0	0	0	0	0	0	0	0	0	0
d__Bacteria	p__Proteobacteria	c__Gammaproteobacteria	o__Enterobacterales	f__Vibrionaceae	Aliivibrio	Aliivibrio salmonicida	0	0	0	0	0	0	0	0	0	0	0	0	0	0	0	0	0	0	0.00100158	0.00100155	0.00100159	0	0	0	0	0	0	0	0	0	0	0	0	0	0	0	0	0	0	0	0	0	0
d__Bacteria	p__Proteobacteria	c__Gammaproteobacteria	o__Enterobacterales	f__Vibrionaceae	Vibrio	Vibrio europaeus	0	0	0	0	0	0	0	0	0	0	0	0	0	0	0	0	0	0	0	0	0	0	0	0	0	0	0	0	0	0	0	0	0	0	0	0	0	0	0	0	0	0	0.00100255
d__Bacteria	p__Proteobacteria	c__Gammaproteobacteria	o__Enterobacterales	f__Vibrionaceae	Vibrio	Vibrio coralliilyticus	0.00100234	0.00100244	0.0010023	0.00100223	0.00100198	0.00100192	0	0	0	0	0	0	0.0842291	0.0771791	0.0811867	0.0160424	0.017045	0.0160387	0	0	0	0	0	0	0.00100251	0.00100252	0.00100244	0.00501796	0.00602343	0.00501902	0.0360942	0.0360964	0.0340876	0.0140397	0.0150403	0.0140349	0	0	0	0	0	0	0.00100255
d__Bacteria	p__Proteobacteria	c__Gammaproteobacteria	o__Enterobacterales	f__Vibrionaceae	Salinivibrio	Salinivibrio kushneri	0	0	0	0	0	0	0	0	0	0	0	0	0	0	0	0	0	0	0	0	0	0	0	0	0	0	0	0	0	0	0	0	0	0	0	0	0	0	0	0	0	0	0
d__Bacteria	p__Proteobacteria	c__Gammaproteobacteria	o__Enterobacterales	f__Vibrionaceae	Vibrio	Vibrio harveyi	0	0	0	0	0	0	0	0	0	0	0	0	0	0	0	0	0	0	0	0	0	0	0	0	0	0	0	0	0	0	0	0	0	0	0	0	0	0	0	0	0	0	0
d__Bacteria	p__Proteobacteria	c__Gammaproteobacteria	o__Enterobacterales	f__Vibrionaceae	Vibrio	Vibrio azureus	0	0	0	0	0	0	0	0	0	0	0	0	0	0	0	0	0	0	0	0	0	0	0	0	0	0	0	0	0	0	0	0	0	0	0	0	0	0	0	0	0	0	0
d__Bacteria	p__Proteobacteria	c__Gammaproteobacteria	o__Enterobacterales	f__Vibrionaceae	Vibrio	Vibrio jasicida	0	0	0	0	0	0	0	0	0	0	0	0	0	0	0	0	0	0	0	0	0	0	0	0	0	0	0	0	0	0	0	0	0	0	0	0	0	0	0	0	0	0	0
d__Bacteria	p__Proteobacteria	c__Gammaproteobacteria	o__Enterobacterales	f__Vibrionaceae	Vibrio	Vibrio cincinnatiensis	0	0	0	0	0	0	0	0	0	0	0	0	0	0	0	0	0	0	0	0	0	0	0	0	0	0	0	0	0	0	0	0	0	0	0	0	0	0	0	0	0	0	0
d__Bacteria	p__Proteobacteria	c__Gammaproteobacteria	o__Enterobacterales	f__Vibrionaceae	Vibrio	Vibrio sp. THAF190c	0	0	0	0	0	0	0	0	0	0.0010027	0	0	0	0	0	0	0	0	0	0	0	0	0	0	0	0	0	0	0	0	0	0	0	0	0	0	0	0	0	0	0	0	0
d__Bacteria	p__Proteobacteria	c__Gammaproteobacteria	o__Enterobacterales	f__Vibrionaceae	Vibrio	Vibrio chagasii	0	0	0	0	0	0	0	0	0	0	0	0	0.00100273	0.00100233	0.00100231	0	0	0	0	0	0	0	0	0	0	0	0	0	0	0	0.00100262	0.00100268	0.00100258	0	0	0	0	0	0	0	0	0	0
d__Bacteria	p__Proteobacteria	c__Gammaproteobacteria	o__Enterobacterales	f__Vibrionaceae	Vibrio	Vibrio mediterranei	0	0	0	0	0	0	0	0	0	0	0	0	0	0	0	0	0	0	0	0	0	0	0	0	0	0	0	0	0	0	0	0	0	0	0	0	0	0	0	0	0	0	0
d__Bacteria	p__Proteobacteria	c__Gammaproteobacteria	o__Enterobacterales	f__Vibrionaceae	Vibrio	Vibrio aphrogenes	0	0	0	0	0	0	0	0	0	0	0	0	0	0	0	0	0	0	0	0	0	0	0	0	0	0	0	0	0	0	0	0	0	0	0	0	0	0	0	0	0	0	0
d__Bacteria	p__Proteobacteria	c__Gammaproteobacteria	o__Enterobacterales	f__Vibrionaceae	Vibrio	Vibrio aquimaris	0	0	0	0	0	0	0	0	0	0	0	0	0	0	0	0	0	0	0	0	0	0	0	0	0	0	0	0	0	0	0	0	0	0	0	0	0	0	0	0	0	0	0
d__Bacteria	p__Proteobacteria	c__Gammaproteobacteria	o__Enterobacterales	f__Vibrionaceae	Vibrio	Vibrio zhugei	0.00100234	0.00100244	0.0010023	0	0	0	0	0	0	0	0	0	0	0.00100233	0.00100231	0	0	0	0	0	0	0	0	0	0	0	0	0	0	0	0	0	0	0	0	0	0	0	0	0	0	0	0
d__Bacteria	p__Proteobacteria	c__Gammaproteobacteria	o__Enterobacterales	f__Vibrionaceae	Vibrio	Vibrio splendidus	0	0	0	0	0	0	0	0	0	0	0	0	0	0	0	0	0	0	0	0	0	0	0	0	0	0	0	0	0	0	0	0	0	0	0	0	0	0	0	0	0	0	0
d__Bacteria	p__Proteobacteria	c__Gammaproteobacteria	o__Enterobacterales	f__Vibrionaceae	Vibrio	Vibrio casei	0	0	0	0	0	0	0	0	0	0	0	0	0	0	0	0	0	0	0	0	0	0	0	0	0	0	0	0	0	0	0	0	0	0	0	0	0	0	0	0	0	0	0
d__Bacteria	p__Proteobacteria	c__Gammaproteobacteria	o__Enterobacterales	f__Vibrionaceae	Vibrio	Vibrio panuliri	0	0	0	0	0	0	0	0	0	0	0	0	0	0	0	0	0	0	0	0	0	0	0	0	0	0	0	0	0	0	0	0	0	0	0	0	0	0	0	0	0	0	0
d__Bacteria	p__Proteobacteria	c__Gammaproteobacteria	o__Enterobacterales	f__Vibrionaceae	Salinivibrio	Salinivibrio sp. YCSC6	0	0	0	0	0	0	0	0	0	0	0	0	0	0	0	0	0	0	0	0	0	0	0	0	0	0	0	0	0	0	0	0	0	0	0	0	0	0	0	0	0	0	0
d__Bacteria	p__Proteobacteria	c__Gammaproteobacteria	o__Enterobacterales	f__Vibrionaceae	Vibrio	Vibrio tubiashii	0	0	0	0	0	0	0	0	0	0	0	0	0	0	0	0	0	0	0	0	0	0	0	0	0	0	0	0	0	0	0	0	0	0	0	0	0	0	0	0	0	0	0
d__Bacteria	p__Proteobacteria	c__Gammaproteobacteria	o__Enterobacterales	f__Vibrionaceae	Vibrio	Vibrio spartinae	0	0	0	0	0	0	0	0	0	0	0	0	0	0	0	0	0	0	0	0	0	0	0	0	0	0	0	0	0	0	0	0	0	0	0	0	0	0	0	0	0	0	0
d__Bacteria	p__Proteobacteria	c__Gammaproteobacteria	o__Enterobacterales	f__Vibrionaceae	Vibrio	Vibrio metschnikovii	0	0	0	0	0	0	0	0	0	0	0	0	0	0	0	0	0	0	0	0	0	0	0	0	0	0	0	0	0	0	0	0	0	0	0	0	0	0	0	0	0	0	0
d__Bacteria	p__Proteobacteria	c__Gammaproteobacteria	o__Enterobacterales	f__Vibrionaceae	Aliivibrio	Aliivibrio fischeri	0	0	0	0	0	0	0	0	0	0	0	0	0	0	0	0	0	0	0	0	0	0	0	0	0	0	0	0	0	0	0	0	0	0	0	0	0	0	0	0	0	0	0
d__Bacteria	p__Proteobacteria	c__Gammaproteobacteria	o__Enterobacterales	f__Vibrionaceae	Paraphotobacterium	Paraphotobacterium marinum	0	0	0	0	0	0	0	0	0	0.0010027	0.00100243	0.00100243	0	0	0	0	0	0	0	0	0	0	0	0	0	0	0	0	0	0	0	0	0	0	0	0	0	0	0	0	0	0	0
d__Bacteria	p__Proteobacteria	c__Gammaproteobacteria	o__Enterobacterales	f__Vibrionaceae	Vibrio	Vibrio diabolicus	0	0	0	0	0	0	0	0	0	0	0	0	0	0	0	0	0	0	0	0	0	0	0	0	0	0	0	0	0	0	0	0	0	0	0	0	0	0	0	0	0	0	0
d__Bacteria	p__Proteobacteria	c__Gammaproteobacteria	o__Enterobacterales	f__Vibrionaceae	Vibrio	Vibrio atlanticus	0	0	0	0	0	0	0	0	0	0	0	0	0	0	0	0	0	0	0	0	0	0	0	0	0	0	0	0	0	0	0	0	0	0	0	0	0	0	0	0	0	0	0
d__Bacteria	p__Proteobacteria	c__Gammaproteobacteria	o__Enterobacterales	f__Vibrionaceae	Vibrio	Vibrio crassostreae	0	0	0	0	0	0	0	0	0	0	0	0	0	0	0	0	0	0	0	0	0	0	0	0	0	0	0	0	0	0	0	0	0	0	0	0	0	0	0	0	0	0	0
d__Bacteria	p__Proteobacteria	c__Gammaproteobacteria	o__Enterobacterales	f__Vibrionaceae	Vibrio	Vibrio cidicii	0	0	0	0	0	0	0	0	0	0	0	0	0	0	0	0	0	0	0	0	0	0	0	0	0	0	0	0	0	0	0	0	0	0	0	0	0	0	0	0	0	0	0
d__Bacteria	p__Proteobacteria	c__Gammaproteobacteria	o__Enterobacterales	f__Vibrionaceae	Vibrio	Vibrio rumoiensis	0	0	0	0	0	0	0	0	0	0	0	0	0	0	0	0	0	0	0	0	0	0	0	0	0	0	0	0	0	0	0	0	0	0	0	0	0	0	0	0	0	0	0
d__Bacteria	p__Proteobacteria	c__Gammaproteobacteria	o__Enterobacterales	f__Vibrionaceae	Photobacterium	Photobacterium profundum	0	0	0	0	0	0	0	0	0	0	0	0	0	0	0	0	0	0	0	0	0	0	0	0	0	0	0	0	0	0	0	0	0	0	0	0	0	0	0	0	0	0	0
d__Bacteria	p__Proteobacteria	c__Gammaproteobacteria	o__Enterobacterales	f__Vibrionaceae	Vibrio	Vibrio sp. HDW18	0	0	0	0	0	0	0	0	0	0	0	0	0	0	0	0	0	0	0	0	0	0	0	0	0	0	0	0	0	0	0	0	0	0	0	0	0	0	0	0	0	0	0
d__Bacteria	p__Proteobacteria	c__Gammaproteobacteria	o__Enterobacterales	f__Vibrionaceae	Vibrio	Vibrio sp. THAF191d	0	0	0	0	0	0	0	0	0	0	0	0	0	0	0	0	0	0	0	0	0	0	0	0	0	0	0	0	0	0	0	0	0	0	0	0	0	0	0	0	0	0	0
d__Bacteria	p__Proteobacteria	c__Gammaproteobacteria	o__Enterobacterales	f__Vibrionaceae	Vibrio	Vibrio astriarenae	0	0	0	0	0	0	0	0	0	0	0	0	0	0	0	0	0	0	0	0	0	0	0	0	0	0	0	0	0	0	0	0	0	0	0	0	0	0	0	0	0	0	0
d__Bacteria	p__Proteobacteria	c__Gammaproteobacteria	o__Enterobacterales	f__Vibrionaceae	Vibrio	Vibrio neocaledonicus	0	0	0	0	0	0	0	0	0	0	0	0	0	0	0	0	0	0	0	0	0	0	0	0	0	0	0	0	0	0	0	0	0	0	0	0	0	0	0	0	0	0	0
d__Bacteria	p__Proteobacteria	c__Gammaproteobacteria	o__Enterobacterales	f__Vibrionaceae	Vibrio	Vibrio natriegens	0	0	0	0	0	0	0	0	0	0	0	0	0	0	0	0	0	0	0	0	0	0	0	0	0	0	0	0	0	0	0	0	0	0	0	0	0	0	0	0	0	0	0
d__Bacteria	p__Proteobacteria	c__Gammaproteobacteria	o__Enterobacterales	f__Vibrionaceae	Vibrio	Vibrio virus VHML	0	0	0	0	0	0	0	0	0	0	0	0	0	0	0	0	0	0	0	0	0	0	0	0	0	0	0	0	0	0	0	0	0	0	0	0	0	0	0	0	0	0	0
d__Bacteria	p__Proteobacteria	c__Gammaproteobacteria	o__Enterobacterales	f__Vibrionaceae	Vibrio	Vibrio sp. Sal10	0	0	0	0	0	0	0	0	0	0	0	0	0	0	0	0	0	0	0	0	0	0	0	0	0	0	0	0	0	0	0	0	0	0	0	0	0	0	0	0	0	0	0
d__Bacteria	p__Proteobacteria	c__Gammaproteobacteria	o__Enterobacterales	f__Vibrionaceae	Vibrio	Vibrio ponticus	0	0	0	0	0	0	0	0	0	0	0	0	0	0	0	0	0	0	0	0	0	0	0	0	0	0	0	0	0	0	0	0	0	0	0	0	0	0	0	0	0	0	0
d__Bacteria	p__Proteobacteria	c__Gammaproteobacteria	o__Enterobacterales	f__Vibrionaceae	Vibrio	Vibrio cyclitrophicus	0	0	0	0	0	0	0	0	0	0	0	0	0	0	0	0	0	0	0	0	0	0	0	0	0	0	0	0	0	0	0	0	0	0	0	0	0	0	0	0	0	0	0
d__Bacteria	p__Proteobacteria	c__Gammaproteobacteria	o__Enterobacterales	f__Vibrionaceae	Vibrio	Vibrio kanaloae	0	0	0	0	0	0	0	0	0	0	0	0	0	0	0	0	0	0	0	0	0	0	0	0	0	0	0	0	0	0	0	0	0	0	0	0	0	0	0	0.00100285	0.00100276	0	0
d__Bacteria	p__Proteobacteria	c__Gammaproteobacteria	o__Enterobacterales	f__Vibrionaceae	Vibrio	Vibrio sp. Scap24	0	0	0	0	0	0	0	0	0	0	0	0	0	0	0	0	0	0	0	0	0	0	0	0	0	0	0	0	0	0	0	0	0	0	0	0	0	0	0	0	0	0	0
d__Bacteria	p__Proteobacteria	c__Gammaproteobacteria	o__Enterobacterales	f__Vibrionaceae	Vibrio	Vibrio hyugaensis	0	0	0	0	0	0	0	0	0	0	0	0	0	0	0	0	0	0	0	0	0	0	0	0	0	0	0	0	0	0	0	0	0	0	0	0	0	0	0	0	0	0	0
d__Bacteria	p__Proteobacteria	c__Gammaproteobacteria	o__Enterobacterales	f__Vibrionaceae	Vibrio	Vibrio sp. EJY3	0	0	0	0	0	0	0	0	0	0	0	0	0	0	0	0	0	0	0	0	0	0	0	0	0	0	0	0	0	0	0	0	0	0	0	0	0	0	0	0	0	0	0
d__Bacteria	p__Proteobacteria	c__Gammaproteobacteria	o__Enterobacterales	f__Vibrionaceae	Vibrio	Vibrio qinghaiensis	0	0	0	0	0	0	0	0	0	0	0	0	0	0	0	0	0	0	0	0	0	0	0	0	0	0	0	0	0	0	0	0	0	0	0	0	0	0	0	0	0	0	0
d__Bacteria	p__Proteobacteria	c__Gammaproteobacteria	o__Enterobacterales	f__Vibrionaceae	Vibrio	Vibrio breoganii	0	0	0	0	0	0	0	0	0	0	0	0	0	0	0	0	0	0	0	0	0	0	0	0	0	0	0	0	0	0	0	0	0	0	0	0	0	0	0	0	0	0	0
d__Bacteria	p__Proteobacteria	c__Gammaproteobacteria	o__Enterobacterales	f__Vibrionaceae	Vibrio	Vibrio phage VH7D	0	0	0	0	0	0	0	0	0	0	0	0	0	0	0	0	0	0	0	0	0	0	0	0	0	0	0	0	0	0	0	0	0	0	0	0	0	0	0	0	0	0	0
d__Bacteria	p__Proteobacteria	c__Gammaproteobacteria	o__Enterobacterales	f__Vibrionaceae	Vibrio	Vibrio virus Thalassa	0	0	0	0	0	0	0	0	0	0	0	0	0	0	0	0	0	0	0	0	0	0	0	0	0	0	0	0	0	0	0	0	0	0	0	0	0	0	0	0	0	0	0
d__Bacteria	p__Proteobacteria	c__Gammaproteobacteria	o__Enterobacterales	f__Vibrionaceae	Vibrio	Vibrio sp. dhg	0	0	0	0	0	0	0	0	0	0	0	0	0	0	0	0	0	0	0	0	0	0	0	0	0	0	0	0	0	0	0	0	0	0	0	0	0	0	0	0	0	0	0
d__Bacteria	p__Proteobacteria	c__Gammaproteobacteria	o__Enterobacterales	f__Vibrionaceae	Vibrio	Vibrio phage vB_VchM_Kuja	0	0	0	0	0	0	0	0	0	0	0	0	0	0	0	0	0	0	0	0	0	0	0	0	0	0	0	0	0	0	0	0	0	0	0	0	0	0	0	0	0	0	0
d__Bacteria	p__Proteobacteria	c__Gammaproteobacteria	o__Enterobacterales	f__Vibrionaceae	Vibrio	Vibrio virus PG07	0	0	0	0	0	0	0	0	0	0	0	0	0	0	0	0	0	0	0	0	0	0	0	0	0	0	0	0	0	0	0	0	0	0	0	0	0	0	0	0	0	0	0
d__Bacteria	p__Proteobacteria	c__Gammaproteobacteria	o__Enterobacterales	f__Vibrionaceae	Salinivibrio	Salinivibrio virus SMHB1	0	0	0	0	0	0	0	0	0	0	0	0	0	0	0	0	0	0	0	0	0	0	0	0	0	0	0	0	0	0	0	0	0	0	0	0	0	0	0	0	0	0	0
d__Bacteria	p__Proteobacteria	c__Gammaproteobacteria	o__Enterobacterales	f__Vibrionaceae	Vibrio	Vibrio virus pVp1	0	0	0	0	0	0	0	0	0	0	0	0	0	0	0	0	0	0	0	0	0	0	0	0	0	0	0	0	0	0	0	0	0	0	0	0	0	0	0	0	0	0	0
d__Bacteria	p__Verrucomicrobiota	c__Verrucomicrobiae	o__Verrucomicrobiales	f__Verrucomicrobiaceae	Verrucomicrobium	Verrucomicrobium sp. GAS474	0	0	0	0	0	0	0	0	0	0	0	0	0.00100273	0.00100233	0.00100231	0.00100265	0.00100265	0.00100242	0	0	0	0	0	0	0	0	0	0	0	0	0.00100262	0.00100268	0.00100258	0	0	0	0	0	0	0	0	0	0.00100255
d__Bacteria	p__Verrucomicrobiota	c__Verrucomicrobiae	o__Verrucomicrobiales	f__Verrucomicrobiaceae	Verrucomicrobium	Verrucomicrobium spinosum	0	0	0	0	0	0.00100192	0	0	0	0	0	0	0	0	0	0	0	0	0	0	0	0	0	0	0	0	0	0	0	0	0	0	0	0	0	0	0	0	0	0	0	0	0
d__Bacteria	p__Verrucomicrobiota	c__Verrucomicrobiae	o__Verrucomicrobiales	f__Verrucomicrobiaceae	Roseimicrobium	Roseimicrobium sp. ORNL1	0	0	0	0	0	0	0	0	0	0	0	0	0.00100273	0.00100233	0.00100231	0	0	0	0	0	0	0	0	0	0	0	0	0	0	0	0	0	0	0	0	0	0	0	0	0	0	0	0
d__Bacteria	p__Firmicutes_C	c__Negativicutes	o__Veillonellales	f__Veillonellaceae	Veillonella	Veillonella parvula	0	0	0	0	0	0	0	0	0	0	0	0	0	0	0	0	0	0	0	0	0	0	0	0	0	0	0	0	0	0	0	0	0	0	0	0	0	0	0	0	0	0	0
d__Bacteria	p__Firmicutes_C	c__Negativicutes	o__Veillonellales	f__Veillonellaceae	Veillonella	Veillonella atypica	0	0	0	0	0	0	0	0	0	0	0	0	0	0	0	0	0	0	0	0	0	0	0	0	0	0	0	0	0	0	0	0	0	0	0	0	0	0	0	0	0	0	0
d__Bacteria	p__Firmicutes_C	c__Negativicutes	o__Veillonellales	f__Veillonellaceae	Veillonella	Veillonella nakazawae	0	0	0	0	0	0	0	0	0	0	0	0	0	0	0	0	0	0	0	0	0	0	0	0	0	0	0	0	0	0	0	0	0	0	0	0	0	0	0	0	0	0	0
d__Bacteria	p__Firmicutes_C	c__Negativicutes	o__Veillonellales	f__Veillonellaceae	Veillonella	Veillonella rodentium	0	0	0	0	0	0	0	0	0	0	0.00100243	0.00100243	0	0	0	0	0	0	0	0	0	0	0	0	0	0	0	0	0	0	0	0	0	0	0	0	0	0	0	0	0	0	0
d__Bacteria	p__Firmicutes_C	c__Negativicutes	o__Veillonellales	f__Veillonellaceae	Veillonella	Veillonella dispar	0	0	0	0	0	0	0	0	0	0	0	0	0	0	0	0	0	0	0	0	0	0	0	0	0	0	0	0	0	0	0	0	0	0	0	0	0	0	0	0	0	0	0
d__Bacteria	p__Firmicutes_A	c__Clostridia	o__Lachnospirales	f__Vallitaleaceae	Petrocella	Petrocella atlantisensis	0	0	0	0	0	0	0	0	0	0	0	0	0	0	0	0	0	0	0	0	0	0	0	0	0	0	0	0	0	0	0	0	0	0	0	0	0	0	0	0	0	0	0
d__Bacteria	p__Firmicutes	c__Bacilli	o__Lactobacillales	f__Vagococcaceae	Vagococcus	Vagococcus teuberi	0	0	0	0	0	0	0	0	0	0.0010027	0.00100243	0.00100243	0	0	0	0	0	0	0	0	0	0	0	0	0	0	0	0	0	0	0	0	0	0	0	0	0	0	0	0	0	0	0
d__Bacteria	p__Firmicutes	c__Bacilli	o__Lactobacillales	f__Vagococcaceae	Vagococcus	Vagococcus zengguangii	0	0	0	0	0	0	0	0	0	0	0	0	0	0	0	0	0	0	0	0	0	0	0	0	0	0	0	0	0	0	0	0	0	0	0	0	0	0	0	0	0	0	0
d__Bacteria	p__Firmicutes	c__Bacilli	o__Lactobacillales	f__Vagococcaceae	Vagococcus	Vagococcus coleopterorum	0	0	0	0	0	0	0	0	0	0	0	0	0	0	0	0	0	0	0	0	0	0	0	0	0	0	0	0	0	0	0	0	0	0	0	0	0	0	0	0	0	0	0
d__Bacteria	p__Firmicutes	c__Bacilli	o__Lactobacillales	f__Vagococcaceae	Vagococcus	Vagococcus hydrophili	0	0	0	0	0	0	0	0	0	0	0	0	0	0	0	0	0	0	0	0	0	0	0	0	0	0	0	0	0	0	0	0	0	0	0	0	0	0	0	0	0	0	0
d__Bacteria	p__Firmicutes	c__Bacilli	o__Lactobacillales	f__Vagococcaceae	Vagococcus	Vagococcus carniphilus	0	0	0	0	0	0	0	0	0	0	0	0	0	0	0	0	0	0	0	0	0	0	0	0	0	0	0	0	0	0	0	0	0	0	0	0	0	0	0	0	0	0	0
d__Bacteria	p__Firmicutes	c__Bacilli	o__Lactobacillales	f__Vagococcaceae	Vagococcus	Vagococcus sp. CF-49	0	0	0	0	0	0	0	0	0	0	0	0	0	0	0	0	0	0	0	0	0	0	0	0	0	0	0	0	0	0	0	0	0	0	0	0	0	0	0	0	0	0	0
d__Bacteria	p__Firmicutes	c__Bacilli	o__Lactobacillales	f__Vagococcaceae	Vagococcus	Vagococcus penaei	0	0	0	0	0	0	0	0	0	0	0	0	0	0	0	0	0	0	0	0	0	0	0	0	0	0	0	0	0	0	0	0	0	0	0	0	0	0	0	0	0	0	0
d__Bacteria	p__Proteobacteria	c__Alphaproteobacteria	o__Rhodospirillales	f__UXAT02	Defluviicoccus	Defluviicoccus vanus	0.00200467	0.00200487	0.0010023	0.00100223	0.00100198	0.00100192	0	0	0	0.0010027	0.00100243	0.00100243	0.00100273	0.00100233	0.00100231	0.00200529	0.00200529	0.00200483	0	0	0	0	0	0	0	0	0	0.00100359	0.00100391	0.0010038	0.00100262	0.00100268	0.00100258	0.00200568	0.00200537	0.00200499	0	0	0	0	0	0	0.00300764
d__Bacteria	p__Proteobacteria	c__Gammaproteobacteria	o__Burkholderiales	f__Usitatibacteraceae	Usitatibacter	Usitatibacter rugosus	0.00200467	0.00200487	0.00200459	0.00100223	0.00100198	0.00100192	0	0	0	0.0010027	0.00100243	0.00100243	0.00200545	0.00200465	0.00200461	0.00200529	0.00300794	0.00300725	0	0	0	0.00100343	0.00100358	0.0010034	0	0	0	0	0	0	0.00100262	0.00100268	0.00100258	0.00100284	0.00100269	0.0010025	0	0	0	0.00100285	0	0	0.00100255
d__Bacteria	p__Proteobacteria	c__Gammaproteobacteria	o__Burkholderiales	f__Usitatibacteraceae	Usitatibacter	Usitatibacter palustris	0.00300701	0.00200487	0.00200459	0.00100223	0.00100198	0.00100192	0	0	0	0.0010027	0.00100243	0.00100243	0.00100273	0.00100233	0.00100231	0.00200529	0.00200529	0.00200483	0	0	0	0	0	0	0	0	0	0	0	0	0.00100262	0.00100268	0.00100258	0.00100284	0	0.0010025	0	0	0	0	0	0	0.00100255
d__Bacteria	p__Spirochaetota	c__Leptospirae	o__Turneriellales	f__Turneriellaceae	Turneriella	Turneriella parva	0	0	0	0	0	0	0	0	0	0	0	0	0	0	0	0	0	0	0.00100158	0.00100155	0.00100159	0	0	0	0	0	0	0	0	0	0	0	0	0	0	0	0	0	0	0	0	0	0
d__Bacteria	p__Firmicutes	c__Bacilli	o__Haloplasmatales_A	f__Turicibacteraceae	Turicibacter	Turicibacter sp. H121	0	0	0	0	0	0	0	0	0	0	0	0	0	0	0	0	0	0	0	0	0	0	0	0	0	0	0	0	0	0	0	0	0	0	0	0	0	0	0	0	0	0	0
d__Bacteria	p__Firmicutes	c__Bacilli	o__Haloplasmatales_A	f__Turicibacteraceae	Turicibacter	Turicibacter sanguinis	0	0	0	0	0	0	0	0	0	0	0	0	0	0	0	0	0	0	0	0	0	0	0	0	0	0	0	0	0	0	0	0	0	0	0	0	0	0	0	0	0	0	0
d__Bacteria	p__Firmicutes	c__Bacilli	o__Tumebacillales	f__Tumebacillaceae	Tumebacillus	Tumebacillus avium	0	0	0	0	0	0	0	0	0	0	0.00100243	0	0.00100273	0.00100233	0.00100231	0.00100265	0.00100265	0.00100242	0	0	0	0.00100343	0.00100358	0.0010034	0	0	0	0	0	0	0	0	0	0	0	0	0	0	0	0.00100285	0.00100276	0.00100268	0
d__Bacteria	p__Firmicutes	c__Bacilli	o__Tumebacillales	f__Tumebacillaceae	Tumebacillus	Tumebacillus algifaecis	0	0	0	0	0	0	0	0	0	0	0	0	0	0	0	0	0	0	0	0	0	0.00100343	0.00100358	0.0010034	0	0	0	0	0	0	0	0	0	0	0	0	0	0	0	0.00100285	0.00100276	0.00100268	0
d__Bacteria	p__Deinococcota	c__Deinococci	o__Deinococcales	f__Trueperaceae	Truepera	Truepera radiovictrix	0	0	0	0	0	0	0	0	0	0	0	0	0	0	0	0	0.00100265	0	0	0	0	0	0	0	0	0	0	0	0	0	0	0	0	0	0	0	0	0	0	0	0	0	0
d__Bacteria	p__Spirochaetota	c__Spirochaetia	o__Treponematales	f__Treponemataceae	Treponema	Treponema denticola	0	0	0	0.00100223	0.00100198	0.00100192	0	0	0	0	0	0	0	0	0	0	0	0	0	0	0	0	0	0	0	0	0	0	0	0	0	0	0	0	0	0	0	0	0	0	0	0	0
d__Bacteria	p__Spirochaetota	c__Spirochaetia	o__Treponematales	f__Treponemataceae	Treponema	Treponema putidum	0	0	0	0	0	0	0	0	0	0	0	0	0	0	0	0	0	0	0	0	0	0	0	0	0	0	0	0	0	0	0	0	0	0	0	0	0	0	0	0	0	0	0
d__Bacteria	p__Spirochaetota	c__Spirochaetia	o__Treponematales	f__Treponemataceae	Treponema	Treponema primitia	0	0	0	0	0	0	0	0	0	0	0	0	0	0	0	0	0	0	0	0	0	0	0	0	0	0	0	0	0	0	0	0	0	0	0	0	0	0	0	0	0	0	0.00100255
d__Bacteria	p__Spirochaetota	c__Spirochaetia	o__Treponematales	f__Treponemataceae	Treponema	Treponema brennaborense	0	0	0	0	0	0	0	0	0	0	0	0	0	0	0	0	0	0	0	0	0	0	0	0	0	0	0	0	0	0	0	0	0	0	0	0	0	0	0	0	0	0	0
d__Bacteria	p__Spirochaetota	c__Spirochaetia	o__Treponematales	f__Treponemataceae	Treponema	Treponema phagedenis	0	0	0	0	0	0	0	0	0	0	0	0	0	0	0	0	0	0	0	0	0	0	0	0	0	0	0	0	0	0	0	0	0	0	0	0	0	0	0	0	0	0	0.00100255
d__Bacteria	p__Spirochaetota	c__Spirochaetia	o__Treponematales	f__Treponemataceae	Treponema	Treponema socranskii	0	0	0	0	0	0	0	0	0	0	0	0	0	0	0	0	0	0	0	0	0	0	0	0	0	0	0	0	0	0	0	0	0	0	0	0	0	0	0	0	0	0	0
d__Bacteria	p__Spirochaetota	c__Spirochaetia	o__Treponematales	f__Treponemataceae	Treponema	Treponema sp. OMZ 838	0	0	0	0	0	0	0	0	0	0	0	0	0	0	0	0	0	0	0.00100158	0.00100155	0.00100159	0	0	0	0	0	0	0	0	0	0	0	0	0	0	0	0	0	0	0	0	0	0
d__Bacteria	p__Spirochaetota	c__Spirochaetia	o__Treponematales	f__Treponemataceae	Treponema	Treponema azotonutricium	0	0	0	0	0	0	0	0	0	0	0	0	0	0	0	0	0	0	0	0	0	0	0	0	0	0	0	0	0	0	0	0	0	0	0	0	0	0	0	0	0	0	0
d__Bacteria	p__Spirochaetota	c__Spirochaetia	o__Treponematales	f__Treponemataceae	Treponema	Treponema caldarium	0	0	0	0	0	0	0	0	0	0	0	0	0.00100273	0.00100233	0.00100231	0	0	0	0	0	0	0	0	0	0	0	0	0	0	0	0	0	0	0	0	0	0	0	0	0	0	0	0
d__Bacteria	p__Spirochaetota	c__Spirochaetia	o__Treponematales	f__Treponemataceae	Treponema	Treponema succinifaciens	0	0	0	0	0	0	0	0	0	0	0	0	0	0	0	0	0	0	0	0	0	0	0	0	0	0	0	0	0	0	0	0	0	0	0	0	0	0	0	0	0	0	0
d__Bacteria	p__Spirochaetota	c__Spirochaetia	o__Treponematales	f__Treponemataceae	Treponema	Treponema pedis	0	0	0	0	0	0	0	0	0	0	0	0	0	0	0	0	0	0	0	0	0	0	0	0	0	0	0	0	0	0	0	0	0	0	0	0	0	0	0	0	0	0	0
d__Bacteria	p__Spirochaetota	c__Spirochaetia	o__Treponematales	f__Treponemataceae	Treponema	Treponema sp. Marseille-Q4132	0	0	0	0	0	0	0	0	0	0	0	0	0	0	0	0	0	0	0	0	0	0	0	0	0	0	0	0	0	0	0	0	0	0	0	0	0	0	0	0	0	0	0
d__Bacteria	p__Spirochaetota	c__Spirochaetia	o__Treponematales	f__Treponemataceae	Treponema	Treponema sp. OMZ 804	0	0	0	0	0	0	0	0	0	0	0	0	0	0	0	0	0	0	0	0	0	0	0	0	0	0	0	0	0	0	0	0	0	0	0	0	0	0	0	0	0	0	0
d__Bacteria	p__Spirochaetota	c__Spirochaetia	o__Treponematales	f__Treponemataceae	Treponema	Treponema sp. RCC2812	0	0	0	0	0	0	0	0	0	0	0	0	0	0	0	0	0	0	0	0	0	0	0	0	0	0	0	0	0	0	0	0	0	0	0	0	0	0	0	0	0	0	0
d__Bacteria	p__Spirochaetota	c__Spirochaetia	o__Treponematales	f__Treponemataceae	Treponema	Treponema paraluiscuniculi	0	0	0	0	0	0	0	0	0	0	0	0	0	0	0	0	0	0	0	0	0	0	0	0	0	0	0	0	0	0	0	0	0	0	0	0	0	0	0	0	0	0	0.00100255
d__Bacteria	p__Proteobacteria	c__Alphaproteobacteria	o__Tistrellales	f__Tistrellaceae	Tistrella	Tistrella mobilis	0.00501168	0.00501218	0.00400918	0.00200447	0.00200397	0.00200385	0	0	0	0.00200539	0.00200485	0.00200485	0.00200545	0.00200465	0.00200461	0.00501323	0.00401059	0.00501208	0	0	0	0.00100343	0.00100358	0.0020068	0	0	0	0.00100359	0.00100391	0.0010038	0.00200523	0.00200535	0.00200515	0.00200568	0.00200537	0.00200499	0	0	0	0.00100285	0.00100276	0.00100268	0.00401019
d__Bacteria	p__Firmicutes_A	c__Clostridia	o__Tissierellales	f__Tissierellaceae	Gudongella	Gudongella oleilytica	0	0	0	0	0	0	0	0	0	0	0	0	0	0	0	0	0	0	0	0	0	0	0	0	0	0	0	0	0	0	0	0	0	0	0	0	0	0	0	0	0	0	0
d__Bacteria	p__Proteobacteria	c__Gammaproteobacteria	o__Thiotrichales	f__Thiotrichaceae	Thiothrix	Thiothrix sp. Ku-5	0	0	0	0	0	0	0	0	0	0	0	0	0	0	0	0	0	0	0	0	0	0	0	0	0	0	0	0	0	0	0	0	0	0	0	0	0	0	0	0	0	0	0
d__Bacteria	p__Proteobacteria	c__Gammaproteobacteria	o__Thiomicrospirales	f__Thiomicrospiraceae	Thiomicrospira	Thiomicrospira sp. S5	0	0.00100244	0	0	0	0	0	0	0	0	0	0	0	0	0	0	0	0	0	0	0	0	0	0	0	0	0	0	0	0	0	0	0	0	0	0	0	0	0	0	0	0	0
d__Bacteria	p__Proteobacteria	c__Gammaproteobacteria	o__Thiomicrospirales	f__Thiomicrospiraceae	Thiomicrospira	Thiomicrospira cyclica	0	0	0	0	0	0	0	0	0	0	0	0	0	0	0	0	0	0	0	0	0	0	0	0	0	0	0	0	0	0	0	0	0	0	0	0	0	0	0	0	0	0	0
d__Bacteria	p__Proteobacteria	c__Gammaproteobacteria	o__Thiomicrospirales	f__Thiomicrospiraceae	Thiomicrorhabdus	Thiomicrorhabdus sediminis	0	0	0	0	0	0	0	0	0	0	0	0	0	0	0	0	0	0	0	0	0	0	0	0	0	0	0	0	0	0	0	0	0	0	0	0	0	0	0	0	0	0	0
d__Bacteria	p__Proteobacteria	c__Gammaproteobacteria	o__Thiomicrospirales	f__Thiomicrospiraceae	Hydrogenovibrio	Hydrogenovibrio marinus	0	0	0	0	0	0	0	0	0	0	0	0	0	0	0	0	0	0	0	0	0	0	0	0	0	0	0	0	0	0	0	0	0	0	0	0	0	0	0	0	0	0	0
d__Bacteria	p__Proteobacteria	c__Gammaproteobacteria	o__Thiomicrospirales	f__Thiomicrospiraceae	Thiosulfativibrio	Thiosulfativibrio zosterae	0	0	0	0	0	0	0	0	0	0	0	0	0	0	0	0	0	0	0	0	0	0	0	0	0	0	0	0	0	0	0	0	0	0	0	0	0	0	0	0	0	0	0
d__Bacteria	p__Proteobacteria	c__Gammaproteobacteria	o__Thiomicrospirales	f__Thiomicrospiraceae	Hydrogenovibrio	Hydrogenovibrio crunogenus	0	0	0	0	0	0	0	0	0	0	0	0	0	0	0	0	0	0	0	0	0	0	0	0	0	0	0	0	0	0	0	0	0	0	0	0	0	0	0	0	0	0	0.00100255
d__Bacteria	p__Proteobacteria	c__Gammaproteobacteria	o__Thiomicrospirales	f__Thiomicrospiraceae	Thiomicrospira	Thiomicrospira aerophila	0	0	0	0	0	0	0	0	0	0	0	0	0	0	0	0	0	0	0	0	0	0	0	0	0	0	0	0	0	0	0	0	0	0	0	0	0	0	0	0	0	0	0
d__Bacteria	p__Proteobacteria	c__Gammaproteobacteria	o__Thiomicrospirales	f__Thiomicrospiraceae	Hydrogenovibrio	Hydrogenovibrio thermophilus	0	0	0	0	0	0	0	0	0	0	0	0	0	0	0	0	0	0	0	0	0	0	0	0	0	0	0	0	0	0	0	0	0	0	0	0	0	0	0	0	0	0	0
d__Bacteria	p__Proteobacteria	c__Gammaproteobacteria	o__Thiomicrospirales	f__Thiomicrospiraceae	Thiomicrorhabdus	Thiomicrorhabdus xiamenensis	0	0	0	0.00100223	0.00100198	0.00100192	0	0	0	0	0	0	0	0	0	0	0	0	0	0	0	0	0	0	0	0	0	0	0	0	0	0	0	0	0	0	0	0	0	0	0	0	0
d__Bacteria	p__Proteobacteria	c__Gammaproteobacteria	o__Thiomicrospirales	f__Thiomicrospiraceae	Thiomicrorhabdus	Thiomicrorhabdus aquaedulcis	0	0	0	0	0	0	0	0	0	0	0	0	0	0	0	0	0	0	0	0	0	0	0	0	0	0	0	0	0	0	0	0	0	0	0	0	0	0	0	0	0	0	0
d__Bacteria	p__Proteobacteria	c__Gammaproteobacteria	o__Thiomicrospirales	f__Thiomicrospiraceae	Thiomicrorhabdus	Thiomicrorhabdus indica	0	0	0	0	0	0	0	0	0	0	0	0	0	0	0	0	0	0	0	0	0	0	0	0	0	0	0	0	0	0	0	0	0	0	0	0	0	0	0	0	0	0	0
d__Bacteria	p__Proteobacteria	c__Gammaproteobacteria	o__Thiohalomonadales	f__Thiohalomonadaceae	Sulfurivermis	Sulfurivermis fontis	0.00100234	0.00100244	0.0010023	0	0	0	0	0	0	0.0010027	0.00100243	0	0.00100273	0.00100233	0.00100231	0.00100265	0.00100265	0.00100242	0	0	0	0	0	0	0	0	0	0	0	0	0	0	0.00100258	0	0	0	0	0	0	0.00100285	0.00100276	0.00100268	0
d__Bacteria	p__Proteobacteria	c__Gammaproteobacteria	o__Thiohalobacterales	f__Thiohalobacteraceae	Thiohalobacter	Thiohalobacter sp. COW1	0.00100234	0.00100244	0.0010023	0	0	0	0	0	0	0	0	0	0.00100273	0	0	0.00100265	0.00100265	0.00100242	0	0	0	0.00100343	0.00100358	0	0	0	0	0	0	0	0	0	0	0	0	0	0	0	0	0.00100285	0.00100276	0.00100268	0
d__Bacteria	p__Proteobacteria	c__Gammaproteobacteria	o__Thiohalobacterales	f__Thiohalobacteraceae	Thiohalobacter	Thiohalobacter thiocyanaticus	0.00100234	0.00200487	0.0010023	0.00100223	0.00100198	0.00100192	0	0	0	0	0.00100243	0.00100243	0	0	0	0.00100265	0.00100265	0.00100242	0	0	0	0	0	0	0	0	0	0	0	0	0	0	0	0	0	0	0	0	0	0.00100285	0.00100276	0.00100268	0.00200509
d__Bacteria	p__Proteobacteria	c__Gammaproteobacteria	o__Burkholderiales	f__Thiobacillaceae	Thiobacillus	Thiobacillus denitrificans	0.00200467	0.00200487	0.00200459	0.00501117	0.00400794	0.00500962	0	0	0	0	0	0	0.00100273	0.00100233	0.00100231	0.00200529	0.00100265	0.00200483	0	0	0	0.00100343	0.00100358	0.0010034	0	0	0	0	0	0	0.00100262	0.00100268	0	0.00100284	0.00100269	0.0010025	0	0	0	0	0	0.00100268	0.00100255
d__Bacteria	p__Proteobacteria	c__Gammaproteobacteria	o__Burkholderiales	f__Thiobacillaceae	Sulfuritortus	Sulfuritortus calidifontis	0.00100234	0.00100244	0.0010023	0	0.00100198	0	0	0	0	0.0010027	0.00100243	0.00100243	0.00100273	0.00100233	0.00100231	0.00100265	0.00100265	0.00100242	0	0	0	0	0	0	0	0	0	0	0	0	0.00100262	0.00100268	0.00100258	0.00100284	0	0	0	0	0	0.00100285	0	0	0.00100255
d__Bacteria	p__Proteobacteria	c__Gammaproteobacteria	o__Ectothiorhodospirales	f__Thioalkalivibrionaceae	Thioalkalivibrio	Thioalkalivibrio paradoxus	0.00100234	0.00100244	0.0010023	0	0	0	0	0	0	0.0010027	0	0.00100243	0.00100273	0.00100233	0.00100231	0.00100265	0.00100265	0.00100242	0	0	0	0	0.00100358	0	0	0	0	0	0	0	0	0	0.00100258	0	0	0	0	0	0	0.00100285	0	0.00100268	0.00100255
d__Bacteria	p__Proteobacteria	c__Gammaproteobacteria	o__Ectothiorhodospirales	f__Thioalkalivibrionaceae	Thioalkalivibrio	Thioalkalivibrio sp. K90mix	0.00100234	0.00100244	0.0010023	0	0	0	0	0	0	0	0	0	0	0.00100233	0	0	0	0.00100242	0	0	0	0	0	0	0	0	0	0	0	0	0	0	0	0	0	0	0	0	0	0.00100285	0.00100276	0.00100268	0
d__Bacteria	p__Proteobacteria	c__Gammaproteobacteria	o__Ectothiorhodospirales	f__Thioalkalivibrionaceae	Thioalkalivibrio	Thioalkalivibrio versutus	0.00100234	0.00100244	0.0010023	0	0	0	0	0	0	0.0010027	0.00100243	0.00100243	0	0	0.00100231	0	0.00100265	0	0	0	0	0	0	0	0	0	0	0	0	0	0	0	0	0	0	0	0	0	0	0.00100285	0.00100276	0.00100268	0
d__Bacteria	p__Proteobacteria	c__Gammaproteobacteria	o__Ectothiorhodospirales	f__Thioalkalivibrionaceae	Thioalkalivibrio	Thioalkalivibrio sulfidiphilus	0.00200467	0.00200487	0.00200459	0	0	0	0	0	0	0.0010027	0.00100243	0.00100243	0.00100273	0.00100233	0.00100231	0.00100265	0.00100265	0.00100242	0	0	0	0.00100343	0	0.0010034	0	0	0	0	0.00100391	0	0.00100262	0.00100268	0.00100258	0.00100284	0	0.0010025	0	0	0	0.00100285	0.00100276	0.00100268	0.00300764
d__Bacteria	p__Proteobacteria	c__Gammaproteobacteria	o__Ectothiorhodospirales	f__Thioalkalivibrionaceae	Thioalkalivibrio	Thioalkalivibrio nitratireducens	0.00100234	0.00100244	0.0010023	0	0	0	0	0	0	0	0	0	0	0.00100233	0.00100231	0.00100265	0.00100265	0.00100242	0	0	0	0	0	0.0010034	0	0	0	0	0	0	0	0	0	0	0	0	0	0	0	0	0	0	0
d__Bacteria	p__Synergistota	c__Synergistia	o__Synergistales	f__Thermovirgaceae	Thermovirga	Thermovirga lienii	0	0	0	0	0	0	0	0	0	0	0	0	0	0	0	0	0	0	0	0	0	0	0	0	0	0	0	0	0	0	0	0	0	0	0	0	0	0	0	0	0	0	0
d__Bacteria	p__Acidobacteriota	c__Holophagae	o__Thermotomaculales	f__Thermotomaculaceae	Thermotomaculum	Thermotomaculum hydrothermale	0	0	0	0.00100223	0.00100198	0.00100192	0	0	0	0	0	0	0	0	0	0	0	0	0	0	0	0	0	0	0	0	0	0	0	0	0	0	0	0	0	0	0	0	0	0	0	0	0
d__Bacteria	p__Thermotogota	c__Thermotogae	o__Thermotogales	f__Thermotogaceae	Thermotoga	Thermotoga maritima	0	0	0	0	0	0	0	0	0	0	0	0	0	0	0	0	0	0	0	0	0	0	0	0	0	0	0	0	0	0	0	0	0	0	0	0	0	0	0	0	0	0	0
d__Bacteria	p__Thermotogota	c__Thermotogae	o__Thermotogales	f__Thermotogaceae	Thermotoga	Thermotoga profunda	0	0	0	0	0	0	0	0	0	0	0	0	0	0	0	0	0	0	0	0	0	0	0	0	0	0	0	0	0	0	0	0	0	0	0	0	0	0	0	0	0	0	0
d__Bacteria	p__Thermotogota	c__Thermotogae	o__Thermotogales	f__Thermotogaceae	Thermotoga	Thermotoga caldifontis	0	0	0	0	0	0	0	0	0	0	0	0	0	0	0	0	0	0	0	0	0	0	0	0	0	0	0	0	0	0	0	0	0	0	0	0	0	0	0	0	0	0	0
d__Bacteria	p__Firmicutes_A	c__Clostridia	o__Peptostreptococcales	f__Thermotaleaceae	Geosporobacter	Geosporobacter ferrireducens	0	0	0	0	0	0	0	0	0	0	0	0	0	0	0	0	0	0	0	0	0	0	0	0	0	0	0	0	0	0	0	0	0	0	0	0	0	0	0	0	0	0	0
d__Bacteria	p__Cyanobacteria	c__Cyanobacteriia	o__Thermosynechococcales	f__Thermosynechococcaceae	Thermosynechococcus	Thermosynechococcus sp. CL-1	0	0	0	0	0	0	0	0	0	0	0	0	0	0	0	0	0	0	0	0	0	0	0	0	0	0	0	0	0	0	0	0	0	0	0	0	0	0	0	0	0	0	0
d__Bacteria	p__Cyanobacteria	c__Cyanobacteriia	o__Thermosynechococcales	f__Thermosynechococcaceae	Thermosynechococcus	Thermosynechococcus elongatus	0	0	0	0	0	0	0	0	0	0	0	0	0.00401091	0.0040093	0.00400922	0.00100265	0.00100265	0.00100242	0	0	0	0	0	0	0	0	0	0	0	0	0.00200523	0.00200535	0.00200515	0.00100284	0	0.0010025	0	0	0	0	0	0	0
d__Bacteria	p__Cyanobacteria	c__Cyanobacteriia	o__Thermosynechococcales	f__Thermosynechococcaceae	Acaryochloris	Acaryochloris marina	0	0	0	0	0	0	0	0	0	0	0	0	0.00100273	0.00100233	0.00100231	0	0	0	0	0	0	0	0	0	0	0	0	0	0	0	0.00100262	0	0.00100258	0	0	0	0	0	0	0	0	0	0
d__Bacteria	p__Cyanobacteria	c__Cyanobacteriia	o__Thermosynechococcales	f__Thermosynechococcaceae	Cyanothece	Cyanothece sp. PCC 7425	0	0	0	0	0	0	0	0	0	0	0	0	0	0	0	0	0	0	0	0	0	0	0	0	0	0	0	0	0	0	0	0	0	0	0	0	0	0	0	0	0	0	0
d__Bacteria	p__Cyanobacteria	c__Cyanobacteriia	o__Thermosynechococcales	f__Thermosynechococcaceae	Thermosynechococcus	Thermosynechococcus sp. NK55a	0	0	0	0	0	0	0	0	0	0	0	0	0.00100273	0.00100233	0.00100231	0	0	0	0	0	0	0	0	0	0	0	0	0	0	0	0	0	0	0	0	0	0	0	0	0	0	0	0
d__Bacteria	p__Cyanobacteria	c__Cyanobacteriia	o__Thermosynechococcales	f__Thermosynechococcaceae	Thermosynechococcus	Thermosynechococcus vulcanus	0	0	0	0	0	0	0	0	0	0	0	0	0	0	0	0	0	0	0	0	0	0	0	0	0	0	0	0	0	0	0	0	0	0	0	0	0	0	0	0	0	0	0
d__Bacteria	p__Thermosulfidibacterota	c__Thermosulfidibacteria	o__Thermosulfidibacterales	f__Thermosulfidibacteraceae	Thermosulfidibacter	Thermosulfidibacter takaii	0	0	0	0	0	0	0	0	0	0	0	0	0	0	0	0	0	0	0	0	0	0	0	0	0	0	0	0	0	0	0	0	0	0	0	0	0	0	0	0	0	0	0
d__Bacteria	p__Firmicutes_A	c__Thermosediminibacteria	o__Thermosediminibacterales	f__Thermosediminibacteraceae	Thermosediminibacter	Thermosediminibacter oceani	0	0	0	0	0	0	0	0	0	0	0	0	0	0	0	0	0	0	0	0	0	0	0	0	0	0	0	0	0	0	0	0	0	0	0	0	0	0	0	0	0	0	0
d__Archaea	p__Thermoproteota	c__Thermoproteia	o__Thermoproteales	f__Thermoproteaceae	Pyrobaculum	Pyrobaculum ferrireducens	0	0	0	0	0	0	0	0	0	0	0	0	0	0	0	0	0	0	0	0	0	0	0	0	0	0	0	0	0	0	0	0	0	0	0	0	0	0	0	0	0	0	0
d__Archaea	p__Thermoproteota	c__Thermoproteia	o__Thermoproteales	f__Thermoproteaceae	Pyrobaculum	Pyrobaculum arsenaticum	0	0	0	0	0	0	0	0	0	0	0	0	0	0	0	0	0	0	0	0	0	0	0	0	0	0	0	0	0	0	0	0	0	0	0	0	0	0	0	0	0	0	0
d__Archaea	p__Thermoproteota	c__Thermoproteia	o__Thermoproteales	f__Thermoproteaceae	Thermoproteus	Thermoproteus tenax	0	0	0	0	0	0	0	0	0	0	0	0	0	0	0	0	0	0	0	0	0	0	0	0	0	0	0	0	0	0	0	0	0	0	0	0	0	0	0	0	0	0	0
d__Archaea	p__Thermoproteota	c__Thermoproteia	o__Thermoproteales	f__Thermoproteaceae	Thermoproteus	Thermoproteus uzoniensis	0	0	0	0	0	0	0	0	0	0	0	0	0	0	0	0	0	0	0	0	0	0	0	0	0	0	0	0	0	0	0	0	0	0	0	0	0	0	0	0	0	0	0
d__Archaea	p__Thermoproteota	c__Thermoproteia	o__Thermoproteales	f__Thermoproteaceae	Pyrobaculum	Pyrobaculum neutrophilum	0	0	0	0	0	0	0	0	0	0	0	0	0	0	0	0	0	0	0	0	0	0	0	0	0	0	0	0	0	0	0	0	0	0	0	0	0	0	0	0	0	0	0
d__Archaea	p__Thermoproteota	c__Thermoproteia	o__Thermoproteales	f__Thermoproteaceae	Pyrobaculum	Pyrobaculum aerophilum	0	0	0	0	0	0	0	0	0	0	0	0	0	0	0	0	0	0	0	0	0	0	0	0	0	0	0	0	0	0	0	0	0	0	0	0	0	0	0	0	0	0	0
d__Archaea	p__Thermoproteota	c__Thermoproteia	o__Thermoproteales	f__Thermoproteaceae	Pyrobaculum	Pyrobaculum calidifontis	0	0	0	0	0	0	0	0	0	0	0	0	0	0	0	0	0	0	0	0	0	0	0	0	0	0	0	0	0	0	0	0	0	0	0	0	0	0	0	0	0	0	0
d__Archaea	p__Thermoplasmatota	c__Thermoplasmata	o__Thermoplasmatales	f__Thermoplasmataceae	Ferroplasma	Ferroplasma acidarmanus	0	0	0	0	0	0	0	0	0	0	0	0	0	0	0	0	0	0	0	0	0	0	0	0	0	0	0	0	0	0	0	0	0	0	0	0	0	0	0	0	0	0	0
d__Archaea	p__Thermoplasmatota	c__Thermoplasmata	o__Thermoplasmatales	f__Thermoplasmataceae	Thermoplasma	Thermoplasma volcanium	0	0	0	0	0	0	0	0	0	0	0	0	0	0	0.00200461	0	0	0	0	0	0	0	0	0	0	0	0	0	0	0	0.00100262	0	0	0	0	0	0	0	0	0	0	0	0
d__Archaea	p__Thermoplasmatota	c__Thermoplasmata	o__Thermoplasmatales	f__Thermoplasmataceae	Cuniculiplasma	Cuniculiplasma divulgatum	0	0	0	0	0	0	0	0	0	0	0	0	0	0	0	0	0	0	0	0	0	0	0	0	0	0	0	0	0	0	0	0	0	0	0	0	0	0	0	0	0	0	0
d__Archaea	p__Thermoplasmatota	c__Thermoplasmata	o__Thermoplasmatales	f__Thermoplasmataceae	Picrophilus	Picrophilus torridus	0	0	0	0	0	0	0	0	0	0	0	0	0.00200545	0	0	0	0	0	0	0	0	0	0	0	0	0	0	0	0	0	0	0	0	0	0	0	0	0	0	0	0	0	0
d__Archaea	p__Thermoplasmatota	c__Thermoplasmata	o__Thermoplasmatales	f__Thermoplasmataceae	Thermoplasma	Thermoplasma acidophilum	0	0	0	0	0	0	0	0	0	0	0	0	0	0	0	0	0	0	0	0	0	0	0	0	0	0	0	0	0	0	0	0	0	0	0	0	0	0	0	0	0	0	0
d__Bacteria	p__Chloroflexota	c__Chloroflexia	o__Thermomicrobiales	f__Thermomicrobiaceae	Sphaerobacter	Sphaerobacter thermophilus	0.00100234	0.00100244	0.0010023	0	0	0	0	0	0	0	0	0	0	0	0	0.00100265	0.00100265	0.00100242	0	0	0	0	0	0	0	0	0	0	0	0	0	0	0	0	0	0	0	0	0	0	0	0	0.00100255
d__Bacteria	p__Chloroflexota	c__Chloroflexia	o__Thermomicrobiales	f__Thermomicrobiaceae	Thermomicrobium	Thermomicrobium roseum	0	0	0	0	0	0	0	0	0	0	0	0	0	0	0	0	0	0	0	0	0	0	0	0	0	0	0	0	0	0	0	0	0	0	0	0	0	0	0	0	0	0	0
d__Bacteria	p__Firmicutes_A	c__Clostridia	o__Tissierellales	f__Thermohalobacteraceae	Caloranaerobacter	Caloranaerobacter azorensis	0	0	0	0	0	0	0	0	0	0	0	0	0	0	0	0	0	0	0	0	0	0	0	0	0	0	0	0	0	0	0	0	0	0	0	0	0	0	0	0	0	0	0
d__Bacteria	p__Planctomycetota	c__Planctomycetia	o__Pirellulales	f__Thermoguttaceae	Thermogutta	Thermogutta terrifontis	0	0	0	0	0	0	0	0	0	0	0	0	0	0	0	0	0	0	0	0	0	0	0	0	0	0	0	0	0	0	0	0	0	0	0	0	0	0	0	0	0	0	0
d__Bacteria	p__Nitrospirota	c__Thermodesulfovibrionia	o__Thermodesulfovibrionales	f__Thermodesulfovibrionaceae	Thermodesulfovibrio	Thermodesulfovibrio yellowstonii	0	0	0	0	0	0	0	0	0	0	0	0	0	0	0	0	0	0	0	0	0	0	0	0	0	0	0	0	0	0	0	0	0	0	0	0	0	0	0	0	0	0	0
d__Bacteria	p__Thermodesulfobiota	c__Thermodesulfobiia	o__Thermodesulfobiales	f__Thermodesulfobiaceae	Thermodesulfobium	Thermodesulfobium narugense	0	0	0	0	0	0	0	0	0	0	0	0	0	0	0	0	0	0	0	0	0	0	0	0	0	0	0	0	0	0	0	0	0	0	0	0	0	0	0	0	0	0	0
d__Bacteria	p__Thermodesulfobiota	c__Thermodesulfobiia	o__Thermodesulfobiales	f__Thermodesulfobiaceae	Thermodesulfobium	Thermodesulfobium acidiphilum	0	0	0	0	0	0	0	0	0	0	0	0	0	0	0	0	0	0	0	0	0	0	0	0	0	0	0	0	0	0	0	0	0	0	0	0	0	0	0	0	0	0	0
d__Bacteria	p__Desulfobacterota	c__Thermodesulfobacteria	o__Thermodesulfobacteriales	f__Thermodesulfobacteriaceae	Thermosulfurimonas	Thermosulfurimonas marina	0	0	0	0	0	0	0	0	0	0	0	0	0.00401091	0.00300698	0.00400922	0	0	0	0	0	0	0	0	0	0	0	0	0	0.00100391	0	0.00200523	0.00200535	0.00200515	0.00100284	0.00100269	0.0010025	0	0	0	0	0	0	0
d__Bacteria	p__Desulfobacterota	c__Thermodesulfobacteria	o__Thermodesulfobacteriales	f__Thermodesulfobacteriaceae	Caldimicrobium	Caldimicrobium thiodismutans	0	0	0	0	0	0	0	0	0	0	0	0	0	0	0	0	0	0	0	0	0	0	0	0	0	0	0	0	0	0	0	0	0	0	0	0	0	0	0	0	0	0	0
d__Bacteria	p__Desulfobacterota	c__Thermodesulfobacteria	o__Thermodesulfobacteriales	f__Thermodesulfobacteriaceae	Thermodesulfobacterium	Thermodesulfobacterium sp. TA1	0	0	0	0	0	0	0	0	0	0	0	0	0	0	0	0	0	0	0	0	0	0	0	0	0	0	0	0	0	0	0	0	0	0	0	0	0	0	0	0	0	0	0
d__Bacteria	p__Desulfobacterota	c__Thermodesulfobacteria	o__Thermodesulfobacteriales	f__Thermodesulfobacteriaceae	Thermodesulfobacterium	Thermodesulfobacterium geofontis	0	0	0	0	0	0	0	0	0	0	0	0	0	0	0	0	0	0	0	0	0	0	0	0	0	0	0	0	0	0	0	0	0	0	0	0	0	0	0	0	0	0	0
d__Bacteria	p__Desulfobacterota	c__Thermodesulfobacteria	o__Thermodesulfobacteriales	f__Thermodesulfobacteriaceae	Thermodesulfobacterium	Thermodesulfobacterium commune	0	0	0	0	0	0	0	0	0	0	0	0	0	0	0	0	0	0	0	0	0	0	0	0	0	0	0	0	0	0	0	0	0	0	0	0	0	0	0	0	0	0	0
d__Bacteria	p__Desulfobacterota	c__Thermodesulfobacteria	o__Thermodesulfobacteriales	f__Thermodesulfatatoraceae	Thermodesulfatator	Thermodesulfatator indicus	0	0	0	0	0	0	0	0	0	0	0	0	0	0	0	0	0	0	0	0	0	0	0	0	0	0	0	0	0	0	0	0	0	0	0	0	0	0	0	0	0	0	0
d__Archaea	p__Methanobacteriota_B	c__Thermococci	o__Thermococcales	f__Thermococcaceae	Thermococcus	Thermococcus sp. 2319x1	0	0	0	0	0	0	0	0	0	0	0	0	0	0	0	0	0	0	0	0	0	0	0	0	0	0	0	0	0	0	0	0	0	0	0	0	0	0	0	0	0	0	0
d__Archaea	p__Methanobacteriota_B	c__Thermococci	o__Thermococcales	f__Thermococcaceae	Thermococcus	Thermococcus siculi	0	0	0	0	0	0	0	0	0	0	0	0	0	0	0	0	0	0	0	0	0	0	0	0	0	0	0	0	0	0	0	0	0	0	0	0	0	0	0	0	0	0	0
d__Archaea	p__Methanobacteriota_B	c__Thermococci	o__Thermococcales	f__Thermococcaceae	Pyrococcus	Pyrococcus sp. ST04	0	0	0	0	0	0	0	0	0	0	0	0	0	0	0	0	0	0	0	0	0	0	0	0	0	0	0	0	0	0	0	0	0	0	0	0	0	0	0	0	0	0	0
d__Archaea	p__Methanobacteriota_B	c__Thermococci	o__Thermococcales	f__Thermococcaceae	Thermococcus	Thermococcus peptonophilus	0	0	0	0	0	0	0	0	0	0	0	0	0	0	0	0	0	0	0	0	0	0	0	0	0	0	0	0	0	0	0	0	0	0	0	0	0	0	0	0	0	0	0
d__Archaea	p__Methanobacteriota_B	c__Thermococci	o__Thermococcales	f__Thermococcaceae	Thermococcus	Thermococcus sp. 4557	0	0	0	0	0	0	0	0	0	0	0	0	0	0	0	0	0	0	0	0	0	0	0	0	0	0	0	0	0	0	0	0	0	0	0	0	0	0	0	0	0	0	0
d__Archaea	p__Methanobacteriota_B	c__Thermococci	o__Thermococcales	f__Thermococcaceae	Pyrococcus	Pyrococcus kukulkanii	0	0	0	0	0	0	0	0	0	0	0	0	0	0	0	0	0	0	0	0	0	0	0	0	0	0	0	0	0	0	0	0	0	0	0	0	0	0	0	0	0	0	0
d__Archaea	p__Methanobacteriota_B	c__Thermococci	o__Thermococcales	f__Thermococcaceae	Thermococcus	Thermococcus sp. 5-4	0	0	0	0	0	0	0	0	0	0	0	0	0	0	0	0	0	0	0	0	0	0	0	0	0	0	0	0	0	0	0	0	0	0	0	0	0	0	0	0	0	0	0
d__Archaea	p__Methanobacteriota_B	c__Thermococci	o__Thermococcales	f__Thermococcaceae	Thermococcus	Thermococcus paralvinellae	0	0	0	0	0	0	0	0	0	0	0	0	0	0	0	0	0	0	0	0	0	0	0	0	0	0	0	0	0	0	0	0	0	0	0	0	0	0	0	0	0	0	0
d__Archaea	p__Methanobacteriota_B	c__Thermococci	o__Thermococcales	f__Thermococcaceae	Pyrococcus	Pyrococcus horikoshii	0	0	0	0	0	0	0	0	0	0	0	0	0	0	0	0	0	0	0	0	0	0	0	0	0	0	0	0	0	0	0	0	0	0	0	0	0	0	0	0	0	0	0
d__Archaea	p__Methanobacteriota_B	c__Thermococci	o__Thermococcales	f__Thermococcaceae	Thermococcus	Thermococcus barophilus	0	0	0	0	0	0	0	0	0	0	0	0	0	0	0	0	0	0	0	0	0	0	0	0	0	0	0	0	0	0	0	0	0	0	0	0	0	0	0	0	0	0	0
d__Archaea	p__Methanobacteriota_B	c__Thermococci	o__Thermococcales	f__Thermococcaceae	Thermococcus	Thermococcus onnurineus	0	0	0	0	0	0	0	0	0	0	0	0	0	0	0	0	0	0	0	0	0	0	0	0	0	0	0	0	0	0	0	0	0	0	0	0	0	0	0	0	0	0	0
d__Archaea	p__Methanobacteriota_B	c__Thermococci	o__Thermococcales	f__Thermococcaceae	Thermococcus	Thermococcus barossii	0	0	0	0	0	0	0	0	0	0	0	0	0	0	0	0	0	0	0	0	0	0	0	0	0	0	0	0	0	0	0	0	0	0	0	0	0	0	0	0	0	0	0
d__Archaea	p__Methanobacteriota_B	c__Thermococci	o__Thermococcales	f__Thermococcaceae	Pyrococcus	Pyrococcus yayanosii	0	0	0	0	0	0	0	0	0	0	0	0	0	0	0	0	0	0	0	0	0	0	0	0	0	0	0	0	0	0	0	0	0	0	0	0	0	0	0	0	0	0	0
d__Archaea	p__Methanobacteriota_B	c__Thermococci	o__Thermococcales	f__Thermococcaceae	Thermococcus	Thermococcus sp. SY113	0	0	0	0	0	0	0	0	0	0	0	0	0	0	0	0	0	0	0	0	0	0	0	0	0	0	0	0	0	0	0	0	0	0	0	0	0	0	0	0	0	0	0
d__Archaea	p__Methanobacteriota_B	c__Thermococci	o__Thermococcales	f__Thermococcaceae	Thermococcus	Thermococcus thioreducens	0	0	0	0	0	0	0	0	0	0	0	0	0	0	0	0	0	0	0	0	0	0	0	0	0	0	0	0	0	0	0	0	0	0	0	0	0	0	0	0	0	0	0
d__Archaea	p__Methanobacteriota_B	c__Thermococci	o__Thermococcales	f__Thermococcaceae	Thermococcus	Thermococcus litoralis	0	0	0	0	0	0	0	0	0	0	0	0	0	0	0	0	0	0	0	0	0	0	0	0	0	0	0	0	0	0	0	0	0	0	0	0	0	0	0	0	0	0	0
d__Archaea	p__Methanobacteriota_B	c__Thermococci	o__Thermococcales	f__Thermococcaceae	Thermococcus	Thermococcus sp. EXT12c	0	0	0	0	0	0	0	0	0	0	0	0	0	0	0	0	0	0	0	0	0	0	0	0	0	0	0	0	0	0	0	0	0	0	0	0	0	0	0	0	0	0	0
d__Archaea	p__Methanobacteriota_B	c__Thermococci	o__Thermococcales	f__Thermococcaceae	Thermococcus	Thermococcus guaymasensis	0	0	0	0	0	0	0	0	0	0	0	0	0	0	0	0	0	0	0	0	0	0	0	0	0	0	0	0	0	0	0	0	0	0	0	0	0	0	0	0	0	0	0
d__Archaea	p__Methanobacteriota_B	c__Thermococci	o__Thermococcales	f__Thermococcaceae	Thermococcus	Thermococcus gammatolerans	0	0	0	0	0	0	0	0	0	0	0	0	0	0	0	0	0	0	0	0	0	0	0	0	0	0	0	0	0	0	0	0	0	0	0	0	0	0	0	0	0	0	0
d__Archaea	p__Methanobacteriota_B	c__Thermococci	o__Thermococcales	f__Thermococcaceae	Thermococcus	Thermococcus piezophilus	0	0	0	0	0	0	0	0	0	0	0	0	0	0	0	0	0	0	0	0	0	0	0	0	0	0	0	0	0	0	0	0	0	0	0	0	0	0	0	0	0	0	0
d__Archaea	p__Methanobacteriota_B	c__Thermococci	o__Thermococcales	f__Thermococcaceae	Thermococcus	Thermococcus sp. IRI35c	0	0	0	0	0	0	0	0	0	0	0	0	0	0	0	0	0	0	0	0	0	0	0	0	0	0	0	0	0	0	0	0	0	0	0	0	0	0	0	0	0	0	0
d__Archaea	p__Methanobacteriota_B	c__Thermococci	o__Thermococcales	f__Thermococcaceae	Thermococcus	Thermococcus pacificus	0	0	0	0	0	0	0	0	0	0	0	0	0	0	0	0	0	0	0	0	0	0	0	0	0	0	0	0	0	0	0	0	0	0	0	0	0	0	0	0	0	0	0
d__Archaea	p__Methanobacteriota_B	c__Thermococci	o__Thermococcales	f__Thermococcaceae	Thermococcus	Thermococcus nautili	0	0	0	0	0	0	0	0	0	0	0	0	0	0	0	0	0	0	0	0	0	0	0	0	0	0	0	0	0	0	0	0	0	0	0	0	0	0	0	0	0	0	0
d__Archaea	p__Methanobacteriota_B	c__Thermococci	o__Thermococcales	f__Thermococcaceae	Thermococcus	Thermococcus kodakarensis	0	0	0	0	0	0	0	0	0	0	0	0	0	0	0	0	0	0	0	0	0	0	0	0	0	0	0	0	0	0	0	0	0	0	0	0	0	0	0	0	0	0	0
d__Archaea	p__Methanobacteriota_B	c__Thermococci	o__Thermococcales	f__Thermococcaceae	Thermococcus	Thermococcus eurythermalis	0	0	0	0	0	0	0	0	0	0	0	0	0	0	0	0	0	0	0	0	0	0	0	0	0	0	0	0	0	0	0	0	0	0	0	0	0	0	0	0	0	0	0
d__Archaea	p__Methanobacteriota_B	c__Thermococci	o__Thermococcales	f__Thermococcaceae	Pyrococcus	Pyrococcus sp. NA2	0	0	0	0	0	0	0	0	0	0	0	0	0	0	0	0	0	0	0	0	0	0	0	0	0	0	0	0	0	0	0	0	0	0	0	0	0	0	0	0	0	0	0
d__Archaea	p__Methanobacteriota_B	c__Thermococci	o__Thermococcales	f__Thermococcaceae	Thermococcus	Thermococcus sp. AM4	0	0	0	0	0	0	0	0	0	0	0	0	0	0	0	0	0	0	0	0	0	0	0	0	0	0	0	0	0	0	0	0	0	0	0	0	0	0	0	0	0	0	0
d__Archaea	p__Methanobacteriota_B	c__Thermococci	o__Thermococcales	f__Thermococcaceae	Thermococcus	Thermococcus cleftensis	0	0	0	0	0	0	0	0	0	0	0	0	0	0	0	0	0	0	0	0	0	0	0	0	0	0	0	0	0	0	0	0	0	0	0	0	0	0	0	0	0	0	0
d__Archaea	p__Thermoproteota	c__Thermoproteia	o__Thermoproteales	f__Thermocladiaceae	Vulcanisaeta	Vulcanisaeta distributa	0	0	0	0	0	0	0	0	0	0	0	0	0	0	0	0	0	0	0	0	0	0	0	0	0	0	0	0	0	0	0	0	0	0	0	0	0	0	0	0	0	0	0
d__Bacteria	p__Chloroflexota	c__Chloroflexia	o__Thermobaculales	f__Thermobaculaceae	Thermobaculum	Thermobaculum terrenum	0	0	0	0	0	0	0	0	0	0	0	0	0	0	0	0	0	0	0	0	0	0	0	0	0	0	0	0	0	0	0	0	0	0	0	0	0	0	0	0	0	0	0
d__Bacteria	p__Firmicutes_A	c__Thermoanaerobacteria	o__Thermoanaerobacterales	f__Thermoanaerobacteraceae	Thermoanaerobacterium	Thermoanaerobacterium xylanolyticum	0	0	0	0	0	0	0	0	0	0	0	0	0	0	0	0	0	0	0	0	0	0	0	0	0	0	0	0	0	0	0	0	0	0	0	0	0	0	0	0	0	0	0
d__Bacteria	p__Firmicutes_A	c__Thermoanaerobacteria	o__Thermoanaerobacterales	f__Thermoanaerobacteraceae	Thermoanaerobacterium	Thermoanaerobacterium sp. RBIITD	0	0	0	0	0	0	0	0	0	0	0	0	0	0	0	0	0	0	0	0	0	0	0	0	0	0	0	0	0	0	0	0	0	0	0	0	0	0	0	0	0	0	0
d__Bacteria	p__Firmicutes_A	c__Thermoanaerobacteria	o__Thermoanaerobacterales	f__Thermoanaerobacteraceae	Thermoanaerobacterium	Thermoanaerobacterium thermosaccharolyticum	0	0	0	0	0	0	0.00100221	0.00100238	0.00100217	0	0	0	0	0.00100233	0.00100231	0	0	0	0	0	0	0	0	0	0.00100251	0.00100252	0.00100244	0.00100359	0	0	0	0	0	0	0	0	0.00100192	0.00100191	0.0010019	0	0	0	0
d__Bacteria	p__Firmicutes_A	c__Thermoanaerobacteria	o__Thermoanaerobacterales	f__Thermoanaerobacteraceae	Thermoanaerobacter	Thermoanaerobacter italicus	0	0	0	0	0	0	0	0	0	0	0	0	0	0	0	0	0	0	0	0	0	0	0	0	0	0	0	0	0	0	0	0	0	0	0	0	0	0	0	0	0	0	0
d__Bacteria	p__Firmicutes_A	c__Thermoanaerobacteria	o__Thermoanaerobacterales	f__Thermoanaerobacteraceae	Thermoanaerobacterium	Thermoanaerobacterium aotearoense	0	0	0	0	0	0	0	0	0	0	0	0	0	0	0	0	0	0	0	0	0	0	0	0	0	0	0	0	0	0	0	0	0	0	0	0	0	0	0	0	0	0	0
d__Bacteria	p__Firmicutes_A	c__Thermoanaerobacteria	o__Thermoanaerobacterales	f__Thermoanaerobacteraceae	Caldanaerobacter	Caldanaerobacter subterraneus	0	0	0	0	0	0	0	0	0	0	0	0	0	0	0	0	0	0	0	0	0	0	0	0	0	0	0	0	0	0	0	0	0	0	0	0	0	0	0	0	0	0	0
d__Bacteria	p__Firmicutes_A	c__Thermoanaerobacteria	o__Thermoanaerobacterales	f__Thermoanaerobacteraceae	Thermoanaerobacter	Thermoanaerobacter kivui	0	0	0	0	0	0	0	0	0	0.0010027	0.00100243	0.00100243	0	0	0	0	0	0	0	0	0	0	0	0	0	0	0	0	0	0	0	0	0	0	0	0	0	0	0	0	0	0	0
d__Bacteria	p__Firmicutes	c__Bacilli	o__Thermoactinomycetales	f__Thermoactinomycetaceae	Staphylospora	Staphylospora marina	0	0	0	0.00100223	0.00100198	0.00100192	0	0	0	0	0	0	0	0	0	0	0	0	0	0	0	0	0	0	0	0	0	0	0	0	0	0	0	0	0	0	0	0	0	0	0	0	0
d__Bacteria	p__Firmicutes	c__Bacilli	o__Thermoactinomycetales	f__Thermoactinomycetaceae	Laceyella	Laceyella sacchari	0	0	0	0	0	0	0	0	0	0	0	0	0	0	0	0	0	0	0	0	0	0	0	0	0	0	0	0	0	0	0	0	0	0	0	0	0	0	0	0	0	0	0
d__Bacteria	p__Firmicutes	c__Bacilli	o__Thermoactinomycetales	f__Thermoactinomycetaceae	Thermoactinomyces	Thermoactinomyces vulgaris	0	0	0	0	0	0	0	0	0	0	0	0	0	0	0	0	0	0	0	0	0	0	0	0	0	0	0	0	0	0	0	0	0	0	0	0	0	0	0	0.00100285	0.00100276	0.00100268	0
d__Bacteria	p__Firmicutes_B	c__Thermincolia	o__Thermincolales	f__Thermincolaceae	Thermincola	Thermincola potens	0	0	0	0	0	0	0	0	0	0	0	0	0	0	0	0	0	0	0	0	0	0	0	0	0	0	0	0	0	0	0	0	0	0	0	0	0	0	0	0	0	0	0
d__Bacteria	p__Firmicutes_E	c__Thermaerobacteria	o__Thermaerobacterales	f__Thermaerobacteraceae	Thermaerobacter	Thermaerobacter sp. PB12/4term	0.00100234	0.00100244	0	0	0	0	0	0	0	0	0	0	0.00100273	0.00100233	0.00100231	0	0	0	0	0	0	0	0	0	0	0	0	0	0	0	0	0.00100268	0.00100258	0	0	0	0	0	0	0.00100285	0.00100276	0.00100268	0
d__Bacteria	p__Firmicutes_E	c__Thermaerobacteria	o__Thermaerobacterales	f__Thermaerobacteraceae	Thermaerobacter	Thermaerobacter sp. FW80	0	0	0	0	0	0	0	0	0	0	0	0	0.00100273	0.00100233	0.00100231	0.00100265	0.00100265	0.00100242	0	0	0	0	0	0	0	0	0	0	0	0	0.00100262	0.00100268	0	0	0	0	0	0	0	0	0	0	0
d__Bacteria	p__Firmicutes_E	c__Thermaerobacteria	o__Thermaerobacterales	f__Thermaerobacteraceae	Thermaerobacter	Thermaerobacter marianensis	0.00100234	0.00100244	0.0010023	0	0	0	0	0	0	0	0	0	0.00100273	0.00100233	0.00100231	0.00100265	0.00100265	0	0	0	0	0	0	0	0	0	0	0	0	0	0	0	0	0	0	0	0	0	0	0	0	0	0
d__Bacteria	p__Firmicutes_B	c__Moorellia	o__Thermacetogeniales	f__Thermacetogeniaceae	Thermacetogenium	Thermacetogenium phaeum	0	0	0	0	0	0	0	0	0	0	0	0	0	0	0	0	0	0	0	0	0	0.00100343	0	0	0	0	0	0	0	0	0	0	0	0	0	0	0	0	0	0.00100285	0.00100276	0.00100268	0.00100255
d__Bacteria	p__Deinococcota	c__Deinococci	o__Deinococcales	f__Thermaceae	Thermus	Thermus thermophilus	0	0	0	0	0	0	0	0	0	0	0	0	0	0	0.00100231	0	0	0	0	0	0	0	0	0	0	0	0	0	0	0	0	0	0	0	0	0	0	0	0	0	0	0	0
d__Bacteria	p__Deinococcota	c__Deinococci	o__Deinococcales	f__Thermaceae	Thermus	Thermus scotoductus	0	0	0	0	0	0	0	0	0	0	0	0	0	0	0	0	0	0	0	0	0	0	0	0	0	0	0	0	0	0	0	0	0	0	0	0	0	0	0	0	0	0	0
d__Bacteria	p__Deinococcota	c__Deinococci	o__Deinococcales	f__Thermaceae	Thermus	Thermus sp. CCB_US3_UF1	0	0	0	0	0	0	0	0	0	0	0	0	0	0	0	0	0	0	0	0	0	0	0	0	0	0	0	0	0	0	0	0	0	0	0	0	0	0	0	0	0	0	0
d__Bacteria	p__Deinococcota	c__Deinococci	o__Deinococcales	f__Thermaceae	Thermus	Thermus aquaticus	0	0	0	0	0	0	0	0	0	0	0	0	0	0	0	0	0	0	0	0	0	0	0	0	0	0	0	0	0	0	0	0	0	0	0	0	0	0	0	0	0	0	0
d__Bacteria	p__Deinococcota	c__Deinococci	o__Deinococcales	f__Thermaceae	Thermus	Thermus brockianus	0	0	0	0	0	0	0	0	0	0	0	0	0	0	0	0	0	0	0	0	0	0	0	0	0	0	0	0	0	0	0	0	0	0	0	0	0	0	0	0	0	0	0
d__Bacteria	p__Deinococcota	c__Deinococci	o__Deinococcales	f__Thermaceae	Thermus	Thermus oshimai	0	0	0	0	0	0	0	0	0	0	0	0	0	0	0	0	0	0	0	0	0	0	0	0	0	0	0	0	0	0	0	0	0	0	0	0	0	0	0	0	0	0	0
d__Bacteria	p__Deinococcota	c__Deinococci	o__Deinococcales	f__Thermaceae	Thermus	Thermus parvatiensis	0	0	0	0	0	0	0	0	0	0	0	0	0	0	0	0	0	0	0	0	0	0	0	0	0	0	0	0	0	0	0	0	0	0	0	0	0	0	0	0	0	0	0
d__Bacteria	p__Deinococcota	c__Deinococci	o__Deinococcales	f__Thermaceae	Meiothermus	Meiothermus ruber	0	0	0	0	0	0	0	0	0	0	0	0	0	0	0	0	0	0	0	0	0	0	0	0	0	0	0	0	0	0	0	0	0	0	0	0	0	0	0	0	0	0	0
d__Bacteria	p__Deinococcota	c__Deinococci	o__Deinococcales	f__Thermaceae	Meiothermus	Meiothermus taiwanensis	0	0	0	0	0	0	0	0	0	0	0	0	0	0	0	0	0	0	0	0	0	0	0	0	0	0	0	0	0	0	0	0	0	0	0	0	0	0	0	0	0	0	0
d__Bacteria	p__Deinococcota	c__Deinococci	o__Deinococcales	f__Thermaceae	Meiothermus	Meiothermus silvanus	0	0	0	0	0	0	0	0	0	0	0	0	0	0	0	0	0	0	0	0	0	0	0	0	0	0	0	0	0	0	0	0	0	0	0	0	0	0	0	0	0	0	0
d__Bacteria	p__Deinococcota	c__Deinococci	o__Deinococcales	f__Thermaceae	Thermus	Thermus caldilimi	0.00100234	0.00100244	0.0010023	0	0	0	0	0	0	0	0	0	0	0	0	0	0	0	0	0	0	0	0	0	0	0	0	0	0	0	0	0	0	0	0	0	0	0	0	0	0	0	0
d__Bacteria	p__Deinococcota	c__Deinococci	o__Deinococcales	f__Thermaceae	Thermus	Thermus phage TMA	0	0	0	0	0	0	0	0	0	0	0	0	0	0	0	0	0	0	0	0	0	0	0	0	0	0	0	0	0	0	0	0	0	0	0	0	0	0	0	0	0	0	0
d__Bacteria	p__Proteobacteria	c__Alphaproteobacteria	o__Rhodospirillales	f__Thalassospiraceae	Thalassospira	Thalassospira indica	0	0	0	0	0	0	0	0	0	0	0	0	0	0	0.00100231	0.00100265	0.00100265	0	0	0	0	0	0	0	0	0	0	0	0	0	0	0	0	0	0	0	0	0	0	0	0	0	0.00100255
d__Bacteria	p__Proteobacteria	c__Alphaproteobacteria	o__Rhodospirillales	f__Thalassospiraceae	Thalassospira	Thalassospira marina	0.00100234	0	0.0010023	0	0	0	0	0	0	0	0	0	0	0	0	0.00100265	0.00100265	0.00100242	0	0	0	0	0	0	0	0	0	0.00100359	0	0	0	0.00100268	0.00100258	0.00100284	0.00100269	0.0010025	0	0	0	0	0	0	0.00100255
d__Bacteria	p__Proteobacteria	c__Alphaproteobacteria	o__Rhodospirillales	f__Thalassospiraceae	Thalassospira	Thalassospira sp. A40-3	0	0	0	0	0	0	0	0	0	0	0	0	0	0	0	0	0	0	0	0	0	0	0	0	0	0	0	0	0	0	0	0	0	0	0.00100269	0	0	0	0	0	0	0	0.00100255
d__Bacteria	p__Proteobacteria	c__Alphaproteobacteria	o__Rhodospirillales	f__Thalassospiraceae	Thalassospira	Thalassospira sp. B30-1	0.00100234	0.00100244	0.0010023	0	0	0	0	0	0	0	0	0	0	0	0	0	0.00100265	0	0	0	0	0	0	0	0	0	0	0	0	0	0	0	0	0	0.00100269	0.0010025	0	0	0	0	0	0	0.00100255
d__Bacteria	p__Proteobacteria	c__Alphaproteobacteria	o__Rhodospirillales	f__Thalassospiraceae	Thalassospira	Thalassospira xiamenensis	0.00200467	0.00200487	0.00300689	0	0	0	0	0	0	0	0	0	0.00100273	0.00100233	0.00100231	0.00100265	0.00100265	0.00100242	0	0	0	0	0	0	0	0	0	0	0	0	0	0	0	0.00100284	0.00100269	0.0010025	0	0	0	0	0	0	0.00200509
d__Bacteria	p__Proteobacteria	c__Alphaproteobacteria	o__Caulobacterales	f__TH1-2	Terricaulis	Terricaulis silvestris	0.00100234	0.00100244	0.0010023	0.00100223	0.00100198	0.00100192	0	0	0	0	0	0	0	0	0	0.00200529	0.00200529	0.00200483	0	0	0	0	0	0	0	0	0	0	0	0	0	0	0	0.00100284	0.00100269	0.0010025	0	0	0	0	0	0	0.00100255
d__Bacteria	p__Proteobacteria	c__Alphaproteobacteria	o__Rhodospirillales	f__Terasakiellaceae	Terasakiella	Terasakiella sp. SH-1	0	0	0	0	0	0	0	0	0	0	0	0	0.00100273	0.00100233	0.00100231	0	0	0	0	0	0	0	0	0	0	0	0	0	0	0	0	0	0	0	0	0	0	0	0	0	0	0	0.00100255
d__Bacteria	p__Firmicutes_A	c__Clostridia	o__Tissierellales	f__Tepidimicrobiaceae	Keratinibaculum	Keratinibaculum paraultunense	0	0	0	0	0	0	0	0	0	0	0	0	0	0	0	0	0	0	0	0	0	0	0	0	0	0	0	0	0	0	0	0	0	0	0	0	0	0	0	0	0	0	0.00100255
d__Bacteria	p__Firmicutes_A	c__Clostridia	o__Tissierellales	f__Tepidimicrobiaceae	Schnuerera	Schnuerera ultunensis	0	0	0	0	0	0	0	0	0	0	0	0	0	0	0	0	0	0	0	0	0	0	0	0	0	0	0	0	0	0	0	0	0	0	0	0	0	0	0	0	0	0	0
d__Bacteria	p__Chloroflexota	c__Dehalococcoidia	o__Tepidiformales	f__Tepidiformaceae	Tepidiforma	Tepidiforma bonchosmolovskayae	0	0	0	0	0	0	0	0	0	0	0	0	0.00100273	0.00100233	0.00100231	0.00100265	0.00100265	0.00100242	0	0	0	0	0	0	0	0	0	0	0	0	0	0	0	0	0	0	0	0	0	0	0	0	0
d__Bacteria	p__Firmicutes_A	c__Thermosediminibacteria	o__Thermosediminibacterales	f__Tepidanaerobacteraceae	Biomaibacter	Biomaibacter acetigenes	0	0	0	0	0	0	0	0	0	0	0	0	0	0	0	0	0	0	0	0	0	0	0	0	0	0	0	0	0	0	0	0	0	0	0	0	0	0	0	0	0	0	0
d__Bacteria	p__Firmicutes_A	c__Thermosediminibacteria	o__Thermosediminibacterales	f__Tepidanaerobacteraceae	Tepidanaerobacter	Tepidanaerobacter acetatoxydans	0	0	0	0	0	0	0	0	0	0	0	0	0	0	0	0	0	0	0	0	0	0	0	0	0	0	0	0	0	0	0	0	0	0	0	0	0	0	0	0	0	0	0
d__Bacteria	p__Bacteroidota	c__Bacteroidia	o__Bacteroidales	f__Tenuifilaceae	Tenuifilum	Tenuifilum thalassicum	0	0	0	0	0	0	0	0	0	0	0	0	0	0	0	0	0	0	0	0	0	0	0	0	0	0	0	0	0	0	0	0	0	0	0	0	0	0	0	0	0	0	0
d__Bacteria	p__Bacteroidota	c__Bacteroidia	o__Bacteroidales	f__Tannerellaceae	Tannerella	Tannerella sp. oral taxon HOT-286	0.00100234	0.00100244	0.0010023	0.00100223	0.00100198	0.00100192	0	0	0	0	0	0	0	0	0	0	0	0	0	0	0	0	0	0	0	0	0	0	0	0	0	0	0	0	0	0	0	0	0	0	0	0	0
d__Bacteria	p__Bacteroidota	c__Bacteroidia	o__Bacteroidales	f__Tannerellaceae	Tannerella	Tannerella forsythia	0	0	0	0	0	0	0	0	0	0	0	0	0	0	0	0	0	0	0	0	0	0	0	0	0	0	0	0	0	0	0	0	0	0	0	0	0	0	0	0	0	0	0
d__Bacteria	p__Bacteroidota	c__Bacteroidia	o__Bacteroidales	f__Tannerellaceae	Parabacteroides	Parabacteroides distasonis	0	0	0	0.00100223	0.00100198	0.00100192	0	0	0	0	0	0	0.00100273	0.00100233	0.00100231	0	0	0	0	0	0	0	0	0	0	0	0	0	0	0	0.00100262	0	0.00100258	0	0	0	0	0	0	0	0	0	0.00200509
d__Bacteria	p__Bacteroidota	c__Bacteroidia	o__Bacteroidales	f__Tannerellaceae	Parabacteroides	Parabacteroides sp. CT06	0	0	0	0	0	0	0	0	0	0	0	0	0	0	0	0	0	0	0	0	0	0	0	0	0	0	0	0	0	0	0	0	0	0	0	0	0	0	0	0	0	0	0
d__Bacteria	p__Firmicutes_B	c__Syntrophomonadia	o__Syntrophomonadales	f__Syntrophothermaceae	Syntrophothermus	Syntrophothermus lipocalidus	0	0	0	0	0	0	0	0	0	0	0	0	0	0	0	0	0	0	0	0	0	0	0	0	0	0	0	0	0	0	0	0	0	0	0	0	0	0	0	0	0	0	0
d__Bacteria	p__Desulfobacterota	c__Desulfuromonadia	o__Desulfuromonadales	f__Syntrophotaleaceae	Syntrophotalea	Syntrophotalea acetylenica	0	0	0	0	0	0	0	0	0	0	0	0	0	0	0	0	0	0	0	0	0	0	0	0	0	0	0	0	0	0	0	0	0	0	0	0	0	0	0	0	0	0	0
d__Bacteria	p__Desulfobacterota	c__Desulfuromonadia	o__Desulfuromonadales	f__Syntrophotaleaceae	Syntrophotalea	Syntrophotalea carbinolica	0	0	0	0	0	0	0	0	0	0	0	0	0	0	0	0	0	0	0	0	0	0	0	0	0	0	0	0	0	0	0	0	0	0	0	0	0	0	0	0	0	0	0
d__Bacteria	p__Desulfobacterota	c__Desulfuromonadia	o__Desulfuromonadales	f__Syntrophotaleaceae	Syntrophotalea	Syntrophotalea acetylenivorans	0	0	0	0	0	0	0	0	0	0	0	0	0	0	0	0	0	0	0	0	0	0	0	0	0	0	0	0	0	0	0	0	0	0	0	0	0	0	0	0	0	0	0
d__Bacteria	p__Firmicutes_B	c__Syntrophomonadia	o__Syntrophomonadales	f__Syntrophomonadaceae	Syntrophomonas	Syntrophomonas wolfei	0	0	0	0	0	0	0	0	0	0	0	0	0	0	0	0	0	0	0	0	0	0	0	0	0	0	0	0	0	0	0	0	0	0	0	0	0	0	0	0	0	0	0
d__Bacteria	p__Firmicutes_B	c__Desulfitobacteriia	o__Desulfitobacteriales	f__Syntrophobotulaceae	Dehalobacter	Dehalobacter restrictus	0	0	0	0	0	0	0	0	0	0	0	0	0.00100273	0.00100233	0	0	0	0	0	0	0	0.00100343	0	0	0	0	0	0	0	0	0	0	0	0	0	0	0	0	0	0	0	0	0
d__Bacteria	p__Firmicutes_B	c__Desulfitobacteriia	o__Desulfitobacteriales	f__Syntrophobotulaceae	Syntrophobotulus	Syntrophobotulus glycolicus	0	0	0	0	0	0	0	0	0	0	0	0	0	0	0	0	0	0	0	0	0	0	0	0	0	0	0	0	0	0	0	0	0	0	0	0	0	0	0	0	0	0	0
d__Bacteria	p__Firmicutes_B	c__Desulfitobacteriia	o__Desulfitobacteriales	f__Syntrophobotulaceae	Dehalobacter	Dehalobacter sp. CF	0	0	0	0	0	0	0	0	0	0	0	0	0	0	0	0	0	0	0	0	0	0	0	0	0	0	0	0	0	0	0	0	0	0	0	0	0	0	0	0.00100285	0	0	0
d__Bacteria	p__Desulfobacterota	c__Syntrophobacteria	o__Syntrophobacterales	f__Syntrophobacteraceae	Syntrophobacter	Syntrophobacter fumaroxidans	0	0	0	0	0	0	0	0	0	0	0	0	0	0	0	0.00100265	0.00100265	0.00100242	0	0	0	0	0	0	0	0	0	0	0	0	0	0	0	0	0	0	0	0	0	0	0	0	0
d__Bacteria	p__Desulfobacterota	c__Syntrophia	o__Syntrophales	f__Syntrophaceae	Syntrophus	Syntrophus aciditrophicus	0	0	0	0	0	0	0	0	0	0	0	0	0	0	0	0	0	0	0	0	0	0	0	0	0	0	0	0	0	0	0	0	0	0	0	0	0	0	0	0	0	0	0
d__Bacteria	p__Synergistota	c__Synergistia	o__Synergistales	f__Synergistaceae	Cloacibacillus	Cloacibacillus porcorum	0	0	0	0	0	0	0	0	0	0	0	0	0	0	0	0	0	0	0	0	0	0	0	0	0	0	0	0	0	0	0	0	0	0	0	0	0	0	0	0	0	0	0
d__Bacteria	p__Synergistota	c__Synergistia	o__Synergistales	f__Synergistaceae	Thermanaerovibrio	Thermanaerovibrio velox	0	0	0	0	0	0	0	0	0	0	0	0	0	0	0	0	0	0	0	0	0	0	0	0	0	0	0	0	0	0	0	0	0	0	0	0	0	0	0	0	0	0	0
d__Bacteria	p__Synergistota	c__Synergistia	o__Synergistales	f__Synergistaceae	Aminomonas	Aminomonas paucivorans	0.00100234	0.00100244	0.0010023	0	0	0	0	0	0	0	0	0	0	0	0	0	0	0	0	0	0	0	0	0	0	0	0	0	0	0	0	0	0	0	0	0	0	0	0	0	0	0	0
d__Bacteria	p__Synergistota	c__Synergistia	o__Synergistales	f__Synergistaceae	Thermanaerovibrio	Thermanaerovibrio acidaminovorans	0	0	0	0	0	0	0	0	0	0	0	0	0	0	0	0	0	0	0	0	0	0	0	0	0	0	0	0	0	0	0	0	0	0	0	0	0	0	0	0	0	0	0
d__Bacteria	p__Cyanobacteria	c__Cyanobacteriia	o__Synechococcales	f__Synechococcaceae	Synechococcus	Synechococcus sp. A18-40	0	0	0	0	0	0	0	0	0	0	0	0	0	0	0	0	0	0	0	0	0	0	0	0	0	0	0	0	0	0	0	0	0	0	0	0	0	0	0	0	0	0	0
d__Bacteria	p__Cyanobacteria	c__Cyanobacteriia	o__Synechococcales	f__Synechococcaceae	Synechococcus	Synechococcus sp. HK01-R	0	0	0	0	0	0	0	0	0	0	0	0	0	0	0	0	0	0	0	0	0	0	0	0	0	0	0	0	0	0	0	0	0	0	0	0	0	0	0	0	0	0	0
d__Bacteria	p__Cyanobacteria	c__Cyanobacteriia	o__Synechococcales	f__Synechococcaceae	Synechococcus	Synechococcus sp. PROS-U-1	0	0	0	0	0	0	0	0	0	0	0	0	0	0	0	0	0	0	0	0	0	0	0	0	0	0	0	0	0	0	0	0	0	0	0	0	0	0	0	0	0	0	0
d__Bacteria	p__Cyanobacteria	c__Cyanobacteriia	o__Synechococcales	f__Synechococcaceae	Synechococcus	Synechococcus sp. PCC 7502	0	0	0	0	0	0	0	0	0	0	0	0	0.0140382	0.0120279	0.01303	0.00300794	0.00300794	0.00300725	0	0	0	0	0	0	0	0	0	0.00100359	0.00100391	0.0010038	0.0060157	0.00601606	0.00701804	0.00200568	0.00200537	0.00200499	0	0	0	0	0	0	0.00100255
d__Bacteria	p__Cyanobacteria	c__Cyanobacteriia	o__Synechococcales	f__Synechococcaceae	Synechococcus	Synechococcus sp. KORDI-49	0	0	0	0	0	0	0	0	0	0	0	0	0.0150409	0.0140326	0.0150346	0.00300794	0.00200529	0.00300725	0	0	0	0	0	0	0	0	0	0.00100359	0.00100391	0.0010038	0.0060157	0.00501339	0.00601546	0.00200568	0.00300806	0.00200499	0	0	0	0	0	0	0
d__Bacteria	p__Cyanobacteria	c__Cyanobacteriia	o__Synechococcales	f__Synechococcaceae	Synechococcus	Synechococcus sp. JA-3-3Ab	0	0	0	0	0	0	0	0	0	0	0	0	0.00902455	0.0080186	0.00902075	0.00200529	0.00200529	0.00200483	0	0	0	0	0	0	0	0	0	0.00100359	0.00100391	0.0010038	0.00401047	0.00401071	0.00401031	0.00200568	0.00200537	0.0010025	0	0	0	0	0	0	0
d__Bacteria	p__Cyanobacteria	c__Cyanobacteriia	o__Synechococcales	f__Synechococcaceae	Synechococcus	Synechococcus sp. RSCCF101	0.00100234	0.00100244	0.0010023	0	0	0	0	0	0	0	0	0	0.00100273	0.00100233	0.00100231	0.00100265	0.00100265	0.00100242	0	0	0	0	0	0	0	0	0	0	0	0	0.00100262	0.00100268	0.00100258	0	0	0	0	0	0	0	0	0	0
d__Bacteria	p__Cyanobacteria	c__Cyanobacteriia	o__Synechococcales	f__Synechococcaceae	Synechococcus	Synechococcus sp. CBW1107	0.00100234	0.00100244	0.0010023	0	0	0	0	0	0	0	0	0	0	0	0	0	0	0.00100242	0	0	0	0	0	0	0	0	0	0	0	0	0	0	0	0	0	0	0	0	0	0	0	0	0
d__Bacteria	p__Cyanobacteria	c__Cyanobacteriia	o__Synechococcales	f__Synechococcaceae	Synechococcus	Synechococcus sp. CBW1004	0	0	0	0	0	0	0	0	0	0	0	0	0.00200545	0.00100233	0.00100231	0.00100265	0.00100265	0.00100242	0	0	0	0	0.00100358	0	0	0	0	0	0	0	0.00100262	0.00100268	0.00100258	0	0	0	0	0	0	0.00100285	0.00100276	0.00100268	0.00100255
d__Bacteria	p__Cyanobacteria	c__Cyanobacteriia	o__Synechococcales	f__Synechococcaceae	Synechococcus	Synechococcus sp. PCC 7336	0	0	0	0.00100223	0.00100198	0.00100192	0	0	0	0	0	0	0	0	0	0	0	0	0	0	0	0	0	0	0	0	0	0	0	0	0	0	0	0	0	0	0	0	0	0	0	0	0
d__Bacteria	p__Cyanobacteria	c__Cyanobacteriia	o__Synechococcales	f__Synechococcaceae	Synechococcus	Synechococcus sp. CBW1108	0	0	0	0	0	0	0	0	0	0	0	0	0.00100273	0.00100233	0.00100231	0	0	0.00100242	0	0	0	0	0	0	0	0	0	0	0	0	0	0	0	0	0	0	0	0	0	0	0	0	0
d__Bacteria	p__Cyanobacteria	c__Cyanobacteriia	o__Synechococcales	f__Synechococcaceae	Synechococcus	Synechococcus sp. RS9909	0	0	0	0	0	0	0	0	0	0	0	0	0.00100273	0.00100233	0.00100231	0	0	0	0	0	0	0	0	0	0	0	0	0	0	0	0	0	0	0	0	0	0	0	0	0	0	0	0
d__Bacteria	p__Cyanobacteria	c__Cyanobacteriia	o__Synechococcales	f__Synechococcaceae	Synechococcus	Synechococcus sp. PCC 6312	0	0	0	0.00100223	0.00100198	0.00100192	0	0	0	0	0	0	0	0	0	0	0	0	0	0	0	0	0	0	0	0	0	0	0	0	0	0	0	0	0	0	0	0	0	0	0	0	0
d__Bacteria	p__Cyanobacteria	c__Cyanobacteriia	o__Synechococcales	f__Synechococcaceae	Synechococcus	Synechococcus sp. PROS-7-1	0	0	0	0	0	0	0	0	0	0	0	0	0.00100273	0	0.00100231	0	0	0	0	0	0	0	0	0	0	0	0	0	0	0	0	0	0	0	0	0	0	0	0	0	0	0	0
d__Bacteria	p__Cyanobacteria	c__Cyanobacteriia	o__Synechococcales	f__Synechococcaceae	Synechococcus	Synechococcus sp. SynAce01	0	0	0	0	0	0	0	0	0	0	0	0	0.00100273	0.00100233	0	0	0	0	0	0	0	0	0	0	0	0	0	0	0	0	0	0	0	0	0	0	0	0	0	0	0	0	0
d__Bacteria	p__Cyanobacteria	c__Cyanobacteriia	o__Synechococcales	f__Synechococcaceae	Synechococcus	Synechococcus sp. KORDI-100	0	0	0	0	0	0	0	0	0	0	0	0	0	0	0	0	0	0	0	0	0	0	0	0	0	0	0	0	0	0	0	0	0	0	0	0	0	0	0	0	0	0	0
d__Bacteria	p__Cyanobacteria	c__Cyanobacteriia	o__Synechococcales	f__Synechococcaceae	Synechococcus	Synechococcus sp. Minos11	0	0	0	0	0	0	0	0	0	0	0	0	0	0	0	0	0	0	0	0	0	0	0	0	0	0	0	0	0	0	0	0	0	0	0	0	0	0	0	0	0	0	0
d__Bacteria	p__Cyanobacteria	c__Cyanobacteriia	o__Synechococcales	f__Synechococcaceae	Synechococcus	Synechococcus sp. JA-2-3B'a(2-13)	0	0	0	0	0	0	0	0	0	0	0	0	0	0	0	0	0	0	0	0	0	0	0	0	0	0	0	0	0	0	0	0	0	0	0	0	0	0	0	0	0	0	0
d__Bacteria	p__Cyanobacteria	c__Cyanobacteriia	o__Synechococcales	f__Synechococcaceae	Synechococcus	Synechococcus sp. PCC 7003	0	0	0	0	0	0	0	0	0	0	0	0	0	0	0	0	0	0	0	0	0	0	0	0	0	0	0	0	0	0	0	0	0	0	0	0	0	0	0	0	0	0	0
d__Bacteria	p__Cyanobacteria	c__Cyanobacteriia	o__Synechococcales	f__Synechococcaceae	Synechococcus	Synechococcus sp. MEDNS5	0	0	0	0	0	0	0	0	0	0	0	0	0	0	0.00100231	0	0	0	0	0	0	0	0	0	0	0	0	0	0	0	0	0	0	0	0	0	0	0	0	0	0	0	0
d__Bacteria	p__Cyanobacteria	c__Cyanobacteriia	o__Synechococcales	f__Synechococcaceae	Synechococcus	Synechococcus sp. BIOS-E4-1	0	0	0	0	0	0	0	0	0	0	0	0	0	0	0	0	0	0	0	0	0	0	0	0	0	0	0	0	0	0	0	0	0	0	0	0	0	0	0	0	0	0	0
d__Bacteria	p__Cyanobacteria	c__Cyanobacteriia	o__Synechococcales	f__Synechococcaceae	Synechococcus	Synechococcus sp. CB0101	0	0	0	0	0	0	0	0	0	0	0	0	0	0	0	0	0	0	0	0	0	0	0	0	0	0	0	0	0	0	0	0	0	0	0	0	0	0	0	0	0	0	0
d__Bacteria	p__Cyanobacteria	c__Cyanobacteriia	o__Synechococcales	f__Synechococcaceae	Synechococcus	Synechococcus sp. BIOS-U3-1	0	0	0	0	0	0	0	0	0	0	0	0	0	0	0	0	0	0	0	0	0	0	0	0	0	0	0	0	0	0	0	0	0	0	0	0	0	0	0	0	0	0	0
d__Bacteria	p__Cyanobacteria	c__Cyanobacteriia	o__Synechococcales	f__Synechococcaceae	Synechococcus	Synechococcus sp. LTW-R	0	0	0	0	0	0	0	0	0	0	0	0	0	0	0	0	0	0	0	0	0	0	0	0	0	0	0	0	0	0	0	0	0	0	0	0	0	0	0	0	0	0	0
d__Bacteria	p__Cyanobacteria	c__Cyanobacteriia	o__Synechococcales	f__Synechococcaceae	Synechococcus	Synechococcus elongatus	0	0	0	0	0	0	0	0	0	0	0	0	0	0	0	0	0	0	0	0	0	0	0	0	0	0	0	0	0	0	0	0	0	0	0	0	0	0	0	0	0	0	0
d__Bacteria	p__Cyanobacteria	c__Cyanobacteriia	o__Synechococcales	f__Synechococcaceae	Synechococcus	Synechococcus sp. KORDI-52	0	0	0	0	0	0	0	0	0	0	0	0	0	0	0	0	0	0	0	0	0	0	0	0	0	0	0	0	0	0	0	0	0	0	0	0	0	0	0	0	0	0	0
d__Bacteria	p__Cyanobacteria	c__Cyanobacteriia	o__Synechococcales	f__Synechococcaceae	Synechococcus	Synechococcus sp. NOUM97013	0	0	0	0	0	0	0	0	0	0	0	0	0	0	0	0	0	0	0	0	0	0	0	0	0	0	0	0	0	0	0	0	0	0	0	0	0	0	0	0	0	0	0
d__Bacteria	p__Cyanobacteria	c__Cyanobacteriia	o__Synechococcales	f__Synechococcaceae	Synechococcus	Synechococcus sp. PCC 8807	0	0	0	0	0	0	0	0	0	0	0	0	0.00200545	0.00200465	0.00100231	0	0	0	0	0	0	0	0	0	0	0	0	0	0	0	0	0.00100268	0.00100258	0	0	0	0	0	0	0	0	0	0
d__Bacteria	p__Cyanobacteria	c__Cyanobacteriia	o__Synechococcales	f__Synechococcaceae	Synechococcus	Synechococcus sp. CBW1006	0	0	0	0	0	0	0	0	0	0	0	0	0	0	0	0.00100265	0.00100265	0.00100242	0	0	0	0	0	0	0	0	0	0	0	0	0.00100262	0.00200535	0.00100258	0.00100284	0	0	0	0	0	0	0	0	0.00100255
d__Bacteria	p__Cyanobacteria	c__Cyanobacteriia	o__Synechococcales	f__Synechococcaceae	Synechococcus	Synechococcus sp. M16.1	0	0	0	0	0	0	0	0	0	0	0	0	0	0	0	0	0	0	0	0	0	0	0	0	0	0	0	0	0	0	0	0	0	0	0	0	0	0	0	0	0	0	0
d__Bacteria	p__Cyanobacteria	c__Cyanobacteriia	o__Synechococcales	f__Synechococcaceae	Synechococcus	Synechococcus sp. CC9902	0	0	0	0	0	0	0	0	0	0	0	0	0	0	0	0	0	0	0	0	0	0	0	0	0	0	0	0	0	0	0	0	0	0	0	0	0	0	0	0	0	0	0
d__Bacteria	p__Cyanobacteria	c__Cyanobacteriia	o__Synechococcales	f__Synechococcaceae	Synechococcus	Synechococcus sp. WH 8101	0	0	0	0	0	0	0	0	0	0	0	0	0.00100273	0.00100233	0	0	0	0	0	0	0	0	0	0	0	0	0	0	0	0	0	0	0	0	0	0	0	0	0	0	0	0	0.00100255
d__Bacteria	p__Cyanobacteria	c__Cyanobacteriia	o__Synechococcales	f__Synechococcaceae	Synechococcus	Synechococcus sp. RS9907	0	0	0	0	0	0	0	0	0	0	0	0	0.00100273	0	0.00100231	0	0	0	0	0	0	0	0	0	0	0	0	0	0	0	0	0	0	0	0	0	0	0	0	0	0	0	0
d__Bacteria	p__Cyanobacteria	c__Cyanobacteriia	o__Synechococcales	f__Synechococcaceae	Synechococcus	Synechococcus sp. A15-24	0	0	0	0.00100223	0.00100198	0.00100192	0	0	0	0	0	0	0	0	0	0	0	0	0	0	0	0	0	0	0	0	0	0	0	0	0	0	0	0	0	0	0	0	0	0	0	0	0
d__Bacteria	p__Cyanobacteria	c__Cyanobacteriia	o__Synechococcales	f__Synechococcaceae	Synechococcus	Synechococcus sp. BMK-MC-1	0	0	0	0	0	0	0	0	0	0	0	0	0	0	0	0	0	0	0	0	0	0	0	0	0	0	0	0	0	0	0	0	0	0	0	0	0	0	0	0	0	0	0
d__Bacteria	p__Cyanobacteria	c__Cyanobacteriia	o__Synechococcales	f__Synechococcaceae	Synechococcus	Synechococcus sp. PROS-9-1	0	0	0	0	0	0	0	0	0	0	0	0	0	0	0	0	0	0	0	0	0	0	0	0	0	0	0	0	0	0	0	0	0	0	0	0	0	0	0	0	0	0	0
d__Bacteria	p__Cyanobacteria	c__Cyanobacteriia	o__Synechococcales	f__Synechococcaceae	Synechococcus	Synechococcus sp. CBW1002	0.00200467	0.00200487	0.00200459	0	0	0	0	0	0	0.0010027	0.00100243	0	0	0	0	0.00100265	0.00200529	0.00100242	0	0	0	0	0	0	0	0	0	0	0	0	0.00300785	0.00100268	0.00200515	0.00100284	0.00100269	0.0010025	0	0	0	0.00100285	0.00100276	0.00100268	0.00100255
d__Bacteria	p__Cyanobacteria	c__Cyanobacteriia	o__Synechococcales	f__Synechococcaceae	Synechococcus	Synechococcus sp. TAK9802	0	0	0	0	0	0	0	0	0	0	0	0	0	0	0	0	0	0	0	0	0	0	0	0	0	0	0	0	0	0	0	0	0	0	0	0	0	0	0	0	0	0	0
d__Bacteria	p__Cyanobacteria	c__Cyanobacteriia	o__Synechococcales	f__Synechococcaceae	Synechococcus	Synechococcus sp. A15-28	0	0	0	0	0	0	0	0	0	0	0	0	0	0	0	0	0	0	0	0	0	0	0	0	0	0	0	0	0	0	0	0	0	0	0	0	0	0	0	0	0	0	0
d__Bacteria	p__Cyanobacteria	c__Cyanobacteriia	o__Synechococcales	f__Synechococcaceae	Synechococcus	Synechococcus sp. NIES-970	0	0	0	0	0	0	0	0	0	0	0	0	0	0	0	0	0	0	0	0	0	0	0	0	0	0	0	0	0	0	0	0	0	0	0	0	0	0	0	0	0	0	0
d__Bacteria	p__Cyanobacteria	c__Cyanobacteriia	o__Synechococcales	f__Synechococcaceae	Synechococcus	Synechococcus sp. MIT S9220	0	0	0	0	0	0	0	0	0	0	0	0	0	0	0	0	0	0	0	0	0	0	0	0	0	0	0	0	0	0	0	0	0	0	0	0	0	0	0	0	0	0	0
d__Bacteria	p__Cyanobacteria	c__Cyanobacteriia	o__Synechococcales	f__Synechococcaceae	Synechococcus	Synechococcus sp. A15-62	0	0	0	0	0	0	0	0	0	0	0	0	0	0	0	0	0	0	0	0	0	0	0	0	0	0	0	0	0	0	0	0	0	0	0	0	0	0	0	0	0	0	0
d__Bacteria	p__Cyanobacteria	c__Cyanobacteriia	o__Synechococcales	f__Synechococcaceae	Synechococcus	Synechococcus phage S-PM2	0	0	0	0	0	0	0	0	0	0	0	0	0	0	0	0	0	0	0	0	0	0	0	0	0	0	0	0	0	0	0	0	0	0	0	0	0	0	0	0	0	0	0
d__Bacteria	p__Cyanobacteria	c__Cyanobacteriia	o__Synechococcales	f__Synechococcaceae	Synechococcus	Synechococcus sp. RS9915	0	0	0	0	0	0	0	0	0	0	0	0	0.00300818	0.00300698	0.00300692	0	0	0	0	0	0	0	0	0	0	0	0	0	0	0	0	0.00100268	0	0.00100284	0	0	0	0	0	0	0	0	0
d__Bacteria	p__Cyanobacteria	c__Cyanobacteriia	o__Synechococcales	f__Synechococcaceae	Synechococcus	Synechococcus phage S-RSM4	0	0	0	0	0	0	0	0	0	0	0	0	0	0	0	0	0	0	0	0	0	0	0	0	0	0	0	0	0	0	0	0	0	0	0	0	0	0	0	0	0	0	0
d__Bacteria	p__Cyanobacteria	c__Cyanobacteriia	o__Synechococcales	f__Synechococcaceae	Synechococcus	Synechococcus sp. WH 8109	0	0	0	0	0	0	0	0	0	0	0	0	0	0	0	0	0	0	0	0	0	0	0	0	0	0	0	0	0	0	0	0	0	0	0	0	0	0	0	0	0	0	0
d__Bacteria	p__Cyanobacteria	c__Cyanobacteriia	o__Synechococcales	f__Synechococcaceae	Synechococcus	Synechococcus sp. WH 8103	0	0	0	0	0	0	0	0	0	0	0	0	0	0	0	0	0	0	0	0	0	0	0	0	0	0	0	0	0	0	0	0	0	0	0	0.0010025	0	0	0	0	0	0	0
d__Bacteria	p__Cyanobacteria	c__Cyanobacteriia	o__Synechococcales	f__Synechococcaceae	Synechococcus	Synechococcus sp. A15-60	0	0	0	0.00200447	0.00100198	0.00100192	0	0	0	0	0	0	0	0	0	0	0	0	0	0	0	0	0	0	0	0	0	0	0	0	0	0	0	0	0	0	0	0	0	0	0	0	0
d__Bacteria	p__Cyanobacteria	c__Cyanobacteriia	o__Synechococcales	f__Synechococcaceae	Synechococcus	Synechococcus sp. A15-44	0	0	0	0	0	0	0	0	0	0	0	0	0	0	0	0	0	0	0	0	0	0	0	0	0	0	0	0	0	0	0	0	0	0	0	0	0	0	0	0	0	0	0
d__Bacteria	p__Cyanobacteria	c__Cyanobacteriia	o__Synechococcales	f__Synechococcaceae	Synechococcus	Synechococcus sp. WH 8020	0	0	0	0	0	0	0	0	0	0	0	0	0	0	0	0	0	0	0	0	0	0	0	0	0	0	0	0	0	0	0	0	0	0	0	0	0	0	0	0	0	0	0
d__Bacteria	p__Cyanobacteria	c__Cyanobacteriia	o__Synechococcales	f__Synechococcaceae	Synechococcus	Synechococcus sp. CC9605	0	0	0	0	0	0	0	0	0	0	0	0	0	0	0	0	0	0	0	0	0	0	0	0	0	0	0	0	0	0	0	0	0	0	0	0	0	0	0	0	0	0	0
d__Bacteria	p__Cyanobacteria	c__Cyanobacteriia	o__Synechococcales	f__Synechococcaceae	Synechococcus	Synechococcus sp. ROS8604	0	0	0	0	0	0	0	0	0	0	0	0	0	0	0	0	0	0	0	0	0	0	0	0	0	0	0	0	0	0	0	0	0	0	0	0	0	0	0	0	0	0	0
d__Bacteria	p__Cyanobacteria	c__Cyanobacteriia	o__Synechococcales	f__Synechococcaceae	Synechococcus	Synechococcus sp. RS9902	0	0	0	0	0	0	0	0	0	0	0	0	0	0	0	0	0	0	0	0	0	0	0	0	0	0	0	0	0	0	0	0	0	0	0	0	0	0	0	0	0	0	0
d__Bacteria	p__Cyanobacteria	c__Cyanobacteriia	o__Synechococcales	f__Synechococcaceae	Synechococcus	Synechococcus lividus	0	0	0	0	0	0	0	0	0	0	0	0	0	0	0	0	0	0	0	0	0	0	0	0	0	0	0	0	0	0	0	0	0	0	0	0	0	0	0	0	0	0	0
d__Bacteria	p__Cyanobacteria	c__Cyanobacteriia	o__Synechococcales	f__Synechococcaceae	Synechococcus	Synechococcus sp. BOUM118	0	0	0	0	0	0	0	0	0	0	0	0	0	0	0	0	0	0	0	0	0	0	0	0	0	0	0	0	0	0	0	0	0	0	0	0	0	0	0	0	0	0	0
d__Bacteria	p__Cyanobacteria	c__Cyanobacteriia	o__Synechococcales	f__Synechococcaceae	Synechococcus	Synechococcus sp. A15-127	0	0	0	0	0	0	0	0	0	0	0	0	0	0	0	0	0	0	0	0	0	0	0	0	0	0	0	0	0	0	0	0	0	0	0	0	0	0	0	0	0	0	0
d__Bacteria	p__Cyanobacteria	c__Cyanobacteriia	o__Synechococcales	f__Synechococcaceae	Synechococcus	Synechococcus virus SWAM2	0	0	0	0	0	0	0	0	0	0	0	0	0	0	0	0	0	0	0	0	0	0	0	0	0	0	0	0	0	0	0	0	0	0	0	0	0	0	0	0	0	0	0
d__Bacteria	p__Cyanobacteria	c__Cyanobacteriia	o__Synechococcales	f__Synechococcaceae	Synechococcus	Synechococcus sp. CC9311	0	0	0	0	0	0	0	0	0	0	0	0	0	0	0	0	0	0	0	0	0	0	0	0	0	0	0	0	0	0	0	0	0	0	0	0	0	0	0	0	0	0	0
d__Bacteria	p__Cyanobacteria	c__Cyanobacteriia	o__Synechococcales	f__Synechococcaceae	Synechococcus	Synechococcus virus SCAM9	0	0	0	0	0	0	0	0	0	0	0	0	0	0	0	0	0	0	0	0	0	0	0	0	0	0	0	0	0	0	0	0	0	0	0	0	0	0	0	0	0	0	0
d__Bacteria	p__Cyanobacteria	c__Cyanobacteriia	o__Synechococcales	f__Synechococcaceae	Synechococcus	Synechococcus sp. PCC 11901	0	0	0	0	0	0	0	0	0	0	0	0	0	0	0	0	0	0	0	0	0	0	0	0	0	0	0	0	0	0	0	0	0	0	0	0	0	0	0	0	0	0	0
d__Bacteria	p__Cyanobacteria	c__Cyanobacteriia	o__Synechococcales	f__Synechococcaceae	Synechococcus	Synechococcus sp. MVIR-18-1	0	0	0	0	0	0	0	0	0	0	0	0	0	0	0	0	0	0	0	0	0	0	0	0	0	0	0	0	0	0	0	0	0	0	0	0	0	0	0	0	0	0	0
d__Bacteria	p__Cyanobacteria	c__Cyanobacteriia	o__Synechococcales	f__Synechococcaceae	Synechococcus	Synechococcus sp. SYN20	0	0	0	0	0	0	0	0	0	0	0	0	0	0	0	0	0	0	0	0	0	0	0	0	0	0	0	0	0	0	0	0	0	0	0	0	0	0	0	0	0	0	0
d__Bacteria	p__Cyanobacteria	c__Cyanobacteriia	o__Synechococcales	f__Synechococcaceae	Synechococcus	Synechococcus sp. PCC 7117	0	0	0	0	0	0	0	0	0	0	0	0	0	0	0	0	0	0	0	0	0	0	0	0	0	0	0	0	0	0	0	0	0	0	0	0	0	0	0	0	0	0	0
d__Bacteria	p__Cyanobacteria	c__Cyanobacteriia	o__Synechococcales	f__Synechococcaceae	Synechococcus	Synechococcus virus ST4	0	0	0	0	0	0	0	0	0	0	0	0	0	0	0	0	0	0	0	0	0	0	0	0	0	0	0	0	0	0	0	0	0	0	0	0	0	0	0	0	0	0	0
d__Bacteria	p__Cyanobacteria	c__Cyanobacteriia	o__Synechococcales	f__Synechococcaceae	Synechococcus	Synechococcus virus SSKS1	0	0	0	0	0	0	0	0	0	0	0	0	0	0	0	0	0	0	0	0	0	0	0	0	0	0	0	0	0	0	0	0	0	0	0	0	0	0	0	0	0	0	0
d__Bacteria	p__Cyanobacteria	c__Cyanobacteriia	o__Synechococcales	f__Synechococcaceae	Synechococcus	Synechococcus virus AC2014fSyn7803C8	0	0	0	0	0	0	0	0	0	0	0	0	0	0	0	0	0	0	0	0	0	0	0	0	0	0	0	0	0	0	0	0	0	0	0	0	0	0	0	0	0	0	0
d__Bacteria	p__Cyanobacteria	c__Cyanobacteriia	o__Synechococcales	f__Synechococcaceae	Synechococcus	Synechococcus sp. PCC 7002	0	0	0	0	0	0	0	0	0	0	0	0	0	0	0	0	0	0	0	0	0	0	0	0	0	0	0	0	0	0	0	0	0	0	0	0	0	0	0	0	0	0	0
d__Bacteria	p__Cyanobacteria	c__Cyanobacteriia	o__Synechococcales	f__Synechococcaceae	Synechococcus	Synechococcus phage S-WAM1	0	0	0	0	0	0	0	0	0	0	0	0	0	0	0	0	0	0	0	0	0	0	0	0	0	0	0	0	0	0	0	0	0	0	0	0	0	0	0	0	0	0	0
d__Bacteria	p__Firmicutes_E	c__Symbiobacteriia	o__Symbiobacteriales	f__Symbiobacteriaceae	Symbiobacterium	Symbiobacterium thermophilum	0	0	0	0	0	0	0	0	0	0	0	0	0	0	0.00100231	0	0.00100265	0.00100242	0	0	0	0	0	0	0	0	0	0	0	0	0.00100262	0.00100268	0.00100258	0	0	0	0	0	0	0	0	0	0
d__Bacteria	p__Campylobacterota	c__Campylobacteria	o__Campylobacterales	f__Sulfurovaceae	Sulfurovum	Sulfurovum sp. NBC37-1	0	0	0	0	0	0	0	0	0	0	0	0	0	0	0	0	0	0	0	0	0	0	0	0	0	0	0	0	0	0	0	0	0	0	0	0	0	0	0	0	0	0	0
d__Bacteria	p__Campylobacterota	c__Campylobacteria	o__Campylobacterales	f__Sulfurovaceae	Sulfurovum	Sulfurovum lithotrophicum	0	0	0	0	0	0	0	0	0	0	0	0	0	0	0	0	0	0	0	0	0	0	0	0	0	0	0	0	0	0	0	0	0	0	0	0	0	0	0	0	0	0	0
d__Bacteria	p__Campylobacterota	c__Campylobacteria	o__Campylobacterales	f__Sulfurovaceae	Nitratifractor	Nitratifractor salsuginis	0	0	0	0	0	0	0	0	0	0	0	0	0	0	0	0	0	0	0	0	0	0	0	0	0	0	0	0	0	0	0	0	0	0	0	0	0	0	0	0	0	0	0
d__Bacteria	p__Campylobacterota	c__Campylobacteria	o__Campylobacterales	f__Sulfurovaceae	Sulfurovum	Sulfurovum sp. ST-419	0	0	0	0	0	0	0	0	0	0	0	0	0	0	0	0	0	0	0	0	0	0	0	0	0	0	0	0	0	0	0	0	0	0	0	0	0	0	0	0	0	0	0
d__Bacteria	p__Campylobacterota	c__Campylobacteria	o__Campylobacterales	f__Sulfurospirillaceae	Sulfurospirillum	Sulfurospirillum deleyianum	0	0	0	0	0	0	0	0	0	0	0	0	0	0	0	0	0	0	0	0	0	0	0	0	0	0	0	0	0	0	0	0	0	0	0	0	0	0	0	0	0	0	0
d__Bacteria	p__Campylobacterota	c__Campylobacteria	o__Campylobacterales	f__Sulfurospirillaceae	Sulfurospirillum	Sulfurospirillum multivorans	0	0	0	0	0	0	0	0	0	0	0	0	0	0	0	0	0	0	0	0	0	0	0	0	0	0	0	0	0	0	0	0	0	0	0	0	0	0	0	0	0	0	0
d__Bacteria	p__Campylobacterota	c__Campylobacteria	o__Campylobacterales	f__Sulfurospirillaceae	Sulfurospirillum	Sulfurospirillum barnesii	0	0	0	0	0	0	0	0	0	0	0	0	0	0	0	0	0	0	0	0	0	0	0	0	0	0	0	0	0	0	0	0	0	0	0	0	0	0	0	0	0	0	0
d__Bacteria	p__Campylobacterota	c__Campylobacteria	o__Campylobacterales	f__Sulfurospirillaceae	Sulfurospirillum	Sulfurospirillum cavolei	0	0	0	0	0	0	0	0	0	0	0	0	0	0	0	0	0	0	0	0	0	0	0	0	0	0	0	0	0	0	0	0	0	0	0	0	0	0	0	0	0	0	0
d__Bacteria	p__Campylobacterota	c__Campylobacteria	o__Campylobacterales	f__Sulfurospirillaceae	Sulfurospirillum	Sulfurospirillum halorespirans	0	0	0	0	0	0	0	0	0	0	0	0	0	0	0	0	0	0	0	0	0	0	0	0	0	0	0	0	0	0	0	0	0	0	0	0	0	0	0	0	0	0	0
d__Bacteria	p__Campylobacterota	c__Campylobacteria	o__Campylobacterales	f__Sulfurospirillaceae	Sulfurospirillum	Sulfurospirillum sp. UCH001	0	0	0	0	0	0	0	0	0	0	0	0	0	0	0	0	0	0	0	0	0	0	0	0	0	0	0	0	0	0	0	0	0	0	0	0	0	0	0	0	0	0	0
d__Bacteria	p__Campylobacterota	c__Campylobacteria	o__Campylobacterales	f__Sulfurospirillaceae	Sulfurospirillum	Sulfurospirillum sp. JPD-1	0	0	0	0	0	0	0	0	0	0	0	0	0	0	0	0	0	0	0	0	0	0	0	0	0	0	0	0	0	0	0	0	0	0	0	0	0	0	0	0	0	0	0
d__Bacteria	p__Campylobacterota	c__Campylobacteria	o__Campylobacterales	f__Sulfurimonadaceae	Sulfurimonas	Sulfurimonas sp. S2-6	0	0	0	0	0	0	0	0	0	0	0	0	0	0	0	0	0	0	0	0	0	0	0	0	0	0	0	0	0	0	0	0	0	0	0	0	0	0	0	0	0	0	0
d__Bacteria	p__Campylobacterota	c__Campylobacteria	o__Campylobacterales	f__Sulfurimonadaceae	Sulfurimonas	Sulfurimonas sp. GYSZ_1	0	0	0	0	0	0	0	0	0	0	0	0	0	0	0	0	0	0	0	0	0	0	0	0	0	0	0	0	0	0	0	0	0	0	0	0	0	0	0	0	0	0	0
d__Bacteria	p__Campylobacterota	c__Campylobacteria	o__Campylobacterales	f__Sulfurimonadaceae	Sulfurimonas	Sulfurimonas autotrophica	0	0	0	0	0	0	0	0	0	0	0	0	0	0	0	0	0	0	0	0	0	0	0	0	0	0	0	0	0	0	0	0	0	0	0	0	0	0	0	0	0	0	0
d__Bacteria	p__Campylobacterota	c__Campylobacteria	o__Campylobacterales	f__Sulfurimonadaceae	Sulfuricurvum	Sulfuricurvum kujiense	0	0	0	0	0	0	0	0	0	0	0	0	0	0	0	0	0	0	0	0	0	0	0	0	0	0	0	0	0	0	0	0	0	0	0	0	0	0	0	0	0	0	0
d__Bacteria	p__Campylobacterota	c__Campylobacteria	o__Campylobacterales	f__Sulfurimonadaceae	Sulfurimonas	Sulfurimonas sp. B2	0	0	0	0	0	0	0	0	0	0	0	0	0	0	0	0	0	0	0	0	0	0	0	0	0	0	0	0	0	0	0	0	0	0	0	0	0	0	0	0	0	0	0
d__Bacteria	p__Campylobacterota	c__Campylobacteria	o__Campylobacterales	f__Sulfurimonadaceae	Sulfurimonas	Sulfurimonas sp. NW10	0	0	0	0	0	0	0	0	0	0	0.00100243	0.00100243	0	0	0	0	0	0	0	0	0	0	0	0	0	0	0	0	0	0	0	0	0	0	0	0	0	0	0	0	0	0	0
d__Bacteria	p__Campylobacterota	c__Campylobacteria	o__Campylobacterales	f__Sulfurimonadaceae	Sulfurimonas	Sulfurimonas sp. CVO	0	0	0	0	0	0	0	0	0	0	0	0	0	0	0	0	0	0	0	0	0	0	0	0	0	0	0	0	0	0	0	0	0	0	0	0	0	0	0	0	0	0	0
d__Bacteria	p__Campylobacterota	c__Campylobacteria	o__Campylobacterales	f__Sulfurimonadaceae	Sulfurimonas	Sulfurimonas paralvinellae	0	0	0	0	0	0	0	0	0	0	0	0	0	0	0	0	0	0	0	0	0	0	0	0	0	0	0	0	0	0	0	0	0	0	0	0	0	0	0	0	0	0	0
d__Bacteria	p__Campylobacterota	c__Campylobacteria	o__Campylobacterales	f__Sulfurimonadaceae	Sulfurimonas	Sulfurimonas gotlandica	0	0	0	0	0	0	0	0	0	0	0	0	0	0	0	0	0	0	0	0	0	0	0	0	0	0	0	0	0	0	0	0	0	0	0	0	0	0	0	0	0	0	0
d__Bacteria	p__Campylobacterota	c__Campylobacteria	o__Campylobacterales	f__Sulfurimonadaceae	Sulfurimonas	Sulfurimonas denitrificans	0	0	0	0	0	0	0	0	0	0	0	0	0	0	0	0	0	0	0	0	0	0	0	0	0	0	0	0	0	0	0	0	0	0	0	0	0	0	0	0	0	0	0
d__Bacteria	p__Proteobacteria	c__Gammaproteobacteria	o__Acidiferrobacterales	f__Sulfurifustaceae	Sulfuricaulis	Sulfuricaulis limicola	0	0	0	0	0	0	0	0	0	0	0	0	0	0	0	0.00100265	0.00100265	0.00100242	0	0	0	0	0	0	0	0	0	0	0	0	0	0	0	0	0	0	0	0	0	0	0	0	0
d__Bacteria	p__Proteobacteria	c__Gammaproteobacteria	o__Acidiferrobacterales	f__Sulfurifustaceae	Sulfurifustis	Sulfurifustis variabilis	0.00100234	0.00100244	0.0010023	0.00100223	0.00100198	0	0	0	0	0	0	0.00100243	0.00200545	0.00200465	0.00200461	0.00100265	0.00200529	0.00200483	0	0	0	0	0	0	0	0	0	0.00100359	0	0.0010038	0.00200523	0.00200535	0.00200515	0.00100284	0.00100269	0.0010025	0	0	0	0	0	0	0.00100255
d__Bacteria	p__Proteobacteria	c__Gammaproteobacteria	o__Burkholderiales	f__Sulfuriferulaceae	Sulfuriferula	Sulfuriferula sp. AH1	0	0	0	0	0	0	0	0	0	0	0	0	0	0	0	0	0	0	0	0	0	0	0	0	0	0	0	0	0	0	0	0	0	0	0	0	0	0	0	0	0	0	0
d__Bacteria	p__Proteobacteria	c__Gammaproteobacteria	o__Burkholderiales	f__Sulfuriferulaceae	Sulfuriferula	Sulfuriferula plumbiphila	0.00100234	0.00100244	0.0010023	0	0	0	0	0	0	0	0	0	0	0	0	0	0.00100265	0	0	0	0	0	0	0	0	0	0	0	0	0	0	0	0	0	0	0	0	0	0	0	0	0	0
d__Bacteria	p__Proteobacteria	c__Gammaproteobacteria	o__Burkholderiales	f__Sulfuriferulaceae	Sulfuriferula	Sulfuriferula nivalis	0	0	0	0	0	0	0	0	0	0	0	0	0	0	0	0	0	0	0	0	0	0	0	0	0	0	0	0	0	0	0	0	0	0	0	0	0	0	0	0	0	0	0.00100255
d__Bacteria	p__Proteobacteria	c__Gammaproteobacteria	o__Burkholderiales	f__Sulfuricellaceae	Sulfurimicrobium	Sulfurimicrobium lacus	0.00100234	0.00100244	0.0010023	0.00100223	0.00100198	0.00100192	0	0	0	0.0010027	0.00100243	0.00100243	0.00100273	0.00100233	0.00100231	0.00100265	0.00100265	0.00100242	0	0	0	0	0	0	0	0	0	0	0	0	0	0	0	0.00100284	0.00100269	0.0010025	0	0	0	0	0	0	0.00100255
d__Bacteria	p__Proteobacteria	c__Gammaproteobacteria	o__Burkholderiales	f__Sulfuricellaceae	Sulfuricella	Sulfuricella denitrificans	0	0	0	0	0	0.00100192	0	0	0	0	0	0	0	0	0	0	0	0	0	0	0	0	0	0	0	0	0	0	0	0	0	0	0	0	0	0	0	0	0	0	0	0	0
d__Archaea	p__Thermoproteota	c__Thermoproteia	o__Sulfolobales	f__Sulfolobaceae	Acidianus	Acidianus manzaensis	0	0	0	0	0	0	0	0	0	0	0	0	0	0	0	0	0	0	0	0	0	0	0	0	0	0	0	0	0	0	0	0	0	0	0	0	0	0	0	0	0	0	0
d__Archaea	p__Thermoproteota	c__Thermoproteia	o__Sulfolobales	f__Sulfolobaceae	Acidianus	Acidianus brierleyi	0	0	0	0	0	0	0	0	0	0	0	0	0	0	0	0	0	0	0	0	0	0	0	0	0	0	0	0	0	0	0	0	0	0	0	0	0	0	0	0	0	0	0
d__Archaea	p__Thermoproteota	c__Thermoproteia	o__Sulfolobales	f__Sulfolobaceae	Sulfolobus	Sulfolobus acidocaldarius	0	0	0	0	0	0	0	0	0	0	0	0	0	0	0	0	0	0	0	0	0	0	0	0	0	0	0	0	0	0	0	0	0	0	0	0	0	0	0	0	0	0	0
d__Archaea	p__Thermoproteota	c__Thermoproteia	o__Sulfolobales	f__Sulfolobaceae	Metallosphaera	Metallosphaera cuprina	0	0	0	0	0	0	0	0	0	0	0	0	0	0	0	0	0	0	0	0	0	0	0	0	0	0	0	0	0	0	0	0	0	0	0	0	0	0	0	0	0	0	0
d__Archaea	p__Thermoproteota	c__Thermoproteia	o__Sulfolobales	f__Sulfolobaceae	Acidianus	Acidianus sulfidivorans	0	0	0	0	0	0	0	0	0	0	0	0	0	0	0	0	0	0	0	0	0	0	0	0	0	0	0	0	0	0	0	0	0	0	0	0	0	0	0	0	0	0	0
d__Archaea	p__Thermoproteota	c__Thermoproteia	o__Sulfolobales	f__Sulfolobaceae	Sulfolobus	Sulfolobus islandicus	0	0	0	0	0	0	0	0	0	0	0	0	0	0	0	0	0	0	0	0	0	0	0	0	0	0	0	0	0	0	0	0	0	0	0	0	0	0	0	0	0	0	0
d__Archaea	p__Thermoproteota	c__Thermoproteia	o__Sulfolobales	f__Sulfolobaceae	Acidianus	Acidianus ambivalens	0	0	0	0	0	0	0	0	0	0	0	0	0	0	0	0	0	0	0	0	0	0	0	0	0	0	0	0	0	0	0	0	0	0	0	0	0	0	0	0	0	0	0
d__Archaea	p__Thermoproteota	c__Thermoproteia	o__Sulfolobales	f__Sulfolobaceae	Stygiolobus	Stygiolobus azoricus	0	0	0	0	0	0	0	0	0	0	0	0	0	0	0	0	0	0	0	0	0	0	0	0	0	0	0	0	0	0	0	0	0	0	0	0	0	0	0	0	0	0	0
d__Archaea	p__Thermoproteota	c__Thermoproteia	o__Sulfolobales	f__Sulfolobaceae	Metallosphaera	Metallosphaera hakonensis	0	0	0	0	0	0	0	0	0	0	0	0	0	0	0	0	0	0	0	0	0	0	0	0	0	0	0	0	0	0	0	0	0	0	0	0	0	0	0	0	0	0	0
d__Archaea	p__Thermoproteota	c__Thermoproteia	o__Sulfolobales	f__Sulfolobaceae	Sulfolobus	Sulfolobus sp. A20	0	0	0	0	0	0	0	0	0	0	0	0	0	0	0	0	0	0	0	0	0	0	0	0	0	0	0	0	0	0	0	0	0	0	0	0	0	0	0	0	0	0	0
d__Archaea	p__Thermoproteota	c__Thermoproteia	o__Sulfolobales	f__Sulfolobaceae	Sulfurisphaera	Sulfurisphaera ohwakuensis	0	0	0	0	0	0	0	0	0	0	0	0	0	0	0	0	0	0	0	0	0	0	0	0	0	0	0	0	0	0	0	0	0	0	0	0	0	0	0	0	0	0	0
d__Archaea	p__Thermoproteota	c__Thermoproteia	o__Sulfolobales	f__Sulfolobaceae	Acidianus	Acidianus hospitalis	0	0	0	0	0	0	0	0	0	0	0	0	0	0	0	0	0	0	0	0	0	0	0	0	0	0	0	0	0	0	0	0	0	0	0	0	0	0	0	0	0	0	0
d__Archaea	p__Thermoproteota	c__Thermoproteia	o__Sulfolobales	f__Sulfolobaceae	Metallosphaera	Metallosphaera tengchongensis	0	0	0	0	0	0	0	0	0	0	0	0	0	0	0	0	0	0	0	0	0	0	0	0	0	0	0	0	0	0	0	0	0	0	0	0	0	0	0	0	0	0	0
d__Archaea	p__Thermoproteota	c__Thermoproteia	o__Sulfolobales	f__Sulfolobaceae	Sulfolobus	Sulfolobus sp. S-194	0	0	0	0	0	0	0	0	0	0	0	0	0	0	0	0	0	0	0	0	0	0	0	0	0	0	0	0	0	0	0	0	0	0	0	0	0	0	0	0	0	0	0
d__Archaea	p__Thermoproteota	c__Thermoproteia	o__Sulfolobales	f__Sulfolobaceae	Saccharolobus	Saccharolobus solfataricus	0	0	0	0	0	0	0	0	0	0	0	0	0	0	0	0	0	0	0	0	0	0	0	0	0	0	0	0	0	0	0	0	0	0	0	0	0	0	0	0	0	0	0
d__Archaea	p__Thermoproteota	c__Thermoproteia	o__Sulfolobales	f__Sulfolobaceae	Sulfuracidifex	Sulfuracidifex tepidarius	0	0	0	0	0	0	0	0	0	0	0	0	0	0	0	0	0	0	0	0	0	0	0	0	0	0	0	0	0	0	0	0	0	0	0	0	0	0	0	0	0	0	0
d__Archaea	p__Thermoproteota	c__Thermoproteia	o__Sulfolobales	f__Sulfolobaceae	Sulfolobus	Sulfolobus sp. E5-1-F	0	0	0	0	0	0	0	0	0	0	0	0	0	0	0	0	0	0	0	0	0	0	0	0	0	0	0	0	0	0	0	0	0	0	0	0	0	0	0	0	0	0	0
d__Bacteria	p__Firmicutes_E	c__Sulfobacillia	o__Sulfobacillales	f__Sulfobacillaceae	Sulfobacillus	Sulfobacillus thermotolerans	0	0	0	0	0	0	0	0	0	0	0	0	0	0	0	0	0	0	0	0	0	0	0	0	0	0	0	0	0	0	0	0	0	0	0	0	0	0	0	0	0	0	0
d__Bacteria	p__Proteobacteria	c__Gammaproteobacteria	o__Enterobacterales	f__Succinivibrionaceae	Succinivibrio	Succinivibrio dextrinosolvens	0	0	0	0	0	0	0	0	0	0	0	0	0	0	0	0	0	0	0	0	0	0	0	0	0	0	0	0	0	0	0	0	0	0	0	0	0	0	0	0	0	0	0
d__Bacteria	p__Actinobacteriota	c__Actinomycetia	o__Streptosporangiales	f__Streptosporangiaceae	Nonomuraea	Nonomuraea sp. ATCC 55076	0.00400934	0.00400974	0.00400918	0.00100223	0.00100198	0.00100192	0	0	0	0.0010027	0.00200485	0.00200485	0.00401091	0.0040093	0.00400922	0.00401059	0.00401059	0.00400966	0	0	0	0.00100343	0.00100358	0.0010034	0	0	0	0.00100359	0.00100391	0.0010038	0.00300785	0.00300803	0.00300773	0.00200568	0.00200537	0.00200499	0	0	0	0.0020057	0.00200552	0.00200535	0.00300764
d__Bacteria	p__Actinobacteriota	c__Actinomycetia	o__Streptosporangiales	f__Streptosporangiaceae	Nonomuraea	Nonomuraea nitratireducens	0.00300701	0.00200487	0.00200459	0.00100223	0.00100198	0.00100192	0	0	0	0.0010027	0.00100243	0.00100243	0.00200545	0.00200465	0.00200461	0.00300794	0.00300794	0.00300725	0	0	0	0.00100343	0.00100358	0.0010034	0	0	0	0.00100359	0.00100391	0.0010038	0.00300785	0.00200535	0.00200515	0.00100284	0.00100269	0.0010025	0	0	0	0.00100285	0.00100276	0.00100268	0.00300764
d__Bacteria	p__Actinobacteriota	c__Actinomycetia	o__Streptosporangiales	f__Streptosporangiaceae	Streptosporangium	Streptosporangium roseum	0.00200467	0.00200487	0.00200459	0.00100223	0.00100198	0.00100192	0	0	0	0.0010027	0.00100243	0.00100243	0.00200545	0.00200465	0.00200461	0.00200529	0.00200529	0.00200483	0	0	0	0.00100343	0.00100358	0.0010034	0	0	0	0.00100359	0.00100391	0.0010038	0.00200523	0.00200535	0.00200515	0.00100284	0.00100269	0.0010025	0	0	0	0.00100285	0.00100276	0.00100268	0.00200509
d__Bacteria	p__Actinobacteriota	c__Actinomycetia	o__Streptosporangiales	f__Streptosporangiaceae	Streptosporangium	Streptosporangium sp. 'caverna'	0.00100234	0.00100244	0.0010023	0.00100223	0.00100198	0.00100192	0	0	0	0.0010027	0.00100243	0.00100243	0.00200545	0.00200465	0.00200461	0.00200529	0.00200529	0.00200483	0	0	0	0.00100343	0.00100358	0.0010034	0	0	0	0.00100359	0.00100391	0.0010038	0.00200523	0.00200535	0.00100258	0.00100284	0.00100269	0.0010025	0	0	0	0.00100285	0	0.00100268	0.00200509
d__Bacteria	p__Actinobacteriota	c__Actinomycetia	o__Streptosporangiales	f__Streptosporangiaceae	Thermobispora	Thermobispora bispora	0.00200467	0.00200487	0.00200459	0	0	0.00100192	0	0	0	0	0	0	0.00100273	0.00100233	0.00100231	0.00100265	0.00100265	0.00100242	0	0	0	0	0	0	0	0	0	0	0	0	0.00100262	0.00100268	0.00100258	0.00100284	0.00100269	0.0010025	0	0	0	0.00100285	0.00100276	0.00100268	0.00100255
d__Bacteria	p__Actinobacteriota	c__Actinomycetia	o__Streptosporangiales	f__Streptosporangiaceae	Actinomadura	Actinomadura sp. WMMB 499	0.00300701	0.00300731	0.00300689	0.00100223	0.00100198	0.00100192	0	0	0	0.0010027	0.00100243	0.00100243	0.00200545	0.00200465	0.00200461	0.00200529	0.00200529	0.00300725	0	0	0	0.00100343	0.00100358	0.0010034	0	0	0	0.00100359	0.00100391	0.0010038	0.00200523	0.00200535	0.00200515	0.00100284	0.00100269	0.0010025	0	0	0	0.00100285	0.00100276	0.00100268	0.00200509
d__Bacteria	p__Actinobacteriota	c__Actinomycetia	o__Streptosporangiales	f__Streptosporangiaceae	Actinomadura	Actinomadura sp. NAK00032	0.00400934	0.00400974	0.00400918	0.00100223	0.00100198	0.00100192	0	0	0	0.0010027	0.00100243	0.00100243	0.00300818	0.00300698	0.00300692	0.00300794	0.00300794	0.00300725	0	0	0	0.00100343	0.00100358	0.0010034	0	0	0	0.00100359	0.00100391	0.0010038	0.00200523	0.00200535	0.00200515	0.00200568	0.00200537	0.00200499	0	0	0	0.00100285	0.00100276	0.00100268	0.00200509
d__Bacteria	p__Actinobacteriota	c__Actinomycetia	o__Streptosporangiales	f__Streptosporangiaceae	Actinomadura	Actinomadura sp. WMMA1423	0.00300701	0.00300731	0.00300689	0.00100223	0.00100198	0.00100192	0	0	0	0.0010027	0.00100243	0.00100243	0.00200545	0.00200465	0.00200461	0.00300794	0.00300794	0.00300725	0	0	0	0.00100343	0.00100358	0.0010034	0	0	0	0.00100359	0.00100391	0.0010038	0.00100262	0.00100268	0.00200515	0.00100284	0.00100269	0.0010025	0	0	0	0.00100285	0.00100276	0.00100268	0.00200509
d__Bacteria	p__Actinobacteriota	c__Actinomycetia	o__Streptosporangiales	f__Streptosporangiaceae	Actinomadura	Actinomadura verrucosospora	0.00200467	0.00200487	0.00200459	0.00100223	0.00100198	0.00100192	0	0	0	0.0010027	0.00100243	0.00100243	0.00300818	0.00200465	0.00200461	0.00300794	0.00300794	0.00400966	0	0	0	0.00100343	0.00100358	0.0010034	0	0	0	0.00100359	0.00100391	0.0010038	0.00200523	0.00200535	0.00200515	0.00200568	0.00200537	0.00200499	0	0	0	0.00100285	0.00100276	0.00200535	0.00300764
d__Bacteria	p__Actinobacteriota	c__Actinomycetia	o__Streptosporangiales	f__Streptosporangiaceae	Thermomonospora	Thermomonospora curvata	0.00200467	0.00200487	0.00200459	0	0	0.00100192	0	0	0	0	0	0	0.00100273	0.00200465	0.00100231	0.00100265	0.00100265	0.00100242	0	0	0	0	0	0	0	0	0	0	0	0	0.00100262	0.00100268	0.00100258	0.00100284	0.00100269	0.0010025	0	0	0	0.00100285	0.00100276	0	0.00100255
d__Bacteria	p__Actinobacteriota	c__Actinomycetia	o__Streptosporangiales	f__Streptosporangiaceae	Thermomonospora	Thermomonospora amylolytica	0.00200467	0.00200487	0.00200459	0.00100223	0.00100198	0.00100192	0	0	0	0.0010027	0.00100243	0.00100243	0.00200545	0.00200465	0.00200461	0.00100265	0.00200529	0.00200483	0	0	0	0	0	0	0	0	0	0	0	0	0.00100262	0.00100268	0.00100258	0.00100284	0.00100269	0.0010025	0	0	0	0.00100285	0.00100276	0.00100268	0.00100255
d__Bacteria	p__Actinobacteriota	c__Actinomycetia	o__Streptosporangiales	f__Streptosporangiaceae	Thermobifida	Thermobifida fusca	0	0	0	0	0	0	0	0	0	0	0	0	0.00100273	0.00100233	0	0.00100265	0.00100265	0	0	0	0	0	0	0	0	0	0	0	0	0	0	0	0	0	0	0	0	0	0	0	0	0	0.00100255
d__Bacteria	p__Actinobacteriota	c__Actinomycetia	o__Streptosporangiales	f__Streptosporangiaceae	Nocardiopsis	Nocardiopsis gilva	0.00200467	0.00200487	0.00200459	0.00100223	0	0	0	0	0	0	0.00100243	0.00100243	0.00100273	0.00100233	0.00100231	0.00100265	0.00100265	0.00100242	0	0	0	0	0	0	0	0	0	0	0	0	0.00100262	0.00100268	0.00100258	0.00100284	0.00100269	0.0010025	0	0	0	0.00100285	0.00100276	0.00100268	0.00100255
d__Bacteria	p__Actinobacteriota	c__Actinomycetia	o__Streptosporangiales	f__Streptosporangiaceae	Nocardiopsis	Nocardiopsis dassonvillei	0.00100234	0.00100244	0.0010023	0.00100223	0.00100198	0.00100192	0	0	0	0.0010027	0.00100243	0.00100243	0.00200545	0.00200465	0.00100231	0.00200529	0.00200529	0.00200483	0	0	0	0.00100343	0.00100358	0.0010034	0	0	0	0	0	0.0010038	0.00200523	0.00100268	0.00200515	0.00100284	0.00100269	0.0010025	0	0	0	0.00100285	0.00100276	0.00100268	0.00200509
d__Bacteria	p__Actinobacteriota	c__Actinomycetia	o__Streptosporangiales	f__Streptosporangiaceae	Streptomonospora	Streptomonospora sp. M2	0.00200467	0.00200487	0.00200459	0.00100223	0.00100198	0.00100192	0	0	0	0	0	0.00100243	0.00200545	0.00100233	0.00200461	0.00100265	0.00100265	0.00200483	0	0	0	0.00100343	0	0	0	0	0	0.00100359	0	0	0.00100262	0.00200535	0.00200515	0.00100284	0.00100269	0.0010025	0	0	0	0.00100285	0.00100276	0.00100268	0.00100255
d__Bacteria	p__Actinobacteriota	c__Actinomycetia	o__Streptosporangiales	f__Streptosporangiaceae	Nocardiopsis	Nocardiopsis alba	0.00100234	0.00100244	0.0010023	0	0	0	0	0	0	0	0	0	0	0	0	0.00100265	0.00100265	0.00100242	0	0	0	0.00100343	0.00100358	0.0010034	0	0	0	0	0	0	0.00100262	0.00100268	0.00100258	0.00100284	0	0	0	0	0	0	0	0	0.00100255
d__Bacteria	p__Actinobacteriota	c__Actinomycetia	o__Streptomycetales	f__Streptomycetaceae	Streptomyces	Streptomyces sp. S8	0.00100234	0	0	0.00100223	0	0	0	0	0	0	0	0	0.00100273	0	0	0.00100265	0	0.00100242	0	0	0	0	0	0	0	0	0	0	0	0	0	0	0	0	0	0	0	0	0	0	0	0	0.00100255
d__Bacteria	p__Actinobacteriota	c__Actinomycetia	o__Streptomycetales	f__Streptomycetaceae	Streptomyces	Streptomyces sp. SN-593	0.00400934	0.00400974	0.00400918	0.00100223	0.00100198	0.00100192	0	0	0	0.0010027	0.00100243	0.00100243	0.00200545	0.00300698	0.00300692	0.00200529	0.00200529	0.00300725	0	0	0	0.00100343	0.00100358	0.0010034	0	0	0	0.00100359	0.00100391	0.0010038	0.00200523	0.00200535	0.00200515	0.00100284	0.00100269	0.0010025	0	0	0	0.00100285	0.00100276	0.00100268	0.00200509
d__Bacteria	p__Actinobacteriota	c__Actinomycetia	o__Streptomycetales	f__Streptomycetaceae	Streptomyces	Streptomyces sp. WAC 01438	0.00100234	0.00100244	0.0010023	0.00100223	0	0	0	0	0	0.0010027	0.00100243	0.00100243	0.00200545	0.00200465	0.00200461	0.00100265	0.00100265	0.00100242	0	0	0	0	0.00100358	0	0	0	0	0	0	0	0.00200523	0.00100268	0.00100258	0.00100284	0.00100269	0.0010025	0	0	0	0	0	0	0.00100255
d__Bacteria	p__Actinobacteriota	c__Actinomycetia	o__Streptomycetales	f__Streptomycetaceae	Streptomyces	Streptomyces sp. TLI_053	0.00300701	0.00300731	0.00300689	0.00100223	0.00100198	0.00100192	0	0	0	0.0010027	0.00100243	0.00100243	0.00200545	0.00200465	0.00300692	0.00200529	0.00200529	0.00300725	0	0	0	0.00200686	0.00100358	0.0010034	0	0	0	0.00100359	0.00100391	0.0010038	0.00200523	0.00200535	0.00300773	0.00200568	0.00200537	0.00200499	0	0	0	0.00100285	0.00100276	0.00200535	0.00200509
d__Bacteria	p__Actinobacteriota	c__Actinomycetia	o__Streptomycetales	f__Streptomycetaceae	Streptomyces	Streptomyces sp. TN58	0.00100234	0.00100244	0.0010023	0	0	0	0	0	0	0	0	0	0.00100273	0.00100233	0.00100231	0.00100265	0.00100265	0.00100242	0	0	0	0	0	0	0	0	0	0	0	0	0.00100262	0.00100268	0.00100258	0.00100284	0.00100269	0.0010025	0	0	0	0	0	0	0.00100255
d__Bacteria	p__Actinobacteriota	c__Actinomycetia	o__Streptomycetales	f__Streptomycetaceae	Streptomyces	Streptomyces sp. RPA4-2	0.00100234	0.00100244	0.0010023	0	0	0	0	0	0	0	0	0	0.00100273	0.00100233	0.00100231	0.00100265	0.00100265	0.00100242	0	0	0	0	0	0	0	0	0	0	0	0	0.00100262	0.00100268	0.00100258	0.00100284	0.00100269	0.0010025	0	0	0	0.00100285	0.00100276	0.00100268	0.00100255
d__Bacteria	p__Actinobacteriota	c__Actinomycetia	o__Streptomycetales	f__Streptomycetaceae	Streptomyces	Streptomyces sp. MOE7	0	0	0	0	0	0	0	0	0	0	0	0	0	0	0	0.00100265	0	0.00100242	0	0	0	0	0	0	0	0	0	0	0	0	0	0	0	0	0	0	0	0	0	0	0	0	0
d__Bacteria	p__Actinobacteriota	c__Actinomycetia	o__Streptomycetales	f__Streptomycetaceae	Streptomyces	Streptomyces sp. QHH-9511	0.00100234	0.00100244	0.0010023	0.00100223	0.00100198	0.00100192	0	0	0	0	0	0	0.00100273	0.00100233	0.00100231	0.00100265	0.00100265	0.00100242	0	0	0	0	0	0	0	0	0	0	0	0	0.00100262	0.00100268	0.00100258	0.00100284	0.00100269	0.0010025	0	0	0	0.00100285	0.00100276	0.00100268	0.00100255
d__Bacteria	p__Actinobacteriota	c__Actinomycetia	o__Streptomycetales	f__Streptomycetaceae	Streptomyces	Streptomyces sp. ASO4wet	0.00100234	0.00100244	0.0010023	0.00100223	0.00100198	0.00100192	0	0	0	0	0	0	0.00100273	0.00100233	0.00100231	0.00100265	0.00100265	0.00100242	0	0	0	0.00100343	0	0.0010034	0	0	0	0	0	0	0.00100262	0.00100268	0.00100258	0.00100284	0.00100269	0.0010025	0	0	0	0.00100285	0.00100276	0.00100268	0.00100255
d__Bacteria	p__Actinobacteriota	c__Actinomycetia	o__Streptomycetales	f__Streptomycetaceae	Streptomyces	Streptomyces sp. So13.3	0.00200467	0.00200487	0.0010023	0	0.00100198	0.00100192	0	0	0	0.0010027	0.00100243	0.00100243	0.00200545	0.00100233	0.00100231	0.00100265	0.00200529	0.00200483	0	0	0	0	0.00100358	0.0010034	0	0	0	0.00100359	0	0.0010038	0.00100262	0.00100268	0.00100258	0.00100284	0.00100269	0.0010025	0	0	0	0	0.00100276	0.00100268	0.00200509
d__Bacteria	p__Actinobacteriota	c__Actinomycetia	o__Streptomycetales	f__Streptomycetaceae	Streptomyces	Streptomyces sp. jing01	0.00100234	0.00100244	0.0010023	0	0	0	0	0	0	0	0.00100243	0.00100243	0.00100273	0.00100233	0.00100231	0.00100265	0.00100265	0.00100242	0	0	0	0	0	0	0	0	0	0	0	0	0.00100262	0.00100268	0.00100258	0	0	0	0	0	0	0	0	0	0.00100255
d__Bacteria	p__Actinobacteriota	c__Actinomycetia	o__Streptomycetales	f__Streptomycetaceae	Streptomyces	Streptomyces sp. DSM 40868	0.00200467	0.00200487	0.00200459	0	0.00100198	0.00100192	0	0	0	0.0010027	0.00100243	0.00100243	0.00100273	0.00100233	0.00100231	0.00100265	0.00100265	0.00100242	0	0	0	0	0	0	0	0	0	0	0	0	0.00100262	0.00100268	0.00100258	0.00100284	0.00100269	0.0010025	0	0	0	0.00100285	0.00100276	0.00100268	0.00100255
d__Bacteria	p__Actinobacteriota	c__Actinomycetia	o__Streptomycetales	f__Streptomycetaceae	Streptomyces	Streptomyces sp. GS7	0.00200467	0.00100244	0.0010023	0	0	0	0	0	0	0.0010027	0.00100243	0.00100243	0.00100273	0.00100233	0.00100231	0.00200529	0.00100265	0.00200483	0	0	0	0	0	0	0	0	0	0	0	0	0.00100262	0.00100268	0.00100258	0.00100284	0.00100269	0.0010025	0	0	0	0.00100285	0.00100276	0.00100268	0.00100255
d__Bacteria	p__Actinobacteriota	c__Actinomycetia	o__Streptomycetales	f__Streptomycetaceae	Streptomyces	Streptomyces sp. 3214.6	0.00300701	0.00300731	0.00300689	0.00100223	0.00100198	0.00100192	0	0	0	0.0010027	0.00100243	0.00100243	0.00300818	0.00200465	0.00200461	0.00100265	0.00200529	0.00200483	0	0	0	0.00100343	0.00100358	0.0010034	0	0	0	0.00100359	0	0	0.00100262	0.00100268	0.00100258	0.00100284	0.00100269	0.0010025	0	0	0	0.0020057	0.00100276	0.00100268	0.00100255
d__Bacteria	p__Actinobacteriota	c__Actinomycetia	o__Streptomycetales	f__Streptomycetaceae	Streptomyces	Streptomyces sp. SYP-A7193	0.00100234	0.00100244	0.0010023	0	0	0	0	0	0	0	0	0	0.00100273	0.00100233	0.00100231	0.00100265	0.00100265	0.00100242	0	0	0	0	0	0	0	0	0	0	0	0	0.00100262	0.00100268	0.00100258	0.00100284	0.00100269	0.0010025	0	0	0	0	0.00100276	0.00100268	0.00100255
d__Bacteria	p__Actinobacteriota	c__Actinomycetia	o__Streptomycetales	f__Streptomycetaceae	Streptomyces	Streptomyces sp. CMB-StM0423	0.00200467	0.00200487	0.00200459	0.00100223	0.00100198	0.00100192	0	0	0	0.0010027	0.00100243	0.00100243	0.00100273	0.00100233	0.00100231	0.00100265	0.00100265	0.00100242	0	0	0	0.00100343	0.00100358	0.0010034	0	0	0	0	0	0	0.00100262	0.00100268	0.00100258	0.00100284	0.00100269	0.0010025	0	0	0	0.00100285	0.00100276	0	0.00100255
d__Bacteria	p__Actinobacteriota	c__Actinomycetia	o__Streptomycetales	f__Streptomycetaceae	Streptomyces	Streptomyces sp. 769	0.00100234	0.00100244	0.0010023	0	0	0	0	0	0	0	0	0	0.00100273	0	0.00100231	0.00100265	0.00100265	0.00100242	0	0	0	0	0	0	0	0	0	0	0	0	0.00100262	0	0.00100258	0	0	0	0	0	0	0.00100285	0.00100276	0.00100268	0.00100255
d__Bacteria	p__Actinobacteriota	c__Actinomycetia	o__Streptomycetales	f__Streptomycetaceae	Streptomyces	Streptomyces sp. CdTB01	0.00200467	0.00200487	0.00200459	0.00100223	0.00100198	0.00100192	0	0	0	0.0010027	0.00100243	0.00100243	0.00200545	0.00100233	0.00100231	0.00200529	0.00100265	0.00200483	0	0	0	0.00100343	0	0.0010034	0	0	0	0.00100359	0.00100391	0.0010038	0.00100262	0.00200535	0.00100258	0.00100284	0.00100269	0.0010025	0	0	0	0.00100285	0.00100276	0.00100268	0.00200509
d__Bacteria	p__Actinobacteriota	c__Actinomycetia	o__Streptomycetales	f__Streptomycetaceae	Streptomyces	Streptomyces sp. YIM 121038	0.00200467	0.00200487	0.00200459	0	0.00100198	0.00100192	0	0	0	0	0	0	0.00200545	0.00100233	0.00200461	0.00100265	0.00100265	0.00100242	0	0	0	0	0	0	0	0	0	0	0	0	0.00200523	0.00100268	0.00100258	0.00100284	0.00100269	0.0010025	0	0	0	0.00100285	0.00100276	0.00100268	0.00100255
d__Bacteria	p__Actinobacteriota	c__Actinomycetia	o__Streptomycetales	f__Streptomycetaceae	Streptomyces	Streptomyces sp. Tu 2975	0.00100234	0.00100244	0.0010023	0	0	0	0	0	0	0	0	0	0.00100273	0	0.00100231	0.00100265	0.00100265	0.00100242	0	0	0	0	0	0	0	0	0	0	0	0	0.00100262	0.00100268	0.00100258	0	0	0	0	0	0	0	0	0	0.00100255
d__Bacteria	p__Actinobacteriota	c__Actinomycetia	o__Streptomycetales	f__Streptomycetaceae	Streptomyces	Streptomyces sp. NA04227	0.00100234	0.00100244	0.0010023	0.00100223	0.00100198	0.00100192	0	0	0	0.0010027	0.00100243	0	0.00100273	0.00100233	0.00100231	0.00100265	0.00100265	0.00100242	0	0	0	0	0.00100358	0.0010034	0	0	0	0	0	0	0.00100262	0.00100268	0.00100258	0.00100284	0.00100269	0.0010025	0	0	0	0	0	0.00100268	0.00200509
d__Bacteria	p__Actinobacteriota	c__Actinomycetia	o__Streptomycetales	f__Streptomycetaceae	Streptomyces	Streptomyces sp. RTd22	0.00100234	0.00200487	0.0010023	0.00100223	0.00100198	0.00100192	0	0	0	0.0010027	0.00100243	0.00100243	0.00100273	0.00200465	0.00200461	0.00200529	0.00200529	0.00200483	0	0	0	0.00100343	0.00100358	0.0010034	0	0	0	0	0	0	0.00100262	0.00100268	0.00100258	0.00100284	0.00100269	0.0010025	0	0	0	0.00100285	0.00100276	0.00100268	0.00100255
d__Bacteria	p__Actinobacteriota	c__Actinomycetia	o__Streptomycetales	f__Streptomycetaceae	Streptomyces	Streptomyces sp. Mg1	0.00100234	0.00100244	0.0010023	0.00100223	0.00100198	0	0	0	0	0	0	0	0.00100273	0.00100233	0.00100231	0.00100265	0.00100265	0.00100242	0	0	0	0	0	0	0	0	0	0	0	0	0.00100262	0.00100268	0.00100258	0.00100284	0.00100269	0.0010025	0	0	0	0	0	0.00100268	0.00100255
d__Bacteria	p__Actinobacteriota	c__Actinomycetia	o__Streptomycetales	f__Streptomycetaceae	Streptomyces	Streptomyces sp. 2323.1	0.00100234	0.00100244	0.0010023	0	0	0	0	0	0	0.0010027	0	0	0.00100273	0.00100233	0.00100231	0.00100265	0.00100265	0.00100242	0	0	0	0	0	0	0	0	0	0	0	0	0.00100262	0.00100268	0.00100258	0.00100284	0	0	0	0	0	0	0	0	0.00100255
d__Bacteria	p__Actinobacteriota	c__Actinomycetia	o__Streptomycetales	f__Streptomycetaceae	Streptomyces	Streptomyces sp. CRXT-Y-14	0.00200467	0.00200487	0.00200459	0.00100223	0.00100198	0.00100192	0	0	0	0.0010027	0.00100243	0.00100243	0.00200545	0.00200465	0.00200461	0.00200529	0.00200529	0.00200483	0	0	0	0.00100343	0	0.0010034	0	0	0	0	0.00100391	0	0.00100262	0.00100268	0.00100258	0.00100284	0.00100269	0.0010025	0	0	0	0.00100285	0.00100276	0.00100268	0.00100255
d__Bacteria	p__Actinobacteriota	c__Actinomycetia	o__Streptomycetales	f__Streptomycetaceae	Streptomyces	Streptomyces sp. NHF165	0.00400934	0.00400974	0.00400918	0.00100223	0.00100198	0.00100192	0	0	0	0.0010027	0.00100243	0.00100243	0.00200545	0.00300698	0.00200461	0.00200529	0.00200529	0.00200483	0	0	0	0.00100343	0	0.0010034	0	0	0	0.00100359	0.00100391	0.0010038	0.00100262	0.00100268	0.00200515	0.00100284	0.00100269	0.0010025	0	0	0	0.00100285	0.00100276	0.00100268	0.00200509
d__Bacteria	p__Actinobacteriota	c__Actinomycetia	o__Streptomycetales	f__Streptomycetaceae	Streptomyces	Streptomyces sp. Z423-1	0.00100234	0.00100244	0.0010023	0	0	0	0	0	0	0.0010027	0	0	0.00200545	0.00200465	0.00100231	0.00100265	0.00100265	0.00100242	0	0	0	0	0	0	0	0	0	0	0	0	0.00100262	0.00100268	0.00100258	0.00100284	0.00100269	0.0010025	0	0	0	0	0	0	0.00100255
d__Bacteria	p__Actinobacteriota	c__Actinomycetia	o__Streptomycetales	f__Streptomycetaceae	Streptomyces	Streptomyces lividans	0.569327	0.611486	0.6114	0.287641	0.276548	0.274527	0.0200443	0.0200475	0.0110239	0.165445	0.148359	0.154374	1.74274	1.75206	1.77809	0.642697	0.817157	0.883128	0.0180285	0.0180279	0.0200319	0.138474	0.132473	0.121412	0.0531328	0.0521308	0.0501218	0.300074	0.318238	0.216822	1.02768	1.07186	1.13391	0.602706	0.545462	0.552375	0.0110212	0.012023	0.010019	0.167476	0.175483	0.187501	0.42909
d__Bacteria	p__Actinobacteriota	c__Actinomycetia	o__Streptomycetales	f__Streptomycetaceae	Streptomyces	Streptomyces finlayi	0.00100234	0.00100244	0.0010023	0	0	0	0	0	0	0	0	0	0	0	0	0.00100265	0	0	0	0	0	0	0	0	0	0	0	0	0	0	0.00100262	0.00100268	0.00100258	0	0	0	0	0	0	0	0	0	0.00100255
d__Bacteria	p__Actinobacteriota	c__Actinomycetia	o__Streptomycetales	f__Streptomycetaceae	Streptomyces	Streptomyces lydicus	0.00300701	0.00300731	0.00400918	0.00100223	0.00100198	0.00100192	0	0	0	0.0010027	0.00100243	0.00100243	0.00401091	0.0040093	0.00400922	0.00300794	0.00300794	0.00300725	0	0	0	0.00100343	0.00100358	0.0010034	0	0	0	0.00100359	0.00100391	0.0010038	0.00300785	0.00300803	0.00300773	0.00200568	0.00200537	0.00200499	0	0	0	0.00100285	0.00100276	0.00100268	0.00200509
d__Bacteria	p__Actinobacteriota	c__Actinomycetia	o__Streptomycetales	f__Streptomycetaceae	Streptomyces	Streptomyces pluripotens	0.00100234	0.00100244	0.0010023	0	0	0	0	0	0	0	0	0	0.00100273	0.00100233	0.00200461	0.00100265	0.00100265	0.00100242	0	0	0	0	0	0	0	0	0	0	0	0	0.00100262	0.00100268	0.00100258	0.00100284	0.00100269	0.0010025	0	0	0	0	0	0	0.00100255
d__Bacteria	p__Actinobacteriota	c__Actinomycetia	o__Streptomycetales	f__Streptomycetaceae	Streptomyces	Streptomyces subrutilus	0.00100234	0.00100244	0.0010023	0	0	0	0	0	0	0	0	0.00100243	0.00100273	0.00100233	0.00100231	0.00100265	0.00100265	0.00100242	0	0	0	0.00100343	0.00100358	0.0010034	0	0	0	0	0	0	0.00200523	0.00200535	0.00100258	0.00100284	0.00100269	0.0010025	0	0	0	0.00100285	0.00100276	0.00100268	0.00100255
d__Bacteria	p__Actinobacteriota	c__Actinomycetia	o__Streptomycetales	f__Streptomycetaceae	Streptomyces	Streptomyces autolyticus	0	0	0	0	0	0	0	0	0	0	0	0	0	0	0	0	0	0	0	0	0	0	0	0	0	0	0	0	0	0	0	0	0	0	0	0	0	0	0	0	0	0	0
d__Bacteria	p__Actinobacteriota	c__Actinomycetia	o__Streptomycetales	f__Streptomycetaceae	Streptomyces	Streptomyces vinaceus	0.00100234	0.00100244	0.00200459	0	0	0	0	0	0	0.0010027	0.00100243	0.00100243	0.00100273	0.00100233	0.00100231	0.00100265	0.00100265	0.00200483	0	0	0	0	0	0	0	0	0	0	0	0	0.00100262	0.00100268	0.00100258	0.00100284	0.00100269	0.0010025	0	0	0	0.00100285	0.00100276	0.00100268	0.00100255
d__Bacteria	p__Actinobacteriota	c__Actinomycetia	o__Streptomycetales	f__Streptomycetaceae	Streptomyces	Streptomyces gilvosporeus	0.00200467	0.00300731	0.00300689	0	0	0	0	0	0	0	0	0.00100243	0.00100273	0.00100233	0.00100231	0.00100265	0.00100265	0.00100242	0	0	0	0.00100343	0.00100358	0	0	0	0	0	0	0	0.00100262	0.00100268	0.00100258	0.00100284	0.00100269	0.0010025	0	0	0	0.00100285	0.00100276	0.00100268	0.00100255
d__Bacteria	p__Actinobacteriota	c__Actinomycetia	o__Streptomycetales	f__Streptomycetaceae	Streptomyces	Streptomyces aquilus	0.00200467	0.00200487	0.00200459	0.00100223	0.00100198	0.00100192	0	0	0	0.0010027	0.00100243	0.00100243	0.00100273	0.00200465	0.00200461	0.00200529	0.00200529	0.00200483	0	0	0	0.00100343	0.00100358	0.0010034	0	0	0	0.00100359	0.00100391	0.0010038	0.00200523	0.00200535	0.00200515	0.00100284	0.00100269	0.0010025	0	0	0	0.0020057	0.00200552	0.00200535	0.00200509
d__Bacteria	p__Actinobacteriota	c__Actinomycetia	o__Streptomycetales	f__Streptomycetaceae	Streptomyces	Streptomyces harbinensis	0.00100234	0.00100244	0.0010023	0.00100223	0.00100198	0.00100192	0	0	0	0	0	0	0.00100273	0.00100233	0.00100231	0.00100265	0.00100265	0.00100242	0	0	0	0.00100343	0.00100358	0.0010034	0	0	0	0	0	0	0.00100262	0.00100268	0.00100258	0.00100284	0.00100269	0.0010025	0	0	0	0.0020057	0.00200552	0.00200535	0.00100255
d__Bacteria	p__Actinobacteriota	c__Actinomycetia	o__Streptomycetales	f__Streptomycetaceae	Streptomyces	Streptomyces avermitilis	0.00100234	0.00100244	0.0010023	0	0	0	0	0	0	0.0010027	0.00100243	0.00100243	0.00100273	0.00100233	0.00100231	0.00100265	0.00100265	0.00100242	0	0	0	0	0.00100358	0	0	0	0	0	0	0	0.00100262	0.00100268	0.00100258	0.00100284	0.00100269	0.0010025	0	0	0	0.00100285	0.00100276	0.00100268	0.00100255
d__Bacteria	p__Actinobacteriota	c__Actinomycetia	o__Streptomycetales	f__Streptomycetaceae	Streptomyces	Streptomyces tsukubensis	0.00300701	0.00300731	0.00300689	0	0.00100198	0.00100192	0	0	0	0	0.00100243	0.00100243	0.00200545	0.00200465	0.00200461	0.00200529	0.00200529	0.00200483	0	0	0	0.00100343	0	0.0010034	0	0	0	0.00100359	0.00100391	0.0010038	0.00200523	0.00100268	0.00100258	0.00100284	0.00100269	0.0010025	0	0	0	0.00100285	0.00100276	0.00100268	0.00200509
d__Bacteria	p__Actinobacteriota	c__Actinomycetia	o__Streptomycetales	f__Streptomycetaceae	Streptomyces	Streptomyces venezuelae	0.0110257	0.0100244	0.0110252	0.0030067	0.00400794	0.00300577	0	0	0	0.00300809	0.00300728	0.00300728	0.01103	0.0100233	0.0110254	0.00802118	0.00802118	0.00801933	0	0	0	0.0030103	0.00200717	0.0020068	0.00100251	0.00100252	0.00100244	0.00301078	0.00301172	0.00301141	0.00902355	0.0100268	0.00902319	0.00601703	0.00501344	0.00501248	0	0	0	0.00300854	0.00300827	0.00300803	0.00701783
d__Bacteria	p__Actinobacteriota	c__Actinomycetia	o__Streptomycetales	f__Streptomycetaceae	Streptomyces	Streptomyces luteoverticillatus	0.00100234	0.00100244	0.0010023	0	0	0	0	0	0	0	0	0	0.00100273	0.00100233	0.00100231	0.00100265	0.00100265	0.00200483	0	0	0	0	0	0	0	0	0	0.00100359	0.00100391	0.0010038	0.00200523	0.00200535	0.00200515	0.00100284	0.00100269	0.0010025	0	0	0	0	0	0	0.00100255
d__Bacteria	p__Actinobacteriota	c__Actinomycetia	o__Streptomycetales	f__Streptomycetaceae	Streptomyces	Streptomyces spectabilis	0.00200467	0.00200487	0.0010023	0.00100223	0.00100198	0.00100192	0	0	0	0.0010027	0.00100243	0.00100243	0.00200545	0.00200465	0.00200461	0.00200529	0.00200529	0.00200483	0	0	0	0.00100343	0.00100358	0.0010034	0	0	0	0.00100359	0.00100391	0.0010038	0.00200523	0.00200535	0.00200515	0.00100284	0.00100269	0.0010025	0	0	0	0.00100285	0.00100276	0.00100268	0.00200509
d__Bacteria	p__Actinobacteriota	c__Actinomycetia	o__Streptomycetales	f__Streptomycetaceae	Streptomyces	Streptomyces nigra	0.00200467	0.00200487	0.00200459	0.00100223	0.00100198	0.00100192	0	0	0	0.0010027	0	0	0.00100273	0.00100233	0.00100231	0.00100265	0.00100265	0.00100242	0	0	0	0	0	0	0	0	0	0	0	0	0.00100262	0.00100268	0.00100258	0.00100284	0.00100269	0.0010025	0	0	0	0	0	0	0.00100255
d__Bacteria	p__Actinobacteriota	c__Actinomycetia	o__Streptomycetales	f__Streptomycetaceae	Streptomyces	Streptomyces buecherae	0.00200467	0.00200487	0.0010023	0.00100223	0.00100198	0.00100192	0	0	0	0.0010027	0.00100243	0.00100243	0.00200545	0.00200465	0.00200461	0.00300794	0.00200529	0.00300725	0	0	0	0.00100343	0.00100358	0.0010034	0	0	0	0.00100359	0.00100391	0.0010038	0.00200523	0.00200535	0.00200515	0.00100284	0.00100269	0.00200499	0	0	0	0.00100285	0.00100276	0.00100268	0.00300764
d__Bacteria	p__Actinobacteriota	c__Actinomycetia	o__Streptomycetales	f__Streptomycetaceae	Streptomyces	Streptomyces scabiei	0.00100234	0.00100244	0.00200459	0.00100223	0.00100198	0.00100192	0	0	0	0.0010027	0.00100243	0.00100243	0.00200545	0.00200465	0.00200461	0.00100265	0.00100265	0.00100242	0	0	0	0	0.00100358	0.0010034	0	0	0	0	0	0	0.00200523	0.00200535	0.00200515	0.00100284	0.00100269	0.0010025	0	0	0	0.00100285	0.00100276	0.00100268	0.00100255
d__Bacteria	p__Actinobacteriota	c__Actinomycetia	o__Streptomycetales	f__Streptomycetaceae	Streptomyces	Streptomyces seoulensis	0.00200467	0.00200487	0.00200459	0.00100223	0.00100198	0.00100192	0	0	0	0.0010027	0.00100243	0.00100243	0.00300818	0.00300698	0.00300692	0.00200529	0.00300794	0.00300725	0	0	0	0.00100343	0.00100358	0.0010034	0	0	0	0.00100359	0.00100391	0.0010038	0.00300785	0.00300803	0.00300773	0.00200568	0.00200537	0.00200499	0	0	0	0.00100285	0.00100276	0.00100268	0.00200509
d__Bacteria	p__Actinobacteriota	c__Actinomycetia	o__Streptomycetales	f__Streptomycetaceae	Streptomyces	Streptomyces asterosporus	0.00200467	0.00200487	0.00200459	0	0	0	0	0	0	0	0	0	0.00200545	0.00200465	0.00200461	0.00100265	0.00100265	0.00100242	0	0	0	0.00100343	0.00100358	0.0010034	0	0	0	0	0	0	0.00100262	0.00100268	0.00100258	0.00100284	0.00100269	0.0010025	0	0	0	0	0	0	0.00100255
d__Bacteria	p__Actinobacteriota	c__Actinomycetia	o__Streptomycetales	f__Streptomycetaceae	Streptomyces	Streptomyces albus	0.00300701	0.00300731	0.00300689	0.00100223	0.00100198	0.00100192	0	0	0	0.0010027	0.00100243	0.00100243	0.00300818	0.00300698	0.00200461	0.00300794	0.00200529	0.00200483	0	0	0	0.00100343	0.00100358	0.0010034	0	0	0	0.00100359	0.00100391	0.0010038	0.00200523	0.00200535	0.00200515	0.00200568	0.00200537	0.00200499	0	0	0	0.00100285	0.00100276	0.00100268	0.00200509
d__Bacteria	p__Actinobacteriota	c__Actinomycetia	o__Streptomycetales	f__Streptomycetaceae	Streptomyces	Streptomyces griseus	0.00200467	0.00200487	0.0010023	0.00100223	0.00100198	0.00100192	0	0	0	0.0010027	0.00100243	0.00100243	0.00200545	0.00200465	0.00200461	0.00100265	0.00100265	0.00200483	0	0	0	0.00100343	0.00100358	0.0010034	0	0	0	0.00100359	0.00100391	0.0010038	0.00200523	0.00200535	0.00200515	0.00100284	0.00100269	0.0010025	0	0	0	0.00100285	0.00100276	0.00100268	0.00200509
d__Bacteria	p__Actinobacteriota	c__Actinomycetia	o__Streptomycetales	f__Streptomycetaceae	Streptomyces	Streptomyces broussonetiae	0.00100234	0.00100244	0.0010023	0.00100223	0.00100198	0.00100192	0	0	0	0.0010027	0.00100243	0	0.00200545	0.00100233	0.00200461	0.00100265	0.00100265	0.00100242	0	0	0	0	0	0	0	0	0	0	0	0	0.00100262	0.00100268	0.00100258	0.00100284	0.00100269	0.0010025	0	0	0	0	0	0	0.00100255
d__Bacteria	p__Actinobacteriota	c__Actinomycetia	o__Streptomycetales	f__Streptomycetaceae	Streptomyces	Streptomyces hygroscopicus	0.00300701	0.00200487	0.00300689	0	0.00100198	0.00100192	0	0	0	0.0010027	0.00100243	0.00100243	0.00200545	0.00200465	0.00200461	0.00200529	0.00100265	0.00200483	0	0	0	0.00100343	0.00100358	0.0010034	0	0	0	0.00100359	0.00100391	0.0010038	0.00200523	0.00200535	0.00200515	0.00100284	0.00100269	0.0010025	0	0	0	0.00100285	0.00100276	0.00100268	0.00200509
d__Bacteria	p__Actinobacteriota	c__Actinomycetia	o__Streptomycetales	f__Streptomycetaceae	Streptomyces	Streptomyces qinzhouensis	0	0.00100244	0.0010023	0	0	0	0	0	0	0	0	0	0.00100273	0.00200465	0.00100231	0.00100265	0.00100265	0.00100242	0	0	0	0	0	0	0	0	0	0	0	0	0.00100262	0.00100268	0.00100258	0.00100284	0.00100269	0.0010025	0	0	0	0.00100285	0.00100276	0.00100268	0.00100255
d__Bacteria	p__Actinobacteriota	c__Actinomycetia	o__Streptomycetales	f__Streptomycetaceae	Streptomyces	Streptomyces bingchenggensis	0.00300701	0.00300731	0.00300689	0.00100223	0.00100198	0.00100192	0	0	0	0.0010027	0.00100243	0.00100243	0.00200545	0.00200465	0.00300692	0.00200529	0.00200529	0.00200483	0	0	0	0.00100343	0.00100358	0.0010034	0	0	0	0.00100359	0.00100391	0.0010038	0.00200523	0.00200535	0.00200515	0.00100284	0.00100269	0.0010025	0	0	0	0.0020057	0.00200552	0.00200535	0.00200509
d__Bacteria	p__Actinobacteriota	c__Actinomycetia	o__Streptomycetales	f__Streptomycetaceae	Streptomyces	Streptomyces cadmiisoli	0.00100234	0.00100244	0.0010023	0.00100223	0.00100198	0.00100192	0	0	0	0.0010027	0	0.00100243	0.00100273	0.00100233	0.00100231	0.00100265	0.00100265	0.00100242	0	0	0	0	0	0	0	0	0	0	0	0	0.00100262	0.00100268	0.00100258	0.00100284	0.00100269	0.0010025	0	0	0	0.00100285	0.00100276	0.00100268	0.00100255
d__Bacteria	p__Actinobacteriota	c__Actinomycetia	o__Streptomycetales	f__Streptomycetaceae	Streptomyces	Streptomyces cyaneogriseus	0	0	0	0.00100223	0.00100198	0.00100192	0	0	0	0	0	0	0.00100273	0.00100233	0.00100231	0.00100265	0.00100265	0.00100242	0	0	0	0	0	0	0	0	0	0	0	0	0.00100262	0.00100268	0.00100258	0.00100284	0	0	0	0	0	0	0	0	0.00100255
d__Bacteria	p__Actinobacteriota	c__Actinomycetia	o__Streptomycetales	f__Streptomycetaceae	Streptomyces	Streptomyces antibioticus	0.00100234	0.00100244	0.0010023	0.00100223	0.00100198	0.00100192	0	0	0	0.0010027	0.00100243	0.00100243	0.00200545	0.00200465	0.00200461	0.00100265	0.00100265	0.00100242	0	0	0	0.00100343	0	0.0010034	0	0	0	0	0.00100391	0.0010038	0.00100262	0.00100268	0.00100258	0.00100284	0.00100269	0.0010025	0	0	0	0.00100285	0.00100276	0.00100268	0.00200509
d__Bacteria	p__Actinobacteriota	c__Actinomycetia	o__Streptomycetales	f__Streptomycetaceae	Streptomyces	Streptomyces tirandamycinicus	0.00100234	0.00100244	0.0010023	0	0	0	0	0	0	0	0.00100243	0.00100243	0.00100273	0.00100233	0.00100231	0.00100265	0.00100265	0.00100242	0	0	0	0	0	0	0	0	0	0	0	0	0.00100262	0.00100268	0.00100258	0.00100284	0.00100269	0.0010025	0	0	0	0	0	0	0.00100255
d__Bacteria	p__Actinobacteriota	c__Actinomycetia	o__Streptomycetales	f__Streptomycetaceae	Streptomyces	Streptomyces ficellus	0.00100234	0.00100244	0.0010023	0	0	0	0	0	0	0.0010027	0.00100243	0.00100243	0.00100273	0.00100233	0.00100231	0.00100265	0.00100265	0.00100242	0	0	0	0	0	0	0	0	0	0	0	0	0.00100262	0.00100268	0.00100258	0.00100284	0.00100269	0.0010025	0	0	0	0	0	0	0.00100255
d__Bacteria	p__Actinobacteriota	c__Actinomycetia	o__Streptomycetales	f__Streptomycetaceae	Streptomyces	Streptomyces griseoviridis	0.00200467	0.00200487	0.00200459	0	0.00100198	0.00100192	0	0	0	0	0.00100243	0	0.00200545	0.00200465	0.00200461	0.00100265	0.00100265	0.00100242	0	0	0	0.00100343	0	0	0	0	0	0	0	0	0.00100262	0.00100268	0.00100258	0.00100284	0.00100269	0.0010025	0	0	0	0.00100285	0.00100276	0.00100268	0.00100255
d__Bacteria	p__Actinobacteriota	c__Actinomycetia	o__Streptomycetales	f__Streptomycetaceae	Streptomyces	Streptomyces katrae	0.00100234	0.00100244	0.0010023	0	0	0	0	0	0	0	0	0	0.00100273	0.00100233	0.00100231	0.00100265	0.00100265	0.00100242	0	0	0	0	0	0	0	0	0	0	0	0	0.00100262	0.00100268	0.00100258	0.00100284	0.00100269	0.0010025	0	0	0	0.00100285	0.00100276	0.00100268	0.00200509
d__Bacteria	p__Actinobacteriota	c__Actinomycetia	o__Streptomycetales	f__Streptomycetaceae	Streptomyces	Streptomyces lavendulae	0.00200467	0.00200487	0.0010023	0.00100223	0.00100198	0.00100192	0	0	0	0.0010027	0.00100243	0.00100243	0.00200545	0.00200465	0.00200461	0.00100265	0.00100265	0.00100242	0	0	0	0.00100343	0.00100358	0	0	0	0	0	0	0	0.00100262	0.00100268	0.00200515	0.00100284	0.00100269	0.0010025	0	0	0	0.00100285	0.00100276	0.00100268	0.00100255
d__Bacteria	p__Actinobacteriota	c__Actinomycetia	o__Streptomycetales	f__Streptomycetaceae	Streptomyces	Streptomyces fulvissimus	0.00100234	0.00100244	0.0010023	0.00100223	0.00100198	0.00100192	0	0	0	0.0010027	0.00100243	0.00100243	0.00200545	0.00100233	0.00200461	0.00100265	0.00100265	0.00100242	0	0	0	0	0	0	0	0	0	0	0.00100391	0.0010038	0.00200523	0.00200535	0.00200515	0.00100284	0.00100269	0.0010025	0	0	0	0.00100285	0.00100276	0.00100268	0.00100255
d__Bacteria	p__Actinobacteriota	c__Actinomycetia	o__Streptomycetales	f__Streptomycetaceae	Streptomyces	Streptomyces olivoreticuli	0.00200467	0.00200487	0.00200459	0	0	0	0	0	0	0	0.00100243	0	0.00100273	0.00100233	0.00100231	0.00100265	0.00100265	0.00100242	0	0	0	0.00100343	0.00100358	0.0010034	0	0	0	0.00100359	0.00100391	0	0.00200523	0.00200535	0.00200515	0.00100284	0.00100269	0.0010025	0	0	0	0	0.00100276	0	0.00100255
d__Bacteria	p__Actinobacteriota	c__Actinomycetia	o__Streptomycetales	f__Streptomycetaceae	Streptomyces	Streptomyces hundungensis	0.00100234	0.00100244	0.0010023	0	0.00100198	0	0	0	0	0	0	0	0.00100273	0.00100233	0.00100231	0.00100265	0.00100265	0.00200483	0	0	0	0	0	0	0	0	0	0	0	0	0.00100262	0.00100268	0.00100258	0.00100284	0.00100269	0.0010025	0	0	0	0	0.00100276	0.00100268	0.00100255
d__Bacteria	p__Actinobacteriota	c__Actinomycetia	o__Streptomycetales	f__Streptomycetaceae	Streptomyces	Streptomyces phaeolivaceus	0.00100234	0.00100244	0.0010023	0	0	0	0	0	0	0	0	0	0.00200545	0.00100233	0.00100231	0.00100265	0.00100265	0.00100242	0	0	0	0	0	0	0	0	0	0	0	0	0.00100262	0.00100268	0.00100258	0.00100284	0.00100269	0.0010025	0	0	0	0.00100285	0.00100276	0.00100268	0.00100255
d__Bacteria	p__Actinobacteriota	c__Actinomycetia	o__Streptomycetales	f__Streptomycetaceae	Streptomyces	Streptomyces cattleya	0.00100234	0.00100244	0.0010023	0	0	0.00100192	0	0	0	0.0010027	0.00100243	0.00100243	0.00100273	0.00200465	0.00200461	0.00200529	0.00100265	0.00100242	0	0	0	0	0	0	0	0	0	0	0	0	0.00100262	0.00100268	0.00100258	0.00100284	0.00100269	0.0010025	0	0	0	0.00100285	0.00100276	0.00100268	0.00200509
d__Bacteria	p__Actinobacteriota	c__Actinomycetia	o__Streptomycetales	f__Streptomycetaceae	Streptomyces	Streptomyces albulus	0.00200467	0.00200487	0.00200459	0.00100223	0.00100198	0	0	0	0	0	0.00100243	0.00100243	0.00200545	0.00200465	0.00200461	0.00100265	0.00100265	0.00100242	0	0	0	0	0	0	0	0	0	0	0.00100391	0	0.00200523	0.00200535	0.00200515	0.00100284	0.00100269	0.0010025	0	0	0	0.00100285	0.00100276	0.00100268	0.00100255
d__Bacteria	p__Actinobacteriota	c__Actinomycetia	o__Streptomycetales	f__Streptomycetaceae	Streptomyces	Streptomyces niveus	0.00200467	0.00200487	0.00200459	0.00100223	0.00100198	0.00100192	0	0	0	0.0010027	0.00100243	0.00100243	0.00200545	0.00300698	0.00300692	0.00200529	0.00200529	0.00200483	0	0	0	0.00100343	0.00100358	0.0010034	0	0	0	0.00100359	0.00100391	0.0010038	0.00200523	0.00300803	0.00200515	0.00100284	0.00100269	0.00200499	0	0	0	0.00100285	0.00100276	0.00100268	0.00200509
d__Bacteria	p__Actinobacteriota	c__Actinomycetia	o__Streptomycetales	f__Streptomycetaceae	Streptomyces	Streptomyces griseochromogenes	0.00200467	0.00200487	0.00200459	0.00100223	0	0	0	0	0	0	0	0	0.00100273	0.00100233	0.00100231	0.00100265	0.00100265	0.00100242	0	0	0	0	0	0	0	0	0	0	0	0	0.00100262	0.00100268	0.00100258	0.00100284	0.00100269	0.0010025	0	0	0	0	0.00100276	0	0.00200509
d__Bacteria	p__Actinobacteriota	c__Actinomycetia	o__Streptomycetales	f__Streptomycetaceae	Streptomyces	Streptomyces griseorubiginosus	0.00100234	0.00100244	0.0010023	0.00100223	0.00100198	0.00100192	0	0	0	0	0	0.00100243	0.00200545	0.00200465	0.00200461	0.00200529	0.00200529	0.00200483	0	0	0	0	0.00100358	0	0	0	0	0.00100359	0.00100391	0.0010038	0.00200523	0.00200535	0.00300773	0.00100284	0.00100269	0.0010025	0	0	0	0.00100285	0.00100276	0.00100268	0.00200509
d__Bacteria	p__Actinobacteriota	c__Actinomycetia	o__Streptomycetales	f__Streptomycetaceae	Streptomyces	Streptomyces chartreusis	0.00400934	0.00300731	0.00300689	0.00100223	0.00100198	0.00100192	0	0	0	0.0010027	0.00100243	0.00200485	0.00300818	0.00200465	0.00300692	0.00200529	0.00200529	0.00200483	0	0	0	0.00100343	0.00100358	0.0010034	0	0	0	0.00100359	0.00100391	0.0010038	0.00200523	0.00200535	0.00300773	0.00200568	0.00100269	0.0010025	0	0	0	0.00100285	0.00100276	0.00100268	0.00200509
d__Bacteria	p__Actinobacteriota	c__Actinomycetia	o__Streptomycetales	f__Streptomycetaceae	Streptomyces	Streptomyces clavuligerus	0.00200467	0.00200487	0.00200459	0.00100223	0.00100198	0.00100192	0	0	0	0.0010027	0.00100243	0.00100243	0.00100273	0.00100233	0.00100231	0.00100265	0.00100265	0.00100242	0	0	0	0	0	0	0	0	0	0.00100359	0	0	0.00100262	0.00100268	0.00100258	0.00100284	0.00100269	0.0010025	0	0	0	0.00100285	0.00100276	0.00100268	0.00200509
d__Bacteria	p__Actinobacteriota	c__Actinomycetia	o__Streptomycetales	f__Streptomycetaceae	Streptomyces	Streptomyces lunaelactis	0.00300701	0.00300731	0.00300689	0	0	0	0	0	0	0	0	0	0.00100273	0.00100233	0.00100231	0.00100265	0.00100265	0.00100242	0	0	0	0	0.00100358	0.0010034	0	0	0	0	0	0	0.00100262	0.00100268	0.00100258	0.00100284	0.00100269	0.0010025	0	0	0	0.00100285	0.00100276	0.00100268	0.00100255
d__Bacteria	p__Actinobacteriota	c__Actinomycetia	o__Streptomycetales	f__Streptomycetaceae	Streptomyces	Streptomyces tendae	0.00200467	0.00200487	0.00200459	0	0	0	0	0	0	0	0	0	0.00100273	0.00100233	0.00100231	0.00100265	0.00100265	0.00100242	0	0	0	0	0	0	0	0	0	0	0	0	0.00100262	0.00100268	0.00100258	0.00100284	0.00100269	0	0	0	0	0.00100285	0.00100276	0.00100268	0.00100255
d__Bacteria	p__Actinobacteriota	c__Actinomycetia	o__Streptomycetales	f__Streptomycetaceae	Streptomyces	Streptomyces davaonensis	0.00100234	0.00100244	0.0010023	0	0	0	0	0	0	0	0	0	0.00100273	0.00100233	0.00100231	0.00100265	0.00100265	0.00100242	0	0	0	0	0	0	0	0	0	0	0	0	0.00100262	0.00100268	0.00100258	0.00100284	0.00100269	0.0010025	0	0	0	0.00100285	0.00100276	0.00100268	0.00100255
d__Bacteria	p__Actinobacteriota	c__Actinomycetia	o__Streptomycetales	f__Streptomycetaceae	Streptomyces	Streptomyces globosus	0.00100234	0.00100244	0.0010023	0	0	0.00100192	0	0	0	0	0	0	0.00200545	0.00200465	0.00200461	0.00100265	0.00200529	0.00100242	0	0	0	0	0	0	0	0	0	0.00100359	0.00100391	0.0010038	0.00200523	0.00200535	0.00200515	0.00100284	0.00100269	0.0010025	0	0	0	0.00100285	0.00100276	0.00100268	0.00100255
d__Bacteria	p__Actinobacteriota	c__Actinomycetia	o__Streptomycetales	f__Streptomycetaceae	Streptomyces	Streptomyces cyaneochromogenes	0.00200467	0.00200487	0.00200459	0.00100223	0.00100198	0.00100192	0	0	0	0	0.00100243	0.00100243	0.00200545	0.00200465	0.00200461	0.00200529	0.00200529	0.00200483	0	0	0	0.00100343	0.00100358	0.0010034	0	0	0	0.00100359	0.00100391	0.0010038	0.00100262	0.00200535	0.00200515	0.00100284	0.00100269	0.0010025	0	0	0	0.00100285	0.00100276	0.00100268	0.00100255
d__Bacteria	p__Actinobacteriota	c__Actinomycetia	o__Streptomycetales	f__Streptomycetaceae	Streptacidiphilus	Streptacidiphilus sp. P02-A3a	0.00200467	0.00300731	0.00300689	0.00100223	0.00100198	0.00100192	0	0	0	0.0010027	0.00100243	0.00100243	0.00200545	0.00200465	0.00200461	0.00200529	0.00200529	0.00200483	0	0	0	0.00100343	0.00100358	0.0010034	0	0	0	0.00100359	0.00100391	0.0010038	0.00200523	0.00200535	0.00200515	0.00100284	0.00200537	0.00200499	0	0	0	0.00100285	0.00100276	0.00100268	0.00200509
d__Bacteria	p__Actinobacteriota	c__Actinomycetia	o__Streptomycetales	f__Streptomycetaceae	Streptacidiphilus	Streptacidiphilus sp. PB12-B1b	0.00300701	0.00200487	0.00200459	0.00100223	0.00100198	0.00100192	0	0	0	0.0010027	0.00100243	0.00100243	0.00300818	0.00300698	0.00300692	0.00200529	0.00200529	0.00200483	0	0	0	0.00100343	0.00100358	0.0010034	0	0	0	0.00100359	0.00100391	0.0010038	0.00300785	0.00200535	0.00200515	0.00200568	0.00100269	0.0010025	0	0	0	0.00100285	0.00100276	0.00100268	0.00200509
d__Bacteria	p__Actinobacteriota	c__Actinomycetia	o__Streptomycetales	f__Streptomycetaceae	Streptacidiphilus	Streptacidiphilus bronchialis	0.00200467	0.00100244	0.00200459	0.00100223	0.00100198	0.00100192	0	0	0	0.0010027	0	0.00100243	0.00200545	0.00200465	0.00200461	0.00100265	0.00100265	0.00100242	0	0	0	0	0.00100358	0	0	0	0	0.00100359	0	0.0010038	0.00100262	0.00100268	0.00100258	0.00100284	0.00100269	0.0010025	0	0	0	0	0	0	0.00200509
d__Bacteria	p__Actinobacteriota	c__Actinomycetia	o__Streptomycetales	f__Streptomycetaceae	Kitasatospora	Kitasatospora setae	0.00200467	0.00100244	0.00200459	0.00100223	0.00100198	0.00100192	0	0	0	0.0010027	0.00100243	0.00100243	0.00200545	0.00200465	0.00200461	0.00300794	0.00300794	0.00300725	0	0	0	0.00100343	0.00100358	0.0010034	0	0	0	0.00100359	0.00100391	0.0010038	0.00200523	0.00200535	0.00200515	0.00100284	0.00200537	0.00200499	0	0	0	0.00100285	0.00200552	0.00100268	0.00200509
d__Bacteria	p__Actinobacteriota	c__Actinomycetia	o__Streptomycetales	f__Streptomycetaceae	Kitasatospora	Kitasatospora sp. MMS16-BH015	0.00200467	0.00200487	0.00200459	0.00100223	0.00100198	0.00100192	0	0	0	0.0010027	0.00100243	0.00100243	0.00200545	0.00200465	0.00200461	0.00200529	0.00200529	0.00200483	0	0	0	0.00100343	0.00100358	0.0010034	0	0	0	0.00100359	0.00100391	0.0010038	0.00200523	0.00200535	0.00200515	0.00100284	0.00100269	0.0010025	0	0	0	0.00100285	0.00100276	0.00100268	0.00200509
d__Bacteria	p__Actinobacteriota	c__Actinomycetia	o__Streptomycetales	f__Streptomycetaceae	Streptomyces	Streptomyces sp. INR7	0.00100234	0.00100244	0.0010023	0	0	0	0	0	0	0.0010027	0.00100243	0.00100243	0.00100273	0.00100233	0.00100231	0.00100265	0.00100265	0.00100242	0	0	0	0	0.00100358	0	0	0	0	0	0	0	0.00100262	0.00100268	0.00100258	0.00100284	0.00100269	0.0010025	0	0	0	0	0	0	0.00100255
d__Bacteria	p__Actinobacteriota	c__Actinomycetia	o__Streptomycetales	f__Streptomycetaceae	Streptomyces	Streptomyces sp. SUK 48	0.00100234	0.00100244	0.0010023	0	0	0	0	0	0	0	0	0	0.00100273	0.00100233	0.00100231	0.00100265	0.00100265	0.00100242	0	0	0	0	0	0	0	0	0	0	0	0	0.00100262	0.00100268	0.00100258	0	0	0	0	0	0	0	0	0	0.00100255
d__Bacteria	p__Actinobacteriota	c__Actinomycetia	o__Streptomycetales	f__Streptomycetaceae	Streptomyces	Streptomyces sp. CRXT-G-22	0.00200467	0.00200487	0.00200459	0.00100223	0.00100198	0.00100192	0	0	0	0.0010027	0.00100243	0.00100243	0.00200545	0.00200465	0.00200461	0.00200529	0.00200529	0.00200483	0	0	0	0	0	0	0	0	0	0	0.00100391	0.0010038	0.00200523	0.00200535	0.00200515	0.00100284	0.00100269	0.0010025	0	0	0	0.00100285	0.00100276	0.00100268	0.00200509
d__Bacteria	p__Actinobacteriota	c__Actinomycetia	o__Streptomycetales	f__Streptomycetaceae	Streptomyces	Streptomyces sp. Z022	0.00100234	0.00100244	0.0010023	0	0	0	0	0	0	0	0	0	0.00100273	0.00100233	0.00100231	0.00100265	0.00100265	0.00100242	0	0	0	0	0	0	0	0	0	0	0	0	0.00100262	0.00100268	0.00100258	0.00100284	0.00100269	0.0010025	0	0	0	0.00100285	0.00100276	0.00100268	0.00100255
d__Bacteria	p__Actinobacteriota	c__Actinomycetia	o__Streptomycetales	f__Streptomycetaceae	Streptomyces	Streptomyces sp. SCUT-3	0.00200467	0.00200487	0.00200459	0	0	0	0	0	0	0.0010027	0.00100243	0.00100243	0.00200545	0.00200465	0.00200461	0.00200529	0.00200529	0.00100242	0	0	0	0.00100343	0.00100358	0.0010034	0	0	0	0	0	0	0.00200523	0.00200535	0.00100258	0.00100284	0.00100269	0.0010025	0	0	0	0.00100285	0.00100276	0.00100268	0.00100255
d__Bacteria	p__Actinobacteriota	c__Actinomycetia	o__Streptomycetales	f__Streptomycetaceae	Streptomyces	Streptomyces sp. S4.7	0.00200467	0.00200487	0.00200459	0	0	0	0	0	0	0	0	0	0.00100273	0.00100233	0.00100231	0.00100265	0.00100265	0.00100242	0	0	0	0.00100343	0	0	0	0	0	0	0	0	0.00100262	0.00100268	0.00100258	0.00100284	0	0.0010025	0	0	0	0	0	0	0.00100255
d__Bacteria	p__Actinobacteriota	c__Actinomycetia	o__Streptomycetales	f__Streptomycetaceae	Streptomyces	Streptomyces sp. SAT1	0.00200467	0.00200487	0.00200459	0	0.00100198	0.00100192	0	0	0	0	0.00100243	0.00100243	0.00200545	0.00200465	0.00300692	0.00100265	0.00100265	0.00100242	0	0	0	0	0.00100358	0.0010034	0	0	0	0.00100359	0.00100391	0.0010038	0.00200523	0.00200535	0.00200515	0.00100284	0.00100269	0.0010025	0	0	0	0	0	0	0.00100255
d__Bacteria	p__Actinobacteriota	c__Actinomycetia	o__Streptomycetales	f__Streptomycetaceae	Streptomyces	Streptomyces alboflavus	0.00200467	0.00200487	0.00200459	0.00100223	0.00100198	0.00100192	0	0	0	0	0	0	0.00200545	0.00200465	0.00200461	0.00100265	0.00100265	0.00100242	0	0	0	0	0	0	0	0	0	0	0	0.0010038	0.00100262	0.00100268	0.00100258	0.00100284	0.00100269	0.0010025	0	0	0	0.00100285	0.00100276	0.00100268	0.00100255
d__Bacteria	p__Actinobacteriota	c__Actinomycetia	o__Streptomycetales	f__Streptomycetaceae	Streptomyces	Streptomyces rectiverticillatus	0.00200467	0.00200487	0.00200459	0	0.00100198	0	0	0	0	0	0	0	0.00100273	0.00100233	0.00100231	0.00100265	0.00100265	0.00100242	0	0	0	0	0	0	0	0	0	0	0	0	0.00100262	0.00200535	0.00100258	0.00100284	0.00100269	0.0010025	0	0	0	0	0	0	0.00100255
d__Bacteria	p__Actinobacteriota	c__Actinomycetia	o__Streptomycetales	f__Streptomycetaceae	Streptomyces	Streptomyces xinghaiensis	0.00100234	0.00100244	0.0010023	0	0.00100198	0.00100192	0	0	0	0.0010027	0.00100243	0.00100243	0.00100273	0.00100233	0.00100231	0.00100265	0.00100265	0.00100242	0	0	0	0	0	0	0	0	0	0	0	0	0.00100262	0.00100268	0.00100258	0.00100284	0.00100269	0.0010025	0	0	0	0	0	0	0.00100255
d__Bacteria	p__Actinobacteriota	c__Actinomycetia	o__Streptomycetales	f__Streptomycetaceae	Streptomyces	Streptomyces fodineus	0.00100234	0.00100244	0.0010023	0	0	0	0	0	0	0	0	0	0.00100273	0.00100233	0.00100231	0.00100265	0.00100265	0.00100242	0	0	0	0	0	0	0	0	0	0	0	0	0.00100262	0.00100268	0.00100258	0.00100284	0.00100269	0.0010025	0	0	0	0.00100285	0.00100276	0.00100268	0.00100255
d__Bacteria	p__Actinobacteriota	c__Actinomycetia	o__Streptomycetales	f__Streptomycetaceae	Streptomyces	Streptomyces pactum	0.00300701	0.00300731	0.00300689	0.00100223	0.00100198	0.00100192	0	0	0	0	0	0	0.00100273	0.00100233	0.00100231	0.00100265	0.00100265	0.00100242	0	0	0	0	0	0	0	0	0	0	0	0	0.00100262	0.00100268	0.00100258	0	0	0.0010025	0	0	0	0	0	0	0.00100255
d__Bacteria	p__Actinobacteriota	c__Actinomycetia	o__Streptomycetales	f__Streptomycetaceae	Streptomyces	Streptomyces cacaoi	0.00200467	0.00200487	0.00200459	0	0	0	0	0	0	0	0	0.00100243	0.00100273	0.00100233	0.00200461	0.00100265	0.00100265	0.00100242	0	0	0	0.00100343	0.00100358	0.0010034	0	0	0	0	0	0	0.00100262	0.00100268	0.00100258	0.00100284	0.00100269	0.0010025	0	0	0	0.00100285	0.00100276	0.00100268	0.00100255
d__Bacteria	p__Actinobacteriota	c__Actinomycetia	o__Streptomycetales	f__Streptomycetaceae	Streptomyces	Streptomyces ambofaciens	0.00100234	0.00100244	0.0010023	0	0	0	0	0	0	0.0010027	0.00100243	0.00100243	0.00100273	0.00100233	0.00100231	0.00100265	0.00100265	0.00100242	0	0	0	0.00100343	0.00100358	0.0010034	0	0	0	0	0	0	0.00100262	0.00100268	0.00100258	0.00100284	0.00100269	0.0010025	0	0	0	0	0	0	0.00100255
d__Bacteria	p__Actinobacteriota	c__Actinomycetia	o__Streptomycetales	f__Streptomycetaceae	Streptomyces	Streptomyces coeruleorubidus	0.00100234	0.00100244	0.0010023	0	0	0	0	0	0	0	0	0	0.00100273	0.00100233	0.00100231	0.00100265	0.00100265	0.00100242	0	0	0	0	0	0	0	0	0	0	0	0	0.00100262	0.00100268	0.00100258	0	0	0.0010025	0	0	0	0	0	0	0.00100255
d__Bacteria	p__Actinobacteriota	c__Actinomycetia	o__Streptomycetales	f__Streptomycetaceae	Kitasatospora	Kitasatospora sp. NA04385	0.00300701	0.00300731	0.00300689	0.00100223	0.00100198	0.00100192	0	0	0	0.0010027	0.00100243	0.00100243	0.00300818	0.00300698	0.00300692	0.00200529	0.00200529	0.00200483	0	0	0	0.00100343	0.00100358	0.0010034	0	0	0	0.00100359	0.00100391	0.0010038	0.00200523	0.00200535	0.00300773	0.00100284	0.00100269	0.0010025	0	0	0	0.00100285	0.00100276	0.00200535	0.00200509
d__Bacteria	p__Actinobacteriota	c__Actinomycetia	o__Streptomycetales	f__Streptomycetaceae	Streptomyces	Streptomyces sp. Go-475	0.00100234	0.00100244	0.0010023	0	0	0	0	0	0	0	0	0	0.00100273	0.00200465	0.00100231	0.00100265	0.00100265	0.00100242	0	0	0	0	0	0	0	0	0	0	0	0	0.00100262	0.00100268	0.00100258	0.00100284	0.00100269	0.0010025	0	0	0	0	0	0	0.00100255
d__Bacteria	p__Actinobacteriota	c__Actinomycetia	o__Streptomycetales	f__Streptomycetaceae	Streptomyces	Streptomyces sp. Rer75	0.00100234	0.00100244	0.0010023	0	0	0	0	0	0	0	0	0	0.00200545	0.00200465	0.00100231	0.00100265	0.00100265	0.00100242	0	0	0	0	0	0	0	0	0	0.00100359	0	0	0.00100262	0.00200535	0.00100258	0.00100284	0.00100269	0.0010025	0	0	0	0.00100285	0.00100276	0.00100268	0.00100255
d__Bacteria	p__Actinobacteriota	c__Actinomycetia	o__Streptomycetales	f__Streptomycetaceae	Streptomyces	Streptomyces sp. ZYC-3	0.00200467	0.00200487	0.00200459	0	0	0	0	0	0	0.0010027	0.00100243	0.00100243	0.00200545	0.00100233	0.00100231	0.00100265	0.00100265	0.00100242	0	0	0	0	0	0	0	0	0	0	0	0	0.00100262	0.00100268	0.00100258	0.00100284	0.00100269	0.0010025	0	0	0	0.00100285	0	0	0.00100255
d__Bacteria	p__Actinobacteriota	c__Actinomycetia	o__Streptomycetales	f__Streptomycetaceae	Streptomyces	Streptomyces leeuwenhoekii	0	0	0	0	0	0	0	0	0	0	0	0	0	0.00100233	0.00100231	0.00100265	0.00100265	0	0	0	0	0	0	0	0	0	0	0	0	0	0.00100262	0.00100268	0.00100258	0	0	0	0	0	0	0	0	0	0.00100255
d__Bacteria	p__Actinobacteriota	c__Actinomycetia	o__Streptomycetales	f__Streptomycetaceae	Streptomyces	Streptomyces glomeroaurantiacus	0.00100234	0.00100244	0.0010023	0.00100223	0.00100198	0.00100192	0	0	0	0.0010027	0.00100243	0.00100243	0.00300818	0.00300698	0.00300692	0.00200529	0.00200529	0.00200483	0	0	0	0.00100343	0	0	0	0	0	0	0	0	0.00200523	0.00200535	0.00200515	0.00100284	0.00100269	0.0010025	0	0	0	0	0	0.00100268	0.00100255
d__Bacteria	p__Actinobacteriota	c__Actinomycetia	o__Streptomycetales	f__Streptomycetaceae	Streptomyces	Streptomyces rutgersensis	0.00100234	0.00100244	0.0010023	0	0	0	0	0	0	0	0.00100243	0.00100243	0.00100273	0.00100233	0.00100231	0.00100265	0.00100265	0.00100242	0	0	0	0.00100343	0.00100358	0.0010034	0	0	0	0	0	0	0.00100262	0.00100268	0.00100258	0.00100284	0.00100269	0.0010025	0	0	0	0	0	0	0.00100255
d__Bacteria	p__Actinobacteriota	c__Actinomycetia	o__Streptomycetales	f__Streptomycetaceae	Streptomyces	Streptomyces rimosus	0.00100234	0.00100244	0.0010023	0	0.00100198	0	0	0	0	0.0010027	0.00100243	0.00100243	0.00200545	0.00200465	0.00200461	0.00100265	0.00100265	0.00200483	0	0	0	0	0	0	0	0	0	0	0	0.0010038	0.00100262	0.00200535	0.00200515	0.00100284	0.00100269	0.0010025	0	0	0	0.00100285	0.00100276	0.00100268	0.00100255
d__Bacteria	p__Actinobacteriota	c__Actinomycetia	o__Streptomycetales	f__Streptomycetaceae	Streptomyces	Streptomyces pristinaespiralis	0.00200467	0.00200487	0.00200459	0	0	0	0	0	0	0	0	0	0.00100273	0.00100233	0.00100231	0.00100265	0.00100265	0.00100242	0	0	0	0	0	0	0	0	0	0	0	0	0.00100262	0.00100268	0.00100258	0.00100284	0.00100269	0.0010025	0	0	0	0	0	0	0.00100255
d__Bacteria	p__Actinobacteriota	c__Actinomycetia	o__Streptomycetales	f__Streptomycetaceae	Streptomyces	Streptomyces paludis	0.00400934	0.00400974	0.00400918	0.00100223	0.00100198	0.00100192	0	0	0	0.0010027	0.00100243	0.00100243	0.00200545	0.00200465	0.00200461	0.00200529	0.00100265	0.00200483	0	0	0	0.00100343	0.00100358	0.0010034	0	0	0	0.00100359	0.00100391	0.0010038	0.00200523	0.00200535	0.00200515	0.00100284	0.00100269	0.0010025	0	0	0	0.00100285	0.00100276	0.00100268	0.00200509
d__Bacteria	p__Actinobacteriota	c__Actinomycetia	o__Streptomycetales	f__Streptomycetaceae	Streptomyces	Streptomyces actuosus	0.00300701	0.00300731	0.00300689	0	0	0	0	0	0	0.0010027	0.00100243	0.00100243	0.00100273	0.00100233	0.00100231	0.00100265	0.00100265	0.00100242	0	0	0	0.00100343	0	0.0010034	0	0	0	0	0	0	0.00100262	0.00100268	0.00100258	0.00100284	0.00100269	0.0010025	0	0	0	0.00100285	0.00100276	0.00100268	0.00100255
d__Bacteria	p__Actinobacteriota	c__Actinomycetia	o__Streptomycetales	f__Streptomycetaceae	Streptomyces	Streptomyces collinus	0.00100234	0.00100244	0.0010023	0	0	0	0	0	0	0	0	0	0.00100273	0.00100233	0.00100231	0.00100265	0.00100265	0.00100242	0	0	0	0	0	0	0	0	0	0	0	0	0.00100262	0.00100268	0.00100258	0.00100284	0.00100269	0.0010025	0	0	0	0	0	0	0.00100255
d__Bacteria	p__Actinobacteriota	c__Actinomycetia	o__Streptomycetales	f__Streptomycetaceae	Streptomyces	Streptomyces sp. P3	0.00100234	0.00100244	0.0010023	0.00100223	0.00100198	0.00100192	0	0	0	0	0	0	0.00200545	0.00200465	0.00200461	0.00100265	0.00100265	0.00100242	0	0	0	0.00100343	0.00100358	0.0010034	0	0	0	0	0	0	0.00100262	0.00100268	0.00100258	0.00100284	0.00100269	0.0010025	0	0	0	0	0.00100276	0	0.00100255
d__Bacteria	p__Actinobacteriota	c__Actinomycetia	o__Streptomycetales	f__Streptomycetaceae	Streptomyces	Streptomyces sp. SCSIO 3032	0.00200467	0.00200487	0.00200459	0.00100223	0.00100198	0.00100192	0	0	0	0.0010027	0.00100243	0.00100243	0.00100273	0.00200465	0.00200461	0.00200529	0.00200529	0.00200483	0	0	0	0.00100343	0.00100358	0.0010034	0	0	0	0	0	0	0.00100262	0.00100268	0.00200515	0.00100284	0.00100269	0.0010025	0	0	0	0.00100285	0.00100276	0.00100268	0.00100255
d__Bacteria	p__Actinobacteriota	c__Actinomycetia	o__Streptomycetales	f__Streptomycetaceae	Streptomyces	Streptomyces sp. CRPJ-33	0.00300701	0.00200487	0.00200459	0.00100223	0.00100198	0.00100192	0	0	0	0.0010027	0.00100243	0.00100243	0.00300818	0.00300698	0.00300692	0.00100265	0.00200529	0.00100242	0	0	0	0.00100343	0.00100358	0.0010034	0	0	0	0.00100359	0	0.0010038	0.00200523	0.00200535	0.00200515	0.00100284	0.00100269	0.0010025	0	0	0	0.00100285	0.00100276	0.00100268	0.00100255
d__Bacteria	p__Actinobacteriota	c__Actinomycetia	o__Streptomycetales	f__Streptomycetaceae	Streptomyces	Streptomyces sp. W1SF4	0.00300701	0.00300731	0.00200459	0.00100223	0.00100198	0.00100192	0	0	0	0.0010027	0.00100243	0.00100243	0.00200545	0.00100233	0.00100231	0.00200529	0.00200529	0.00200483	0	0	0	0.00100343	0.00100358	0.0010034	0	0	0	0	0.00100391	0.0010038	0.00200523	0.00200535	0.00200515	0.00100284	0.00100269	0.0010025	0	0	0	0.00100285	0.00100276	0.00100268	0.00200509
d__Bacteria	p__Actinobacteriota	c__Actinomycetia	o__Streptomycetales	f__Streptomycetaceae	Streptomyces	Streptomyces sp. NEAU-sy36	0.00100234	0.00100244	0.0010023	0.00100223	0.00100198	0.00100192	0	0	0	0.0010027	0.00100243	0.00100243	0.00200545	0.00200465	0.00200461	0.00100265	0.00100265	0.00100242	0	0	0	0.00100343	0	0.0010034	0	0	0	0.00100359	0.00100391	0.0010038	0.00100262	0.00100268	0.00100258	0.00100284	0.00100269	0.0010025	0	0	0	0.00100285	0.00100276	0.00100268	0.00100255
d__Bacteria	p__Actinobacteriota	c__Actinomycetia	o__Streptomycetales	f__Streptomycetaceae	Streptomyces	Streptomyces sp. fd1-xmd	0.00200467	0.00200487	0.00200459	0.00100223	0.00100198	0.00100192	0	0	0	0	0.00100243	0.00100243	0.00200545	0.00200465	0.00200461	0.00100265	0.00100265	0.00100242	0	0	0	0	0	0	0	0	0	0	0	0.0010038	0.00100262	0.00100268	0.00200515	0.00100284	0.00100269	0.0010025	0	0	0	0.0020057	0.00200552	0.00200535	0.00100255
d__Bacteria	p__Actinobacteriota	c__Actinomycetia	o__Streptomycetales	f__Streptomycetaceae	Streptomyces	Streptomyces sp. C8S0	0.00200467	0.00100244	0.00200459	0.00100223	0.00100198	0.00100192	0	0	0	0.0010027	0.00100243	0.00100243	0.00200545	0.00100233	0.00100231	0.00100265	0.00100265	0.00100242	0	0	0	0	0	0	0	0	0	0	0	0	0.00100262	0.00100268	0.00100258	0.00100284	0.00100269	0.0010025	0	0	0	0.00100285	0.00100276	0.00100268	0.00100255
d__Bacteria	p__Actinobacteriota	c__Actinomycetia	o__Streptomycetales	f__Streptomycetaceae	Streptomyces	Streptomyces sp. WAC 06738	0.00100234	0.00100244	0.00200459	0.00100223	0.00100198	0.00100192	0	0	0	0.0010027	0.00100243	0.00100243	0.00200545	0.00200465	0.00100231	0.00100265	0.00100265	0.00100242	0	0	0	0.00100343	0	0.0010034	0	0	0	0.00100359	0	0	0.00100262	0.00200535	0.00200515	0.00100284	0.00100269	0.0010025	0	0	0	0.00100285	0	0.00100268	0.00100255
d__Bacteria	p__Actinobacteriota	c__Actinomycetia	o__Streptomycetales	f__Streptomycetaceae	Streptomyces	Streptomyces sp. JB150	0.00100234	0.00100244	0.0010023	0	0.00100198	0	0	0	0	0	0	0	0.00100273	0.00100233	0.00100231	0.00100265	0.00100265	0.00100242	0	0	0	0	0	0	0	0	0	0	0	0	0.00100262	0.00100268	0.00100258	0.00100284	0.00100269	0.0010025	0	0	0	0	0	0	0.00100255
d__Bacteria	p__Actinobacteriota	c__Actinomycetia	o__Streptomycetales	f__Streptomycetaceae	Streptomyces	Streptomyces sp. NA02950	0.00200467	0.00200487	0.00200459	0	0	0	0	0	0	0.0010027	0.00100243	0.00100243	0.00100273	0.00100233	0.00100231	0.00100265	0.00100265	0.00200483	0	0	0	0.00100343	0	0	0	0	0	0	0	0	0.00100262	0.00100268	0.00100258	0.00100284	0.00100269	0.0010025	0	0	0	0.00100285	0.00100276	0	0.00100255
d__Bacteria	p__Actinobacteriota	c__Actinomycetia	o__Streptomycetales	f__Streptomycetaceae	Streptomyces	Streptomyces sp. SirexAA-E	0.00100234	0.00100244	0.0010023	0	0	0	0	0	0	0.0010027	0.00100243	0.00100243	0.00100273	0.00100233	0.00100231	0.00100265	0.00100265	0.00100242	0	0	0	0	0	0	0	0	0	0	0	0	0.00100262	0.00100268	0.00100258	0	0.00100269	0.0010025	0	0	0	0.00100285	0.00100276	0.00100268	0.00100255
d__Bacteria	p__Actinobacteriota	c__Actinomycetia	o__Streptomycetales	f__Streptomycetaceae	Streptomyces	Streptomyces sp. SM18	0.00100234	0.00100244	0.0010023	0.00100223	0.00100198	0.00100192	0	0	0	0	0	0	0.00200545	0.00200465	0.00200461	0.00100265	0.00100265	0.00100242	0	0	0	0	0	0	0	0	0	0	0	0	0.00100262	0.00100268	0.00100258	0.00100284	0.00100269	0.0010025	0	0	0	0	0	0	0.00100255
d__Bacteria	p__Actinobacteriota	c__Actinomycetia	o__Streptomycetales	f__Streptomycetaceae	Streptomyces	Streptomyces sp. HM190	0.00100234	0.00100244	0.0010023	0	0	0	0	0	0	0	0	0	0.00100273	0.00100233	0.00100231	0.00100265	0.00100265	0.00100242	0	0	0	0.00100343	0	0	0	0	0	0	0	0	0.00100262	0.00100268	0.00100258	0.00100284	0.00100269	0.0010025	0	0	0	0.00100285	0.00100276	0.00100268	0.00100255
d__Bacteria	p__Actinobacteriota	c__Actinomycetia	o__Streptomycetales	f__Streptomycetaceae	Streptomyces	Streptomyces sp. QMT-12	0.00200467	0.00200487	0.00200459	0.00100223	0.00100198	0.00100192	0	0	0	0.0010027	0.00100243	0.00100243	0.00100273	0.00100233	0.00200461	0.00100265	0.00100265	0.00200483	0	0	0	0.00100343	0.00100358	0.0010034	0	0	0	0	0	0	0.00100262	0.00100268	0.00100258	0.00100284	0.00100269	0.0010025	0	0	0	0.00100285	0.00100276	0.00100268	0.00100255
d__Bacteria	p__Actinobacteriota	c__Actinomycetia	o__Streptomycetales	f__Streptomycetaceae	Streptomyces	Streptomyces sp. HSG2	0.00200467	0.00200487	0.00200459	0	0	0	0	0	0	0	0	0	0.00100273	0.00100233	0.00100231	0.00100265	0.00100265	0.00100242	0	0	0	0	0	0	0	0	0	0	0	0	0	0	0	0	0	0	0	0	0	0	0	0	0.00100255
d__Bacteria	p__Actinobacteriota	c__Actinomycetia	o__Streptomycetales	f__Streptomycetaceae	Streptomyces	Streptomyces sp. RLB1-33	0.00100234	0.00100244	0.0010023	0.00100223	0.00100198	0.00100192	0	0	0	0	0.00100243	0.00100243	0.00100273	0.00100233	0.00100231	0.00100265	0.00100265	0.00100242	0	0	0	0	0	0	0	0	0	0	0	0	0.00100262	0.00100268	0.00100258	0.00100284	0.00100269	0.0010025	0	0	0	0.00100285	0.00100276	0.00100268	0.00100255
d__Bacteria	p__Actinobacteriota	c__Actinomycetia	o__Streptomycetales	f__Streptomycetaceae	Streptomyces	Streptomyces sp. CCM_MD2014	0.00100234	0.00100244	0.0010023	0.00100223	0	0	0	0	0	0.0010027	0.00100243	0.00100243	0.00100273	0.00100233	0.00100231	0.00100265	0.00100265	0.00100242	0	0	0	0	0	0	0	0	0	0	0	0	0.00100262	0.00100268	0.00100258	0.00100284	0.00100269	0	0	0	0	0	0	0	0.00100255
d__Bacteria	p__Actinobacteriota	c__Actinomycetia	o__Streptomycetales	f__Streptomycetaceae	Streptomyces	Streptomyces sp. M2	0.00100234	0.00100244	0.0010023	0.00100223	0.00100198	0.00100192	0	0	0	0	0	0.00100243	0.00100273	0.00100233	0.00100231	0.00100265	0.00100265	0.00100242	0	0	0	0	0	0	0	0	0	0	0	0	0.00100262	0.00100268	0.00100258	0.00100284	0	0.0010025	0	0	0	0	0.00100276	0.00100268	0.00100255
d__Bacteria	p__Actinobacteriota	c__Actinomycetia	o__Streptomycetales	f__Streptomycetaceae	Streptomyces	Streptomyces sp. RPA4-5	0.00100234	0.00100244	0.0010023	0	0	0	0	0	0	0	0	0	0.00100273	0.00100233	0.00100231	0	0	0	0	0	0	0	0	0	0	0	0	0	0	0	0.00100262	0.00100268	0.00100258	0	0	0	0	0	0	0	0	0	0.00100255
d__Bacteria	p__Actinobacteriota	c__Actinomycetia	o__Streptomycetales	f__Streptomycetaceae	Streptomyces	Streptomyces sp. WAC 01529	0.00100234	0.00100244	0.0010023	0.00100223	0.00100198	0.00100192	0	0	0	0.0010027	0.00100243	0.00100243	0.00200545	0.00100233	0.00200461	0.00100265	0.00100265	0.00100242	0	0	0	0	0	0	0	0	0	0	0	0	0.00100262	0.00100268	0.00100258	0.00100284	0.00100269	0.0010025	0	0	0	0	0	0	0.00100255
d__Bacteria	p__Actinobacteriota	c__Actinomycetia	o__Streptomycetales	f__Streptomycetaceae	Streptomyces	Streptomyces sp. ADI95-16	0.00100234	0.00100244	0.0010023	0	0	0	0	0	0	0	0	0	0.00100273	0.00100233	0.00100231	0.00100265	0.00100265	0.00100242	0	0	0	0	0	0	0	0	0	0	0	0	0.00100262	0.00100268	0.00100258	0	0	0	0	0	0	0	0.00100276	0	0.00100255
d__Bacteria	p__Actinobacteriota	c__Actinomycetia	o__Streptomycetales	f__Streptomycetaceae	Streptomyces	Streptomyces sp. HF10	0.00100234	0.00100244	0.0010023	0	0	0	0	0	0	0	0	0	0.00100273	0.00100233	0.00100231	0.00100265	0.00100265	0	0	0	0	0	0	0	0	0	0	0	0	0	0.00100262	0.00100268	0.00100258	0	0	0	0	0	0	0	0	0	0
d__Bacteria	p__Actinobacteriota	c__Actinomycetia	o__Streptomycetales	f__Streptomycetaceae	Streptomyces	Streptomyces sp. 3211	0.00100234	0.00100244	0.0010023	0	0	0	0	0	0	0	0	0	0.00100273	0.00100233	0.00100231	0.00100265	0.00100265	0	0	0	0	0	0	0	0	0	0	0	0	0	0.00100262	0.00100268	0.00100258	0.00100284	0.00100269	0.0010025	0	0	0	0	0	0	0.00100255
d__Bacteria	p__Actinobacteriota	c__Actinomycetia	o__Streptomycetales	f__Streptomycetaceae	Streptomyces	Streptomyces sp. NEAU-S7GS2	0	0	0.0010023	0	0	0	0	0	0	0	0	0	0.00100273	0.00100233	0.00100231	0	0	0.00100242	0	0	0	0	0	0	0	0	0	0	0	0	0.00100262	0.00100268	0.00100258	0	0	0	0	0	0	0	0	0	0
d__Bacteria	p__Actinobacteriota	c__Actinomycetia	o__Streptomycetales	f__Streptomycetaceae	Streptomyces	Streptomyces sp. CNQ-509	0.00100234	0.00100244	0.0010023	0.00100223	0.00100198	0.00100192	0	0	0	0	0	0	0.00100273	0.00100233	0.00100231	0.00100265	0.00100265	0.00100242	0	0	0	0.00100343	0	0.0010034	0	0	0	0	0	0	0.00200523	0.00100268	0.00100258	0.00100284	0.00100269	0.0010025	0	0	0	0	0	0	0.00100255
d__Bacteria	p__Actinobacteriota	c__Actinomycetia	o__Streptomycetales	f__Streptomycetaceae	Streptomyces	Streptomyces sp. XC 2026	0.00100234	0.00100244	0.0010023	0	0	0	0	0	0	0	0	0	0	0	0	0	0	0	0	0	0	0	0	0	0	0	0	0	0	0	0	0	0	0	0	0	0	0	0	0	0	0	0
d__Bacteria	p__Actinobacteriota	c__Actinomycetia	o__Streptomycetales	f__Streptomycetaceae	Streptomyces	Streptomyces sp. CB09001	0.00100234	0.00100244	0.0010023	0	0	0	0	0	0	0	0	0	0.00100273	0.00100233	0.00100231	0.00100265	0.00100265	0	0	0	0	0	0	0	0	0	0	0	0	0	0.00100262	0.00100268	0	0	0	0	0	0	0	0	0	0	0.00100255
d__Bacteria	p__Actinobacteriota	c__Actinomycetia	o__Streptomycetales	f__Streptomycetaceae	Streptomyces	Streptomyces sp. S063	0.00100234	0.00100244	0.0010023	0	0	0	0	0	0	0	0	0	0.00100273	0.00100233	0.00100231	0	0.00100265	0.00100242	0	0	0	0	0	0	0	0	0	0	0	0	0	0.00100268	0.00100258	0	0	0	0	0	0	0	0	0	0.00200509
d__Bacteria	p__Actinobacteriota	c__Actinomycetia	o__Streptomycetales	f__Streptomycetaceae	Streptomyces	Streptomyces sp. VN1	0	0	0	0	0	0	0	0	0	0	0	0	0	0	0	0	0	0	0	0	0	0	0	0	0	0	0	0	0	0	0	0	0	0	0	0	0	0	0	0	0	0	0
d__Bacteria	p__Actinobacteriota	c__Actinomycetia	o__Streptomycetales	f__Streptomycetaceae	Streptomyces	Streptomyces sp. Tue 6075	0	0	0	0	0	0	0	0	0	0	0	0	0.00100273	0.00100233	0.00100231	0	0	0.00100242	0	0	0	0	0	0	0	0	0	0	0	0	0.00100262	0	0	0	0	0	0	0	0	0	0	0	0
d__Bacteria	p__Actinobacteriota	c__Actinomycetia	o__Streptomycetales	f__Streptomycetaceae	Streptomyces	Streptomyces sp. M56	0	0	0	0	0	0	0	0	0	0	0	0	0	0	0	0	0	0	0	0	0	0	0	0	0	0	0	0	0	0	0	0	0	0	0	0	0	0	0	0	0	0	0
d__Bacteria	p__Actinobacteriota	c__Actinomycetia	o__Streptomycetales	f__Streptomycetaceae	Streptomyces	Streptomyces sp. 11-1-2	0	0	0	0	0	0	0	0	0	0	0	0	0	0	0	0	0	0	0	0	0	0	0	0	0	0	0	0	0	0	0	0.00100268	0	0	0	0	0	0	0	0	0	0	0
d__Bacteria	p__Actinobacteriota	c__Actinomycetia	o__Streptomycetales	f__Streptomycetaceae	Streptomyces	Streptomyces sp. CB00271	0	0	0	0	0	0	0	0	0	0	0	0	0.00100273	0.00100233	0.00100231	0	0	0	0	0	0	0	0	0	0	0	0	0	0	0	0.00100262	0	0	0.00100284	0	0	0	0	0	0	0	0	0
d__Bacteria	p__Actinobacteriota	c__Actinomycetia	o__Streptomycetales	f__Streptomycetaceae	Streptomyces	Streptomyces sp. CLI2509	0.00100234	0.00100244	0.0010023	0.00200447	0.00200397	0.00200385	0	0	0	0	0.00100243	0.00100243	0.00100273	0.00100233	0.00100231	0.00100265	0.00100265	0.00100242	0	0	0	0	0	0	0	0	0	0.00100359	0	0.0010038	0.00200523	0.00100268	0.00200515	0.00200568	0.00100269	0.0010025	0	0	0	0	0.00100276	0	0.00100255
d__Bacteria	p__Actinobacteriota	c__Actinomycetia	o__Streptomycetales	f__Streptomycetaceae	Streptomyces	Streptomyces sp. Sge12	0.00100234	0.00100244	0.0010023	0	0	0	0	0	0	0	0	0	0.00100273	0.00100233	0.00100231	0.00100265	0.00100265	0.00100242	0	0	0	0	0	0	0	0	0	0	0	0	0.00100262	0.00100268	0.00100258	0	0	0	0	0	0	0	0	0	0
d__Bacteria	p__Actinobacteriota	c__Actinomycetia	o__Streptomycetales	f__Streptomycetaceae	Streptomyces	Streptomyces sp. SGAir0924	0.00100234	0.00100244	0.0010023	0	0.00100198	0	0	0	0	0.0010027	0.00100243	0.00100243	0.00300818	0.00200465	0.00200461	0.00100265	0.00100265	0.00100242	0	0	0	0.00100343	0	0.0010034	0	0	0	0	0	0	0.00200523	0.00200535	0.00200515	0.00100284	0.00100269	0.0010025	0	0	0	0.00100285	0.00100276	0.00100268	0
d__Bacteria	p__Actinobacteriota	c__Actinomycetia	o__Streptomycetales	f__Streptomycetaceae	Streptomyces	Streptomyces sp. CFMR 7	0	0	0	0	0	0	0	0	0	0	0	0	0	0	0	0	0	0	0	0	0	0	0	0	0	0	0	0	0	0	0	0	0	0	0	0	0	0	0	0	0	0	0
d__Bacteria	p__Actinobacteriota	c__Actinomycetia	o__Streptomycetales	f__Streptomycetaceae	Streptomyces	Streptomyces sp. CB04723	0	0	0.0010023	0	0	0	0	0	0	0	0	0	0	0	0	0	0	0	0	0	0	0	0	0	0	0	0	0	0	0	0	0	0	0	0	0	0	0	0	0	0	0	0
d__Bacteria	p__Actinobacteriota	c__Actinomycetia	o__Streptomycetales	f__Streptomycetaceae	Streptomyces	Streptomyces sp. CC0208	0	0	0	0	0	0	0	0	0	0	0	0	0	0	0	0	0	0	0	0	0	0	0	0	0	0	0	0	0	0	0	0	0.00100258	0	0	0	0	0	0	0	0	0	0.00100255
d__Bacteria	p__Actinobacteriota	c__Actinomycetia	o__Streptomycetales	f__Streptomycetaceae	Streptomyces	Streptomyces sp. Tu6071	0.00100234	0.00100244	0.0010023	0	0	0.00100192	0	0	0	0	0	0	0	0	0	0.00100265	0.00100265	0.00100242	0	0	0	0	0.00100358	0	0	0	0	0	0	0	0.00100262	0	0	0	0	0.0010025	0	0	0	0	0.00100276	0.00100268	0
d__Bacteria	p__Actinobacteriota	c__Actinomycetia	o__Streptomycetales	f__Streptomycetaceae	Streptomyces	Streptomyces sp. NA03103	0	0	0	0	0	0	0	0	0	0	0	0	0	0.00100233	0.00100231	0.00100265	0	0.00100242	0	0	0	0	0	0	0	0	0	0	0	0	0.00100262	0.00100268	0	0	0	0	0	0	0	0.00501424	0.00401103	0.00401071	0
d__Bacteria	p__Actinobacteriota	c__Actinomycetia	o__Streptomycetales	f__Streptomycetaceae	Streptomyces	Streptomyces sp. WAC00288	0	0	0	0	0	0	0	0	0	0	0	0	0	0	0	0	0	0	0	0	0	0	0	0	0	0	0	0	0	0	0	0	0	0	0	0	0	0	0	0	0	0	0
d__Bacteria	p__Actinobacteriota	c__Actinomycetia	o__Streptomycetales	f__Streptomycetaceae	Streptomyces	Streptomyces sp. SS52	0	0.00100244	0	0	0.00100198	0	0	0	0	0.0010027	0.00100243	0.00100243	0.00100273	0.00200465	0.00100231	0.00100265	0.00100265	0	0	0	0	0	0.00100358	0	0	0	0	0	0	0	0.00100262	0.00100268	0.00100258	0.00100284	0.00100269	0.0010025	0	0	0	0.00100285	0	0	0
d__Bacteria	p__Actinobacteriota	c__Actinomycetia	o__Streptomycetales	f__Streptomycetaceae	Streptomyces	Streptomyces sp. F12	0	0	0	0	0	0	0	0	0	0	0	0	0	0	0	0	0	0	0	0	0	0	0	0	0	0	0	0	0	0	0	0	0	0	0	0	0	0	0	0	0	0	0
d__Bacteria	p__Actinobacteriota	c__Actinomycetia	o__Streptomycetales	f__Streptomycetaceae	Streptomyces	Streptomyces sp. FR-008	0	0	0	0	0	0	0	0	0	0	0	0	0	0	0	0	0	0	0	0	0	0	0	0	0	0	0	0	0	0	0	0	0	0	0	0	0	0	0	0	0	0	0
d__Bacteria	p__Actinobacteriota	c__Actinomycetia	o__Streptomycetales	f__Streptomycetaceae	Streptomyces	Streptomyces sp. KPB2	0	0.00100244	0	0	0	0	0	0	0	0	0	0	0	0	0	0	0	0	0	0	0	0	0	0	0	0	0	0	0	0	0.00100262	0	0	0	0	0	0	0	0	0	0	0	0
d__Bacteria	p__Actinobacteriota	c__Actinomycetia	o__Streptomycetales	f__Streptomycetaceae	Streptomyces	Streptomyces sp. GF20	0	0	0	0	0	0	0	0	0	0	0	0	0	0	0	0	0	0	0	0	0	0	0	0	0	0	0	0	0	0	0	0	0	0	0	0	0	0	0	0	0	0	0
d__Bacteria	p__Actinobacteriota	c__Actinomycetia	o__Streptomycetales	f__Streptomycetaceae	Streptomyces	Streptomyces sp. S1A1-7	0	0	0	0	0	0	0	0	0	0	0	0	0.00200545	0.00200465	0.00200461	0.00100265	0.00100265	0.00100242	0	0	0	0	0	0	0	0	0	0.00100359	0.00100391	0.0010038	0.00401047	0.00401071	0.00300773	0.00100284	0.00100269	0.0010025	0	0	0	0	0	0	0
d__Bacteria	p__Actinobacteriota	c__Actinomycetia	o__Streptomycetales	f__Streptomycetaceae	Streptomyces	Streptomyces sp. 2114.2	0	0	0	0	0	0	0	0	0	0	0	0	0	0	0	0	0	0	0	0	0	0	0	0	0	0	0	0	0	0	0	0	0	0	0	0	0	0	0	0	0	0	0
d__Bacteria	p__Actinobacteriota	c__Actinomycetia	o__Streptomycetales	f__Streptomycetaceae	Streptomyces	Streptomyces sp. NA02536	0	0	0	0	0	0	0	0	0	0	0	0	0	0	0	0	0	0	0	0	0	0	0	0	0	0	0	0	0	0	0	0	0	0	0	0	0	0	0	0	0	0	0
d__Bacteria	p__Actinobacteriota	c__Actinomycetia	o__Streptomycetales	f__Streptomycetaceae	Streptomyces	Streptomyces globisporus	0.00200467	0.00200487	0.00200459	0.00100223	0	0.00100192	0	0	0	0.0010027	0.00100243	0.00100243	0.00100273	0.00100233	0.00100231	0.00100265	0.00100265	0.00100242	0	0	0	0	0	0	0	0	0	0	0	0	0.00100262	0.00100268	0.00100258	0.00100284	0.00100269	0.0010025	0	0	0	0.00100285	0.00100276	0.00100268	0.00100255
d__Bacteria	p__Actinobacteriota	c__Actinomycetia	o__Streptomycetales	f__Streptomycetaceae	Streptomyces	Streptomyces anulatus	0.00200467	0.00200487	0.00200459	0	0	0	0	0	0	0	0	0	0.00100273	0.00100233	0.00100231	0.00100265	0.00100265	0.00100242	0	0	0	0	0	0	0	0	0	0	0	0	0.00100262	0	0.00100258	0	0	0	0	0	0	0	0	0	0
d__Bacteria	p__Actinobacteriota	c__Actinomycetia	o__Streptomycetales	f__Streptomycetaceae	Streptomyces	Streptomyces bacillaris	0	0	0	0	0	0	0	0	0	0	0	0	0.00100273	0	0	0	0	0.00100242	0	0	0	0	0	0	0	0	0	0	0	0	0.00100262	0	0.00100258	0	0	0	0	0	0	0	0	0	0
d__Bacteria	p__Actinobacteriota	c__Actinomycetia	o__Streptomycetales	f__Streptomycetaceae	Streptomyces	Streptomyces formicae	0.00300701	0.00300731	0.00300689	0	0	0	0	0	0	0.0010027	0.00100243	0.00100243	0.00100273	0.00100233	0.00100231	0.00100265	0.00100265	0.00100242	0	0	0	0.00100343	0	0.0010034	0	0	0	0	0	0	0.00100262	0.00100268	0.00100258	0	0	0.0010025	0	0	0	0.00100285	0.00100276	0.00100268	0.00100255
d__Bacteria	p__Actinobacteriota	c__Actinomycetia	o__Streptomycetales	f__Streptomycetaceae	Streptomyces	Streptomyces aureoverticillatus	0.00100234	0.00100244	0.0010023	0	0	0	0	0	0	0.0010027	0.00100243	0.00100243	0.00100273	0.00100233	0.00100231	0.00100265	0.00100265	0.00100242	0	0	0	0	0	0	0	0	0	0	0	0	0.00100262	0.00100268	0.00100258	0.00100284	0.00100269	0.0010025	0	0	0	0	0	0	0.00100255
d__Bacteria	p__Actinobacteriota	c__Actinomycetia	o__Streptomycetales	f__Streptomycetaceae	Streptomyces	Streptomyces kanamyceticus	0.00200467	0.00100244	0.0010023	0.00100223	0.00100198	0.00100192	0	0	0	0	0	0	0.00200545	0.00200465	0.00200461	0.00100265	0.00100265	0.00100242	0	0	0	0	0	0	0	0	0	0	0	0	0.00200523	0.00100268	0.00100258	0.00100284	0.00100269	0.0010025	0	0	0	0	0.00100276	0.00100268	0.00100255
d__Bacteria	p__Actinobacteriota	c__Actinomycetia	o__Streptomycetales	f__Streptomycetaceae	Streptomyces	Streptomyces pratensis	0.00100234	0.00100244	0.0010023	0	0	0	0	0	0	0	0	0	0.00100273	0.00100233	0.00100231	0.00100265	0.00100265	0.00100242	0	0	0	0	0	0	0	0	0	0	0	0	0.00100262	0.00100268	0.00100258	0.00100284	0.00100269	0.0010025	0	0	0	0	0.00100276	0	0.00100255
d__Bacteria	p__Actinobacteriota	c__Actinomycetia	o__Streptomycetales	f__Streptomycetaceae	Streptomyces	Streptomyces vietnamensis	0.00200467	0.00200487	0.00200459	0	0	0	0	0	0	0	0.00100243	0.00100243	0.00200545	0.00200465	0.00200461	0.00200529	0.00200529	0.00200483	0	0	0	0	0	0	0	0	0	0	0.00100391	0	0.00100262	0.00200535	0.00200515	0.00100284	0.00100269	0.0010025	0	0	0	0.00100285	0.00100276	0.00100268	0.00100255
d__Bacteria	p__Actinobacteriota	c__Actinomycetia	o__Streptomycetales	f__Streptomycetaceae	Streptomyces	Streptomyces lincolnensis	0.00100234	0.00100244	0.0010023	0	0	0	0	0	0	0	0	0	0.00200545	0.00100233	0.00200461	0.00100265	0.00100265	0.00100242	0	0	0	0	0	0	0	0	0	0	0	0	0.00100262	0.00100268	0.00100258	0.00100284	0.00100269	0.0010025	0	0	0	0.00100285	0.00100276	0.00100268	0.00100255
d__Bacteria	p__Actinobacteriota	c__Actinomycetia	o__Streptomycetales	f__Streptomycetaceae	Streptomyces	Streptomyces nodosus	0.00200467	0.00200487	0.00200459	0.00100223	0.00100198	0.00100192	0	0	0	0	0	0	0.00200545	0.00100233	0.00200461	0.00100265	0.00100265	0.00200483	0	0	0	0	0	0	0	0	0	0	0	0	0.00100262	0.00100268	0.00100258	0.00100284	0.00100269	0.0010025	0	0	0	0.00100285	0.00100276	0.00100268	0.00100255
d__Bacteria	p__Actinobacteriota	c__Actinomycetia	o__Streptomycetales	f__Streptomycetaceae	Streptomyces	Streptomyces ferrugineus	0.00100234	0.00100244	0.0010023	0	0	0	0	0	0	0.0010027	0.00100243	0.00100243	0.00100273	0.00100233	0.00100231	0.00100265	0.00100265	0.00100242	0	0	0	0.00100343	0	0	0	0	0	0	0	0	0.00100262	0.00100268	0.00100258	0.00100284	0.00100269	0.0010025	0	0	0	0.00100285	0.00100276	0.00100268	0.00100255
d__Bacteria	p__Actinobacteriota	c__Actinomycetia	o__Streptomycetales	f__Streptomycetaceae	Streptomyces	Streptomyces glaucescens	0.00200467	0.00200487	0.00200459	0	0	0	0	0	0	0.0010027	0.00100243	0.00100243	0.00100273	0.00100233	0.00100231	0.00100265	0.00100265	0.00100242	0	0	0	0	0	0	0	0	0	0	0	0	0.00100262	0.00100268	0.00100258	0.00100284	0.00100269	0.0010025	0	0	0	0.00100285	0.00100276	0.00100268	0.00100255
d__Bacteria	p__Actinobacteriota	c__Actinomycetia	o__Streptomycetales	f__Streptomycetaceae	Streptomyces	Streptomyces fagopyri	0.00200467	0.00200487	0.00200459	0.00100223	0.00100198	0.00100192	0	0	0	0.0010027	0.00100243	0.00100243	0.00100273	0.00100233	0.00100231	0.00100265	0.00100265	0.00100242	0	0	0	0	0	0	0	0	0	0	0	0	0.00100262	0.00100268	0.00100258	0.00100284	0.00100269	0.0010025	0	0	0	0.00100285	0.00100276	0.00100268	0.00100255
d__Bacteria	p__Actinobacteriota	c__Actinomycetia	o__Streptomycetales	f__Streptomycetaceae	Streptomyces	Streptomyces chromofuscus	0.00100234	0.00100244	0.0010023	0	0	0	0	0	0	0	0	0	0.00100273	0.00100233	0.00100231	0.00100265	0.00100265	0.00100242	0	0	0	0	0	0	0	0	0	0	0	0	0.00100262	0.00100268	0.00100258	0.00100284	0.00100269	0.0010025	0	0	0	0	0	0	0.00200509
d__Bacteria	p__Actinobacteriota	c__Actinomycetia	o__Streptomycetales	f__Streptomycetaceae	Streptomyces	Streptomyces nitrosporeus	0.00100234	0.00100244	0.0010023	0	0	0	0	0	0	0	0	0	0.00100273	0.00100233	0.00100231	0.00100265	0.00100265	0.00100242	0	0	0	0	0	0	0	0	0	0	0	0	0.00100262	0.00100268	0.00100258	0.00100284	0.00100269	0.0010025	0	0	0	0	0	0	0.00100255
d__Bacteria	p__Actinobacteriota	c__Actinomycetia	o__Streptomycetales	f__Streptomycetaceae	Streptomyces	Streptomyces albireticuli	0.00200467	0.00200487	0.0010023	0.00100223	0.00100198	0.00100192	0	0	0	0.0010027	0	0.00100243	0.00100273	0.00100233	0.00100231	0.00100265	0.00200529	0.00100242	0	0	0	0.00100343	0.00100358	0.0010034	0	0	0	0	0	0.0010038	0.00200523	0.00100268	0.00100258	0.00100284	0.00100269	0.0010025	0	0	0	0	0.00100276	0	0.00200509
d__Bacteria	p__Actinobacteriota	c__Actinomycetia	o__Streptomycetales	f__Streptomycetaceae	Streptomyces	Streptomyces qaidamensis	0.00100234	0.00100244	0.0010023	0.00100223	0.00100198	0.00100192	0	0	0	0	0	0	0.00100273	0.00100233	0.00100231	0.00100265	0.00100265	0.00100242	0	0	0	0	0	0	0	0	0	0	0	0	0.00100262	0.00100268	0.00100258	0	0.00100269	0.0010025	0	0	0	0	0	0	0.00100255
d__Bacteria	p__Actinobacteriota	c__Actinomycetia	o__Streptomycetales	f__Streptomycetaceae	Streptomyces	Streptomyces exfoliatus	0.00100234	0.00100244	0.0010023	0	0	0	0	0	0	0	0	0	0.00100273	0.00200465	0.00100231	0.00100265	0.00100265	0.00100242	0	0	0	0	0	0	0	0	0	0	0	0	0.00100262	0.00100268	0.00100258	0.00100284	0.00100269	0.0010025	0	0	0	0	0	0	0.00100255
d__Bacteria	p__Actinobacteriota	c__Actinomycetia	o__Streptomycetales	f__Streptomycetaceae	Streptomyces	Streptomyces viridosporus	0.00100234	0.00100244	0.0010023	0	0	0	0	0	0	0	0	0	0.00100273	0.00100233	0.00100231	0.00100265	0.00100265	0.00100242	0	0	0	0	0	0	0	0	0	0	0	0	0.00100262	0.00100268	0.00100258	0.00100284	0.00100269	0.0010025	0	0	0	0.00100285	0.00100276	0.00100268	0.00100255
d__Bacteria	p__Actinobacteriota	c__Actinomycetia	o__Streptomycetales	f__Streptomycetaceae	Streptomyces	Streptomyces roseochromogenus	0.00200467	0.00200487	0.00200459	0	0	0	0	0	0	0.0010027	0.00100243	0.00100243	0.00200545	0.00200465	0.00200461	0.00100265	0.00100265	0.00100242	0	0	0	0	0	0	0	0	0	0	0	0	0.00100262	0.00200535	0.00100258	0.00100284	0.00100269	0.0010025	0	0	0	0.00100285	0.00100276	0	0.00100255
d__Bacteria	p__Actinobacteriota	c__Actinomycetia	o__Streptomycetales	f__Streptomycetaceae	Streptomyces	Streptomyces peucetius	0.00200467	0.00200487	0.00200459	0	0	0	0	0	0	0	0	0.00100243	0.00100273	0.00100233	0.00200461	0.00100265	0.00100265	0.00100242	0	0	0	0	0	0	0	0	0	0	0	0	0.00100262	0.00100268	0.00100258	0.00100284	0.00100269	0.0010025	0	0	0	0	0	0	0.00100255
d__Bacteria	p__Actinobacteriota	c__Actinomycetia	o__Streptomycetales	f__Streptomycetaceae	Streptomyces	Streptomyces dengpaensis	0.00100234	0.00100244	0.0010023	0	0	0	0	0	0	0	0	0	0	0	0.00100231	0.00100265	0.00100265	0.00100242	0	0	0	0	0	0	0	0	0	0	0	0	0.00100262	0.00100268	0.00100258	0	0	0	0	0	0	0	0	0	0.00100255
d__Bacteria	p__Actinobacteriota	c__Actinomycetia	o__Streptomycetales	f__Streptomycetaceae	Streptomyces	Streptomyces parvulus	0.00100234	0.00200487	0.0010023	0	0.00100198	0.00100192	0	0	0	0	0	0	0.00100273	0.00100233	0.00100231	0.00100265	0.00100265	0.00100242	0	0	0	0	0	0	0	0	0	0	0	0	0.00100262	0.00100268	0.00100258	0.00100284	0.00100269	0.0010025	0	0	0	0.00100285	0.00100276	0.00100268	0.00100255
d__Bacteria	p__Actinobacteriota	c__Actinomycetia	o__Streptomycetales	f__Streptomycetaceae	Streptomyces	Streptomyces atratus	0.00100234	0.00100244	0.0010023	0	0	0	0	0	0	0	0	0	0.00100273	0.00100233	0	0.00100265	0.00100265	0.00100242	0	0	0	0	0	0	0	0	0	0	0	0	0.00100262	0.00100268	0.00100258	0.00100284	0.00100269	0.0010025	0	0	0	0.00100285	0.00100276	0.00100268	0.00100255
d__Bacteria	p__Actinobacteriota	c__Actinomycetia	o__Streptomycetales	f__Streptomycetaceae	Streptomyces	Streptomyces spongiicola	0.00100234	0.00100244	0.0010023	0	0	0	0	0	0	0	0	0	0.00100273	0.00100233	0.00100231	0.00100265	0.00100265	0.00100242	0	0	0	0	0	0	0	0	0	0	0	0	0.00100262	0.00100268	0	0.00100284	0.00100269	0.0010025	0	0	0	0	0	0	0.00100255
d__Bacteria	p__Actinobacteriota	c__Actinomycetia	o__Streptomycetales	f__Streptomycetaceae	Streptomyces	Streptomyces antimycoticus	0.00100234	0.00100244	0.0010023	0	0	0	0	0	0	0	0	0	0.00100273	0.00100233	0.00100231	0.00100265	0.00100265	0.00100242	0	0	0	0	0	0	0	0	0	0	0	0	0.00100262	0.00100268	0.00100258	0.00100284	0.00100269	0.0010025	0	0	0	0	0.00100276	0	0.00100255
d__Bacteria	p__Actinobacteriota	c__Actinomycetia	o__Streptomycetales	f__Streptomycetaceae	Streptomyces	Streptomyces hawaiiensis	0.00100234	0.00100244	0.0010023	0	0	0	0	0	0	0	0	0	0.00100273	0.00100233	0.00100231	0.00100265	0.00100265	0.00100242	0	0	0	0	0	0	0	0	0	0	0	0	0.00100262	0.00100268	0.00100258	0	0.00100269	0	0	0	0	0	0	0	0.00100255
d__Bacteria	p__Actinobacteriota	c__Actinomycetia	o__Streptomycetales	f__Streptomycetaceae	Streptomyces	Streptomyces tuirus	0	0	0	0	0	0	0	0	0	0	0	0	0	0	0	0.00100265	0.00100265	0.00100242	0	0	0	0	0	0	0	0	0	0	0	0	0	0	0	0	0	0	0	0	0	0	0	0	0.00100255
d__Bacteria	p__Actinobacteriota	c__Actinomycetia	o__Streptomycetales	f__Streptomycetaceae	Streptomyces	Streptomyces gardneri	0.00100234	0.00100244	0.0010023	0	0.00100198	0.00100192	0	0	0	0	0	0	0.00200545	0.00200465	0.00200461	0.00100265	0.00100265	0.00100242	0	0	0	0	0	0	0	0	0	0	0	0	0.00100262	0.00100268	0.00100258	0.00100284	0.00100269	0.0010025	0	0	0	0	0	0	0.00100255
d__Bacteria	p__Actinobacteriota	c__Actinomycetia	o__Streptomycetales	f__Streptomycetaceae	Streptomyces	Streptomyces albidoflavus	0.00100234	0.00100244	0.0010023	0.00100223	0.00100198	0.00100192	0	0	0	0	0	0	0.00100273	0.00100233	0.00100231	0.00100265	0.00100265	0.00100242	0	0	0	0	0	0	0	0	0	0	0	0	0.00100262	0.00100268	0.00100258	0.00100284	0	0.0010025	0	0	0	0	0	0	0.00100255
d__Bacteria	p__Actinobacteriota	c__Actinomycetia	o__Streptomycetales	f__Streptomycetaceae	Streptomyces	Streptomyces violaceusniger	0	0.00100244	0	0.00100223	0.00100198	0.00100192	0	0	0	0	0	0	0.00100273	0.00100233	0.00100231	0	0	0	0	0	0	0	0	0	0	0	0	0	0	0	0.00100262	0.00100268	0.00100258	0	0	0	0	0	0	0	0	0	0
d__Bacteria	p__Actinobacteriota	c__Actinomycetia	o__Streptomycetales	f__Streptomycetaceae	Streptomyces	Streptomyces olivaceus	0.00100234	0.00100244	0.0010023	0	0	0	0	0	0	0	0	0	0.00100273	0.00100233	0.00100231	0.00100265	0.00100265	0.00100242	0	0	0	0	0	0	0	0	0	0	0	0	0.00100262	0.00100268	0.00100258	0.00100284	0.00100269	0.0010025	0	0	0	0	0	0	0.00100255
d__Bacteria	p__Actinobacteriota	c__Actinomycetia	o__Streptomycetales	f__Streptomycetaceae	Streptomyces	Streptomyces noursei	0.00100234	0.00100244	0.0010023	0	0	0	0	0	0	0	0	0	0.00100273	0.00100233	0.00100231	0.00100265	0	0.00100242	0	0	0	0	0	0	0	0	0	0	0	0	0.00100262	0.00100268	0.00100258	0	0	0	0	0	0	0.00100285	0.00100276	0.00100268	0
d__Bacteria	p__Actinobacteriota	c__Actinomycetia	o__Streptomycetales	f__Streptomycetaceae	Streptomyces	Streptomyces galilaeus	0.00200467	0.00100244	0.0010023	0	0	0	0	0	0	0	0	0	0.00100273	0.00100233	0.00100231	0.00100265	0.00100265	0.00100242	0	0	0	0.00100343	0.00100358	0.0010034	0	0	0	0	0	0	0.00100262	0.00100268	0.00100258	0.00100284	0.00100269	0.0010025	0	0	0	0	0	0	0.00200509
d__Bacteria	p__Actinobacteriota	c__Actinomycetia	o__Streptomycetales	f__Streptomycetaceae	Streptomyces	Streptomyces koyangensis	0.00100234	0.00100244	0.0010023	0	0	0	0	0	0	0	0	0	0.00100273	0.00100233	0.00100231	0.00100265	0.00100265	0.00100242	0	0	0	0	0	0	0	0	0	0	0	0	0.00100262	0.00100268	0.00100258	0.00100284	0	0	0	0	0	0	0	0	0
d__Bacteria	p__Actinobacteriota	c__Actinomycetia	o__Streptomycetales	f__Streptomycetaceae	Streptomyces	Streptomyces prasinus	0.00200467	0.00200487	0.00200459	0	0	0	0	0	0	0	0	0	0.00100273	0.00100233	0.00100231	0.00100265	0.00100265	0.00100242	0	0	0	0	0	0	0	0	0	0	0	0	0.00100262	0.00100268	0.00100258	0.00100284	0.00100269	0.0010025	0	0	0	0.00100285	0.00100276	0.00100268	0.00100255
d__Bacteria	p__Actinobacteriota	c__Actinomycetia	o__Streptomycetales	f__Streptomycetaceae	Streptomyces	Streptomyces xiamenensis	0	0	0	0	0	0	0	0	0	0	0	0	0.00100273	0.00100233	0.00100231	0.00100265	0	0	0	0	0	0	0	0	0	0	0	0	0	0	0	0	0.00100258	0	0	0	0	0	0	0	0	0	0
d__Bacteria	p__Actinobacteriota	c__Actinomycetia	o__Streptomycetales	f__Streptomycetaceae	Streptomyces	Streptomyces alboniger	0.00100234	0.00100244	0.0010023	0	0	0	0	0	0	0	0	0	0	0	0.00100231	0.00100265	0	0.00100242	0	0	0	0	0	0	0	0	0	0	0	0	0	0.00100268	0.00100258	0.00100284	0	0	0	0	0	0	0	0	0.00100255
d__Bacteria	p__Actinobacteriota	c__Actinomycetia	o__Streptomycetales	f__Streptomycetaceae	Streptomyces	Streptomyces violaceoruber	0	0	0	0	0	0	0	0	0	0	0	0	0	0.00100233	0	0	0	0	0	0	0	0	0	0	0	0	0	0	0	0	0	0	0	0	0	0	0	0	0	0	0	0	0
d__Bacteria	p__Actinobacteriota	c__Actinomycetia	o__Streptomycetales	f__Streptomycetaceae	Streptomyces	Streptomyces viridifaciens	0.00100234	0.00200487	0.00200459	0.00100223	0.00100198	0.00100192	0	0	0	0.0010027	0.00100243	0.00100243	0.00200545	0.00200465	0.00200461	0.00200529	0.00200529	0.00200483	0	0	0	0	0	0	0	0	0	0	0.00100391	0.0010038	0.00200523	0.00300803	0.00200515	0.00200568	0.00100269	0.00200499	0	0	0	0.00100285	0.00100276	0.00100268	0.00100255
d__Bacteria	p__Actinobacteriota	c__Actinomycetia	o__Streptomycetales	f__Streptomycetaceae	Streptomyces	Streptomyces cavourensis	0	0	0	0	0	0	0	0	0	0	0	0	0	0	0	0	0	0	0	0	0	0	0	0	0	0	0	0	0	0	0	0	0	0	0	0	0	0	0	0	0	0	0
d__Bacteria	p__Actinobacteriota	c__Actinomycetia	o__Streptomycetales	f__Streptomycetaceae	Streptomyces	Streptomyces alfalfae	0.00200467	0.00100244	0.00200459	0	0	0	0	0	0	0	0	0	0	0	0	0	0	0	0	0	0	0	0	0	0	0	0	0	0	0	0	0	0	0	0	0	0	0	0	0	0	0	0.00100255
d__Bacteria	p__Actinobacteriota	c__Actinomycetia	o__Streptomycetales	f__Streptomycetaceae	Streptomyces	Streptomyces fradiae	0.00902102	0.00801949	0.00801836	0.00400894	0.00200397	0.00300577	0	0	0	0	0.00601456	0	0.00802182	0.0140326	0.0200461	0.0180476	0.0190503	0.0180435	0	0	0	0	0.00401433	0	0.00200501	0	0	0.00501796	0.00301172	0.00501902	0.0190497	0.0140375	0.0100258	0.00501419	0.00701881	0.00601498	0	0	0	0	0	0	0.0160407
d__Bacteria	p__Actinobacteriota	c__Actinomycetia	o__Streptomycetales	f__Streptomycetaceae	Streptomyces	Streptomyces rubrolavendulae	0	0	0	0	0	0	0	0	0	0	0	0	0.00100273	0	0	0	0	0	0	0	0	0	0	0	0	0	0	0	0	0	0	0	0	0	0	0	0	0	0	0	0	0	0
d__Bacteria	p__Actinobacteriota	c__Actinomycetia	o__Streptomycetales	f__Streptomycetaceae	Streptomyces	Streptomyces libani	0	0	0	0	0	0	0	0	0	0	0	0	0	0	0	0	0	0	0	0	0	0	0	0	0	0	0	0	0	0	0	0	0	0	0	0	0	0	0	0	0	0	0
d__Bacteria	p__Actinobacteriota	c__Actinomycetia	o__Streptomycetales	f__Streptomycetaceae	Streptomyces	Streptomyces murinus	0	0	0	0	0	0	0	0	0	0	0	0	0.00100273	0	0	0	0	0	0	0	0	0	0	0	0	0	0	0	0	0	0	0	0	0	0	0	0	0	0	0	0	0	0
d__Bacteria	p__Actinobacteriota	c__Actinomycetia	o__Streptomycetales	f__Streptomycetaceae	Streptomyces	Streptomyces platensis	0	0	0	0	0	0	0	0	0	0	0	0	0	0	0	0	0	0	0	0	0	0	0	0	0	0	0	0	0	0	0	0	0	0	0	0	0	0	0	0	0	0	0
d__Bacteria	p__Actinobacteriota	c__Actinomycetia	o__Streptomycetales	f__Streptomycetaceae	Streptomyces	Streptomyces cinereoruber	0	0	0	0	0	0	0	0	0	0	0	0	0	0	0	0	0	0	0	0	0	0	0	0	0	0	0	0	0	0	0	0	0	0	0	0	0	0	0	0	0	0	0
d__Bacteria	p__Actinobacteriota	c__Actinomycetia	o__Streptomycetales	f__Streptomycetaceae	Streptomyces	Streptomyces malaysiensis	0	0	0	0	0	0	0	0	0	0	0	0	0	0	0	0	0	0	0	0	0	0	0	0	0	0	0	0	0	0	0.00100262	0	0	0	0	0	0	0	0	0	0	0	0
d__Bacteria	p__Actinobacteriota	c__Actinomycetia	o__Streptomycetales	f__Streptomycetaceae	Streptomyces	Streptomyces fungicidicus	0	0	0	0	0	0	0	0	0	0	0	0	0	0	0	0	0	0	0	0	0	0	0	0	0	0	0	0	0	0	0	0	0	0	0	0	0	0	0	0	0	0	0
d__Bacteria	p__Actinobacteriota	c__Actinomycetia	o__Streptomycetales	f__Streptomycetaceae	Kitasatospora	Kitasatospora albolonga	0.00100234	0.00100244	0.0010023	0	0	0	0	0	0	0	0	0.00100243	0.00100273	0	0.00100231	0.00100265	0.00100265	0.00100242	0	0	0	0	0	0	0	0	0	0	0	0	0.00100262	0.00100268	0.00100258	0	0.00100269	0	0	0	0	0.00100285	0.00100276	0.00100268	0.00100255
d__Bacteria	p__Actinobacteriota	c__Actinomycetia	o__Streptomycetales	f__Streptomycetaceae	Kitasatospora	Kitasatospora aureofaciens	0.00100234	0.00200487	0.00200459	0	0	0	0	0	0	0	0	0.00100243	0.00100273	0.00100233	0.00100231	0.00100265	0.00100265	0.00100242	0	0	0	0.00100343	0.00100358	0.0010034	0	0	0	0	0	0.0010038	0.00100262	0.00100268	0.00100258	0.00100284	0.00100269	0.0010025	0	0	0	0.00100285	0.00100276	0	0.00100255
d__Bacteria	p__Actinobacteriota	c__Actinomycetia	o__Streptomycetales	f__Streptomycetaceae	Streptomyces	Streptomyces sp. RLB3-17	0.00100234	0.00100244	0.0010023	0	0	0	0	0	0	0	0	0	0	0	0	0.00200529	0	0	0	0	0	0	0	0	0	0	0	0	0	0	0	0	0	0	0.00100269	0.0010025	0	0	0	0	0	0	0.0100255
d__Bacteria	p__Actinobacteriota	c__Actinomycetia	o__Streptomycetales	f__Streptomycetaceae	Streptomyces	Streptomyces sp. S501	0	0	0	0	0	0	0	0	0	0	0	0	0	0	0	0	0	0	0	0	0	0	0	0	0	0	0	0	0	0	0	0	0	0	0	0	0	0	0	0	0	0	0
d__Bacteria	p__Actinobacteriota	c__Actinomycetia	o__Streptomycetales	f__Streptomycetaceae	Streptomyces	Streptomyces griseofuscus	0	0	0	0	0	0	0	0	0	0	0	0	0	0	0	0	0	0	0	0	0	0	0	0	0	0	0	0	0	0	0	0	0	0	0	0	0	0	0	0	0	0	0
d__Bacteria	p__Actinobacteriota	c__Actinomycetia	o__Streptomycetales	f__Streptomycetaceae	Streptomyces	Streptomyces sp. RLB1-9	0	0	0	0	0	0	0	0	0	0	0	0	0	0	0	0	0	0	0	0	0	0	0	0	0	0	0	0	0	0	0	0	0	0	0	0	0	0	0	0	0	0	0
d__Bacteria	p__Actinobacteriota	c__Actinomycetia	o__Streptomycetales	f__Streptomycetaceae	Streptomyces	Streptomyces sp. GBA 94-10	0	0	0	0	0	0	0	0	0	0	0	0	0.00200545	0.00200465	0.00200461	0.00100265	0.00100265	0.00100242	0	0	0	0	0	0	0	0	0	0.00100359	0	0	0	0.00200535	0.00200515	0.00100284	0.00100269	0.0010025	0	0	0	0	0	0	0
d__Bacteria	p__Actinobacteriota	c__Actinomycetia	o__Streptomycetales	f__Streptomycetaceae	Streptomyces	Streptomyces sp. PAMC 26508	0	0	0.0010023	0	0	0	0	0	0	0.0010027	0.00100243	0.00100243	0	0	0	0	0	0	0	0	0	0	0	0	0	0	0	0	0	0	0	0	0	0	0	0	0	0	0	0	0	0	0
d__Bacteria	p__Actinobacteriota	c__Actinomycetia	o__Streptomycetales	f__Streptomycetaceae	Streptomyces	Streptomyces sp. endophyte_N2	0.00100234	0.00100244	0.0010023	0	0	0	0	0	0	0	0	0	0	0	0	0	0	0	0	0	0	0	0	0	0	0	0	0	0	0	0	0	0	0	0	0	0	0	0	0	0	0	0
d__Bacteria	p__Actinobacteriota	c__Actinomycetia	o__Streptomycetales	f__Streptomycetaceae	Streptomyces	Streptomyces phage SV1	0	0	0	0	0	0	0	0	0	0	0	0	0	0	0	0	0	0	0	0	0	0	0	0	0	0	0	0	0	0	0	0	0	0	0	0	0	0	0	0	0	0	0
d__Bacteria	p__Actinobacteriota	c__Actinomycetia	o__Streptomycetales	f__Streptomycetaceae	Streptomyces	Streptomyces sp. W9	0	0	0	0	0	0	0	0	0	0	0	0	0	0	0	0	0	0	0	0	0	0	0	0	0	0	0	0	0	0	0	0	0	0	0	0	0	0	0	0	0	0	0
d__Bacteria	p__Actinobacteriota	c__Actinomycetia	o__Streptomycetales	f__Streptomycetaceae	Streptomyces	Streptomyces sp. F2	0	0	0	0	0	0	0	0	0	0	0	0	0	0	0	0	0	0	0	0	0	0	0	0	0	0	0	0	0	0	0	0	0	0	0	0	0	0	0	0	0	0	0
d__Bacteria	p__Actinobacteriota	c__Actinomycetia	o__Streptomycetales	f__Streptomycetaceae	Streptomyces	Streptomyces sp. RLB3-6	0.00400934	0.00300731	0.00200459	0	0	0	0	0	0	0	0	0	0	0	0	0.00200529	0.00300794	0.00300725	0	0	0	0	0	0	0	0	0	0	0	0	0	0	0	0	0.00200537	0.00200499	0	0	0	0	0	0	0.00100255
d__Bacteria	p__Actinobacteriota	c__Actinomycetia	o__Streptomycetales	f__Streptomycetaceae	Streptomyces	Streptomyces sp. F8	0	0	0	0	0	0	0	0	0	0	0	0	0	0	0	0	0	0	0	0	0	0	0	0	0	0	0	0	0	0	0	0	0	0	0	0	0	0	0	0	0	0	0
d__Bacteria	p__Actinobacteriota	c__Actinomycetia	o__Streptomycetales	f__Streptomycetaceae	Streptomyces	Streptomyces coelicolor	0	0	0	0	0	0	0	0	0	0	0	0	0	0	0	0	0	0	0	0	0	0	0	0	0	0	0	0	0	0	0	0	0	0	0	0	0	0	0	0	0	0	0
d__Bacteria	p__Actinobacteriota	c__Actinomycetia	o__Streptomycetales	f__Streptomycetaceae	Streptomyces	Streptomyces sampsonii	0	0	0	0	0	0	0	0	0	0	0	0	0	0	0	0	0	0	0	0	0	0	0	0	0	0	0	0	0	0	0	0	0	0	0	0	0	0	0	0	0	0	0
d__Bacteria	p__Actinobacteriota	c__Actinomycetia	o__Streptomycetales	f__Streptomycetaceae	Streptomyces	Streptomyces virus Picard	0	0	0	0	0	0	0	0	0	0	0	0	0	0	0	0	0	0	0	0	0	0	0	0	0	0	0	0	0	0	0	0	0	0	0	0	0	0	0	0	0	0	0
d__Bacteria	p__Actinobacteriota	c__Actinomycetia	o__Streptomycetales	f__Streptomycetaceae	Streptomyces	Streptomyces sp. FR1	0	0	0	0	0	0	0	0	0	0	0	0	0	0	0	0	0	0	0	0	0	0	0	0	0	0	0	0	0	0	0	0	0	0	0	0	0	0	0	0.00100285	0.00100276	0.00100268	0
d__Bacteria	p__Actinobacteriota	c__Actinomycetia	o__Streptomycetales	f__Streptomycetaceae	Streptomyces	Streptomyces sp. S1D4-20	0	0	0	0	0	0	0	0	0	0	0	0	0	0	0	0	0	0	0	0	0	0	0	0	0	0	0	0	0	0	0	0	0	0	0	0	0	0	0	0	0	0	0
d__Bacteria	p__Actinobacteriota	c__Actinomycetia	o__Streptomycetales	f__Streptomycetaceae	Streptomyces	Streptomyces rochei	0	0	0	0	0	0	0	0	0	0	0	0	0	0	0	0	0	0	0	0	0	0	0	0	0	0	0	0	0	0	0	0	0	0	0	0	0	0	0	0	0	0	0
d__Bacteria	p__Actinobacteriota	c__Actinomycetia	o__Streptomycetales	f__Streptomycetaceae	Streptomyces	Streptomyces virus Izzy	0	0	0	0	0	0	0	0	0	0	0	0	0	0	0	0	0	0	0	0	0	0	0	0	0	0	0	0	0	0	0	0	0	0	0	0	0	0	0	0	0	0	0
d__Bacteria	p__Actinobacteriota	c__Actinomycetia	o__Streptomycetales	f__Streptomycetaceae	Streptomyces	Streptomyces sp. 604F	0	0	0	0	0	0	0	0	0	0	0	0.00100243	0	0	0	0	0.00100265	0	0	0	0	0	0.00100358	0.0010034	0	0	0	0	0	0	0	0	0	0	0	0	0	0	0	0	0	0	0
d__Bacteria	p__Actinobacteriota	c__Actinomycetia	o__Streptomycetales	f__Streptomycetaceae	Streptomyces	Streptomyces sp. PVA_94-07	0	0	0	0	0	0	0	0	0	0	0	0	0	0	0	0	0.00100265	0.00100242	0	0	0	0	0	0	0	0	0	0	0	0	0	0	0	0	0	0	0	0	0	0	0	0	0
d__Bacteria	p__Actinobacteriota	c__Actinomycetia	o__Streptomycetales	f__Streptomycetaceae	Streptomyces	Streptomyces sp. ICC1	0.00400934	0.00300731	0.00501148	0	0	0	0	0	0	0	0	0	0.00701909	0.00601395	0.00701614	0	0	0	0	0	0	0	0	0	0	0	0	0	0	0	0	0	0	0	0	0	0	0	0	0	0	0	0
d__Bacteria	p__Actinobacteriota	c__Actinomycetia	o__Streptomycetales	f__Streptomycetaceae	Streptomyces	Streptomyces virus Raleigh	0	0	0	0	0	0	0	0	0	0	0	0	0	0	0	0	0	0	0	0	0	0	0	0	0	0	0	0	0	0	0	0	0	0	0	0	0	0	0	0	0	0	0
d__Bacteria	p__Actinobacteriota	c__Actinomycetia	o__Streptomycetales	f__Streptomycetaceae	Streptomyces	Streptomyces virus Hiyaa	0	0	0	0	0	0	0	0	0	0	0	0	0	0	0	0	0	0	0	0	0	0	0	0	0	0	0	0	0	0	0	0	0	0	0	0	0	0	0	0	0	0	0
d__Bacteria	p__Actinobacteriota	c__Actinomycetia	o__Streptomycetales	f__Streptomycetaceae	Streptomyces	Streptomyces sp. SM17	0	0	0	0	0	0	0	0	0	0	0	0	0	0	0	0	0	0	0	0	0	0	0	0	0	0	0	0	0	0	0	0	0	0	0	0	0	0	0	0	0	0	0
d__Bacteria	p__Actinobacteriota	c__Actinomycetia	o__Streptomycetales	f__Streptomycetaceae	Streptomyces	Streptomyces phage LukeCage	0	0	0	0	0	0	0	0	0	0	0	0	0	0	0	0	0	0	0	0	0	0	0	0	0	0	0	0	0	0	0	0	0	0	0	0	0	0	0	0	0	0	0
d__Bacteria	p__Actinobacteriota	c__Actinomycetia	o__Streptomycetales	f__Streptomycetaceae	Streptomyces	Streptomyces virus Darolandstone	0	0	0	0	0	0	0	0	0	0	0	0	0	0	0	0	0	0	0	0	0	0	0	0	0	0	0	0	0	0	0	0	0	0	0	0	0	0	0	0	0	0	0
d__Bacteria	p__Actinobacteriota	c__Actinomycetia	o__Streptomycetales	f__Streptomycetaceae	Streptomyces	Streptomyces virus Bing	0	0	0	0	0	0	0	0	0	0	0	0	0	0	0	0	0	0	0	0	0	0	0	0	0	0	0	0	0	0	0	0	0	0	0	0	0	0	0	0	0	0	0.00100255
d__Bacteria	p__Actinobacteriota	c__Actinomycetia	o__Streptomycetales	f__Streptomycetaceae	Streptomyces	Streptomyces virus Scap1	0	0	0	0	0	0	0	0	0	0	0	0	0	0	0	0	0	0	0	0	0	0	0	0	0	0	0	0	0	0	0	0	0	0	0	0	0	0	0	0	0	0	0
d__Bacteria	p__Actinobacteriota	c__Actinomycetia	o__Streptomycetales	f__Streptomycetaceae	Streptomyces	Streptomyces phage StarPlatinum	0	0	0	0	0	0	0	0	0	0	0	0	0	0	0	0	0	0	0	0	0	0	0	0	0	0	0	0	0	0	0	0	0	0	0	0	0	0	0	0	0	0	0
d__Bacteria	p__Actinobacteriota	c__Actinomycetia	o__Streptomycetales	f__Streptomycetaceae	Streptomyces	Streptomyces phage VWB	0	0	0	0	0	0	0	0	0	0	0	0	0	0	0	0	0	0	0	0	0	0	0	0	0	0	0	0	0	0	0	0	0	0	0	0	0	0	0	0	0	0	0
d__Bacteria	p__Actinobacteriota	c__Actinomycetia	o__Streptomycetales	f__Streptomycetaceae	Streptomyces	Streptomyces phage phiSAJS1	0	0	0	0	0	0	0	0	0	0	0	0	0	0	0	0	0	0	0	0	0	0	0	0	0	0	0	0	0	0	0	0	0	0	0	0	0	0	0	0	0	0	0
d__Bacteria	p__Actinobacteriota	c__Actinomycetia	o__Streptomycetales	f__Streptomycetaceae	Streptomyces	Streptomyces phage mu1/6	0	0	0	0	0	0	0	0	0	0	0	0	0	0	0	0	0	0	0	0	0	0	0	0	0	0	0	0	0	0	0	0	0	0	0	0	0	0	0	0	0	0	0
d__Bacteria	p__Actinobacteriota	c__Actinomycetia	o__Streptomycetales	f__Streptomycetaceae	Streptomyces	Streptomyces sp. S1D4-23	0	0	0	0	0	0	0	0	0	0	0	0	0	0	0	0	0	0.00300725	0	0	0	0	0	0	0	0	0	0	0	0	0	0	0	0	0	0	0	0	0	0	0	0	0
d__Bacteria	p__Actinobacteriota	c__Actinomycetia	o__Streptomycetales	f__Streptomycetaceae	Streptomyces	Streptomyces sp. x3	0	0	0	0	0	0	0	0	0	0	0	0	0	0	0	0	0	0	0	0	0	0	0	0	0	0	0	0	0	0	0	0	0	0	0	0	0	0	0	0	0	0	0
d__Bacteria	p__Actinobacteriota	c__Actinomycetia	o__Streptomycetales	f__Streptomycetaceae	Streptomyces	Streptomyces phage Nanodon	0	0	0	0	0	0	0	0	0	0	0	0	0	0	0	0	0	0	0	0	0	0	0	0	0	0	0	0	0	0	0	0	0	0	0	0	0	0	0	0	0	0	0
d__Bacteria	p__Actinobacteriota	c__Actinomycetia	o__Streptomycetales	f__Streptomycetaceae	Streptomyces	Streptomyces sp. S1D4-14	0	0	0	0	0	0	0	0	0	0	0	0	0	0	0	0	0	0	0	0	0	0	0	0	0	0	0	0	0	0	0	0	0	0	0	0	0	0	0	0	0	0	0
d__Bacteria	p__Actinobacteriota	c__Actinomycetia	o__Streptomycetales	f__Streptomycetaceae	Streptomyces	Streptomyces sp. ICC4	0	0	0	0	0	0	0	0	0	0	0	0	0	0	0	0	0	0	0	0	0	0	0	0	0	0	0	0	0	0	0	0	0	0	0	0	0	0	0	0	0	0	0
d__Bacteria	p__Actinobacteriota	c__Actinomycetia	o__Streptomycetales	f__Streptomycetaceae	Streptomyces	Streptomyces virus PapayaSalad	0	0	0	0	0	0	0	0	0	0	0	0	0	0	0	0	0	0	0	0	0	0	0	0	0	0	0	0	0	0	0	0	0	0	0	0	0	0	0	0	0	0	0
d__Bacteria	p__Actinobacteriota	c__Actinomycetia	o__Streptomycetales	f__Streptomycetaceae	Streptomyces	Streptomyces sp. W75	0	0	0	0	0	0	0	0	0	0	0	0	0	0	0	0	0	0	0	0	0	0	0	0	0	0	0	0	0	0	0	0	0	0	0	0	0	0	0	0	0	0	0
d__Bacteria	p__Firmicutes	c__Bacilli	o__Lactobacillales	f__Streptococcaceae	Streptococcus	Streptococcus ferus	0	0	0	0	0	0	0	0	0	0	0	0	0	0	0	0	0	0	0	0	0	0	0	0	0	0	0	0	0	0	0	0	0	0	0	0	0	0	0	0	0	0	0
d__Bacteria	p__Firmicutes	c__Bacilli	o__Lactobacillales	f__Streptococcaceae	Streptococcus	Streptococcus mitis	0	0	0	0	0	0	0	0	0	0	0	0	0	0	0	0	0	0	0	0	0	0	0	0	0	0	0	0	0	0	0	0	0	0	0	0	0	0	0	0	0	0	0
d__Bacteria	p__Firmicutes	c__Bacilli	o__Lactobacillales	f__Streptococcaceae	Streptococcus	Streptococcus cristatus	0	0	0	0	0	0	0	0	0	0	0	0	0.00100273	0	0	0	0	0	0	0	0	0	0	0	0	0	0	0	0	0	0	0	0	0	0	0	0	0	0	0	0	0	0
d__Bacteria	p__Firmicutes	c__Bacilli	o__Lactobacillales	f__Streptococcaceae	Streptococcus	Streptococcus porcinus	0	0	0	0	0	0	0	0	0	0	0	0	0	0	0	0	0	0	0	0	0	0	0	0	0	0	0	0	0	0	0	0	0	0	0	0	0	0	0	0	0	0	0.00100255
d__Bacteria	p__Firmicutes	c__Bacilli	o__Lactobacillales	f__Streptococcaceae	Lactococcus	Lactococcus lactis	0	0	0	0	0	0	0	0	0	0.0010027	0.00100243	0.00100243	0.00100273	0.00100233	0	0.00100265	0	0	0	0	0	0.00100343	0.00100358	0.0010034	0	0	0	0	0	0	0.00100262	0	0	0	0	0	0	0	0	0.00100285	0.00100276	0.00100268	0
d__Bacteria	p__Firmicutes	c__Bacilli	o__Lactobacillales	f__Streptococcaceae	Lactococcus	Lactococcus garvieae	0	0	0	0	0	0	0	0	0	0.0010027	0.00100243	0.00100243	0.00100273	0.00100233	0.00100231	0	0	0	0	0	0	0	0	0	0	0	0	0	0	0	0	0	0	0.00100284	0.00100269	0.0010025	0	0	0	0	0	0	0
d__Bacteria	p__Firmicutes	c__Bacilli	o__Lactobacillales	f__Streptococcaceae	Streptococcus	Streptococcus pyogenes	0	0	0	0	0	0	0	0	0	0	0	0	0	0	0	0	0	0	0	0	0	0	0	0	0	0	0	0	0	0	0	0	0	0	0	0	0	0	0	0	0	0	0
d__Bacteria	p__Firmicutes	c__Bacilli	o__Lactobacillales	f__Streptococcaceae	Streptococcus	Streptococcus suis	0	0	0	0.00100223	0.00100198	0.00100192	0	0	0	0.0010027	0.00100243	0.00100243	0	0	0	0	0	0	0	0	0	0	0	0	0	0	0	0	0	0	0	0	0	0	0	0	0	0	0	0	0	0	0
d__Bacteria	p__Firmicutes	c__Bacilli	o__Lactobacillales	f__Streptococcaceae	Streptococcus	Streptococcus chenjunshii	0	0	0	0	0	0	0	0	0	0.0010027	0.00100243	0.00100243	0	0	0	0	0	0	0	0	0	0	0	0	0	0	0	0	0	0	0	0	0	0	0	0	0	0	0	0	0	0	0
d__Bacteria	p__Firmicutes	c__Bacilli	o__Lactobacillales	f__Streptococcaceae	Streptococcus	Streptococcus pantholopis	0	0	0	0	0	0	0	0	0	0	0	0	0	0	0	0	0	0	0	0	0	0	0	0	0	0	0	0	0	0	0	0	0	0	0	0	0	0	0	0	0	0	0
d__Bacteria	p__Firmicutes	c__Bacilli	o__Lactobacillales	f__Streptococcaceae	Streptococcus	Streptococcus oralis	0	0	0	0	0	0	0	0	0	0	0	0	0	0	0	0	0	0	0	0	0	0	0	0	0	0	0	0	0	0	0	0	0	0	0	0	0	0	0	0.00100285	0	0	0.00100255
d__Bacteria	p__Firmicutes	c__Bacilli	o__Lactobacillales	f__Streptococcaceae	Streptococcus	Streptococcus pluranimalium	0	0	0	0	0	0	0	0	0	0	0	0	0	0.00100233	0	0	0	0	0	0	0	0	0	0	0	0	0	0	0	0	0	0	0	0	0	0	0	0	0	0.00100285	0.00100276	0.00100268	0
d__Bacteria	p__Firmicutes	c__Bacilli	o__Lactobacillales	f__Streptococcaceae	Streptococcus	Streptococcus agalactiae	0	0	0	0	0	0	0	0	0	0	0	0	0	0	0	0	0	0	0	0	0	0.00100343	0.00100358	0.0010034	0	0	0	0	0	0	0	0	0	0	0	0	0	0	0	0	0	0	0
d__Bacteria	p__Firmicutes	c__Bacilli	o__Lactobacillales	f__Streptococcaceae	Streptococcus	Streptococcus sanguinis	0	0	0	0	0	0	0.00100221	0.00100238	0.00100217	0.0010027	0.00100243	0.00100243	0.00100273	0	0	0	0	0	0	0	0	0	0	0	0.00100251	0.00100252	0.00100244	0	0.00100391	0	0	0	0	0	0	0	0.00100192	0.00100191	0.0010019	0	0	0	0.00200509
d__Bacteria	p__Firmicutes	c__Bacilli	o__Lactobacillales	f__Streptococcaceae	Streptococcus	Streptococcus thermophilus	0	0	0	0	0	0	0	0	0	0	0	0	0	0	0	0	0	0	0	0	0	0	0	0	0	0	0	0	0	0	0	0	0	0	0	0	0	0	0	0	0	0	0
d__Bacteria	p__Firmicutes	c__Bacilli	o__Lactobacillales	f__Streptococcaceae	Lactococcus	Lactococcus sp. KACC 19320	0	0	0	0	0	0	0	0	0	0	0	0	0	0	0	0	0	0	0	0	0	0	0	0	0	0	0	0	0	0	0	0	0	0	0	0	0	0	0	0	0	0	0
d__Bacteria	p__Firmicutes	c__Bacilli	o__Lactobacillales	f__Streptococcaceae	Streptococcus	Streptococcus virus O1205	0	0	0	0	0	0	0	0	0	0	0	0	0	0	0	0	0	0	0	0	0	0	0	0	0	0	0	0	0	0	0	0	0	0	0	0	0	0	0	0	0	0	0
d__Bacteria	p__Firmicutes	c__Bacilli	o__Lactobacillales	f__Streptococcaceae	Streptococcus	Streptococcus pneumoniae	0	0	0	0	0	0	0	0	0	0	0	0	0	0	0	0	0	0	0	0	0	0	0	0	0	0	0	0	0	0	0	0	0	0	0	0	0	0	0	0	0	0	0
d__Bacteria	p__Firmicutes	c__Bacilli	o__Lactobacillales	f__Streptococcaceae	Streptococcus	Streptococcus marmotae	0	0	0	0	0	0	0	0	0	0	0	0	0	0	0	0	0	0	0	0	0	0	0	0	0	0	0	0	0	0	0	0	0	0	0	0	0	0	0	0	0	0	0
d__Bacteria	p__Firmicutes	c__Bacilli	o__Lactobacillales	f__Streptococcaceae	Streptococcus	Streptococcus uberis	0	0	0	0	0	0	0	0	0	0	0	0	0	0	0	0	0	0	0	0	0	0	0	0	0	0	0	0	0	0	0	0	0	0	0	0	0	0	0	0	0	0	0
d__Bacteria	p__Firmicutes	c__Bacilli	o__Lactobacillales	f__Streptococcaceae	Streptococcus	Streptococcus parauberis	0	0	0	0	0	0	0	0	0	0	0	0	0	0	0	0	0	0	0	0	0	0	0	0	0	0	0	0	0	0	0	0	0	0	0	0	0	0	0	0.00100285	0	0	0
d__Bacteria	p__Firmicutes	c__Bacilli	o__Lactobacillales	f__Streptococcaceae	Streptococcus	Streptococcus equi	0	0	0	0	0	0	0	0	0	0.0010027	0.00100243	0.00100243	0.00100273	0.00100233	0.00100231	0	0	0	0	0	0	0	0	0	0	0	0	0	0	0	0	0	0	0	0	0	0	0	0	0.00100285	0.00100276	0.00100268	0
d__Bacteria	p__Firmicutes	c__Bacilli	o__Lactobacillales	f__Streptococcaceae	Lactococcus	Lactococcus allomyrinae	0	0	0	0	0	0	0	0	0	0	0	0	0	0	0	0	0	0	0	0	0	0	0	0	0	0	0	0	0	0	0	0	0	0	0	0	0	0	0	0	0	0	0
d__Bacteria	p__Firmicutes	c__Bacilli	o__Lactobacillales	f__Streptococcaceae	Lactococcus	Lactococcus raffinolactis	0	0	0	0	0	0	0	0	0	0.0010027	0.00100243	0	0	0	0	0	0	0	0	0	0	0	0	0	0	0	0	0	0	0	0	0	0	0	0	0	0	0	0	0	0	0	0
d__Bacteria	p__Firmicutes	c__Bacilli	o__Lactobacillales	f__Streptococcaceae	Streptococcus	Streptococcus himalayensis	0	0	0	0	0	0	0	0	0	0	0	0	0	0	0	0	0	0	0	0	0	0	0	0	0	0	0	0	0	0	0	0	0	0	0	0	0	0	0	0	0	0	0
d__Bacteria	p__Firmicutes	c__Bacilli	o__Lactobacillales	f__Streptococcaceae	Streptococcus	Streptococcus pseudoporcinus	0	0	0	0	0	0	0	0	0	0	0	0	0	0	0.00100231	0	0	0	0	0	0	0	0	0	0	0	0	0	0	0	0	0	0	0	0	0	0	0	0	0	0	0.00100268	0
d__Bacteria	p__Firmicutes	c__Bacilli	o__Lactobacillales	f__Streptococcaceae	Streptococcus	Streptococcus iniae	0	0	0	0	0	0	0	0	0	0	0	0	0	0	0	0	0	0	0	0	0	0	0	0	0	0	0	0	0	0	0	0	0	0	0	0	0	0	0	0	0	0	0
d__Bacteria	p__Firmicutes	c__Bacilli	o__Lactobacillales	f__Streptococcaceae	Streptococcus	Streptococcus canis	0	0	0	0	0	0	0	0	0	0	0	0	0	0	0	0	0	0	0	0	0	0	0	0	0	0	0	0	0	0	0	0	0	0	0	0	0	0	0	0	0	0	0
d__Bacteria	p__Firmicutes	c__Bacilli	o__Lactobacillales	f__Streptococcaceae	Lactococcus	Lactococcus phage TP901-1	0	0	0	0	0	0	0	0	0	0	0	0	0	0	0	0	0	0	0	0	0	0	0	0	0	0	0	0	0	0	0	0	0	0	0	0	0	0	0	0	0	0	0
d__Bacteria	p__Firmicutes	c__Bacilli	o__Lactobacillales	f__Streptococcaceae	Lactococcus	Lactococcus phage P335 sensu lato	0	0	0	0	0	0	0	0	0	0	0	0	0	0	0	0	0	0	0	0	0	0	0	0	0	0	0	0	0	0	0	0	0	0	0	0	0	0	0	0	0	0	0
d__Bacteria	p__Firmicutes	c__Bacilli	o__Lactobacillales	f__Streptococcaceae	Lactococcus	Lactococcus phage 50101	0	0	0	0	0	0	0	0	0	0	0	0	0	0	0	0	0	0	0	0	0	0	0	0	0	0	0	0	0	0	0	0	0	0	0	0	0	0	0	0	0	0	0
d__Bacteria	p__Firmicutes	c__Bacilli	o__Lactobacillales	f__Streptococcaceae	Lactococcus	Lactococcus phage BK5-T	0	0	0	0	0	0	0	0	0	0	0	0	0	0	0	0	0	0	0	0	0	0	0	0	0	0	0	0	0	0	0	0	0	0	0	0	0	0	0	0	0	0	0
d__Bacteria	p__Firmicutes	c__Bacilli	o__Lactobacillales	f__Streptococcaceae	Streptococcus	Streptococcus dysgalactiae	0	0	0	0	0	0	0	0	0	0	0	0	0	0	0	0	0	0	0	0	0	0	0	0	0	0	0	0	0	0	0	0	0	0	0	0	0	0	0	0	0	0	0
d__Bacteria	p__Firmicutes	c__Bacilli	o__Lactobacillales	f__Streptococcaceae	Lactococcus	Lactococcus phage i0139	0	0	0	0	0	0	0	0	0	0	0	0	0	0	0	0	0	0	0	0	0	0	0	0	0	0	0	0	0	0	0	0	0	0	0	0	0	0	0	0	0	0	0
d__Bacteria	p__Firmicutes	c__Bacilli	o__Lactobacillales	f__Streptococcaceae	Streptococcus	Streptococcus sp. DAT741	0	0	0	0	0	0	0	0	0	0	0	0	0.00100273	0.00100233	0.00100231	0	0	0	0	0	0	0	0	0	0	0	0	0	0	0	0	0	0	0	0	0	0	0	0	0	0	0	0
d__Bacteria	p__Firmicutes	c__Bacilli	o__Lactobacillales	f__Streptococcaceae	Streptococcus	Streptococcus sp. HSISS2	0	0	0	0	0	0	0	0	0	0	0	0	0	0	0	0	0	0	0	0	0	0	0	0	0	0	0	0	0	0	0	0	0	0	0	0	0	0	0	0	0	0	0
d__Bacteria	p__Firmicutes	c__Bacilli	o__Lactobacillales	f__Streptococcaceae	Streptococcus	Streptococcus gordonii	0	0	0	0	0	0	0	0	0	0.0010027	0.00100243	0.00100243	0	0	0	0	0	0	0	0	0	0	0	0	0	0	0	0	0	0	0	0	0	0	0	0	0	0	0	0	0	0	0
d__Bacteria	p__Firmicutes	c__Bacilli	o__Lactobacillales	f__Streptococcaceae	Streptococcus	Streptococcus australis	0	0	0	0	0	0	0	0	0	0.00300809	0.00300728	0.00300728	0	0.00100233	0.00100231	0	0	0	0	0	0	0	0	0	0	0	0	0	0	0	0	0	0	0	0	0	0	0	0	0	0	0	0
d__Bacteria	p__Firmicutes	c__Bacilli	o__Lactobacillales	f__Streptococcaceae	Streptococcus	Streptococcus troglodytae	0	0	0	0	0	0	0	0	0	0	0	0	0	0	0	0	0	0	0	0	0	0	0	0	0	0	0	0	0	0	0	0	0	0	0	0	0	0	0	0	0	0	0
d__Bacteria	p__Firmicutes	c__Bacilli	o__Lactobacillales	f__Streptococcaceae	Streptococcus	Streptococcus urinalis	0	0	0	0	0	0	0	0	0	0	0	0	0	0	0	0	0	0	0	0	0	0	0	0	0	0	0	0	0	0	0	0	0	0	0	0	0	0	0	0	0	0	0
d__Bacteria	p__Firmicutes	c__Bacilli	o__Lactobacillales	f__Streptococcaceae	Streptococcus	Streptococcus mutans	0	0	0	0	0	0	0	0	0	0	0	0	0	0	0.00100231	0.00100265	0	0	0	0	0	0	0	0	0	0	0	0	0	0	0	0	0	0	0	0	0	0	0	0	0	0	0
d__Bacteria	p__Firmicutes	c__Bacilli	o__Lactobacillales	f__Streptococcaceae	Streptococcus	Streptococcus salivarius	0	0	0	0	0	0	0	0	0	0	0	0	0	0	0	0	0	0	0	0	0	0	0	0	0	0	0	0	0	0	0	0	0	0	0	0	0	0	0	0	0	0	0
d__Bacteria	p__Firmicutes	c__Bacilli	o__Lactobacillales	f__Streptococcaceae	Streptococcus	Streptococcus sobrinus	0	0	0	0	0	0	0	0	0	0	0	0	0	0	0	0	0	0	0	0	0	0	0	0	0	0	0	0	0	0	0	0	0	0	0	0	0	0	0	0	0	0	0
d__Bacteria	p__Firmicutes	c__Bacilli	o__Lactobacillales	f__Streptococcaceae	Streptococcus	Streptococcus sp. oral taxon 061	0	0	0	0	0	0	0	0	0	0	0	0	0	0	0	0	0	0	0	0	0	0	0	0	0	0	0	0	0	0	0	0	0	0	0	0	0	0	0	0	0	0	0
d__Bacteria	p__Firmicutes	c__Bacilli	o__Lactobacillales	f__Streptococcaceae	Streptococcus	Streptococcus sp. oral taxon 431	0	0	0	0	0	0	0	0	0	0	0	0	0	0	0	0	0	0	0	0	0	0	0	0	0	0	0	0	0	0	0	0	0	0	0	0	0	0	0	0	0	0	0
d__Bacteria	p__Firmicutes	c__Bacilli	o__Lactobacillales	f__Streptococcaceae	Streptococcus	Streptococcus acidominimus	0	0	0	0	0	0	0	0	0	0	0	0	0	0	0	0	0	0	0	0	0	0	0	0	0	0	0	0	0	0	0	0	0	0	0	0	0	0	0	0	0	0	0
d__Bacteria	p__Firmicutes	c__Bacilli	o__Lactobacillales	f__Streptococcaceae	Streptococcus	Streptococcus parasanguinis	0	0	0	0	0	0	0	0	0	0	0	0	0	0	0	0	0	0	0	0	0	0	0	0	0	0	0	0	0	0	0	0	0	0	0	0	0	0	0	0	0	0	0
d__Bacteria	p__Firmicutes	c__Bacilli	o__Lactobacillales	f__Streptococcaceae	Streptococcus	Streptococcus anginosus	0	0	0	0	0	0	0	0	0	0.0010027	0.00100243	0.00100243	0	0	0.00100231	0	0	0	0	0	0	0	0	0	0	0	0	0	0	0	0	0	0	0	0	0	0	0	0	0	0	0	0
d__Bacteria	p__Firmicutes	c__Bacilli	o__Lactobacillales	f__Streptococcaceae	Streptococcus	Streptococcus respiraculi	0	0	0	0	0	0	0	0	0	0	0	0	0	0	0	0	0	0	0	0	0	0	0	0	0	0	0	0	0	0	0	0	0	0	0	0	0	0	0	0	0	0	0
d__Bacteria	p__Firmicutes	c__Bacilli	o__Lactobacillales	f__Streptococcaceae	Streptococcus	Streptococcus equinus	0	0	0	0	0	0	0	0	0	0	0	0	0	0	0	0	0	0	0	0	0	0	0	0	0	0	0	0	0	0	0	0	0	0	0	0	0	0	0	0	0	0	0
d__Bacteria	p__Firmicutes	c__Bacilli	o__Lactobacillales	f__Streptococcaceae	Streptococcus	Streptococcus pseudopneumoniae	0	0	0	0	0	0	0	0	0	0	0	0	0	0	0	0	0	0	0	0	0	0	0	0	0	0	0	0	0	0	0	0	0	0	0	0	0	0	0	0	0	0	0
d__Bacteria	p__Firmicutes	c__Bacilli	o__Lactobacillales	f__Streptococcaceae	Streptococcus	Streptococcus merionis	0	0	0	0	0	0	0	0	0	0	0	0	0	0	0	0	0	0	0	0	0	0	0	0	0	0	0	0	0	0	0	0	0	0	0	0	0	0	0	0	0	0	0
d__Bacteria	p__Firmicutes	c__Bacilli	o__Lactobacillales	f__Streptococcaceae	Lactococcus	Lactococcus piscium	0	0	0	0	0	0	0	0	0	0	0	0	0	0	0	0	0	0	0	0	0	0	0	0	0	0	0	0	0	0	0	0	0	0	0	0	0	0	0	0	0	0	0
d__Bacteria	p__Firmicutes	c__Bacilli	o__Lactobacillales	f__Streptococcaceae	Streptococcus	Streptococcus sp. LPB0220	0	0	0	0	0	0	0	0	0	0	0	0	0	0	0	0	0	0	0	0	0	0	0	0	0	0	0	0	0	0	0	0	0	0	0	0	0	0	0	0	0	0	0
d__Bacteria	p__Firmicutes	c__Bacilli	o__Lactobacillales	f__Streptococcaceae	Streptococcus	Streptococcus ratti	0	0	0	0	0	0	0	0	0	0	0	0	0	0	0	0	0	0	0	0	0	0	0	0	0	0	0	0	0	0	0	0	0	0	0	0	0	0	0	0	0	0	0
d__Bacteria	p__Firmicutes	c__Bacilli	o__Lactobacillales	f__Streptococcaceae	Streptococcus	Streptococcus sp. HSISM1	0	0	0	0	0	0	0	0	0	0	0	0	0	0	0	0	0	0	0	0	0	0	0	0	0	0	0	0	0	0	0	0	0	0	0	0	0	0	0	0	0	0	0
d__Bacteria	p__Firmicutes	c__Bacilli	o__Lactobacillales	f__Streptococcaceae	Streptococcus	Streptococcus intermedius	0	0	0	0	0	0	0	0	0	0	0	0	0	0	0	0	0	0	0	0	0	0	0	0	0	0	0	0	0	0	0	0	0	0	0	0	0	0	0	0	0	0	0
d__Bacteria	p__Firmicutes	c__Bacilli	o__Lactobacillales	f__Streptococcaceae	Streptococcus	Streptococcus koreensis	0	0	0	0	0	0	0	0	0	0	0	0	0	0	0	0	0	0	0	0	0	0	0	0	0	0	0	0	0	0	0	0	0	0	0	0	0	0	0	0	0	0	0
d__Bacteria	p__Firmicutes	c__Bacilli	o__Lactobacillales	f__Streptococcaceae	Streptococcus	Streptococcus gwangjuense	0	0	0	0	0	0	0	0	0	0.0010027	0	0	0	0	0	0	0	0	0	0	0	0	0	0	0	0	0	0	0	0	0	0	0	0	0	0	0	0	0	0	0	0	0
d__Bacteria	p__Firmicutes	c__Bacilli	o__Lactobacillales	f__Streptococcaceae	Streptococcus	Streptococcus halotolerans	0	0	0	0	0	0	0	0	0	0	0	0	0	0	0	0	0	0	0	0	0	0	0	0	0	0	0	0	0	0	0	0	0	0	0	0	0	0	0	0	0	0	0
d__Bacteria	p__Firmicutes	c__Bacilli	o__Lactobacillales	f__Streptococcaceae	Streptococcus	Streptococcus sp. 116-D4	0	0	0	0	0	0	0	0	0	0	0	0	0	0	0	0	0	0	0	0	0	0	0	0	0	0	0	0	0	0	0	0	0	0	0	0	0	0	0	0	0	0	0
d__Bacteria	p__Firmicutes	c__Bacilli	o__Lactobacillales	f__Streptococcaceae	Streptococcus	Streptococcus sp. KS 6	0	0	0	0	0	0	0	0	0	0	0	0	0	0	0	0	0	0	0	0	0	0	0	0	0	0	0	0	0	0	0	0	0	0	0	0	0	0	0	0	0	0	0
d__Bacteria	p__Firmicutes	c__Bacilli	o__Lactobacillales	f__Streptococcaceae	Streptococcus	Streptococcus sp. HSISS3	0	0	0	0	0	0	0	0	0	0	0	0	0	0	0	0	0	0	0	0	0	0	0	0	0	0	0	0	0	0	0	0	0	0	0	0	0	0	0	0	0	0	0
d__Bacteria	p__Firmicutes	c__Bacilli	o__Lactobacillales	f__Streptococcaceae	Streptococcus	Streptococcus sp. A12	0	0	0	0	0	0	0	0	0	0	0	0	0	0	0	0	0	0	0	0	0	0	0	0	0	0	0	0	0	0	0	0	0	0	0	0	0	0	0	0	0	0	0
d__Bacteria	p__Firmicutes	c__Bacilli	o__Lactobacillales	f__Streptococcaceae	Streptococcus	Streptococcus sp. NPS 308	0	0	0	0	0	0	0	0	0	0	0	0	0	0	0	0	0	0	0	0	0	0	0	0	0	0	0	0	0	0	0	0	0	0	0	0	0	0	0	0	0	0	0
d__Bacteria	p__Firmicutes	c__Bacilli	o__Lactobacillales	f__Streptococcaceae	Streptococcus	Streptococcus sp. CNU G3	0	0	0	0	0	0	0	0	0	0	0	0	0	0	0	0	0	0	0	0	0	0	0	0	0	0	0	0	0	0	0	0	0	0	0	0	0	0	0	0	0	0	0
d__Bacteria	p__Firmicutes	c__Bacilli	o__Lactobacillales	f__Streptococcaceae	Streptococcus	Streptococcus sp. CNU 77-61	0	0	0	0	0	0	0	0	0	0	0	0	0	0	0	0	0	0	0	0	0	0	0	0	0	0	0	0	0	0	0	0	0	0	0	0	0	0	0	0	0	0	0
d__Bacteria	p__Firmicutes	c__Bacilli	o__Lactobacillales	f__Streptococcaceae	Streptococcus	Streptococcus sp. I-P16	0	0	0	0	0	0	0	0	0	0	0	0	0	0	0	0	0	0	0	0	0	0	0	0	0	0	0	0	0	0	0	0	0	0	0	0	0	0	0	0	0	0	0
d__Bacteria	p__Firmicutes	c__Bacilli	o__Lactobacillales	f__Streptococcaceae	Streptococcus	Streptococcus sp. 1643	0	0	0	0	0	0	0	0	0	0	0	0	0	0	0	0	0	0	0	0	0	0	0	0	0	0	0	0	0	0	0	0	0	0	0	0	0	0	0	0	0	0	0
d__Bacteria	p__Firmicutes	c__Bacilli	o__Lactobacillales	f__Streptococcaceae	Streptococcus	Streptococcus sp. I-G2	0	0	0	0	0	0	0	0	0	0	0	0	0	0	0	0	0	0	0	0	0	0	0	0	0	0	0	0	0	0	0	0	0	0	0	0	0	0	0	0	0	0	0
d__Bacteria	p__Firmicutes	c__Bacilli	o__Lactobacillales	f__Streptococcaceae	Streptococcus	Streptococcus sp. CNU G2	0	0	0	0	0	0	0	0	0	0	0	0	0	0	0	0	0	0	0	0	0	0	0	0	0	0	0	0	0	0	0	0	0	0	0	0	0	0	0	0	0	0	0
d__Bacteria	p__Firmicutes	c__Bacilli	o__Lactobacillales	f__Streptococcaceae	Streptococcus	Streptococcus constellatus	0	0	0	0	0	0	0	0	0	0	0	0	0	0	0	0	0	0	0	0	0	0	0	0	0	0	0	0	0	0	0	0	0	0	0	0	0	0	0	0	0	0	0
d__Bacteria	p__Firmicutes	c__Bacilli	o__Lactobacillales	f__Streptococcaceae	Streptococcus	Streptococcus infantarius	0	0	0	0	0	0	0	0	0	0	0	0	0	0	0	0	0	0	0	0	0	0	0	0	0	0	0	0	0	0	0	0	0	0	0	0	0	0	0	0	0	0	0
d__Bacteria	p__Firmicutes	c__Bacilli	o__Lactobacillales	f__Streptococcaceae	Streptococcus	Streptococcus gallolyticus	0	0	0	0	0	0	0	0	0	0	0	0	0	0	0	0	0	0	0	0	0	0	0	0	0	0	0	0	0	0	0	0	0	0	0	0	0	0	0	0	0	0	0
d__Bacteria	p__Firmicutes	c__Bacilli	o__Lactobacillales	f__Streptococcaceae	Streptococcus	Streptococcus pasteurianus	0	0	0	0	0	0	0	0	0	0	0	0	0	0	0	0	0	0	0	0	0	0	0	0	0	0	0	0	0	0	0	0	0	0	0	0	0	0	0	0	0	0	0.00100255
d__Bacteria	p__Firmicutes	c__Bacilli	o__Lactobacillales	f__Streptococcaceae	Streptococcus	Streptococcus periodonticum	0	0	0	0	0	0	0	0	0	0	0	0	0	0	0	0	0	0	0	0	0	0	0	0	0	0	0	0	0	0	0	0	0	0	0	0	0	0	0	0	0	0	0
d__Bacteria	p__Firmicutes	c__Bacilli	o__Lactobacillales	f__Streptococcaceae	Lactococcus	Lactococcus carnosus	0	0	0	0	0	0	0	0	0	0	0	0	0	0	0	0	0	0	0	0	0	0	0	0	0	0	0	0	0	0	0	0	0	0	0	0	0	0	0	0	0	0	0
d__Bacteria	p__Firmicutes	c__Bacilli	o__Lactobacillales	f__Streptococcaceae	Streptococcus	Streptococcus sp. FDAARGOS_192	0	0	0	0	0	0	0	0	0	0	0	0	0	0	0	0	0	0	0	0	0	0	0	0	0	0	0	0	0	0	0	0	0	0	0	0	0	0	0	0	0	0	0
d__Bacteria	p__Firmicutes	c__Bacilli	o__Lactobacillales	f__Streptococcaceae	Lactococcus	Lactococcus petauri	0	0	0	0	0	0	0	0	0	0	0	0	0	0	0	0	0	0	0	0	0	0	0	0	0	0	0	0	0	0	0	0	0	0	0	0	0	0	0	0	0	0	0
d__Bacteria	p__Firmicutes	c__Bacilli	o__Lactobacillales	f__Streptococcaceae	Streptococcus	Streptococcus ruminantium	0	0	0	0	0	0	0	0	0	0	0	0	0	0	0	0	0	0	0	0	0	0	0	0	0	0	0	0	0	0	0	0	0	0	0	0	0	0	0	0	0	0	0
d__Bacteria	p__Firmicutes	c__Bacilli	o__Lactobacillales	f__Streptococcaceae	Streptococcus	Streptococcus sp. NSJ-72	0	0	0	0	0	0	0	0	0	0	0	0	0	0	0	0	0	0	0	0	0	0	0	0	0	0	0	0	0	0	0	0	0	0	0	0	0	0	0	0	0	0	0
d__Bacteria	p__Firmicutes	c__Bacilli	o__Lactobacillales	f__Streptococcaceae	Streptococcus	Streptococcus vestibularis	0	0	0	0	0	0	0	0	0	0	0	0	0	0	0	0	0	0	0	0	0	0	0	0	0	0	0	0	0	0	0	0	0	0	0	0	0	0	0	0	0	0	0
d__Bacteria	p__Firmicutes	c__Bacilli	o__Lactobacillales	f__Streptococcaceae	Streptococcus	Streptococcus macedonicus	0	0	0	0	0	0	0	0	0	0	0	0	0	0	0	0	0	0	0	0	0	0	0	0	0	0	0	0	0	0	0	0	0	0	0	0	0	0	0	0	0	0	0
d__Bacteria	p__Firmicutes	c__Bacilli	o__Lactobacillales	f__Streptococcaceae	Streptococcus	Streptococcus lutetiensis	0	0	0	0	0	0	0	0	0	0	0	0	0	0	0	0	0	0	0	0	0	0	0	0	0	0	0	0	0	0	0	0	0	0	0	0	0	0	0	0	0	0	0
d__Bacteria	p__Firmicutes	c__Bacilli	o__Lactobacillales	f__Streptococcaceae	Streptococcus	Streptococcus milleri	0	0	0	0	0	0	0	0	0	0	0	0	0	0	0	0	0	0	0	0	0	0	0	0	0	0	0	0	0	0	0	0	0	0	0	0	0	0	0	0	0	0	0
d__Bacteria	p__Firmicutes	c__Bacilli	o__Lactobacillales	f__Streptococcaceae	Streptococcus	Streptococcus sp. oral taxon 064	0	0	0	0	0	0	0	0	0	0	0	0	0	0	0	0	0	0	0	0	0	0	0	0	0	0	0	0	0	0	0	0	0	0	0	0	0	0	0	0	0	0	0
d__Bacteria	p__Proteobacteria	c__Gammaproteobacteria	o__Steroidobacterales	f__Steroidobacteraceae	Steroidobacter	Steroidobacter denitrificans	0.00100234	0.00100244	0.0010023	0.00100223	0.00100198	0.00100192	0	0	0	0	0	0	0.00100273	0	0	0.00100265	0.00100265	0.00100242	0	0	0	0	0	0	0	0	0	0	0	0	0	0	0	0	0.00100269	0.0010025	0	0	0	0	0	0	0.00100255
d__Bacteria	p__Proteobacteria	c__Alphaproteobacteria	o__ATCC43930	f__Stellaceae	Stella	Stella humosa	0.00501168	0.00501218	0.00501148	0.00200447	0.00200397	0.00200385	0	0	0	0.00200539	0.00200485	0.00200485	0.00200545	0.00200465	0.00200461	0.00501323	0.00501323	0.00601449	0	0	0	0.00200686	0.00100358	0.0010034	0	0	0	0.00200719	0.00100391	0.00200761	0.00200523	0.00200535	0.00200515	0.00300851	0.00300806	0.00300749	0	0	0	0.00100285	0.00100276	0.00100268	0.00501273
d__Bacteria	p__Proteobacteria	c__Alphaproteobacteria	o__Rhizobiales	f__Stappiaceae	Breoghania	Breoghania sp. L-A4	0.00200467	0.00200487	0.00200459	0.00200447	0.00200397	0.00200385	0	0	0	0.0010027	0.00100243	0.00100243	0.00100273	0.00100233	0.00100231	0.00300794	0.00300794	0.00300725	0	0	0	0.00100343	0.00100358	0.0010034	0	0	0	0.00100359	0.00100391	0.0010038	0.00100262	0.00100268	0.00100258	0.00200568	0.00200537	0.00200499	0	0	0	0.00100285	0.00100276	0.00100268	0.00300764
d__Bacteria	p__Proteobacteria	c__Alphaproteobacteria	o__Rhizobiales	f__Stappiaceae	Labrenzia	Labrenzia sp. VG12	0.00100234	0.00100244	0.0010023	0.00100223	0.00100198	0.00100192	0	0	0	0.0010027	0.00100243	0.00100243	0.00100273	0.00100233	0.00100231	0.00100265	0.00100265	0.00200483	0	0	0	0.00100343	0.00100358	0.0010034	0	0	0	0	0.00100391	0.0010038	0.00100262	0.00100268	0.00100258	0.00200568	0.00200537	0.00200499	0	0	0	0	0	0	0.00200509
d__Bacteria	p__Proteobacteria	c__Alphaproteobacteria	o__Rhizobiales	f__Stappiaceae	Pannonibacter	Pannonibacter phragmitetus	0.00501168	0.00501218	0.00501148	0.0030067	0.00400794	0.00400769	0	0	0	0.00200539	0.00200485	0.00200485	0.00200545	0.00200465	0.00100231	0.00501323	0.00501323	0.00601449	0	0	0	0.00200686	0.00200717	0.0020068	0	0	0	0.00200719	0.00200781	0.00200761	0.00200523	0.00200535	0.00200515	0.00701987	0.00701881	0.00701747	0	0	0	0.0020057	0.00200552	0.00200535	0.00701783
d__Bacteria	p__Proteobacteria	c__Alphaproteobacteria	o__Rhizobiales	f__Stappiaceae	Polymorphum	Polymorphum gilvum	0.00200467	0.00200487	0.00200459	0.00100223	0.00100198	0.00100192	0	0	0	0.0010027	0.00100243	0.00100243	0.00100273	0.00100233	0.00100231	0.00300794	0.00300794	0.00400966	0	0	0	0.00100343	0.00100358	0.0010034	0	0	0	0.00100359	0.00100391	0.0010038	0.00100262	0.00100268	0.00100258	0.00200568	0.00200537	0.00200499	0	0	0	0.00100285	0.00100276	0	0.00300764
d__Bacteria	p__Proteobacteria	c__Alphaproteobacteria	o__Rhizobiales	f__Stappiaceae	Stappia	Stappia indica	0.00300701	0.00400974	0.00300689	0.00200447	0.00200397	0.00200385	0	0	0	0.0010027	0.00100243	0.00100243	0.00100273	0.00100233	0.00100231	0.00401059	0.00401059	0.00400966	0	0	0	0.00100343	0.00100358	0.0010034	0	0	0	0.00100359	0.00100391	0.0010038	0.00100262	0.00200535	0.00200515	0.00300851	0.00300806	0.00300749	0	0	0	0.00100285	0.00100276	0.00100268	0.00401019
d__Bacteria	p__Proteobacteria	c__Alphaproteobacteria	o__Rhizobiales	f__Stappiaceae	Stappia	Stappia sp. ES.058	0.00501168	0.00501218	0.00501148	0.00100223	0.00100198	0.00100192	0	0	0	0.0010027	0.00100243	0.00100243	0.00100273	0.00100233	0.00100231	0.00300794	0.00200529	0.00300725	0	0	0	0.00100343	0.00100358	0.0010034	0	0	0	0.00100359	0.00100391	0.0010038	0.00100262	0.00100268	0.00100258	0.00200568	0.00200537	0.0010025	0	0	0	0.00100285	0.00100276	0.00100268	0.00300764
d__Bacteria	p__Proteobacteria	c__Alphaproteobacteria	o__Rhizobiales	f__Stappiaceae	Labrenzia	Labrenzia sp. PHM005	0	0	0	0.00100223	0.00100198	0.00100192	0	0	0	0	0	0	0	0	0	0.00100265	0.00100265	0.00100242	0	0	0	0	0	0	0	0	0	0	0	0	0.00100262	0	0	0.00100284	0.00100269	0.0010025	0	0	0	0	0	0	0.00100255
d__Bacteria	p__Proteobacteria	c__Alphaproteobacteria	o__Rhizobiales	f__Stappiaceae	Labrenzia	Labrenzia alexandrii	0.00100234	0.00100244	0.0010023	0.00100223	0.00100198	0.00100192	0	0	0	0	0	0.00100243	0	0.00100233	0.00100231	0.00100265	0.00100265	0.00100242	0	0	0	0	0	0	0	0	0	0	0	0	0.00100262	0	0	0.00100284	0.00100269	0.0010025	0	0	0	0	0	0	0.00100255
d__Bacteria	p__Proteobacteria	c__Alphaproteobacteria	o__Rhizobiales	f__Stappiaceae	Labrenzia	Labrenzia sp. THAF82	0	0	0	0	0	0	0	0	0	0	0	0	0.00100273	0.00100233	0.00100231	0.00100265	0.00100265	0	0	0	0	0	0	0	0	0	0	0	0	0	0.00100262	0	0	0	0	0.0010025	0	0	0	0	0	0	0
d__Bacteria	p__Proteobacteria	c__Alphaproteobacteria	o__Rhizobiales	f__Stappiaceae	Labrenzia	Labrenzia sp. CP4	0.00100234	0	0	0.00100223	0.00100198	0.00100192	0	0	0	0.0010027	0.00100243	0.00100243	0	0	0	0.00100265	0.00100265	0.00100242	0	0	0	0	0	0	0	0	0	0	0	0	0	0	0.00100258	0	0.00100269	0.0010025	0	0	0	0	0	0	0.00100255
d__Bacteria	p__Proteobacteria	c__Alphaproteobacteria	o__Rhizobiales	f__Stappiaceae	Labrenzia	Labrenzia sp. THAF35	0	0.00100244	0	0.00100223	0.00100198	0	0	0	0	0	0	0	0	0	0	0.00100265	0.00100265	0.00100242	0	0	0	0.00100343	0	0	0	0	0	0.00100359	0	0	0	0.00100268	0	0.00100284	0.00100269	0.0010025	0	0	0	0	0.00100276	0.00100268	0.00100255
d__Bacteria	p__Proteobacteria	c__Alphaproteobacteria	o__Rhizobiales	f__Stappiaceae	Labrenzia	Labrenzia aggregata	0.00100234	0.00100244	0.0010023	0.00100223	0.00100198	0.00100192	0	0	0	0	0	0	0.00100273	0	0	0.00100265	0	0.00100242	0	0	0	0.00100343	0.00100358	0.0010034	0	0	0	0	0	0	0	0	0	0.00100284	0.00100269	0.0010025	0	0	0	0.00100285	0.00100276	0.00100268	0.00200509
d__Bacteria	p__Proteobacteria	c__Alphaproteobacteria	o__Rhizobiales	f__Stappiaceae	Pseudovibrio	Pseudovibrio sp. FO-BEG1	0	0	0	0	0	0	0	0	0	0	0	0	0	0	0	0.00100265	0.00100265	0.00100242	0	0	0	0	0	0	0	0	0	0	0	0	0	0	0	0	0	0	0	0	0	0	0	0	0.00100255
d__Bacteria	p__Firmicutes	c__Bacilli	o__Staphylococcales	f__Staphylococcaceae	Staphylococcus	Staphylococcus pseudintermedius	0	0	0	0	0	0	0	0	0	0	0	0	0.00300818	0.0040093	0.00300692	0.00100265	0.00200529	0.00100242	0	0	0	0	0	0	0	0	0	0	0.00100391	0	0.00100262	0.00200535	0.00100258	0.00100284	0.00100269	0.0010025	0	0	0	0	0	0	0
d__Bacteria	p__Firmicutes	c__Bacilli	o__Staphylococcales	f__Staphylococcaceae	Staphylococcus	Staphylococcus aureus	0.00400934	0.00601462	0.00501148	0.0030067	0.00300595	0.00300577	0	0	0	0.0010027	0.00200485	0.00100243	0.02206	0.0210488	0.023053	0.0190503	0.0200529	0.0180435	0.00200317	0.0020031	0.00200319	0.00200686	0.00200717	0.0020068	0.00100251	0.00100252	0.00100244	0.00301078	0.00301172	0.00301141	0.00401047	0.00401071	0.00701804	0.00501419	0.00501344	0.00501248	0	0	0	0.00100285	0.00100276	0.00100268	0.00300764
d__Bacteria	p__Firmicutes	c__Bacilli	o__Staphylococcales	f__Staphylococcaceae	Staphylococcus	Staphylococcus warneri	0	0	0	0	0	0	0	0	0	0	0	0	0	0	0	0	0	0	0	0	0	0	0	0	0	0	0	0	0	0	0	0	0	0	0	0	0	0	0	0	0	0	0
d__Bacteria	p__Firmicutes	c__Bacilli	o__Staphylococcales	f__Staphylococcaceae	Staphylococcus	Staphylococcus virus Andhra	0.00200467	0.00300731	0.00200459	0.0030067	0.00300595	0.00300577	0.00100221	0.00100238	0	0.0010027	0.00100243	0.00100243	0.0270736	0.0300698	0.0290669	0.00501323	0.0130344	0.0150362	0	0	0	0.00100343	0.00100358	0.0010034	0.00200501	0.00200503	0.00200487	0.00501796	0.00602343	0.00200761	0.00501308	0.00601606	0.00902319	0.00501419	0.00401075	0.00400998	0	0	0	0.00100285	0.00100276	0.00100268	0.00100255
d__Bacteria	p__Firmicutes	c__Bacilli	o__Staphylococcales	f__Staphylococcaceae	Staphylococcus	Staphylococcus sp. 17KM0847	0	0	0	0	0	0	0	0	0	0	0	0	0.00701909	0.00601395	0.00601383	0.00100265	0.00100265	0.00100242	0	0	0	0	0	0	0	0	0	0.00100359	0	0	0.00300785	0.00300803	0.00300773	0.00100284	0.00100269	0.0010025	0	0	0	0	0	0	0
d__Bacteria	p__Firmicutes	c__Bacilli	o__Staphylococcales	f__Staphylococcaceae	Staphylococcus	Staphylococcus felis	0	0	0	0	0	0	0	0	0	0	0	0	0	0	0	0	0	0	0	0	0	0	0	0	0	0	0	0	0	0	0	0	0	0	0	0	0	0	0	0	0	0	0
d__Bacteria	p__Firmicutes	c__Bacilli	o__Staphylococcales	f__Staphylococcaceae	Staphylococcus	Staphylococcus saprophyticus	0	0	0	0	0	0	0	0	0	0	0	0	0.00200545	0.00200465	0.00100231	0	0	0	0	0	0	0	0	0	0	0	0	0	0	0	0.00100262	0	0.00100258	0.00100284	0	0	0	0	0	0	0	0	0
d__Bacteria	p__Firmicutes	c__Bacilli	o__Staphylococcales	f__Staphylococcaceae	Staphylococcus	Staphylococcus lugdunensis	0	0	0	0	0	0	0	0	0	0	0	0	0	0	0	0	0	0	0	0	0	0	0	0	0	0	0	0	0	0	0	0	0	0	0	0	0	0	0	0	0	0	0
d__Bacteria	p__Firmicutes	c__Bacilli	o__Staphylococcales	f__Staphylococcaceae	Staphylococcus	Staphylococcus epidermidis	0	0	0	0	0	0	0	0	0	0	0	0	0.00100273	0.00100233	0.00100231	0.00100265	0.00100265	0.00100242	0	0	0	0	0	0	0	0	0	0	0	0	0	0	0	0	0	0	0	0	0	0	0	0	0
d__Bacteria	p__Firmicutes	c__Bacilli	o__Staphylococcales	f__Staphylococcaceae	Staphylococcus	Staphylococcus kloosii	0	0	0	0	0	0	0	0	0	0	0	0	0	0	0	0	0	0	0	0	0	0	0	0	0	0	0	0	0	0	0	0	0	0	0	0	0	0	0	0	0	0	0
d__Bacteria	p__Firmicutes	c__Bacilli	o__Staphylococcales	f__Staphylococcaceae	Staphylococcus	Staphylococcus haemolyticus	0	0	0	0	0	0	0	0	0	0	0	0	0.00100273	0.00100233	0	0	0	0	0	0	0	0	0	0	0	0	0	0	0	0	0	0	0	0	0	0	0	0	0	0	0	0	0
d__Bacteria	p__Firmicutes	c__Bacilli	o__Staphylococcales	f__Staphylococcaceae	Staphylococcus	Staphylococcus caprae	0	0	0	0	0	0	0	0	0	0	0	0	0	0	0	0	0	0	0	0	0	0	0	0	0	0	0	0	0	0	0	0	0	0	0	0	0	0	0	0	0	0	0
d__Bacteria	p__Firmicutes	c__Bacilli	o__Staphylococcales	f__Staphylococcaceae	Staphylococcus	Staphylococcus hominis	0	0	0	0	0	0	0	0	0	0	0	0	0	0	0	0	0	0	0	0	0	0	0	0	0	0	0	0	0	0	0	0	0	0	0	0	0	0	0	0	0	0	0.00100255
d__Bacteria	p__Firmicutes	c__Bacilli	o__Staphylococcales	f__Staphylococcaceae	Staphylococcus	Staphylococcus pettenkoferi	0	0	0	0.00100223	0	0	0	0	0	0	0	0	0	0	0	0	0	0	0	0	0	0	0	0	0	0	0	0	0	0	0	0	0	0	0	0	0	0	0	0	0	0	0
d__Bacteria	p__Firmicutes	c__Bacilli	o__Staphylococcales	f__Staphylococcaceae	Staphylococcus	Staphylococcus capitis	0	0	0	0	0	0	0	0	0	0	0	0	0	0	0	0.00200529	0.00100265	0.00100242	0	0	0	0	0	0	0	0	0	0	0	0	0	0	0	0	0	0	0	0	0	0	0	0	0
d__Bacteria	p__Firmicutes	c__Bacilli	o__Staphylococcales	f__Staphylococcaceae	Staphylococcus	Staphylococcus auricularis	0	0	0	0	0	0	0	0	0	0	0	0	0.00100273	0.00100233	0.00100231	0	0	0	0	0	0	0	0	0	0	0	0	0	0	0	0	0	0	0	0	0	0	0	0	0.00100285	0	0.00100268	0
d__Bacteria	p__Firmicutes	c__Bacilli	o__Staphylococcales	f__Staphylococcaceae	Staphylococcus	Staphylococcus delphini	0	0	0	0	0	0	0	0	0	0	0	0	0	0	0	0	0	0	0	0	0	0	0	0	0	0	0	0	0	0	0	0	0	0	0	0	0	0	0	0	0	0	0
d__Bacteria	p__Firmicutes	c__Bacilli	o__Staphylococcales	f__Staphylococcaceae	Staphylococcus	Staphylococcus arlettae	0	0	0	0	0	0	0	0	0	0	0	0	0	0	0	0	0	0	0	0	0	0	0	0	0	0	0	0	0	0	0	0	0	0	0	0	0	0	0	0	0	0	0
d__Bacteria	p__Firmicutes	c__Bacilli	o__Staphylococcales	f__Staphylococcaceae	Staphylococcus	Staphylococcus agnetis	0	0	0	0	0	0	0	0	0	0	0	0	0	0	0	0	0	0	0	0	0	0	0	0	0	0	0	0	0	0	0	0	0	0	0	0	0	0	0	0	0	0	0
d__Bacteria	p__Firmicutes	c__Bacilli	o__Staphylococcales	f__Staphylococcaceae	Staphylococcus	Staphylococcus xylosus	0	0	0	0	0	0	0	0	0	0	0	0	0	0	0	0	0	0	0	0	0	0	0	0	0	0	0	0	0	0	0	0	0	0	0	0	0	0	0	0	0	0	0
d__Bacteria	p__Firmicutes	c__Bacilli	o__Staphylococcales	f__Staphylococcaceae	Mammaliicoccus	Mammaliicoccus sciuri	0	0	0	0.00100223	0.00100198	0.00100192	0	0	0	0	0	0	0.00100273	0.00100233	0.00100231	0	0	0	0	0	0	0	0	0	0	0	0	0	0	0	0	0	0	0	0	0	0	0	0	0.00100285	0.00100276	0.00100268	0
d__Bacteria	p__Firmicutes	c__Bacilli	o__Staphylococcales	f__Staphylococcaceae	Mammaliicoccus	Mammaliicoccus lentus	0	0	0	0	0	0	0	0	0	0	0	0	0	0	0	0	0	0	0	0	0	0	0	0	0	0	0	0	0	0	0	0	0	0	0	0	0	0	0	0	0	0	0
d__Bacteria	p__Firmicutes	c__Bacilli	o__Staphylococcales	f__Staphylococcaceae	Staphylococcus	Staphylococcus virus CSA13	0	0	0	0	0	0	0	0	0	0	0	0	0.00100273	0.00100233	0.00100231	0	0	0	0	0	0	0	0	0	0	0	0	0	0	0	0	0	0	0	0	0	0	0	0	0	0	0	0
d__Bacteria	p__Firmicutes	c__Bacilli	o__Staphylococcales	f__Staphylococcaceae	Staphylococcus	Staphylococcus cohnii	0	0	0	0	0	0	0	0	0	0	0	0	0	0	0	0	0	0	0	0	0	0	0	0	0	0	0	0	0	0	0	0	0	0	0	0	0	0	0	0	0	0	0
d__Bacteria	p__Firmicutes	c__Bacilli	o__Staphylococcales	f__Staphylococcaceae	Staphylococcus	Staphylococcus lutrae	0	0	0	0	0	0	0	0	0	0	0	0	0	0	0	0	0	0	0	0	0	0	0	0	0	0	0	0	0	0	0	0	0	0	0	0	0	0	0	0	0	0	0
d__Bacteria	p__Firmicutes	c__Bacilli	o__Staphylococcales	f__Staphylococcaceae	Staphylococcus	Staphylococcus equorum	0	0	0	0	0	0	0	0	0	0	0	0	0	0	0	0	0	0	0	0	0	0	0	0	0	0	0	0	0	0	0	0	0	0	0	0	0	0	0	0	0	0	0
d__Bacteria	p__Firmicutes	c__Bacilli	o__Staphylococcales	f__Staphylococcaceae	Staphylococcus	Staphylococcus nepalensis	0	0	0	0	0	0	0	0	0	0	0	0	0	0	0	0	0	0	0	0	0	0	0	0	0	0	0	0	0	0	0	0	0	0	0	0	0	0	0	0	0	0	0
d__Bacteria	p__Firmicutes	c__Bacilli	o__Staphylococcales	f__Staphylococcaceae	Macrococcus	Macrococcus canis	0	0	0	0	0	0	0	0	0	0	0	0	0	0	0	0	0	0	0	0	0	0	0	0	0	0	0	0	0	0	0	0	0	0	0	0	0	0	0	0	0	0	0
d__Bacteria	p__Firmicutes	c__Bacilli	o__Staphylococcales	f__Staphylococcaceae	Macrococcus	Macrococcus caseolyticus	0	0	0	0	0	0	0	0	0	0	0	0	0.00100273	0.00100233	0	0	0	0	0	0	0	0	0	0	0	0	0	0	0	0	0	0	0	0	0	0	0	0	0	0.00100285	0.00100276	0.00100268	0
d__Bacteria	p__Firmicutes	c__Bacilli	o__Staphylococcales	f__Staphylococcaceae	Mammaliicoccus	Mammaliicoccus vitulinus	0	0	0	0	0	0	0	0	0	0	0.00100243	0.00100243	0.00100273	0.00100233	0.00100231	0	0	0	0	0	0	0	0	0	0	0	0	0	0	0	0	0	0	0	0	0	0	0	0	0	0	0	0
d__Bacteria	p__Firmicutes	c__Bacilli	o__Staphylococcales	f__Staphylococcaceae	Staphylococcus	Staphylococcus simulans	0	0	0	0	0	0	0	0	0	0	0	0	0	0	0	0	0	0	0	0	0	0	0	0	0	0	0	0	0	0	0	0	0	0	0	0	0	0	0	0	0	0	0
d__Bacteria	p__Firmicutes	c__Bacilli	o__Staphylococcales	f__Staphylococcaceae	Staphylococcus	Staphylococcus debuckii	0	0	0	0	0	0	0	0	0	0	0	0	0	0	0	0	0	0	0	0	0	0	0	0	0	0	0	0	0	0	0	0	0	0	0	0	0	0	0	0	0	0	0
d__Bacteria	p__Firmicutes	c__Bacilli	o__Staphylococcales	f__Staphylococcaceae	Staphylococcus	Staphylococcus sp. 23_2_7_LY	0	0	0	0	0	0	0	0	0	0	0	0	0	0	0	0	0	0	0	0	0	0	0	0	0	0	0	0	0	0	0	0	0	0	0	0	0	0	0	0	0	0	0
d__Bacteria	p__Firmicutes	c__Bacilli	o__Staphylococcales	f__Staphylococcaceae	Staphylococcus	Staphylococcus simiae	0	0	0	0	0	0	0	0	0	0	0	0	0	0	0	0	0	0	0	0	0	0	0	0	0	0	0	0	0	0	0	0	0	0	0	0	0	0	0	0	0	0	0
d__Bacteria	p__Firmicutes	c__Bacilli	o__Staphylococcales	f__Staphylococcaceae	Staphylococcus	Staphylococcus saccharolyticus	0	0	0	0	0	0	0	0	0	0	0	0	0	0	0	0	0	0	0	0	0	0	0	0	0	0	0	0	0	0	0	0	0	0	0	0	0	0	0	0	0	0	0
d__Bacteria	p__Firmicutes	c__Bacilli	o__Staphylococcales	f__Staphylococcaceae	Staphylococcus	Staphylococcus carnosus	0	0	0	0	0	0	0	0	0	0	0	0	0	0	0	0	0	0	0	0	0	0	0	0	0	0	0	0	0	0	0	0	0	0	0	0	0	0	0	0	0	0	0
d__Bacteria	p__Firmicutes	c__Bacilli	o__Staphylococcales	f__Staphylococcaceae	Staphylococcus	Staphylococcus succinus	0	0	0	0	0	0	0	0	0	0	0	0	0	0	0	0	0	0	0	0	0	0	0	0	0	0	0	0	0	0	0	0	0	0	0	0	0	0	0	0	0	0	0
d__Bacteria	p__Firmicutes	c__Bacilli	o__Staphylococcales	f__Staphylococcaceae	Staphylococcus	Staphylococcus sp. MI 10-1553	0	0	0	0	0	0	0	0	0	0	0	0	0	0	0	0	0	0	0	0	0	0	0	0	0	0	0	0	0	0	0	0	0	0	0	0	0	0	0	0	0	0	0
d__Bacteria	p__Firmicutes	c__Bacilli	o__Staphylococcales	f__Staphylococcaceae	Staphylococcus	Staphylococcus hyicus	0	0	0	0	0	0	0	0	0	0	0	0	0	0	0	0	0	0	0	0	0	0	0	0	0	0	0	0	0	0	0	0	0	0	0	0	0	0	0	0	0	0	0
d__Bacteria	p__Firmicutes	c__Bacilli	o__Staphylococcales	f__Staphylococcaceae	Staphylococcus	Staphylococcus schleiferi	0	0	0	0	0	0	0	0	0	0	0	0	0	0	0	0	0	0	0	0	0	0	0	0	0	0	0	0	0	0	0	0	0	0	0	0	0	0	0	0	0	0	0
d__Bacteria	p__Firmicutes	c__Bacilli	o__Staphylococcales	f__Staphylococcaceae	Staphylococcus	Staphylococcus pasteuri	0	0	0	0	0	0	0	0	0	0	0	0	0	0	0	0	0	0	0	0	0	0	0	0	0	0	0	0	0	0	0	0	0	0	0	0	0	0	0	0	0	0	0
d__Bacteria	p__Firmicutes	c__Bacilli	o__Staphylococcales	f__Staphylococcaceae	Staphylococcus	Staphylococcus condimenti	0	0	0	0	0	0	0	0	0	0	0	0	0	0	0	0	0	0	0	0	0	0	0	0	0	0	0	0	0	0	0	0	0	0	0	0	0	0	0	0	0	0	0
d__Bacteria	p__Firmicutes	c__Bacilli	o__Staphylococcales	f__Staphylococcaceae	Staphylococcus	Staphylococcus chromogenes	0	0	0	0	0	0	0	0	0	0	0	0	0	0	0	0	0	0	0	0	0	0	0	0	0	0	0	0	0	0	0	0	0	0	0	0	0	0	0	0	0	0	0
d__Bacteria	p__Firmicutes	c__Bacilli	o__Staphylococcales	f__Staphylococcaceae	Mammaliicoccus	Mammaliicoccus stepanovicii	0	0	0	0	0	0	0	0	0	0	0	0	0	0	0	0	0	0	0	0	0	0	0	0	0	0	0	0	0	0	0	0	0	0	0	0	0	0	0	0	0	0	0
d__Bacteria	p__Firmicutes	c__Bacilli	o__Staphylococcales	f__Staphylococcaceae	Macrococcus	Macrococcus sp. IME1552	0	0	0	0	0	0	0	0	0	0	0	0	0	0	0	0	0	0	0	0	0	0	0	0	0	0	0	0	0	0	0	0	0	0	0	0	0	0	0	0	0	0	0
d__Bacteria	p__Firmicutes	c__Bacilli	o__Staphylococcales	f__Staphylococcaceae	Macrococcus	Macrococcus bohemicus	0	0	0	0	0	0	0	0	0	0	0	0	0	0	0	0	0	0	0	0	0	0	0	0	0	0	0	0	0	0	0	0	0	0	0	0	0	0	0	0	0	0	0
d__Bacteria	p__Firmicutes	c__Bacilli	o__Staphylococcales	f__Staphylococcaceae	Staphylococcus	Staphylococcus muscae	0	0	0	0	0	0	0	0	0	0	0	0	0	0	0	0	0	0	0	0	0	0	0	0	0	0	0	0	0	0	0	0	0	0	0	0	0	0	0	0	0	0	0
d__Bacteria	p__Firmicutes	c__Bacilli	o__Staphylococcales	f__Staphylococcaceae	Staphylococcus	Staphylococcus virus SEP1	0	0	0	0	0	0	0	0	0	0	0	0	0	0	0	0	0	0	0	0	0	0	0	0	0	0	0	0	0	0	0	0	0	0	0	0	0	0	0	0	0	0	0
d__Bacteria	p__Firmicutes	c__Bacilli	o__Staphylococcales	f__Staphylococcaceae	Staphylococcus	Staphylococcus pseudoxylosus	0	0	0	0	0	0	0	0	0	0	0	0	0	0	0	0	0	0	0	0	0	0	0	0	0	0	0	0	0	0	0	0	0	0	0	0	0	0	0	0	0	0	0
d__Bacteria	p__Firmicutes	c__Bacilli	o__Staphylococcales	f__Staphylococcaceae	Staphylococcus	Staphylococcus sp. 11-B-312	0	0	0	0	0	0	0	0	0	0	0	0	0	0	0	0	0	0	0	0	0	0	0	0	0	0	0	0	0	0	0	0	0	0	0	0	0	0	0	0	0	0	0
d__Bacteria	p__Firmicutes	c__Bacilli	o__Staphylococcales	f__Staphylococcaceae	Staphylococcus	Staphylococcus sp. M0911	0	0	0	0	0	0	0	0	0	0	0	0	0	0	0	0	0	0	0	0	0	0	0	0	0	0	0	0	0	0	0	0	0	0	0	0	0	0	0	0	0	0	0
d__Bacteria	p__Firmicutes	c__Bacilli	o__Staphylococcales	f__Staphylococcaceae	Staphylococcus	Staphylococcus sp. 693-2	0	0	0	0	0	0	0	0	0	0	0	0	0	0	0	0	0	0	0	0	0	0	0	0	0	0	0	0	0	0	0	0	0	0	0	0	0	0	0	0	0	0	0
d__Bacteria	p__Firmicutes	c__Bacilli	o__Staphylococcales	f__Staphylococcaceae	Staphylococcus	Staphylococcus argenteus	0	0	0	0	0	0	0	0	0	0.0010027	0	0	0	0	0	0	0	0	0	0	0	0.00100343	0.00100358	0	0	0	0	0	0	0	0	0	0	0	0	0	0	0	0	0.00100285	0.00100276	0.00100268	0
d__Bacteria	p__Firmicutes	c__Bacilli	o__Staphylococcales	f__Staphylococcaceae	Staphylococcus	Staphylococcus schweitzeri	0	0	0	0	0	0	0	0	0	0	0	0	0	0	0	0	0	0	0	0	0	0	0	0	0	0	0	0	0	0	0	0	0	0	0	0	0	0	0	0	0	0	0
d__Bacteria	p__Firmicutes	c__Bacilli	o__Staphylococcales	f__Staphylococcaceae	Staphylococcus	Staphylococcus piscifermentans	0	0	0	0	0	0	0	0	0	0	0	0	0	0	0	0	0	0	0	0	0	0	0	0	0	0	0	0	0	0	0	0	0	0	0	0	0	0	0	0	0	0	0
d__Bacteria	p__Firmicutes	c__Bacilli	o__Staphylococcales	f__Staphylococcaceae	Mammaliicoccus	Mammaliicoccus fleurettii	0	0	0	0	0	0	0	0	0	0	0	0	0	0	0	0	0	0	0	0	0	0	0	0	0	0	0	0	0	0	0	0	0	0	0	0	0	0	0	0	0	0	0
d__Bacteria	p__Firmicutes	c__Bacilli	o__Staphylococcales	f__Staphylococcaceae	Staphylococcus	Staphylococcus phage phiRS7	0	0	0	0	0	0	0	0	0	0	0	0	0	0	0	0	0	0	0	0	0	0	0	0	0	0	0	0	0	0	0	0	0	0	0	0	0	0	0	0	0	0	0
d__Bacteria	p__Firmicutes	c__Bacilli	o__Staphylococcales	f__Staphylococcaceae	Staphylococcus	Staphylococcus sp. AntiMn-1	0	0	0	0	0	0	0	0	0	0	0	0	0	0	0	0	0	0	0	0	0	0	0	0	0	0	0	0	0	0	0	0	0	0	0	0	0	0	0	0	0	0	0
d__Bacteria	p__Desulfobacterota	c__Thermodesulfobacteria	o__Thermodesulfobacteriales	f__ST65	Thermosulfuriphilus	Thermosulfuriphilus ammonigenes	0	0	0	0	0	0	0	0	0	0	0	0	0	0	0	0	0	0	0	0	0	0	0	0	0	0	0	0	0	0	0	0	0	0	0	0	0	0	0	0	0	0	0
d__Bacteria	p__Firmicutes_C	c__Negativicutes	o__Sporomusales	f__Sporomusaceae	Methylomusa	Methylomusa anaerophila	0	0	0	0	0	0	0	0	0	0	0	0	0	0	0	0	0	0	0	0	0	0	0	0	0	0	0	0	0	0	0	0	0	0	0	0	0	0	0	0	0	0	0
d__Bacteria	p__Firmicutes_C	c__Negativicutes	o__Sporomusales	f__Sporomusaceae	Sporomusa	Sporomusa termitida	0	0	0	0	0	0	0	0	0	0	0	0	0	0	0	0	0	0	0	0	0	0.00100343	0	0	0	0	0	0	0	0	0	0	0	0	0	0	0	0	0	0	0	0	0
d__Bacteria	p__Firmicutes	c__Bacilli	o__Bacillales_G	f__Sporolactobacillaceae	Sporolactobacillus	Sporolactobacillus terrae	0	0	0	0	0	0	0	0	0	0	0	0	0	0	0	0	0	0	0	0	0	0	0	0	0	0	0	0	0	0	0	0	0	0	0	0	0	0	0	0.00100285	0.00100276	0.00100268	0
d__Bacteria	p__Proteobacteria	c__Gammaproteobacteria	o__Pseudomonadales	f__Spongiibacteraceae	Zhongshania	Zhongshania aliphaticivorans	0	0.00100244	0.0010023	0	0	0	0	0	0	0	0	0	0	0	0	0	0	0	0	0	0	0	0	0	0	0	0	0	0	0	0	0	0	0	0	0	0	0	0	0.00100285	0.00100276	0.00100268	0
d__Bacteria	p__Proteobacteria	c__Gammaproteobacteria	o__Pseudomonadales	f__Spongiibacteraceae	Spongiibacter	Spongiibacter sp. CSC3.9	0	0	0	0	0	0	0	0	0	0	0	0	0.00100273	0.00100233	0.00100231	0	0	0	0	0	0	0	0	0	0	0	0	0	0	0	0	0	0	0.00100284	0.00100269	0.0010025	0	0	0	0	0	0	0
d__Bacteria	p__Proteobacteria	c__Gammaproteobacteria	o__Pseudomonadales	f__Spongiibacteraceae	Spongiibacter	Spongiibacter sp. IMCC21906	0	0	0	0	0	0	0	0	0	0	0	0	0	0	0	0	0	0	0	0	0	0	0	0	0	0	0	0	0	0	0	0	0	0	0	0	0	0	0	0	0	0	0
d__Bacteria	p__Bacteroidota	c__Bacteroidia	o__Cytophagales	f__Spirosomaceae	Spirosoma	Spirosoma sp. CJU-R4	0.0841962	0.0821997	0.0811859	0.0130291	0.0130258	0.013025	0.00100221	0.00100238	0.00100217	0.00802158	0.00801941	0.00801941	0.0100273	0.00902093	0.00902075	0.212561	0.210556	0.209505	0	0	0	0.0030103	0.00301075	0.0030102	0.0120301	0.0120302	0.0120292	0.022079	0.0220859	0.0230875	0.0551439	0.0561499	0.0551417	0.0461305	0.0461236	0.0461148	0.00100192	0.00100191	0.0010019	0.0110313	0.0100276	0.0110294	0.0380968
d__Bacteria	p__Bacteroidota	c__Bacteroidia	o__Cytophagales	f__Spirosomaceae	Spirosoma	Spirosoma sp. PL0136	0.00300701	0.00300731	0.00300689	0.00200447	0.00200397	0.00200385	0	0	0	0.00300809	0.00300728	0.00300728	0.00100273	0.00100233	0.00100231	0.00701853	0.00701853	0.00701691	0	0	0	0	0	0.0010034	0	0	0	0.00200719	0.00100391	0.0010038	0.00300785	0.00300803	0.00300773	0.00200568	0.00200537	0.00200499	0	0	0	0.00100285	0.00100276	0.00100268	0.00501273
d__Bacteria	p__Bacteroidota	c__Bacteroidia	o__Cytophagales	f__Spirosomaceae	Spirosoma	Spirosoma sp. KCTC 42546	0.00300701	0.00300731	0.00300689	0.00100223	0.00100198	0.00100192	0	0	0	0.0010027	0.00100243	0.00100243	0	0	0	0.00601588	0.00601588	0.00701691	0	0	0	0.00100343	0.00100358	0.0010034	0	0.00100252	0	0.00100359	0.00200781	0.00200761	0.00200523	0.00200535	0.00200515	0.00200568	0.00200537	0.00200499	0	0	0	0.0020057	0.00100276	0.00200535	0.00300764
d__Bacteria	p__Bacteroidota	c__Bacteroidia	o__Cytophagales	f__Spirosomaceae	Spirosoma	Spirosoma sp. KUDC1026	0.00902102	0.00902192	0.00801836	0.00100223	0.00200397	0.00100192	0	0	0	0.00300809	0.00300728	0.00300728	0.00100273	0.00100233	0.00100231	0.0220582	0.0210556	0.0220531	0	0	0	0.00100343	0.00100358	0.0010034	0.00100251	0.00100252	0.00100244	0.00301078	0.00301172	0.00301141	0.00701832	0.00701874	0.00701804	0.00501419	0.00501344	0.00501248	0	0	0	0.0020057	0.00200552	0.00200535	0.00501273
d__Bacteria	p__Bacteroidota	c__Bacteroidia	o__Cytophagales	f__Spirosomaceae	Spirosoma	Spirosoma radiotolerans	0.00501168	0.00501218	0.00501148	0.00200447	0.00200397	0.00200385	0	0	0	0.00200539	0.00200485	0.00200485	0.00100273	0.00100233	0.00100231	0.0100265	0.0100265	0.00902174	0	0	0	0	0	0	0.00100251	0	0.00100244	0.00200719	0.00200781	0.00200761	0.00300785	0.00300803	0.00300773	0.00200568	0.00200537	0.00200499	0	0	0	0.00100285	0.00100276	0.00100268	0.00501273
d__Bacteria	p__Bacteroidota	c__Bacteroidia	o__Cytophagales	f__Spirosomaceae	Spirosoma	Spirosoma pollinicola	0.00400934	0.00400974	0.00400918	0.00200447	0.00200397	0.00200385	0.00100221	0.00100238	0.00100217	0.00300809	0.00300728	0.00300728	0.0581582	0.0571325	0.0601383	0.0220582	0.0220582	0.0220531	0	0	0	0	0	0.0010034	0.00200501	0.00200503	0.00200487	0.00802874	0.00803124	0.00803044	0.0360942	0.0381017	0.0370953	0.0280795	0.0280752	0.0270674	0.00100192	0.00100191	0.0010019	0.0020057	0.00100276	0.00100268	0.00501273
d__Bacteria	p__Bacteroidota	c__Bacteroidia	o__Cytophagales	f__Spirosomaceae	Spirosoma	Spirosoma endbachense	0.00300701	0.00300731	0.00300689	0.00100223	0.00100198	0.00100192	0	0	0	0.00200539	0.00200485	0.00200485	0.00100273	0	0	0.00701853	0.00601588	0.00701691	0	0	0	0	0	0	0	0	0	0.00100359	0.00100391	0.0010038	0.00200523	0.00300803	0.00200515	0.00200568	0.00200537	0.0010025	0	0	0	0.00100285	0.00100276	0.00100268	0.00300764
d__Bacteria	p__Bacteroidota	c__Bacteroidia	o__Cytophagales	f__Spirosomaceae	Spirosoma	Spirosoma montaniterrae	0.00501168	0.00501218	0.00400918	0.00100223	0.00100198	0.00100192	0	0	0	0.0010027	0.00100243	0.00100243	0.00100273	0.00100233	0.00100231	0.0110291	0.0120318	0.0110266	0	0	0	0	0	0	0.00100251	0.00100252	0.00100244	0.00200719	0.00200781	0.00200761	0.00300785	0.00300803	0.00300773	0.00300851	0.00200537	0.00300749	0	0	0	0.00100285	0.00100276	0.00100268	0.00300764
d__Bacteria	p__Bacteroidota	c__Bacteroidia	o__Cytophagales	f__Spirosomaceae	Spirosoma	Spirosoma rigui	0.00601401	0.00601462	0.00601377	0.00200447	0.00200397	0.00200385	0	0	0	0.0010027	0.00100243	0.00100243	0.00100273	0.00100233	0.00200461	0.0130344	0.0140371	0.0130314	0	0	0	0	0	0	0.00100251	0.00100252	0.00100244	0.00200719	0.00200781	0.00200761	0.00401047	0.00401071	0.00501288	0.00300851	0.00300806	0.00300749	0	0	0	0.00100285	0.00100276	0.00100268	0.00300764
d__Bacteria	p__Bacteroidota	c__Bacteroidia	o__Cytophagales	f__Spirosomaceae	Spirosoma	Spirosoma aureum	0.00300701	0.00300731	0.00300689	0.00200447	0.00300595	0.00200385	0	0	0	0.00200539	0.00200485	0.00200485	0	0	0	0.00701853	0.00601588	0.00701691	0	0	0	0	0	0	0	0.00100252	0	0.00100359	0.00100391	0.0010038	0.00200523	0.00200535	0.00200515	0.00100284	0.00200537	0.0010025	0	0	0	0.00100285	0.00100276	0.00100268	0.00300764
d__Bacteria	p__Bacteroidota	c__Bacteroidia	o__Cytophagales	f__Spirosomaceae	Spirosoma	Spirosoma taeanense	0.00601401	0.00601462	0.00601377	0.00100223	0.00100198	0.00100192	0	0	0	0.0010027	0.00100243	0.00100243	0.00100273	0.00100233	0.00100231	0.0130344	0.0120318	0.012029	0	0	0	0	0	0	0.00100251	0.00100252	0.00100244	0.00200719	0.00200781	0.00200761	0.00401047	0.00401071	0.00401031	0.00300851	0.00300806	0.00300749	0	0	0	0.00100285	0.00100276	0.00100268	0.00701783
d__Bacteria	p__Bacteroidota	c__Bacteroidia	o__Cytophagales	f__Spirosomaceae	Spirosoma	Spirosoma aerolatum	0.00400934	0.00400974	0.00400918	0.00200447	0.00200397	0.00200385	0	0	0	0.00200539	0.00200485	0.00200485	0.00100273	0.00100233	0.00100231	0.00802118	0.00802118	0.00801933	0	0	0	0	0	0	0.00200501	0.00200503	0.00200487	0.00301078	0.00401562	0.00401522	0.00300785	0.00300803	0.00401031	0.00200568	0.00200537	0.00200499	0	0	0	0.00100285	0.00100276	0.00100268	0.00501273
d__Bacteria	p__Bacteroidota	c__Bacteroidia	o__Cytophagales	f__Spirosomaceae	Fibrella	Fibrella aestuarina	0.00501168	0.00501218	0.00501148	0.00501117	0.00400794	0.00500962	0	0	0	0.00300809	0.00300728	0.00300728	0.00100273	0.00100233	0.00100231	0.0140371	0.0150397	0.0150362	0	0	0	0	0.00100358	0.0010034	0.00200501	0.00100252	0.00100244	0.00501796	0.00501953	0.00501902	0.0060157	0.00601606	0.00601546	0.00300851	0.00300806	0.00300749	0	0	0	0.00100285	0.00100276	0.00100268	0.00601528
d__Bacteria	p__Bacteroidota	c__Bacteroidia	o__Cytophagales	f__Spirosomaceae	Fibrella	Fibrella sp. ES10-3-2-2	0.00300701	0.00200487	0.00300689	0.00100223	0	0.00100192	0	0	0	0.0010027	0.00100243	0.00100243	0.00100273	0.00100233	0.00100231	0.00601588	0.00601588	0.00501208	0	0	0	0.00100343	0.00100358	0.0010034	0	0	0	0.00100359	0.00100391	0.0010038	0.00200523	0.00300803	0.00200515	0.00100284	0.00100269	0.00200499	0	0	0	0.00100285	0.00100276	0.00100268	0.00200509
d__Bacteria	p__Bacteroidota	c__Bacteroidia	o__Cytophagales	f__Spirosomaceae	Runella	Runella sp. SP2	0	0	0	0	0	0	0	0	0	0.0010027	0.00100243	0.00100243	0	0	0	0.00100265	0.00100265	0.00100242	0	0	0	0	0	0	0	0	0	0	0.00100391	0	0.00100262	0.00100268	0.00100258	0	0	0	0	0	0	0.00100285	0.00100276	0	0.00100255
d__Bacteria	p__Bacteroidota	c__Bacteroidia	o__Cytophagales	f__Spirosomaceae	Runella	Runella sp. HYN0085	0.00100234	0.00100244	0.0010023	0.00100223	0.00100198	0.00100192	0	0	0	0.0010027	0.00100243	0.00100243	0	0	0	0.00100265	0.00100265	0.00100242	0	0	0	0	0	0	0	0	0	0	0	0	0.00100262	0.00100268	0.00100258	0	0	0	0	0	0	0.00100285	0.00100276	0	0.00300764
d__Bacteria	p__Bacteroidota	c__Bacteroidia	o__Cytophagales	f__Spirosomaceae	Runella	Runella slithyformis	0.00100234	0.00100244	0.0010023	0.00100223	0.00200397	0.00200385	0	0	0	0.0010027	0.00100243	0.00100243	0	0	0	0.00100265	0.00100265	0.00100242	0	0	0	0	0	0	0	0	0	0	0	0	0.00100262	0.00100268	0.00100258	0	0	0	0	0	0	0.00100285	0.00100276	0.00100268	0.00200509
d__Bacteria	p__Bacteroidota	c__Bacteroidia	o__Cytophagales	f__Spirosomaceae	Dyadobacter	Dyadobacter fermentans	0.00100234	0.00100244	0.0010023	0.0030067	0.00300595	0.00300577	0	0	0	0.00300809	0.00300728	0.00300728	0.00100273	0.00100233	0.00100231	0.00200529	0.00200529	0.00200483	0	0	0	0	0	0	0	0	0	0.00100359	0.00200781	0.00200761	0.00200523	0.00200535	0.00200515	0.00100284	0.00100269	0.0010025	0	0	0	0.0020057	0.00200552	0.00200535	0.00701783
d__Bacteria	p__Bacteroidota	c__Bacteroidia	o__Cytophagales	f__Spirosomaceae	Arcticibacterium	Arcticibacterium luteifluviistationis	0	0	0	0	0	0	0	0	0	0.0010027	0.00100243	0.00100243	0	0	0	0	0	0	0	0	0	0	0	0	0	0	0	0	0	0	0	0	0	0	0	0	0	0	0	0.00100285	0.00100276	0.00100268	0.00100255
d__Bacteria	p__Bacteroidota	c__Bacteroidia	o__Cytophagales	f__Spirosomaceae	Leadbetterella	Leadbetterella byssophila	0.00100234	0.00100244	0.0010023	0	0	0	0	0	0	0.0010027	0	0.00100243	0	0	0	0	0	0	0	0	0	0.00100343	0.00100358	0	0	0	0	0.00200719	0.00200781	0.00200761	0	0	0	0	0	0	0	0	0	0	0	0	0.00200509
d__Bacteria	p__Bacteroidota	c__Bacteroidia	o__Cytophagales	f__Spirosomaceae	Fibrisoma	Fibrisoma limi	0	0	0	0	0	0	0	0	0	0	0	0	0	0	0	0	0	0	0	0	0	0	0	0	0	0	0	0	0	0	0	0	0	0	0	0	0	0	0	0	0	0	0
d__Bacteria	p__Spirochaetota	c__Spirochaetia	o__Spirochaetales_E	f__Spirochaetaceae_B	Oceanispirochaeta	Oceanispirochaeta crateris	0	0	0	0.00100223	0.00100198	0.00100192	0	0	0	0	0	0	0	0	0	0	0	0	0	0	0	0	0	0	0	0	0	0	0	0	0	0	0	0	0	0	0	0	0	0	0	0	0.00100255
d__Bacteria	p__Proteobacteria	c__Alphaproteobacteria	o__Sphingomonadales	f__Sphingomonadaceae	Sphingomonas	Sphingomonas sp. LK11	18.8279	18.9551	18.9434	3.40459	3.4348	3.3855	0.310687	0.32076	0.296644	2.48468	2.55218	2.53413	1.87811	1.87034	1.84224	8.80825	8.62878	9.28237	0.299473	0.306475	0.293467	2.7484	2.70466	2.73126	0.171429	0.17544	0.168409	1.49335	1.4908	1.50671	4.98802	5.02943	4.94671	3.1459	3.15947	3.23606	0.228439	0.224429	0.224426	3.19909	3.24292	3.23764	9.35376
d__Bacteria	p__Proteobacteria	c__Alphaproteobacteria	o__Sphingomonadales	f__Sphingomonadaceae	Sphingomonas	Sphingomonas sp. NIC1	2.55094	2.59731	2.618	0.621386	0.632252	0.628206	0.141312	0.144342	0.141307	0.406092	0.417009	0.40899	1.05186	1.04142	1.03839	1.68946	1.64835	1.78931	0.0230364	0.0220342	0.0200319	0.663268	0.653332	0.662245	0.073183	0.0721812	0.071173	0.384376	0.390519	0.39048	4.30022	4.30449	4.2399	0.714021	0.714916	0.729817	0.0330635	0.0330632	0.0320609	0.502427	0.515417	0.517381	0.957432
d__Bacteria	p__Proteobacteria	c__Alphaproteobacteria	o__Sphingomonadales	f__Sphingomonadaceae	Sphingomonas	Sphingomonas sp. CL5.1	0.24457	0.248604	0.250574	0.08519	0.0841666	0.0841616	0.0200443	0.0200475	0.0200435	0.0721942	0.0731771	0.0721747	0.0621691	0.0611418	0.0611406	0.300794	0.293776	0.314759	0.00400633	0.00400621	0.00400637	0.0561922	0.0551971	0.0561905	0.0100251	0.0100252	0.0100244	0.0632264	0.0642499	0.0642435	0.0701832	0.068182	0.0691778	0.135383	0.138371	0.140349	0.00300577	0.00300574	0.00300571	0.0300854	0.0310855	0.031083	0.214545
d__Bacteria	p__Proteobacteria	c__Alphaproteobacteria	o__Sphingomonadales	f__Sphingomonadaceae	Sphingomonas	Sphingomonas sp. FARSPH	0.700632	0.710727	0.712632	0.162362	0.165327	0.164315	0.0300664	0.0310736	0.0300652	0.14138	0.14034	0.141342	0.122333	0.124288	0.121279	0.527392	0.514358	0.558346	0.00801266	0.00801242	0.00801274	0.116398	0.114408	0.115391	0.0150376	0.0150377	0.0140341	0.108388	0.108422	0.109415	0.179468	0.18349	0.178459	0.216613	0.218586	0.226564	0.00801539	0.00801531	0.00801523	0.0812307	0.0832289	0.0842249	0.403024
d__Bacteria	p__Proteobacteria	c__Alphaproteobacteria	o__Sphingomonadales	f__Sphingomonadaceae	Sphingomonas	Sphingomonas sp. NBWT7	0.240561	0.241587	0.243558	0.0661475	0.0661309	0.066127	0.0190421	0.0190451	0.0190413	0.053143	0.0561358	0.0551334	0.0731991	0.0741721	0.0731683	0.362958	0.353934	0.38994	0.00400633	0.00400621	0.00400637	0.0602059	0.060215	0.0602041	0.0110276	0.0110277	0.0100244	0.0652335	0.0652538	0.0652473	0.0711858	0.0731954	0.0701804	0.157446	0.159427	0.164409	0.00300577	0.00300574	0.00200381	0.0300854	0.0310855	0.0300803	0.229583
d__Bacteria	p__Proteobacteria	c__Alphaproteobacteria	o__Sphingomonadales	f__Sphingomonadaceae	Sphingomonas	Sphingomonas sp. DH-S5	0.21049	0.212516	0.214491	0.0521162	0.0531051	0.0521	0.00901993	0.00902138	0.00901957	0.0411106	0.0421019	0.0421019	0.0421146	0.0431	0.0420968	0.150397	0.148392	0.162391	0.00200317	0.0020031	0.00200319	0.0381304	0.0381361	0.0381293	0.00501253	0.00401007	0.00400974	0.0351258	0.0361406	0.0371408	0.0491282	0.0481285	0.0501288	0.0712015	0.0721935	0.0731822	0.00200385	0.00200383	0.00300571	0.0250712	0.0260717	0.0250669	0.117298
d__Bacteria	p__Proteobacteria	c__Alphaproteobacteria	o__Sphingomonadales	f__Sphingomonadaceae	Sphingomonas	Sphingomonas sp. HMP9	0.238556	0.241587	0.243558	0.0671497	0.0691369	0.0681308	0.0100221	0.0100238	0.0100217	0.0571537	0.0591431	0.0581407	0.04412	0.0451046	0.0441014	0.192508	0.18549	0.20349	0.00300475	0.00300466	0.00300478	0.0451544	0.0441576	0.0431463	0.00601504	0.0060151	0.00501218	0.0421509	0.042164	0.0421598	0.0591544	0.0601606	0.0581494	0.0882497	0.0872338	0.0912272	0.00300577	0.00300574	0.00300571	0.0350997	0.0360993	0.0350937	0.145369
d__Bacteria	p__Proteobacteria	c__Alphaproteobacteria	o__Sphingomonadales	f__Sphingomonadaceae	Sphingomonas	Sphingomonas sp. AAP5	0.215502	0.217529	0.219503	0.0821833	0.0841666	0.0831597	0.0100221	0.0100238	0.00901957	0.0721942	0.0731771	0.0731771	0.0451227	0.0431	0.0441014	0.188498	0.184487	0.197476	0.00300475	0.00300466	0.00300478	0.0451544	0.0441576	0.0451531	0.00601504	0.0060151	0.00601462	0.0411473	0.0411601	0.041156	0.0581518	0.0571526	0.0571469	0.0892526	0.0892392	0.0922297	0.00300577	0.00300574	0.00300571	0.0300854	0.0310855	0.031083	0.145369
d__Bacteria	p__Proteobacteria	c__Alphaproteobacteria	o__Sphingomonadales	f__Sphingomonadaceae	Sphingomonas	Sphingomonas sp. PAMC26645	0.242565	0.245597	0.245562	0.0571274	0.0571131	0.0571097	0.0100221	0.0100238	0.0100217	0.0481295	0.0501213	0.0491189	0.04412	0.0451046	0.0451037	0.179474	0.176466	0.194469	0.00300475	0.00300466	0.00300478	0.0401373	0.0401433	0.0411395	0.00501253	0.00501258	0.00501218	0.0391401	0.0391523	0.0391484	0.0511335	0.0541446	0.0511314	0.0832356	0.0842257	0.0852122	0.00200385	0.00200383	0.00200381	0.0270769	0.0280772	0.028075	0.131334
d__Bacteria	p__Proteobacteria	c__Alphaproteobacteria	o__Sphingomonadales	f__Sphingomonadaceae	Sphingomonas	Sphingomonas sp. C8-2	0.0651518	0.0651583	0.0641469	0.0230514	0.0230456	0.0240462	0.00400886	0.0040095	0.0040087	0.0260701	0.0270655	0.0260631	0.0130355	0.0110256	0.01303	0.0481271	0.0481271	0.053128	0.00100158	0.00100155	0.00100159	0.0120412	0.0110394	0.0120408	0.00200501	0.00200503	0.00200487	0.0140503	0.0140547	0.0150571	0.0180471	0.0180482	0.0170438	0.0280795	0.0270726	0.0280699	0.00100192	0.00100191	0.0010019	0.00902563	0.00902482	0.00902409	0.0431095
d__Bacteria	p__Proteobacteria	c__Alphaproteobacteria	o__Sphingomonadales	f__Sphingomonadaceae	Sphingomonas	Sphingomonas sp. XS-10	0.162378	0.164399	0.164376	0.0721609	0.0731448	0.0721385	0.0070155	0.00701663	0.00701522	0.0571537	0.0581407	0.0571383	0.0280764	0.0270628	0.0260599	0.103273	0.105278	0.112271	0.00200317	0.0020031	0.00200319	0.0361235	0.0341218	0.0341157	0.00300752	0.00300755	0.00300731	0.0331186	0.0331289	0.0331255	0.0360942	0.0381017	0.0350902	0.0611731	0.0611639	0.0631573	0.00200385	0.00200383	0.00200381	0.0220627	0.0230634	0.0220589	0.0932368
d__Bacteria	p__Proteobacteria	c__Alphaproteobacteria	o__Sphingomonadales	f__Sphingomonadaceae	Sphingomonas	Sphingomonas sp. HMP6	0.115269	0.116283	0.117269	0.0400894	0.0420833	0.0410789	0.00601329	0.00601425	0.00601305	0.033089	0.0330801	0.0330801	0.0240655	0.0240558	0.023053	0.101267	0.0992621	0.107258	0.00100158	0.00100155	0.00200319	0.0250858	0.0250896	0.0260884	0.00300752	0.00300755	0.00300731	0.0240862	0.0240937	0.0250951	0.0320837	0.0320857	0.0300773	0.0501419	0.0501344	0.0501248	0.00100192	0.00100191	0.0010019	0.0160456	0.0160441	0.0160428	0.0771961
d__Bacteria	p__Proteobacteria	c__Alphaproteobacteria	o__Sphingomonadales	f__Sphingomonadaceae	Sphingomonas	Sphingomonas sp. LM7	0.123287	0.1233	0.124285	0.160358	0.163323	0.162312	0.00601329	0.00601425	0.00501087	0.122329	0.125303	0.126306	0.0230627	0.0240558	0.023053	0.0892356	0.0892356	0.0962319	0.00200317	0.0020031	0.00200319	0.0260892	0.0250896	0.0260884	0.00300752	0.00300755	0.00300731	0.0260934	0.0261015	0.0260989	0.0360942	0.0350937	0.0350902	0.0521476	0.0521397	0.0531323	0.00100192	0.00100191	0.0010019	0.0160456	0.0160441	0.0160428	0.0792012
d__Bacteria	p__Proteobacteria	c__Alphaproteobacteria	o__Sphingomonadales	f__Sphingomonadaceae	Sphingomonas	Sphingomonas sp. LMO-1	0.112262	0.112273	0.114262	0.0360805	0.0380754	0.0370712	0.00501107	0.00501188	0.00501087	0.0300809	0.0310752	0.0310752	0.0240655	0.0230535	0.0220507	0.0892356	0.0882329	0.0932247	0.00100158	0.0020031	0.00100159	0.0210721	0.0210752	0.020068	0.00401003	0.00401007	0.00400974	0.027097	0.0281093	0.0281065	0.0401047	0.0391044	0.0370953	0.0481362	0.048129	0.0501248	0.00100192	0.00100191	0.0010019	0.0140399	0.0150414	0.0150402	0.075191
d__Bacteria	p__Proteobacteria	c__Alphaproteobacteria	o__Sphingomonadales	f__Sphingomonadaceae	Sphingomonas	Sphingomonas sp. MK52	0.0611425	0.0611486	0.06114	0.0230514	0.0240476	0.0230442	0.00200443	0.00200475	0.00200435	0.0200539	0.0200485	0.0210509	0.0120327	0.0110256	0.0110254	0.0421112	0.0411085	0.0451087	0.00100158	0.00100155	0.00100159	0.0110377	0.0110394	0.0110374	0.00300752	0.00200503	0.00300731	0.0130467	0.0130508	0.0130495	0.0220576	0.0220589	0.0200515	0.025071	0.0260699	0.0260649	0.00100192	0.00100191	0.0010019	0.00802278	0.00802206	0.00802142	0.042107
d__Bacteria	p__Proteobacteria	c__Alphaproteobacteria	o__Sphingomonadales	f__Sphingomonadaceae	Sphingomonas	Sphingomonas sp. AP4-R1	0.15035	0.153373	0.154353	0.0581296	0.0581151	0.0581116	0.00601329	0.00701663	0.00601305	0.0631699	0.0631528	0.0641553	0.0290791	0.0280651	0.0280645	0.107283	0.104275	0.11628	0.00200317	0.0020031	0.00200319	0.0311064	0.0311111	0.030102	0.00401003	0.00401007	0.00400974	0.0311114	0.0311211	0.0311179	0.0571492	0.0561499	0.0561443	0.0531504	0.0541451	0.0571423	0.00200385	0.00200383	0.00200381	0.0280797	0.02908	0.0290776	0.103262
d__Bacteria	p__Proteobacteria	c__Alphaproteobacteria	o__Sphingomonadales	f__Sphingomonadaceae	Sphingomonas	Sphingomonas sp. Cra20	0.0942195	0.0952314	0.095218	0.144322	0.14629	0.146281	0.00501107	0.00501188	0.00501087	0.105283	0.106257	0.108262	0.0200545	0.0200465	0.0190438	0.0862276	0.085225	0.0922223	0.00100158	0.00100155	0.00100159	0.0230789	0.0230824	0.0240816	0.00300752	0.00300755	0.00300731	0.0240862	0.0240937	0.0240913	0.034089	0.0320857	0.0310799	0.0471334	0.0471263	0.0491223	0.00100192	0.00100191	0.0010019	0.0150427	0.0140386	0.0150402	0.0741884
d__Bacteria	p__Proteobacteria	c__Alphaproteobacteria	o__Sphingomonadales	f__Sphingomonadaceae	Sphingomonas	Sphingomonas sp. MM-1	0.116271	0.11528	0.116266	0.0531185	0.0541071	0.0521	0.00601329	0.00601425	0.00601305	0.0401079	0.0410995	0.0421019	0.02206	0.0200465	0.0210484	0.0842223	0.0832197	0.0872102	0.00100158	0.00100155	0.00100159	0.0240824	0.0230824	0.0230782	0.00401003	0.00300755	0.00300731	0.0281006	0.0281093	0.0291103	0.0320837	0.0330883	0.0310799	0.0501419	0.051137	0.0521298	0.00100192	0.00100191	0.0010019	0.0150427	0.0160441	0.0160428	0.0741884
d__Bacteria	p__Proteobacteria	c__Alphaproteobacteria	o__Sphingomonadales	f__Sphingomonadaceae	Sphingomonas	Sphingomonas sp. C33	0.125292	0.126307	0.128294	0.0420939	0.0410813	0.039075	0.00501107	0.00501188	0.00501087	0.033089	0.0340825	0.0340825	0.0200545	0.0200465	0.0200461	0.0691826	0.06818	0.0741788	0.00100158	0.00100155	0.00100159	0.0220755	0.0220788	0.0210714	0.00200501	0.00200503	0.00200487	0.0200719	0.0200781	0.0200761	0.0240628	0.0250669	0.0230593	0.0381078	0.0381021	0.0390974	0.00100192	0.00100191	0.0010019	0.0150427	0.0150414	0.0150402	0.0591502
d__Bacteria	p__Proteobacteria	c__Alphaproteobacteria	o__Sphingomonadales	f__Sphingomonadaceae	Sphingomonas	Sphingomonas sp. KC8	0.0781822	0.07819	0.0771767	0.0230514	0.0230456	0.0230442	0.00300664	0.00300713	0.00300652	0.023062	0.0220534	0.0230558	0.0130355	0.0130302	0.0120277	0.0491297	0.0481271	0.0521256	0.00100158	0.00100155	0.00100159	0.0130446	0.0140502	0.0140476	0.00200501	0.00200503	0.00200487	0.0160575	0.0150586	0.0160609	0.021055	0.0210562	0.0200515	0.0300851	0.0300806	0.0300749	0.00100192	0.00100191	0.0010019	0.0100285	0.0100276	0.0110294	0.0481222
d__Bacteria	p__Proteobacteria	c__Alphaproteobacteria	o__Sphingomonadales	f__Sphingomonadaceae	Sphingomonas	Sphingomonas sp. IC081	0.0892079	0.0882144	0.0892043	0.0410916	0.0410813	0.0400769	0.00300664	0.00300713	0.00300652	0.0280755	0.0290704	0.0300728	0.0140382	0.0160372	0.0160369	0.0571509	0.0551456	0.0601449	0.00100158	0.00100155	0.00100159	0.0150515	0.0140502	0.015051	0.00300752	0.00300755	0.00300731	0.0240862	0.0250976	0.0250951	0.0270707	0.0270723	0.026067	0.0732072	0.0741989	0.0771922	0.00100192	0.00100191	0.0010019	0.00902563	0.00902482	0.00902409	0.0942394
d__Bacteria	p__Proteobacteria	c__Alphaproteobacteria	o__Sphingomonadales	f__Sphingomonadaceae	Sphingomonas	Sphingomonas sp. YZ-8	0.0230537	0.023056	0.0230528	0.0100223	0.0100198	0.00901731	0.00100221	0.00100238	0.00100217	0.00802158	0.00701698	0.00701698	0.00501364	0.00501163	0.00501153	0.0210556	0.0200529	0.0230556	0	0	0	0.00602059	0.0060215	0.00602041	0.00100251	0.00100252	0.00100244	0.00602156	0.00602343	0.00602283	0.0100262	0.0110294	0.0110283	0.0110312	0.0110296	0.01203	0	0	0	0.00401139	0.00401103	0.00401071	0.0200509
d__Bacteria	p__Proteobacteria	c__Alphaproteobacteria	o__Sphingomonadales	f__Sphingomonadaceae	Sphingomonas	Sphingomonas sp. sand1-3	0.018042	0.0190463	0.0190436	0.00801788	0.00801587	0.00801539	0.00100221	0.00100238	0.00100217	0.00701888	0.00701698	0.00701698	0.00501364	0.0040093	0.00501153	0.0220582	0.0210556	0.024058	0	0	0	0.00501716	0.00501791	0.00602041	0.00100251	0.00100252	0.00100244	0.00501796	0.00501953	0.00501902	0.00701832	0.00701874	0.00701804	0.0110312	0.0120322	0.0110275	0	0	0	0.00300854	0.00300827	0.00300803	0.0190484
d__Bacteria	p__Proteobacteria	c__Alphaproteobacteria	o__Sphingomonadales	f__Sphingomonadaceae	Sphingomonas	Sphingomonas sp. HDW15C	0.0250584	0.0250609	0.0250574	0.00801788	0.00801587	0.00701347	0.00100221	0.00100238	0.00100217	0.00501349	0.00501213	0.00601456	0.00501364	0.00501163	0.00400922	0.0190503	0.0190503	0.0210507	0	0	0	0.00501716	0.00501791	0.00501701	0.00100251	0.00100252	0.00100244	0.00501796	0.00501953	0.00501902	0.00802093	0.00802142	0.00701804	0.0110312	0.0110296	0.01203	0	0	0	0.00300854	0.00300827	0.00300803	0.0170433
d__Bacteria	p__Proteobacteria	c__Alphaproteobacteria	o__Sphingomonadales	f__Sphingomonadaceae	Sphingomonas	Sphingomonas sp. HDW15B	0.018042	0.0190463	0.0190436	0.00801788	0.00901786	0.00801539	0.00100221	0.00100238	0.00100217	0.00701888	0.00701698	0.00701698	0.00501364	0.00501163	0.00400922	0.0200529	0.0190503	0.0210507	0	0	0	0.00501716	0.00501791	0.00501701	0.00100251	0.00100252	0.00100244	0.00501796	0.00501953	0.00602283	0.00701832	0.00802142	0.00701804	0.0120341	0.0130349	0.01203	0	0	0	0.00300854	0.00300827	0.00300803	0.0190484
d__Bacteria	p__Proteobacteria	c__Alphaproteobacteria	o__Sphingomonadales	f__Sphingomonadaceae	Sphingomonas	Sphingomonas sp. HDW15A	0.0170397	0.0170414	0.0180413	0.00601341	0.00500992	0.00500962	0.00100221	0.00100238	0.00100217	0.00401079	0.0040097	0.0040097	0.00300818	0.00300698	0.00300692	0.0120318	0.0120318	0.012029	0	0	0	0.0030103	0.00301075	0.0030102	0	0	0	0.00301078	0.00301172	0.00301141	0.00401047	0.00401071	0.00501288	0.00701987	0.00701881	0.00801997	0	0	0	0.00100285	0.00100276	0.00100268	0.0100255
d__Bacteria	p__Proteobacteria	c__Alphaproteobacteria	o__Sphingomonadales	f__Sphingomonadaceae	Sphingomonas	Sphingomonas melonis	2.90377	2.95217	2.9708	0.643435	0.648284	0.636222	0.145321	0.145344	0.140304	0.426146	0.437058	0.431043	1.08194	1.09253	1.07648	1.75363	1.72154	1.87251	0.0250396	0.0240373	0.0230366	0.672299	0.657347	0.664252	0.0711779	0.0721812	0.0691681	0.392405	0.391523	0.392488	4.44961	4.46993	4.39129	0.713018	0.715919	0.735832	0.0510981	0.0510976	0.0510971	0.522484	0.529456	0.534427	0.983498
d__Bacteria	p__Proteobacteria	c__Alphaproteobacteria	o__Sphingomonadales	f__Sphingomonadaceae	Sphingomonas	Sphingomonas paucimobilis	7.35915	7.39296	7.39594	0.918047	0.923829	0.914756	0.117259	0.121287	0.112244	1.02676	1.04954	1.04252	0.766084	0.765777	0.76075	2.00529	1.95015	2.09906	0.0941488	0.096149	0.0921465	0.887034	0.877131	0.877976	0.0551378	0.0561409	0.055134	0.524879	0.524039	0.531013	1.00061	1.01371	0.993553	0.840378	0.842257	0.870167	0.0831597	0.0821569	0.0821561	0.966746	0.985711	0.983626	2.00008
d__Bacteria	p__Proteobacteria	c__Alphaproteobacteria	o__Sphingomonadales	f__Sphingomonadaceae	Sphingomonas	Sphingomonas taxi	0.469093	0.477159	0.47609	0.108241	0.11122	0.111214	0.0210465	0.0210499	0.0210457	0.0952562	0.0992402	0.100243	0.0962618	0.0962232	0.0942167	0.348921	0.345913	0.374904	0.0060095	0.00600931	0.00600956	0.081278	0.0812902	0.0812755	0.0110276	0.0110277	0.0110268	0.0802874	0.0793085	0.0803044	0.165432	0.16845	0.16342	0.161457	0.163438	0.167417	0.00500962	0.00500957	0.00500952	0.0601709	0.062171	0.0631687	0.278708
d__Bacteria	p__Proteobacteria	c__Alphaproteobacteria	o__Sphingomonadales	f__Sphingomonadaceae	Sphingomonas	Sphingomonas insulae	0.407951	0.413004	0.41495	0.0902011	0.0911805	0.0901731	0.0170377	0.0170404	0.0160348	0.0752023	0.0781892	0.0771868	0.0892427	0.0882046	0.0872006	0.300794	0.295781	0.320773	0.0060095	0.00500776	0.00500796	0.0802745	0.079283	0.0792687	0.00902256	0.00902265	0.00902192	0.0692479	0.0692695	0.0692625	0.142372	0.149399	0.140361	0.131372	0.133357	0.135337	0.00400769	0.00400765	0.00400761	0.0621766	0.0631737	0.062166	0.238606
d__Bacteria	p__Proteobacteria	c__Alphaproteobacteria	o__Sphingomonadales	f__Sphingomonadaceae	Sphingomonas	Sphingomonas alpina	0.250584	0.252614	0.254583	0.0781743	0.0801587	0.079152	0.0110244	0.0110261	0.0100217	0.066178	0.068165	0.068165	0.04412	0.0441023	0.0441014	0.172455	0.168445	0.18244	0.00300475	0.00300466	0.00300478	0.0491682	0.048172	0.0481633	0.00501253	0.00501258	0.00501218	0.0461653	0.0451757	0.0451712	0.0561465	0.0571526	0.0571469	0.0882497	0.0882365	0.0912272	0.00300577	0.00300574	0.00300571	0.033094	0.0340938	0.0350937	0.140357
d__Bacteria	p__Proteobacteria	c__Alphaproteobacteria	o__Sphingomonadales	f__Sphingomonadaceae	Sphingomonas	Sphingomonas hengshuiensis	0.147343	0.149363	0.151347	0.202451	0.204405	0.203391	0.00801772	0.00801901	0.0080174	0.157423	0.160388	0.158383	0.0300818	0.0300698	0.0310715	0.12132	0.122323	0.128309	0.00200317	0.0020031	0.00200319	0.0391338	0.0371326	0.0381293	0.00401003	0.00401007	0.00400974	0.0361293	0.0371445	0.0371408	0.0511335	0.0501339	0.0501288	0.0712015	0.0711908	0.0731822	0.00200385	0.00200383	0.00200381	0.0250712	0.0250689	0.0250669	0.109278
d__Bacteria	p__Proteobacteria	c__Alphaproteobacteria	o__Sphingomonadales	f__Sphingomonadaceae	Sphingomonas	Sphingomonas panacisoli	0.102238	0.103251	0.104239	0.0420939	0.0410813	0.0410789	0.0070155	0.00701663	0.00701522	0.0350944	0.0350849	0.0360873	0.0340927	0.0330767	0.0320738	0.11731	0.114302	0.123297	0.00200317	0.0020031	0.00200319	0.0260892	0.0260932	0.0260884	0.00401003	0.00401007	0.00400974	0.0281006	0.0271054	0.0281065	0.0401047	0.0391044	0.0380979	0.0571618	0.0581559	0.0601498	0.00100192	0.00100191	0.0010019	0.0150427	0.0150414	0.0150402	0.0832114
d__Bacteria	p__Proteobacteria	c__Alphaproteobacteria	o__Sphingomonadales	f__Sphingomonadaceae	Sphingomonas	Sphingomonas panacis	0.160374	0.161392	0.163374	0.0771721	0.0781547	0.0771481	0.00901993	0.00902138	0.00901957	0.0601618	0.061148	0.061148	0.0350955	0.0330767	0.0330761	0.141373	0.143379	0.155374	0.00200317	0.0020031	0.00200319	0.0341167	0.0341218	0.0351191	0.00501253	0.00401007	0.00501218	0.0341222	0.0341328	0.0351332	0.0421099	0.0411098	0.0411056	0.0722043	0.0721935	0.0741847	0.00200385	0.00200383	0.00200381	0.0250712	0.0250689	0.0250669	0.115293
d__Bacteria	p__Proteobacteria	c__Alphaproteobacteria	o__Sphingomonadales	f__Sphingomonadaceae	Sphingomonas	Sphingomonas sanxanigenens	0.172402	0.172419	0.172395	0.0621386	0.062123	0.0611173	0.00601329	0.00701663	0.00701522	0.0511376	0.0531286	0.0531286	0.0300818	0.0300698	0.0280645	0.0982594	0.0942488	0.104251	0.00200317	0.0020031	0.00200319	0.0270927	0.0270967	0.0270918	0.00401003	0.00401007	0.00400974	0.0301078	0.0301172	0.0301141	0.0360942	0.0370991	0.0360928	0.0601703	0.0601612	0.0621548	0.00100192	0.00100191	0.0010019	0.020057	0.0200552	0.0200535	0.0872215
d__Bacteria	p__Proteobacteria	c__Alphaproteobacteria	o__Sphingomonadales	f__Sphingomonadaceae	Sphingomonas	Sphingomonas koreensis	0.151353	0.15237	0.153351	0.0992213	0.102202	0.101194	0.00901993	0.00801901	0.0080174	0.0812185	0.0821989	0.0832013	0.0310845	0.0290674	0.0290669	0.131347	0.125331	0.137331	0.00200317	0.0020031	0.00200319	0.037127	0.036129	0.0361225	0.00401003	0.00501258	0.00400974	0.0391401	0.0391523	0.0391484	0.0391021	0.0391044	0.0391005	0.0782214	0.0792123	0.0801997	0.00200385	0.00200383	0.00200381	0.0230655	0.0230634	0.0230616	0.115293
d__Bacteria	p__Proteobacteria	c__Alphaproteobacteria	o__Sphingomonadales	f__Sphingomonadaceae	Sphingomonas	Sphingomonas indica	0.0441028	0.0451096	0.0461056	0.0150335	0.0150298	0.0140269	0.00200443	0.00200475	0.00200435	0.0120324	0.0120291	0.0120291	0.0100273	0.00902093	0.00902075	0.0381006	0.0370979	0.041099	0	0.00100155	0.00100159	0.00903089	0.00903225	0.00903061	0.00100251	0.00100252	0.00100244	0.0110395	0.011043	0.0110418	0.0120314	0.0120321	0.0130335	0.0220624	0.0220591	0.0220549	0	0	0	0.00601709	0.00601655	0.00601606	0.0320815
d__Bacteria	p__Proteobacteria	c__Alphaproteobacteria	o__Sphingomonadales	f__Sphingomonadaceae	Sphingomonas	Sphingomonas wittichii	0.0631471	0.0631535	0.0641469	0.0240536	0.0240476	0.0240462	0.00300664	0.00300713	0.00300652	0.0220593	0.0220534	0.0220534	0.0120327	0.0120279	0.0120277	0.0461218	0.0451191	0.048116	0.00100158	0.00100155	0.00100159	0.0120412	0.012043	0.0120408	0.00200501	0.00200503	0.00200487	0.0140503	0.0130508	0.0130495	0.0180471	0.0190509	0.0180464	0.0260738	0.0270726	0.0280699	0.00100192	0.00100191	0.0010019	0.00902563	0.00902482	0.0100268	0.0411044
d__Bacteria	p__Proteobacteria	c__Alphaproteobacteria	o__Sphingomonadales	f__Sphingomonadaceae	Sphingomonas	Sphingomonas ginsengisoli An et al. 2013	0.0451051	0.0441072	0.0451033	0.0140313	0.0150298	0.0140269	0.00200443	0.00200475	0.00200435	0.0130351	0.0130315	0.0130315	0.0120327	0.0100233	0.0110254	0.0370979	0.0350926	0.0370894	0.00100158	0	0	0.00802745	0.00802866	0.00802721	0.00100251	0.00100252	0.00100244	0.00903234	0.00803124	0.00803044	0.0110288	0.0100268	0.0100258	0.0180511	0.0180484	0.0190474	0.00100192	0.00100191	0.0010019	0.00501424	0.00501379	0.00501339	0.0270688
d__Bacteria	p__Proteobacteria	c__Alphaproteobacteria	o__Sphingomonadales	f__Sphingomonadaceae	Sphingomonas	Sphingomonas rhizophila	0.0240561	0.0250609	0.0250574	0.00801788	0.00801587	0.00801539	0.00100221	0.00100238	0.00100217	0.00802158	0.00801941	0.00801941	0.00501364	0.00601395	0.00501153	0.0220582	0.0210556	0.0220531	0	0	0	0.00602059	0.0060215	0.00501701	0.00100251	0.00100252	0.00100244	0.00602156	0.00602343	0.00602283	0.00701832	0.00701874	0.00701804	0.0120341	0.0120322	0.01203	0	0	0	0.00300854	0.00300827	0.00300803	0.0180458
d__Bacteria	p__Proteobacteria	c__Alphaproteobacteria	o__Sphingomonadales	f__Sphingomonadaceae	Sphingomonas	Sphingomonas sediminicola	0.0140327	0.0140341	0.0140321	0.00601341	0.0060119	0.00601154	0.00100221	0.00100238	0.00100217	0.00401079	0.00501213	0.00501213	0.00300818	0.00300698	0.00300692	0.0140371	0.0140371	0.0140338	0	0	0	0.0030103	0.00301075	0.0030102	0.00100251	0	0	0.00301078	0.00401562	0.00301141	0.00401047	0.00401071	0.00401031	0.0080227	0.0080215	0.00801997	0	0	0	0.0020057	0.00200552	0.00200535	0.011028
d__Bacteria	p__Proteobacteria	c__Alphaproteobacteria	o__Sphingomonadales	f__Sphingomonadaceae	Sphingomonas	Sphingomonas lutea	0.0170397	0.0170414	0.017039	0.00701564	0.00801587	0.00701347	0.00100221	0.00100238	0.00100217	0.00601618	0.00601456	0.00701698	0.00501364	0.00501163	0.00501153	0.0200529	0.0190503	0.0230556	0	0	0	0.00501716	0.00501791	0.00501701	0.00100251	0.00100252	0.00100244	0.00501796	0.00501953	0.00602283	0.00802093	0.00802142	0.00802061	0.0110312	0.0110296	0.01203	0	0	0	0.00401139	0.00401103	0.00401071	0.0170433
d__Bacteria	p__Proteobacteria	c__Alphaproteobacteria	o__Sphingomonadales	f__Sphingomonadaceae	Sphingomonas	Sphingomonas lacunae	0.0230537	0.023056	0.0220505	0.00801788	0.00701389	0.00701347	0.00100221	0.00100238	0.00100217	0.00501349	0.00501213	0.00501213	0.00300818	0.0040093	0.00400922	0.0150397	0.0150397	0.0160387	0	0	0	0.00401373	0.00401433	0.00401361	0.00100251	0.00100252	0.00100244	0.00401437	0.00501953	0.00501902	0.0060157	0.00601606	0.00601546	0.0110312	0.0110296	0.0110275	0	0	0	0.00300854	0.00300827	0.00300803	0.0150382
d__Bacteria	p__Proteobacteria	c__Alphaproteobacteria	o__Sphingomonadales	f__Sphingomonadaceae	Sphingomonas	Sphingomonas xanthus	0.0160374	0.016039	0.0160367	0.00601341	0.00500992	0.00601154	0.00100221	0.00100238	0.00100217	0.00601618	0.00601456	0.00601456	0.00300818	0.00300698	0.00300692	0.0130344	0.0140371	0.0140338	0	0	0	0.00401373	0.00401433	0.00401361	0	0.00100252	0.00100244	0.00401437	0.00401562	0.00401522	0.00501308	0.00501339	0.00501288	0.0080227	0.0080215	0.00801997	0	0	0	0.0020057	0.00300827	0.00300803	0.0120306
d__Bacteria	p__Proteobacteria	c__Alphaproteobacteria	o__Sphingomonadales	f__Sphingomonadaceae	Sphingomonas	Sphingomonas daechungensis	0.00801868	0.00801949	0.00801836	0.00501117	0.00500992	0.00500962	0.00100221	0.00100238	0.00100217	0.00401079	0.0040097	0.0040097	0.00200545	0.00300698	0.00300692	0.0130344	0.0120318	0.0130314	0	0	0	0.0030103	0.00301075	0.0030102	0	0	0	0.00301078	0.00301172	0.00301141	0.00401047	0.00501339	0.00501288	0.00701987	0.00701881	0.00701747	0	0	0	0.0020057	0.00200552	0.00200535	0.0100255
d__Bacteria	p__Proteobacteria	c__Alphaproteobacteria	o__Sphingomonadales	f__Sphingomonadaceae	Sphingobium	Sphingobium sp. SYK-6	0.0481121	0.0491194	0.0481102	0.0190425	0.0200397	0.0200385	0.00200443	0.00200475	0.00200435	0.0170459	0.0160388	0.0170412	0.00802182	0.0080186	0.00801844	0.0350926	0.0350926	0.0370894	0.00100158	0.00100155	0.00100159	0.00903089	0.00903225	0.00802721	0.00100251	0.00100252	0.00100244	0.0100359	0.0100391	0.0110418	0.0170445	0.0170455	0.0160412	0.0270766	0.0270726	0.0260649	0.00100192	0.00100191	0.0010019	0.00802278	0.00802206	0.00802142	0.0360917
d__Bacteria	p__Proteobacteria	c__Alphaproteobacteria	o__Sphingomonadales	f__Sphingomonadaceae	Sphingobium	Sphingobium sp. YG1	0.0801868	0.0801949	0.0801836	0.0350782	0.0350694	0.0350673	0.00300664	0.00300713	0.00300652	0.0210566	0.0210509	0.0210509	0.0120327	0.0110256	0.0100231	0.0391032	0.0401059	0.0421015	0.00100158	0.00100155	0.00100159	0.0130446	0.0140502	0.0140476	0.00200501	0.00200503	0.00200487	0.0150539	0.0150586	0.0150571	0.0170445	0.0180482	0.0170438	0.0340965	0.0340914	0.0340849	0.00100192	0.00100191	0.0010019	0.0100285	0.0110303	0.0100268	0.0661681
d__Bacteria	p__Proteobacteria	c__Alphaproteobacteria	o__Sphingomonadales	f__Sphingomonadaceae	Sphingobium	Sphingobium sp. KCTC 72723	0.0390911	0.039095	0.0390895	0.017038	0.0180357	0.0180346	0.00200443	0.00200475	0.00200435	0.010027	0.0100243	0.0100243	0.00701909	0.00701628	0.00601383	0.0220582	0.0220582	0.0230556	0	0	0	0.00903089	0.00802866	0.00802721	0.00100251	0.00100252	0.00100244	0.0100359	0.00903515	0.010038	0.0100262	0.0100268	0.00902319	0.0200568	0.0190511	0.0200499	0	0	0	0.00601709	0.00601655	0.00601606	0.0350891
d__Bacteria	p__Proteobacteria	c__Alphaproteobacteria	o__Sphingomonadales	f__Sphingomonadaceae	Sphingobium	Sphingobium sp. CAP-1	0.0701635	0.0691681	0.0681561	0.034076	0.0340675	0.0340654	0.00300664	0.00300713	0.00300652	0.0210566	0.0230558	0.0230558	0.01103	0.0120279	0.0120277	0.0421112	0.0401059	0.0441063	0.00100158	0.00100155	0.00100159	0.0130446	0.0130466	0.0130442	0.00200501	0.00200503	0.00200487	0.0160575	0.0160625	0.0170647	0.013034	0.0140375	0.0130335	0.0330937	0.0330887	0.0340849	0.00100192	0.00100191	0.0010019	0.0110313	0.0110303	0.0110294	0.0691757
d__Bacteria	p__Proteobacteria	c__Alphaproteobacteria	o__Sphingomonadales	f__Sphingomonadaceae	Sphingobium	Sphingobium sp. RAC03	0.0461074	0.0461121	0.0461056	0.0220492	0.0230456	0.0220423	0.00200443	0.00200475	0.00200435	0.0150405	0.0160388	0.0150364	0.00802182	0.0080186	0.00701614	0.0300794	0.0280741	0.0310749	0.00100158	0.00100155	0.00100159	0.0100343	0.0100358	0.010034	0.00100251	0.00100252	0.00100244	0.0110395	0.011043	0.0110418	0.0120314	0.0120321	0.0130335	0.0240681	0.0250672	0.0260649	0	0.00100191	0.0010019	0.00701994	0.0070193	0.00701874	0.0431095
d__Bacteria	p__Proteobacteria	c__Alphaproteobacteria	o__Sphingomonadales	f__Sphingomonadaceae	Sphingobium	Sphingobium sp. Cam5-1	0.0420981	0.0421023	0.0420964	0.0180402	0.0180357	0.0180346	0.00100221	0.00100238	0.00200435	0.0110297	0.0110267	0.0100243	0.00601636	0.00701628	0.00601383	0.0300794	0.0290768	0.0300725	0	0	0	0.00802745	0.00802866	0.00802721	0.00100251	0.00100252	0.00100244	0.00802874	0.00903515	0.00903424	0.0160419	0.0160428	0.0140361	0.0220624	0.0230618	0.0220549	0.00100192	0	0	0.00902563	0.00902482	0.00902409	0.0401019
d__Bacteria	p__Proteobacteria	c__Alphaproteobacteria	o__Sphingomonadales	f__Sphingomonadaceae	Sphingobium	Sphingobium sp. SCG-1	0.0370864	0.0370901	0.0380872	0.0130291	0.0140278	0.013025	0.00100221	0.00100238	0.00100217	0.010027	0.0100243	0.0100243	0.00601636	0.00601395	0.00601383	0.0230609	0.0220582	0.0250604	0	0	0	0.00702402	0.00702508	0.00702381	0.00100251	0.00100252	0.00100244	0.00802874	0.00803124	0.00803044	0.0150393	0.0170455	0.0150386	0.0200568	0.0190511	0.0190474	0	0	0	0.00501424	0.00501379	0.00501339	0.0260662
d__Bacteria	p__Proteobacteria	c__Alphaproteobacteria	o__Sphingomonadales	f__Sphingomonadaceae	Sphingobium	Sphingobium sp. TKS	0.0451051	0.0451096	0.0451033	0.0210469	0.0210417	0.0210404	0.00200443	0.00200475	0.00200435	0.0170459	0.0170412	0.0170412	0.00802182	0.0080186	0.00902075	0.0310821	0.0300794	0.0330797	0.00100158	0.00100155	0.00100159	0.0100343	0.00903225	0.00903061	0.00100251	0.00100252	0.00100244	0.0110395	0.0100391	0.0110418	0.0110288	0.0120321	0.0110283	0.0240681	0.0240645	0.0250624	0.00100192	0.00100191	0.0010019	0.00802278	0.00802206	0.00701874	0.0411044
d__Bacteria	p__Proteobacteria	c__Alphaproteobacteria	o__Sphingomonadales	f__Sphingomonadaceae	Sphingobium	Sphingobium sp. MI1205	0.0370864	0.0370901	0.0370849	0.0160358	0.0170337	0.0160308	0.00100221	0.00100238	0.00100217	0.00902428	0.0100243	0.0100243	0.00601636	0.00601395	0.00701614	0.0280741	0.0270715	0.0290701	0	0.00100155	0	0.00702402	0.00702508	0.00702381	0.00100251	0.00100252	0.00100244	0.00903234	0.00903515	0.00903424	0.0100262	0.00902409	0.00902319	0.0220624	0.0230618	0.0220549	0	0	0	0.00501424	0.00501379	0.00601606	0.0370942
d__Bacteria	p__Proteobacteria	c__Alphaproteobacteria	o__Sphingomonadales	f__Sphingomonadaceae	Sphingobium	Sphingobium sp. EP60837	0.0230537	0.023056	0.0230528	0.0110246	0.0110218	0.0100192	0.00100221	0.00100238	0.00100217	0.00802158	0.00801941	0.00801941	0.00501364	0.0040093	0.00400922	0.0160424	0.0160424	0.0170411	0	0	0	0.00501716	0.00401433	0.00501701	0.00100251	0.00100252	0.00100244	0.00602156	0.00602343	0.00602283	0.00701832	0.00802142	0.00701804	0.0130369	0.0130349	0.0130325	0	0	0	0.00401139	0.00401103	0.00401071	0.0230586
d__Bacteria	p__Proteobacteria	c__Alphaproteobacteria	o__Sphingomonadales	f__Sphingomonadaceae	Sphingobium	Sphingobium sp. PAMC28499	0.0230537	0.023056	0.0230528	0.0100223	0.0100198	0.00901731	0.00100221	0.00100238	0.00100217	0.00701888	0.00601456	0.00601456	0.00401091	0.0040093	0.00400922	0.017045	0.0160424	0.0170411	0	0	0	0.00501716	0.00501791	0.00501701	0.00100251	0.00100252	0.00100244	0.00602156	0.00602343	0.00602283	0.00701832	0.00802142	0.00701804	0.0120341	0.0120322	0.01203	0	0	0	0.00401139	0.00501379	0.00501339	0.0240611
d__Bacteria	p__Proteobacteria	c__Alphaproteobacteria	o__Sphingomonadales	f__Sphingomonadaceae	Sphingobium	Sphingobium sp. LF-16	0.0400934	0.0431047	0.0400918	0.0290648	0.0280555	0.0300577	0.00200443	0.00300713	0.00200435	0.00902428	0.00902183	0.00902183	0.00601636	0.00601395	0.00501153	0.017045	0.0200529	0.0190459	0	0	0	0.00602059	0.00501791	0.00501701	0.00100251	0.00100252	0.00100244	0.00602156	0.00602343	0.00501902	0.00401047	0.00501339	0.00401031	0.0190539	0.0200537	0.0200499	0.00100192	0.00100191	0.0010019	0.00701994	0.00501379	0.00601606	0.0350891
d__Bacteria	p__Proteobacteria	c__Alphaproteobacteria	o__Sphingomonadales	f__Sphingomonadaceae	Sphingobium	Sphingobium yanoikuyae	0.216504	0.218531	0.217498	0.0831855	0.0841666	0.0821577	0.00801772	0.00801901	0.0080174	0.0591591	0.061148	0.061148	0.0360982	0.0360837	0.0350807	0.13636	0.133352	0.140338	0.00300475	0.00300466	0.00200319	0.0391338	0.0381361	0.0391327	0.00601504	0.00501258	0.00501218	0.0431545	0.0431679	0.0441674	0.0551439	0.0561499	0.0561443	0.0912583	0.0912445	0.0932321	0.00400769	0.00300574	0.00300571	0.0320911	0.0320882	0.0330883	0.164418
d__Bacteria	p__Proteobacteria	c__Alphaproteobacteria	o__Sphingomonadales	f__Sphingomonadaceae	Sphingobium	Sphingobium amiense	0.0811892	0.0811973	0.0811859	0.0440983	0.0450893	0.0450866	0.00501107	0.00501188	0.00501087	0.0310836	0.0330801	0.0320776	0.0160436	0.0160372	0.0150346	0.0571509	0.0571509	0.0601449	0.00100158	0.00100155	0.00100159	0.0180618	0.0180645	0.0180612	0.00300752	0.00300755	0.00200487	0.0250898	0.0250976	0.0240913	0.0200523	0.0200535	0.0210541	0.043122	0.0441182	0.0451123	0.00100192	0.00100191	0.0010019	0.0140399	0.0140386	0.0130348	0.121308
d__Bacteria	p__Proteobacteria	c__Alphaproteobacteria	o__Sphingomonadales	f__Sphingomonadaceae	Sphingobium	Sphingobium cloacae	0.0501168	0.0491194	0.0511171	0.0230514	0.0230456	0.0230442	0.00300664	0.00300713	0.00300652	0.0160432	0.0160388	0.0160388	0.01103	0.0120279	0.0110254	0.0421112	0.0401059	0.0451087	0.00100158	0.00100155	0.00100159	0.0120412	0.012043	0.0120408	0.00200501	0.00200503	0.00200487	0.0150539	0.0150586	0.0150571	0.0150393	0.0150402	0.0140361	0.0350993	0.0350941	0.0360899	0.00100192	0.00100191	0.0010019	0.00701994	0.0070193	0.00701874	0.0521324
d__Bacteria	p__Proteobacteria	c__Alphaproteobacteria	o__Sphingomonadales	f__Sphingomonadaceae	Sphingobium	Sphingobium baderi	0.0390911	0.039095	0.0390895	0.017038	0.0170337	0.0170327	0.00200443	0.00200475	0.00200435	0.010027	0.0100243	0.0110267	0.00701909	0.0080186	0.00701614	0.0290768	0.0280741	0.0310749	0	0	0.00100159	0.00802745	0.00802866	0.00802721	0.00100251	0.00100252	0.00100244	0.0100359	0.00903515	0.010038	0.00902355	0.0100268	0.0100258	0.025071	0.0260699	0.0260649	0	0	0.0010019	0.00501424	0.00601655	0.00601606	0.0380968
d__Bacteria	p__Proteobacteria	c__Alphaproteobacteria	o__Sphingomonadales	f__Sphingomonadaceae	Sphingobium	Sphingobium chlorophenolicum	0.0390911	0.0400974	0.0380872	0.0130291	0.0140278	0.0140269	0.00200443	0.00200475	0.00200435	0.00902428	0.00902183	0.00902183	0.00701909	0.00601395	0.00601383	0.0200529	0.0210556	0.0210507	0	0	0	0.00602059	0.00702508	0.00602041	0.00100251	0.00100252	0.00100244	0.00802874	0.00803124	0.00803044	0.00902355	0.00902409	0.00802061	0.0170482	0.0180484	0.0180449	0	0	0	0.00501424	0.00601655	0.00601606	0.0290738
d__Bacteria	p__Proteobacteria	c__Alphaproteobacteria	o__Sphingomonadales	f__Sphingomonadaceae	Sphingobium	Sphingobium hydrophobicum	0.0551284	0.0561364	0.0541239	0.0280626	0.0280555	0.0290558	0.00200443	0.00200475	0.00200435	0.0160432	0.0160388	0.0170412	0.0100273	0.0100233	0.0110254	0.0350926	0.03409	0.0370894	0.00100158	0.00100155	0.00100159	0.0120412	0.012043	0.0120408	0.00200501	0.00200503	0.00200487	0.0140503	0.0140547	0.0140533	0.0120314	0.0120321	0.0110283	0.037105	0.0360967	0.0380949	0	0	0	0.00701994	0.00802206	0.00802142	0.0541375
d__Bacteria	p__Proteobacteria	c__Alphaproteobacteria	o__Sphingomonadales	f__Sphingomonadaceae	Sphingobium	Sphingobium japonicum	0.0250584	0.0240585	0.0240551	0.00801788	0.00901786	0.00801539	0.00100221	0.00100238	0.00100217	0.00701888	0.00701698	0.00701698	0.00401091	0.0040093	0.00400922	0.0120318	0.0120318	0.0130314	0	0	0	0.00401373	0.00401433	0.00401361	0.00100251	0.00100252	0.00100244	0.00401437	0.00401562	0.00501902	0.0060157	0.00601606	0.00501288	0.0100284	0.0100269	0.010025	0	0	0	0.00300854	0.00401103	0.00401071	0.0170433
d__Bacteria	p__Proteobacteria	c__Alphaproteobacteria	o__Sphingomonadales	f__Sphingomonadaceae	Sphingobium	Sphingobium herbicidovorans	0.0270631	0.0280682	0.027062	0.0110246	0.0110218	0.0100192	0.00100221	0.00100238	0.00100217	0.00701888	0.00801941	0.00701698	0.00401091	0.00501163	0.00400922	0.0180476	0.0180476	0.0190459	0	0	0	0.00501716	0.00501791	0.00501701	0.00100251	0.00100252	0.00100244	0.00602156	0.00602343	0.00602283	0.00701832	0.00701874	0.00601546	0.0130369	0.0140376	0.0150374	0	0	0	0.00300854	0.00401103	0.00401071	0.0240611
d__Bacteria	p__Proteobacteria	c__Alphaproteobacteria	o__Sphingomonadales	f__Sphingomonadaceae	Sphingobium	Sphingobium indicum	0.0220514	0.0220536	0.0230528	0.0100223	0.0110218	0.0100192	0.00100221	0.00100238	0.00100217	0.00701888	0.00701698	0.00701698	0.00401091	0.0040093	0.00400922	0.017045	0.017045	0.0190459	0.00100158	0	0	0.00501716	0.00501791	0.00602041	0.00100251	0.00100252	0.00100244	0.00602156	0.00602343	0.00702663	0.00802093	0.00701874	0.00802061	0.0170482	0.0170457	0.0170424	0	0	0	0.00401139	0.00401103	0.00401071	0.0320815
d__Bacteria	p__Proteobacteria	c__Alphaproteobacteria	o__Sphingomonadales	f__Sphingomonadaceae	Sphingobium	Sphingobium fuliginis	0.0200467	0.0190463	0.0190436	0.00601341	0.0060119	0.00601154	0	0	0	0.00501349	0.00601456	0.00501213	0.00300818	0.00200465	0.00200461	0.0100265	0.00902382	0.0100242	0	0	0	0.0030103	0.00301075	0.0030102	0	0	0	0.00501796	0.00401562	0.00401522	0.00401047	0.00401071	0.00401031	0.00701987	0.0080215	0.00801997	0	0	0	0.00100285	0.00200552	0.00200535	0.0120306
d__Bacteria	p__Proteobacteria	c__Alphaproteobacteria	o__Sphingomonadales	f__Sphingomonadaceae	Sphingobium	Sphingobium barthaii	0.0140327	0.0140341	0.0140321	0.00400894	0.00400794	0.00400769	0.00100221	0.00100238	0.00100217	0.00300809	0.00300728	0.00300728	0.00401091	0.0040093	0.00400922	0.00902382	0.00902382	0.0100242	0	0	0	0.00200686	0.00200717	0.0020068	0	0	0	0.00301078	0.00301172	0.00301141	0.00401047	0.00401071	0.00401031	0.00501419	0.00501344	0.00601498	0	0	0	0.00100285	0.00100276	0.00100268	0.00902292
d__Bacteria	p__Proteobacteria	c__Alphaproteobacteria	o__Sphingomonadales	f__Sphingomonadaceae	Novosphingobium	Novosphingobium sp. P6W	0.0851985	0.0862095	0.0851951	0.0240536	0.0240476	0.0240462	0.00300664	0.00300713	0.00200435	0.0140378	0.0150364	0.0150364	0.0130355	0.0120279	0.01303	0.0471244	0.0461218	0.0511232	0.00100158	0.00100155	0.00100159	0.0120412	0.012043	0.0120408	0.00300752	0.00300755	0.00300731	0.022079	0.0220859	0.0220837	0.0230602	0.0230616	0.0220567	0.0712015	0.0721935	0.0741847	0.00100192	0.00100191	0.0010019	0.00701994	0.0070193	0.00701874	0.0932368
d__Bacteria	p__Proteobacteria	c__Alphaproteobacteria	o__Sphingomonadales	f__Sphingomonadaceae	Novosphingobium	Novosphingobium sp. ABRDHK2	0.0611425	0.062151	0.0621423	0.0320715	0.0320635	0.0320616	0.00300664	0.00300713	0.00300652	0.0240647	0.0240582	0.0230558	0.0120327	0.0120279	0.0110254	0.0401059	0.0411085	0.0461111	0	0.00100155	0	0.0100343	0.0100358	0.010034	0.00300752	0.00300755	0.00200487	0.0170611	0.0180703	0.0180685	0.0170445	0.0170455	0.0160412	0.0521476	0.0531424	0.0551373	0.00100192	0.00100191	0.0010019	0.00501424	0.00501379	0.00501339	0.0651655
d__Bacteria	p__Proteobacteria	c__Alphaproteobacteria	o__Sphingomonadales	f__Sphingomonadaceae	Novosphingobium	Novosphingobium sp. THN1	0.0461074	0.0461121	0.0451033	0.0160358	0.0160317	0.0160308	0.00100221	0.00100238	0.00100217	0.010027	0.0100243	0.0100243	0.00601636	0.00601395	0.00701614	0.0220582	0.0210556	0.0220531	0	0	0	0.00602059	0.0060215	0.00602041	0.00100251	0.00100252	0.00100244	0.00903234	0.00903515	0.00903424	0.0100262	0.00802142	0.00902319	0.0270766	0.0270726	0.0280699	0	0	0	0.00300854	0.00300827	0.00300803	0.0370942
d__Bacteria	p__Proteobacteria	c__Alphaproteobacteria	o__Sphingomonadales	f__Sphingomonadaceae	Novosphingobium	Novosphingobium sp. ES2-1	0.0320747	0.0310755	0.0330757	0.0150335	0.0150298	0.0150289	0.00100221	0.00100238	0.00100217	0.010027	0.0100243	0.0100243	0.00601636	0.00601395	0.00601383	0.0220582	0.0210556	0.0220531	0	0	0	0.00501716	0.00501791	0.00501701	0.00100251	0.00100252	0.00100244	0.00903234	0.00903515	0.010038	0.0100262	0.0100268	0.0100258	0.0280795	0.0270726	0.0290724	0	0	0	0.00401139	0.00401103	0.00401071	0.0340866
d__Bacteria	p__Proteobacteria	c__Alphaproteobacteria	o__Sphingomonadales	f__Sphingomonadaceae	Novosphingobium	Novosphingobium sp. Gsoil 351	0.021049	0.0220536	0.0210482	0.0110246	0.0110218	0.0110212	0.00100221	0.00100238	0.00100217	0.00701888	0.00801941	0.00701698	0.00401091	0.00501163	0.00400922	0.0210556	0.0210556	0.0220531	0	0	0	0.00501716	0.00501791	0.00501701	0.00100251	0.00100252	0.00100244	0.00802874	0.00702734	0.00702663	0.00802093	0.00802142	0.00701804	0.0220624	0.0220591	0.0220549	0	0	0	0.0020057	0.00300827	0.00200535	0.0270688
d__Bacteria	p__Proteobacteria	c__Alphaproteobacteria	o__Sphingomonadales	f__Sphingomonadaceae	Novosphingobium	Novosphingobium sp. PP1Y	0.0160374	0.016039	0.0160367	0.00701564	0.00701389	0.00701347	0.00100221	0.00100238	0.00100217	0.00401079	0.0040097	0.0040097	0.00300818	0.00300698	0.00300692	0.0100265	0.0100265	0.0110266	0	0	0	0.0030103	0.00301075	0.0030102	0.00100251	0.00100252	0.00100244	0.00501796	0.00602343	0.00501902	0.00401047	0.00501339	0.00501288	0.0170482	0.0170457	0.0170424	0	0	0	0.00100285	0.00100276	0.00100268	0.0230586
d__Bacteria	p__Proteobacteria	c__Alphaproteobacteria	o__Sphingomonadales	f__Sphingomonadaceae	Novosphingobium	Novosphingobium resinovorum	0.104243	0.104253	0.103236	0.0320715	0.0320635	0.0310596	0.00400886	0.00300713	0.00300652	0.0200539	0.0190461	0.0200485	0.0170464	0.0160372	0.0160369	0.0621641	0.0601588	0.065157	0.00100158	0.00100155	0.00100159	0.014048	0.0140502	0.0140476	0.00401003	0.00401007	0.00400974	0.0281006	0.0271054	0.0271027	0.0270707	0.0270723	0.026067	0.0902554	0.0922472	0.0932321	0.00100192	0.00100191	0.0010019	0.00802278	0.00902482	0.00902409	0.113288
d__Bacteria	p__Proteobacteria	c__Alphaproteobacteria	o__Sphingomonadales	f__Sphingomonadaceae	Novosphingobium	Novosphingobium aromaticivorans	0.125292	0.125304	0.124285	0.0601341	0.060119	0.0581116	0.00501107	0.00601425	0.00501087	0.0401079	0.040097	0.040097	0.0250682	0.0270628	0.0240553	0.0892356	0.0842223	0.0912198	0.00100158	0.00100155	0.00100159	0.0190652	0.0200717	0.0190646	0.00501253	0.00501258	0.00501218	0.0371329	0.0371445	0.0381446	0.0310811	0.0300803	0.0290747	0.111315	0.109293	0.11629	0.00100192	0.00100191	0.0010019	0.00902563	0.00902482	0.0100268	0.124316
d__Bacteria	p__Proteobacteria	c__Alphaproteobacteria	o__Sphingomonadales	f__Sphingomonadaceae	Novosphingobium	Novosphingobium ginsenosidimutans	0.0270631	0.0280682	0.0280643	0.00902011	0.00901786	0.00901731	0.00100221	0.00100238	0.00100217	0.00501349	0.00601456	0.00601456	0.00501364	0.00501163	0.00501153	0.017045	0.0160424	0.0180435	0	0	0	0.00401373	0.00401433	0.00401361	0.00100251	0.00100252	0.00100244	0.00602156	0.00702734	0.00702663	0.00802093	0.00701874	0.00701804	0.0220624	0.0220591	0.0230574	0	0	0	0.0020057	0.00200552	0.00200535	0.0270688
d__Bacteria	p__Proteobacteria	c__Alphaproteobacteria	o__Sphingomonadales	f__Sphingomonadaceae	Novosphingobium	Novosphingobium tardaugens	0.018042	0.0190463	0.0180413	0.00701564	0.00701389	0.00701347	0.00100221	0.00100238	0.00100217	0.00401079	0.0040097	0.0040097	0.00401091	0.00501163	0.00501153	0.0140371	0.0140371	0.0140338	0	0	0	0.00401373	0.00401433	0.00401361	0.00100251	0.00100252	0.00100244	0.00602156	0.00602343	0.00602283	0.00701832	0.00601606	0.00601546	0.0170482	0.0190511	0.0190474	0	0	0	0.00300854	0.00200552	0.00300803	0.0240611
d__Bacteria	p__Proteobacteria	c__Alphaproteobacteria	o__Sphingomonadales	f__Sphingomonadaceae	Novosphingobium	Novosphingobium pentaromativorans	0.0250584	0.0250609	0.0250574	0.00801788	0.00801587	0.00901731	0.00100221	0.00100238	0.00100217	0.00501349	0.00501213	0.00501213	0.00401091	0.00501163	0.00501153	0.0150397	0.0140371	0.0150362	0	0	0	0.00401373	0.00301075	0.00401361	0.00100251	0.00100252	0.00100244	0.00702515	0.00702734	0.00702663	0.0060157	0.00601606	0.00601546	0.0240681	0.0240645	0.0250624	0	0	0	0.0020057	0.00200552	0.00200535	0.0280713
d__Bacteria	p__Proteobacteria	c__Alphaproteobacteria	o__Sphingomonadales	f__Sphingomonadaceae	Sphingopyxis	Sphingopyxis sp. QXT-31	0.0290677	0.0300731	0.0310712	0.0110246	0.0120238	0.0120231	0.00200443	0.00200475	0.00200435	0.00902428	0.00902183	0.00902183	0.00701909	0.00701628	0.00601383	0.0250662	0.0240635	0.0260628	0	0	0	0.00702402	0.00702508	0.00702381	0.00100251	0.00100252	0.00100244	0.00702515	0.00702734	0.00702663	0.00802093	0.00802142	0.00802061	0.0160454	0.0150403	0.0160399	0	0	0	0.00401139	0.00401103	0.00401071	0.0240611
d__Bacteria	p__Proteobacteria	c__Alphaproteobacteria	o__Sphingomonadales	f__Sphingomonadaceae	Sphingopyxis	Sphingopyxis sp. FD7	0.015035	0.0150365	0.0160367	0.00801788	0.00801587	0.00801539	0.00100221	0.00100238	0.00100217	0.00601618	0.00601456	0.00601456	0.00401091	0.0040093	0.00400922	0.0210556	0.0200529	0.0220531	0	0	0	0.00501716	0.00501791	0.00501701	0.00100251	0.00100252	0.00100244	0.00602156	0.00602343	0.00602283	0.0060157	0.00601606	0.00601546	0.0140397	0.0140376	0.0140349	0	0	0	0.00401139	0.00300827	0.00401071	0.0190484
d__Bacteria	p__Proteobacteria	c__Alphaproteobacteria	o__Sphingomonadales	f__Sphingomonadaceae	Sphingopyxis	Sphingopyxis sp. OPL5	0.0380887	0.0380926	0.0390895	0.0100223	0.0110218	0.0100192	0.00100221	0.00100238	0.00100217	0.00902428	0.00902183	0.00902183	0.00601636	0.00601395	0.00601383	0.0230609	0.0220582	0.0230556	0	0	0	0.00702402	0.0060215	0.00602041	0.00100251	0.00100252	0.00100244	0.00702515	0.00702734	0.00702663	0.00902355	0.00902409	0.00902319	0.0140397	0.0150403	0.0150374	0	0	0	0.00501424	0.00501379	0.00501339	0.0200509
d__Bacteria	p__Proteobacteria	c__Alphaproteobacteria	o__Sphingomonadales	f__Sphingomonadaceae	Sphingopyxis	Sphingopyxis sp. 113P3	0.0200467	0.0200487	0.0200459	0.00902011	0.0100198	0.0100192	0.00100221	0.00100238	0.00100217	0.00601618	0.00601456	0.00601456	0.00401091	0.00501163	0.00501153	0.0210556	0.0200529	0.0210507	0	0	0	0.00401373	0.00401433	0.00401361	0.00100251	0.00100252	0.00100244	0.00501796	0.00501953	0.00501902	0.00501308	0.00501339	0.00501288	0.0120341	0.0120322	0.0130325	0	0	0	0.00300854	0.00300827	0.00300803	0.0160407
d__Bacteria	p__Proteobacteria	c__Alphaproteobacteria	o__Sphingomonadales	f__Sphingomonadaceae	Sphingopyxis	Sphingopyxis sp. PAMC25046	0.0280654	0.0280682	0.0280643	0.0110246	0.0110218	0.0100192	0.00100221	0.00100238	0.00100217	0.00902428	0.00902183	0.0100243	0.00601636	0.00601395	0.00601383	0.0230609	0.0230609	0.0260628	0	0	0	0.00602059	0.00501791	0.00501701	0.00100251	0.00100252	0.00100244	0.00602156	0.00702734	0.00602283	0.00701832	0.00802142	0.00701804	0.0140397	0.0150403	0.0150374	0	0	0	0.00300854	0.00300827	0.00300803	0.0210535
d__Bacteria	p__Proteobacteria	c__Alphaproteobacteria	o__Sphingomonadales	f__Sphingomonadaceae	Sphingopyxis	Sphingopyxis sp. EG6	0.0240561	0.0240585	0.0240551	0.0110246	0.0110218	0.0110212	0.00100221	0.00100238	0.00100217	0.00902428	0.00801941	0.00801941	0.00501364	0.00501163	0.00501153	0.0200529	0.0190503	0.0200483	0	0	0	0.00602059	0.0060215	0.00602041	0.00100251	0.00100252	0.00100244	0.00602156	0.00602343	0.00602283	0.00701832	0.00701874	0.00701804	0.0150426	0.016043	0.0160399	0	0	0	0.00300854	0.00300827	0.00300803	0.0180458
d__Bacteria	p__Proteobacteria	c__Alphaproteobacteria	o__Sphingomonadales	f__Sphingomonadaceae	Sphingopyxis	Sphingopyxis alaskensis	0.0200467	0.0210512	0.0200459	0.00701564	0.0060119	0.00601154	0.00100221	0.00100238	0.00100217	0.00501349	0.00501213	0.00601456	0.00401091	0.0040093	0.00400922	0.0160424	0.0150397	0.0160387	0	0	0	0.00401373	0.00501791	0.00401361	0.00100251	0.00100252	0.00100244	0.00501796	0.00501953	0.00501902	0.00501308	0.00401071	0.00401031	0.0120341	0.0120322	0.0130325	0	0	0	0.00300854	0.00300827	0.00300803	0.0150382
d__Bacteria	p__Proteobacteria	c__Alphaproteobacteria	o__Sphingomonadales	f__Sphingomonadaceae	Sphingopyxis	Sphingopyxis macrogoltabida	0.0491144	0.0481169	0.0491125	0.0190425	0.0180357	0.0190366	0.00200443	0.00200475	0.00200435	0.0150405	0.0150364	0.0150364	0.01103	0.0110256	0.0100231	0.0370979	0.0360953	0.0400966	0.00100158	0.00100155	0.00100159	0.00903089	0.00903225	0.010034	0.00100251	0.00100252	0.00100244	0.0110395	0.0120469	0.0110418	0.0120314	0.0120321	0.0110283	0.025071	0.0250672	0.0260649	0.00100192	0.00100191	0	0.00501424	0.00501379	0.00601606	0.0320815
d__Bacteria	p__Proteobacteria	c__Alphaproteobacteria	o__Sphingomonadales	f__Sphingomonadaceae	Sphingopyxis	Sphingopyxis lindanitolerans	0.0280654	0.0290706	0.0280643	0.0110246	0.0110218	0.0110212	0.00100221	0.00100238	0.00100217	0.00802158	0.00801941	0.00801941	0.00501364	0.00601395	0.00501153	0.0220582	0.0210556	0.0230556	0	0	0	0.00501716	0.0060215	0.00602041	0.00100251	0.00100252	0.00100244	0.00602156	0.00602343	0.00602283	0.0060157	0.00601606	0.00701804	0.0140397	0.0140376	0.0150374	0	0	0	0.00300854	0.00300827	0.00300803	0.0180458
d__Bacteria	p__Proteobacteria	c__Alphaproteobacteria	o__Sphingomonadales	f__Sphingomonadaceae	Sphingopyxis	Sphingopyxis terrae	0.0240561	0.0250609	0.0250574	0.0120268	0.0120238	0.0120231	0.00100221	0.00100238	0.00100217	0.00902428	0.0100243	0.00902183	0.00501364	0.00601395	0.00501153	0.0190503	0.0190503	0.0210507	0	0	0	0.00501716	0.0060215	0.00602041	0.00100251	0.00100252	0.00100244	0.00602156	0.00602343	0.00602283	0.00701832	0.00701874	0.00701804	0.0130369	0.0130349	0.0130325	0	0	0	0.00300854	0.00300827	0.00300803	0.0180458
d__Bacteria	p__Proteobacteria	c__Alphaproteobacteria	o__Sphingomonadales	f__Sphingomonadaceae	Sphingopyxis	Sphingopyxis fribergensis	0.0250584	0.0260633	0.0260597	0.0110246	0.0120238	0.0120231	0.00100221	0.00200475	0.00100217	0.00902428	0.00902183	0.00902183	0.00601636	0.00601395	0.00601383	0.0220582	0.0210556	0.0230556	0	0	0	0.00602059	0.0060215	0.00602041	0.00100251	0.00100252	0.00100244	0.00602156	0.00602343	0.00602283	0.00802093	0.00802142	0.00802061	0.0130369	0.0140376	0.0140349	0	0	0	0.00401139	0.00401103	0.00401071	0.0200509
d__Bacteria	p__Proteobacteria	c__Alphaproteobacteria	o__Sphingomonadales	f__Sphingomonadaceae	Sphingopyxis	Sphingopyxis granuli	0.0290677	0.0290706	0.0290666	0.0160358	0.0160317	0.0150289	0.00200443	0.00200475	0.00200435	0.0130351	0.0120291	0.0130315	0.00902455	0.00902093	0.0100231	0.0320847	0.0310821	0.0370894	0.00100158	0	0	0.00802745	0.00802866	0.00802721	0.00100251	0.00100252	0.00100244	0.0100359	0.0100391	0.010038	0.0100262	0.0110294	0.0110283	0.0240681	0.0240645	0.0240599	0	0	0	0.00401139	0.00401103	0.00401071	0.0280713
d__Bacteria	p__Proteobacteria	c__Alphaproteobacteria	o__Sphingomonadales	f__Sphingomonadaceae	Sphingosinicella	Sphingosinicella sp. BN140058	0.0481121	0.0481169	0.0491125	0.0260581	0.0270536	0.0270519	0.00200443	0.00200475	0.00200435	0.0210566	0.0210509	0.0210509	0.00902455	0.00902093	0.00902075	0.0330874	0.0330874	0.0350846	0.00100158	0.00100155	0.00100159	0.00903089	0.00903225	0.00802721	0.00100251	0.00100252	0.00100244	0.0110395	0.0100391	0.010038	0.0120314	0.0120321	0.0110283	0.0210596	0.0210564	0.0210524	0.00100192	0.00100191	0	0.00601709	0.00601655	0.00601606	0.033084
d__Bacteria	p__Proteobacteria	c__Alphaproteobacteria	o__Sphingomonadales	f__Sphingomonadaceae	Sphingosinicella	Sphingosinicella sp. UDD2	0.0200467	0.0190463	0.0190436	0.00902011	0.00901786	0.0100192	0.00100221	0.00100238	0.00100217	0.00701888	0.00701698	0.00701698	0.00401091	0.0040093	0.00400922	0.0150397	0.0140371	0.0150362	0	0	0	0.00401373	0.00401433	0.00401361	0	0.00100252	0.00100244	0.00501796	0.00401562	0.00501902	0.0060157	0.00501339	0.00501288	0.00902554	0.0100269	0.010025	0	0	0	0.00300854	0.00300827	0.00300803	0.0140357
d__Bacteria	p__Proteobacteria	c__Alphaproteobacteria	o__Sphingomonadales	f__Sphingomonadaceae	Sphingosinicella	Sphingosinicella microcystinivorans	0.0160374	0.016039	0.0160367	0.00601341	0.0060119	0.00601154	0.00100221	0.00100238	0.00100217	0.00601618	0.00601456	0.00701698	0.00300818	0.00300698	0.00300692	0.0140371	0.0140371	0.0140338	0	0	0	0.00401373	0.00401433	0.00401361	0.00100251	0.00100252	0.00100244	0.00401437	0.00401562	0.00401522	0.0060157	0.00601606	0.00601546	0.00902554	0.00902418	0.010025	0	0	0	0.00300854	0.00300827	0.00300803	0.0120306
d__Bacteria	p__Proteobacteria	c__Alphaproteobacteria	o__Sphingomonadales	f__Sphingomonadaceae	Sphingosinithalassobacter	Sphingosinithalassobacter sp. zrk23	0.0601401	0.0601462	0.06114	0.0380849	0.0390774	0.0380731	0.00300664	0.00300713	0.00300652	0.0370998	0.0380922	0.0380922	0.0120327	0.0120279	0.0110254	0.0461218	0.0461218	0.0501208	0.00100158	0.00100155	0.00100159	0.0170583	0.0170609	0.0170578	0.00200501	0.00200503	0.00200487	0.0170611	0.0180703	0.0180685	0.0150393	0.0150402	0.0150386	0.031088	0.0330887	0.0320799	0.00100192	0.00100191	0.0010019	0.00802278	0.00802206	0.00802142	0.0451146
d__Bacteria	p__Proteobacteria	c__Alphaproteobacteria	o__Sphingomonadales	f__Sphingomonadaceae	Sphingosinithalassobacter	Sphingosinithalassobacter sp. CS137	0.0571331	0.0571388	0.0581331	0.0531185	0.0541071	0.053102	0.00400886	0.0040095	0.00300652	0.0441187	0.0451092	0.0441067	0.0120327	0.0130302	0.01303	0.0541429	0.0531403	0.0571377	0.00100158	0.00100155	0.00100159	0.014048	0.0140502	0.015051	0.00200501	0.00200503	0.00200487	0.0160575	0.0150586	0.0150571	0.0180471	0.0180482	0.0170438	0.0330937	0.032086	0.0340849	0.00100192	0.00100191	0.0010019	0.00701994	0.00802206	0.00802142	0.044112
d__Bacteria	p__Proteobacteria	c__Alphaproteobacteria	o__Sphingomonadales	f__Sphingomonadaceae	Blastomonas	Blastomonas sp. RAC04	0.0240561	0.0240585	0.0240551	0.0110246	0.0110218	0.0100192	0.00100221	0.00100238	0.00100217	0.00701888	0.00701698	0.00801941	0.00401091	0.0040093	0.00400922	0.0160424	0.0160424	0.0160387	0	0	0	0.00401373	0.00401433	0.00501701	0	0.00100252	0	0.00401437	0.00501953	0.00501902	0.0060157	0.00601606	0.00601546	0.00902554	0.00902418	0.010025	0	0	0	0.00300854	0.00300827	0.00300803	0.0150382
d__Bacteria	p__Proteobacteria	c__Alphaproteobacteria	o__Sphingomonadales	f__Sphingomonadaceae	Blastomonas	Blastomonas fulva	0.0160374	0.016039	0.0160367	0.00801788	0.00901786	0.00901731	0.00100221	0.00100238	0.00100217	0.00701888	0.00701698	0.00701698	0.00401091	0.0040093	0.00400922	0.0160424	0.0150397	0.0170411	0	0	0	0.00501716	0.00501791	0.00401361	0.00100251	0.00100252	0.00100244	0.00501796	0.00501953	0.00501902	0.0060157	0.00501339	0.00501288	0.0130369	0.0130349	0.0130325	0	0	0	0.0020057	0.00300827	0.00200535	0.0160407
d__Bacteria	p__Proteobacteria	c__Alphaproteobacteria	o__Sphingomonadales	f__Sphingomonadaceae	Sphingorhabdus	Sphingorhabdus sp. YGSMI21	0.00601401	0.00601462	0.00601377	0.0030067	0.00300595	0.00300577	0	0	0	0.00200539	0.00200485	0.00200485	0.00200545	0.00100233	0.00100231	0.00601588	0.00601588	0.00601449	0	0	0	0.00200686	0.00200717	0.0020068	0	0	0	0.00200719	0.00200781	0.00200761	0.00200523	0.00300803	0.00200515	0.00401135	0.00401075	0.00400998	0	0	0	0.00100285	0.00100276	0.00100268	0.00601528
d__Bacteria	p__Proteobacteria	c__Alphaproteobacteria	o__Sphingomonadales	f__Sphingomonadaceae	Sphingorhabdus	Sphingorhabdus sp. SMR4y	0.00902102	0.00902192	0.00902066	0.0030067	0.00300595	0.00200385	0	0	0	0.00200539	0.00300728	0.00300728	0.00200545	0.00200465	0.00200461	0.00802118	0.00701853	0.00701691	0	0	0	0.00200686	0.00200717	0.0020068	0	0	0	0.00200719	0.00200781	0.00200761	0.00200523	0.00200535	0.00200515	0.00501419	0.00501344	0.00501248	0	0	0	0.00100285	0.00100276	0.00100268	0.00701783
d__Bacteria	p__Proteobacteria	c__Alphaproteobacteria	o__Sphingomonadales	f__Sphingomonadaceae	Sphingorhabdus	Sphingorhabdus sp. JK6	0.00701635	0.00701705	0.00701607	0.00200447	0.00200397	0.00200385	0	0	0	0.0010027	0.00100243	0.00100243	0.00100273	0.00200465	0.00100231	0.00501323	0.00401059	0.00501208	0	0	0	0.00100343	0.00100358	0.0010034	0	0	0	0.00100359	0.00100391	0.0010038	0.00100262	0.00100268	0.00100258	0.00300851	0.00300806	0.00300749	0	0	0	0.00100285	0.00100276	0.00100268	0.00401019
d__Bacteria	p__Proteobacteria	c__Alphaproteobacteria	o__Sphingomonadales	f__Sphingomonadaceae	Sphingorhabdus	Sphingorhabdus sp. M41	0.00701635	0.00701705	0.00701607	0.00200447	0.00200397	0.00200385	0	0	0	0.00200539	0.00200485	0.00200485	0.00100273	0.00100233	0.00100231	0.00501323	0.00401059	0.00501208	0	0	0	0.00200686	0.00200717	0.0010034	0	0	0	0.00200719	0.00100391	0.00200761	0.00200523	0.00200535	0.00200515	0.00401135	0.00401075	0.00400998	0	0	0	0.00100285	0.00100276	0.00100268	0.00501273
d__Bacteria	p__Proteobacteria	c__Alphaproteobacteria	o__Sphingomonadales	f__Sphingomonadaceae	Sphingorhabdus	Sphingorhabdus lacus	0.00902102	0.00902192	0.00902066	0.0030067	0.00300595	0.00300577	0	0	0	0.00200539	0.00200485	0.00200485	0.00200545	0.00200465	0.00200461	0.00701853	0.00701853	0.00701691	0	0	0	0.00200686	0.00200717	0.0020068	0	0	0	0.00200719	0.00200781	0.00200761	0.00300785	0.00200535	0.00200515	0.00601703	0.00601612	0.00601498	0	0	0	0.00100285	0.00100276	0.00100268	0.00902292
d__Bacteria	p__Proteobacteria	c__Alphaproteobacteria	o__Sphingomonadales	f__Sphingomonadaceae	Rhizorhabdus	Rhizorhabdus dicambivorans	0.0451051	0.0461121	0.0471079	0.0230514	0.0240476	0.0230442	0.00200443	0.00200475	0.00200435	0.0170459	0.0170412	0.0170412	0.0100273	0.0110256	0.0100231	0.0381006	0.0370979	0.0400966	0.00100158	0.00100155	0.00100159	0.00903089	0.0100358	0.010034	0.00200501	0.00200503	0.00100244	0.0130467	0.0130508	0.0130495	0.0150393	0.0140375	0.0140361	0.0270766	0.0270726	0.0280699	0.00100192	0	0.0010019	0.00601709	0.00601655	0.00701874	0.0380968
d__Bacteria	p__Proteobacteria	c__Alphaproteobacteria	o__Sphingomonadales	f__Sphingomonadaceae	Novosphingopyxis	Novosphingopyxis sp. PB63	0.0310724	0.0310755	0.0310712	0.0110246	0.0110218	0.0110212	0.00100221	0.00100238	0.00100217	0.00802158	0.00902183	0.00801941	0.00601636	0.00501163	0.00501153	0.0200529	0.0200529	0.0210507	0	0	0	0.00602059	0.0060215	0.00602041	0.00100251	0.00100252	0.00100244	0.00702515	0.00702734	0.00702663	0.00701832	0.00701874	0.00601546	0.0160454	0.016043	0.0160399	0	0	0	0.00300854	0.00300827	0.00300803	0.022056
d__Bacteria	p__Proteobacteria	c__Alphaproteobacteria	o__Sphingomonadales	f__Sphingomonadaceae	Parasphingopyxis	Parasphingopyxis algicola	0.0160374	0.016039	0.0160367	0.00601341	0.0060119	0.00601154	0.00100221	0.00100238	0.00100217	0.00401079	0.00501213	0.00501213	0.00300818	0.0040093	0.00300692	0.0140371	0.0130344	0.0150362	0	0	0	0.0030103	0.00301075	0.0030102	0	0.00100252	0.00100244	0.00401437	0.00401562	0.00401522	0.00401047	0.00501339	0.00401031	0.00902554	0.0080215	0.00902247	0	0	0	0.0020057	0.00200552	0.00200535	0.0120306
d__Bacteria	p__Proteobacteria	c__Alphaproteobacteria	o__Sphingomonadales	f__Sphingomonadaceae	Parasphingopyxis	Parasphingopyxis sp. CP4	0.00601401	0.00501218	0.00501148	0.00200447	0.00200397	0.00200385	0	0	0	0.00200539	0.00200485	0.00200485	0.00200545	0.00100233	0.00100231	0.00501323	0.00501323	0.00501208	0	0	0	0.00100343	0.00100358	0.0010034	0	0	0	0.00100359	0.00100391	0.0010038	0.00200523	0.00200535	0.00200515	0.00300851	0.00300806	0.00300749	0	0	0	0.00100285	0.00100276	0	0.00401019
[truncated: 5,678 more rows]
[truncated: 287 more columns]

## Sheet: Quantification
Quantification of species within different taxonomic units in the rice phyllosphere.
Domain	Species_number	Phylum	Species_number	Class	Species_number	Order	Species_number	Family	Species_number	Genus	Species_number
[truncated: 1,561 more rows]

## Sheet: Differences RA
Analysis of differences in relative abundance for bacterial genera with a relative abundance >0.001%.
[truncated: 399 more rows]

## Sheet: Genera
Numbers of bacterial genera between rice varieties summarized at order level.
[truncated: 57 more rows]
