# Supplementary material for: Microbiome homeostasis on rice leaves is regulated by a precursor molecule of lignin biosynthesis
Source: Nat Commun. 2024 Jan 2;15:23. doi: 10.1038/s41467-023-44335-3 (PMC10762202; doi:10.1038/s41467-023-44335-3)
Supplement: Supplementary file 6 — Supplementary Data 3 [file 41467_2023_44335_MOESM6_ESM.xlsx]

## Sheet: Description
Supplementary Data 3. GWAS analysis with phyllosphere microbiomes.
Description of tables:
Bac phenotype	Microbiome phenotypes of 108 rice varieties.
Associated bac	GWAS-asscioated bacterial species and their associated SNP loci.
Locus	Information on phyllosphere microbiome-associated SNP loci. Two-sided P-values were determined using canonical correlation analysis.
SNP	Information on phyllosphere microbiome-associated SNPs. Two-sided P-values were determined using canonical correlation analysis.

## Sheet: Bac phenotype
Microbiome phenotypes of 108 rice varieties.
Rice accession	Pseudomonas_putida	Pseudomonas_mosselii	Pseudomonas_monteilii	Pseudomonas_plecoglossicida	Pseudomonas_oryzihabitans	Pseudomonas_fulva	Pseudomonas_sp._SGAir0191	Pseudomonas_sp._RtIB026	Pseudomonas_sp._CCOS_191	Pseudomonas_sp._PONIH3	Pseudomonas_sp._SK	Pseudomonas_sp._02C_26	Pseudomonas_sp._Leaf58	Pseudomonas_sp._SWI6	Pseudomonas_sp._DG56-2	Pseudomonas_sp._SNU_WT1	Pseudomonas_sp._R32	Pseudomonas_sp._BIGb0427	Pseudomonas_sp._HLS-6	Pseudomonas_sp._13159349	Pseudomonas_sp._NP-1	Pseudomonas_sp._CFA	Pseudomonas_sp._StFLB209	Pseudomonas_sp._CMR5c	Pseudomonas_sp._FGI182	Pseudomonas_sp._VLB120	Pseudomonas_sp._14181154	Pseudomonas_sp._TUM18999	Pseudomonas_sp._MSPm1	Pseudomonas_sp._TCU-HL1	Pseudomonas_sp._7SR1	Pseudomonas_sp._B11D7D	Pseudomonas_sp._ADAK18	Pseudomonas_sp._IzPS23	Pseudomonas_sp._DY-1	Pseudomonas_sp._URMO17WK12:I11	Pseudomonas_sp._ADAK13	Pseudomonas_sp._K2W31S-8	Pseudomonas_sp._S1-A32-2	Pseudomonas_sp._R5-89-07	Pseudomonas_sp._MRSN12121	Pseudomonas_sp._DTU12.3	Pseudomonas_sp._CC6-YY-74	Pseudomonas_sp._ABC1	Pseudomonas_sp._S34	Pseudomonas_sp._SWI44	Pseudomonas_sp._ACM7	Pseudomonas_sp._SWI36	Pseudomonas_sp._LG1E9
117429	0.121766	0	0.001668	0.002669	0.052043	0.002335	0.001001	0.001001	0.000667	0	0.001668	0.001668	0.001668	0.000667	0.000667	0.001001	0.000667	0.000667	0.000667	0	0.000334	0	0	0	0	0.001001	0.001001	0	0	0	0	0	0	0	0	0.000334	0	0	0	0	0	0	0	0	0	0.001001	0	0	0
117459	0.022391	0	0.001003	0	0.633309	0.070182	0	0	0	0	0	0	0	0.000334	0	0	0	0	0	0	0	0	0.001003	0	0	0	0	0	0	0	0	0	0	0	0	0	0	0	0	0	0	0	0	0	0	0	0	0	0
117545	0.007678	0	0	0	0.016357	0	0	0	0	0	0	0	0	0	0	0	0	0	0	0	0	0	0	0	0	0	0	0	0	0	0	0	0	0	0	0	0	0	0	0	0	0	0	0	0	0	0	0	0
117598	0.309051	0.002005	0.016705	0.012028	39.4694	0.206146	0.001002	0.006014	0.004009	0.002005	0.008019	0.009689	0.007016	0.006348	0.005346	0.00568	0.006014	0.004009	0.004009	0.001002	0.008019	0.001002	0.008687	0.003007	0.002339	0.011026	0.003675	0.009021	0.004009	0.006014	0.003007	0.005012	0.002005	0.003007	0.006014	0.002005	0.003007	0.011026	0.004678	0.001336	0.001002	0.001671	0.005012	0.004343	0.001002	0.005346	0.002673	0.001002	0.001002
120851	0.360548	0.034054	0.027375	0.014021	51.1463	0.21132	0.002337	0.015691	0.005008	0.005008	0.009681	0.011351	0.009014	0.00868	0.006009	0.006009	0.005007	0.005675	0.005675	0.002003	0.018027	0.002003	0.012352	0.005008	0.002337	0.006009	0.003672	0.014689	0.008346	0.01302	0.00434	0.012686	0.004006	0.001002	0.011017	0.003005	0.005008	0.015356	0.010015	0.002337	0.002003	0.003338	0.009347	0.008012	0.003005	0.004674	0.003672	0.001669	0.001669
120893	2.1983	0.932724	0.048792	0.031748	5.03257	0.853521	0.17946	0.178123	0.026067	0.030411	0.015039	0.012031	0.011362	0.040437	0.007018	0.007018	0.006015	0.005013	0.006015	0.002005	0.006015	0.003008	0.005013	0.004679	0.003008	0.014036	0.051799	0.004679	0.00401	0.003008	0.003008	0.003008	0.002005	0.002005	0.003676	0.100925	0.002005	0.00401	0.003008	0.001003	0.001003	0.002005	0.003008	0.003342	0.001003	0.003342	0.002005	0.003008	0.001671
120934	6.43325	0.033416	0.190805	0.279358	1.27783	0.042104	0.058812	0.074852	0.061485	0.023391	0.181449	0.140013	0.164073	0.074852	0.059146	0.065161	0.059815	0.058478	0.051795	0.006015	0.040099	0.011696	0.030074	0.023725	0.036089	0.076188	0.078862	0.014369	0.011696	0.013032	0.018045	0.010025	0.014035	0.007017	0.012364	0.01604	0.011027	0.015706	0.012364	0.010025	0.004344	0.011027	0.015037	0.018045	0.014703	0.091226	0.00802	0.02172	0.011027
120935	17.0064	28.5715	0.418991	0.42233	0.225687	0.085467	0.023036	3.82367	0.64134	0.739828	0.078456	0.07011	0.063099	0.283111	0.038727	0.03639	0.034721	0.034387	0.023704	0.060428	0.021033	0.048409	0.018028	0.017361	0.019364	0.060762	0.017694	0.015024	0.01469	0.011685	0.011685	0.011017	0.010683	0.010016	0.009014	0.011017	0.008346	0.007679	0.007679	0.007679	0.008346	0.007011	0.007011	0.006677	0.006009	0.021033	0.005676	0.010016	0.005342
120953	0.587696	0.001673	0.006024	0.006024	3.23601	0.01071	0.002677	0.004016	0.002343	0.001004	0.004016	0.004016	0.004016	0.002008	0.002008	0.002008	0.002008	0.002008	0.001339	0	0.002008	0.000669	0.002008	0.001004	0.001004	0.003347	0.002008	0.001673	0.001004	0.001004	0.001004	0.001004	0.000335	0	0.001004	0.002343	0	0.002008	0.001004	0.001004	0	0.001004	0.001004	0.001004	0.000669	0.001673	0	0.000335	0
120961	0.016047	0.006352	0.001337	0.000669	2.6927	0.004346	0.003009	0.001337	0	0	0	0	0	0.001003	0	0	0	0	0	0	0.000669	0	0.001003	0	0	0.000669	0	0.000334	0	0	0	0.000669	0	0	0	0	0	0.001003	0	0	0	0	0	0	0	0	0	0	0
120969	11.8531	0.063153	0.345504	0.479495	14.0036	0.106258	0.057138	0.137667	0.109599	0.034417	0.314094	0.256956	0.286361	0.126306	0.105923	0.124301	0.106926	0.104587	0.092223	0.011361	0.074514	0.021385	0.057473	0.039429	0.066494	0.156713	0.13466	0.028736	0.021719	0.025395	0.031409	0.020049	0.025395	0.014034	0.026063	0.038092	0.021719	0.030407	0.029739	0.022053	0.008688	0.021385	0.027734	0.025061	0.022053	0.092892	0.015036	0.038092	0.01938
120971	0.173521	0.003343	0.01003	0.007355	2.60013	1.59779	0.013373	0.004346	0.00234	0.001003	0.006018	0.006018	0.005015	0.005349	0.003343	0.004012	0.003678	0.003678	0.004012	0.001003	0.004012	0.001337	0.009027	0.002675	0.001003	0.004681	0.002006	0.006018	0.00769	0.003009	0.002006	0.006352	0.001003	0.001003	0.003009	0.008693	0.001003	0.004681	0.006352	0.001003	0	0.001672	0.006018	0.004012	0.001003	0.003343	0.001003	0.001003	0.001003
120972	0.467521	0.003005	0.01436	0.019369	1.12172	0.171981	0.010018	0.006011	0.004341	0.00167	0.013024	0.01102	0.012022	0.005343	0.004341	0.006011	0.005009	0.005009	0.004341	0.001002	0.003339	0.002004	0.003005	0.002004	0.003005	0.006011	0.006011	0.002004	0.002004	0.00167	0.002004	0.00167	0.001002	0.001002	0.001002	0.008015	0.001002	0.002004	0.001002	0.001002	0	0.001336	0.001336	0.002004	0.00167	0.004341	0.001002	0.002004	0.001002
120974	1.18682	1.091	0.037391	0.044401	1.95699	0.015691	0.005675	0.168925	0.031048	0.035054	0.017694	0.014021	0.014689	0.012352	0.006343	0.008346	0.006343	0.007345	0.005008	0.001002	0.007345	0.005008	0.006677	0.004674	0.004006	0.006343	0.006009	0.006009	0.004006	0.003338	0.003005	0.003005	0.002671	0.001002	0.002671	0.003005	0.002337	0.004006	0.003338	0.001002	0.001002	0.002003	0.003005	0.003005	0.002003	0.013354	0.001335	0.002003	0.003005
120976	0.301089	0.01604	0.009023	0.004344	6.66272	0.540357	0.001003	0.007018	0.002005	0.002005	0.003008	0.003008	0.002005	0.004678	0.003008	0.002005	0.002005	0.002005	0.001337	0.001003	0.004344	0.002005	0.005013	0.001003	0.001003	0.006349	0.001003	0.004678	0.002673	0.001671	0.001003	0.00401	0.001003	0.001003	0.001337	0.001003	0.001003	0.003008	0.002673	0.001003	0	0.001003	0.002005	0.002005	0.001003	0.002673	0.002005	0	0
120977	1.775	0.009032	0.016057	0.012043	0.038471	0.008698	0.002342	0.009367	0.006022	0.002007	0.009367	0.007025	0.007694	0.002342	0.003011	0.003011	0.004014	0.003011	0.003011	0.001338	0.002342	0.002676	0.002342	0.001673	0.002007	0.011708	0.059546	0.001004	0.001004	0.001004	0.001004	0.000669	0.000669	0.000334	0.001338	0.001673	0.001004	0.001004	0.001004	0.000669	0.000669	0.000669	0.001338	0.001338	0.001004	0.00736	0.000334	0.002007	0.001004
120978	0.786915	0.011041	0.023086	0.02777	8.01101	0.311487	0.040149	0.012379	0.007695	0.002677	0.019405	0.015725	0.017063	0.008364	0.007361	0.008699	0.007695	0.007361	0.006357	0.001004	0.006357	0.002007	0.006691	0.003346	0.004015	0.012045	0.00803	0.005688	0.004015	0.004015	0.003011	0.004015	0.002007	0.001004	0.004015	0.006022	0.002007	0.005019	0.004015	0.002007	0.001004	0.002007	0.004015	0.004684	0.002007	0.007695	0.001338	0.002007	0.002007
120984	0.004668	0.004668	0	0	0.006001	0.002334	0	0.000667	0	0	0	0	0	0	0	0	0	0	0	0	0	0	0	0	0	0	0	0	0	0	0	0	0	0	0	0	0	0	0	0	0	0	0	0	0	0	0	0	0
120999	0.013011	0	0.000334	0.001001	0.038033	0	0	0	0	0	0	0	0	0	0	0	0	0	0	0	0	0	0	0	0	0.000334	0	0	0	0	0	0	0	0	0	0	0	0	0	0	0	0	0	0	0	0	0	0	0
121001	0.325407	0.225847	0.010357	0.012696	0.921762	0.005011	0.001002	0.034746	0.007016	0.006014	0.00568	0.004009	0.006014	0.00568	0.002005	0.002005	0.002005	0.002005	0.002005	0.001002	0.002005	0.001002	0.001002	0.001002	0.002005	0.002673	0.002005	0.002005	0.001002	0.001002	0.001002	0.001002	0.001002	0	0.001002	0.001002	0.000668	0.001002	0.001002	0.000334	0	0	0.001002	0.001002	0	0.001002	0	0.001002	0
121007	2.22123	0.011363	0.074865	0.095587	0.681141	0.020722	0.010695	0.026738	0.020722	0.006016	0.061162	0.050133	0.055815	0.018716	0.020053	0.023395	0.020722	0.020387	0.018048	0.00234	0.014037	0.007019	0.0127	0.008021	0.012366	0.019385	0.024732	0.007019	0.004679	0.005013	0.006016	0.004011	0.005682	0.003008	0.005013	0.008021	0.004011	0.006016	0.007019	0.004011	0.002005	0.004345	0.005348	0.005348	0.004679	0.051804	0.002339	0.008356	0.004011
121046	0.076623	0.000669	0.003681	0.002008	0.172988	0.002677	0.000669	0.001004	0.001004	0	0.001004	0.001004	0.001004	0.001004	0.000669	0.001004	0.000335	0.001004	0	0	0.000669	0	0	0	0	0.001004	0.001004	0	0	0	0	0	0	0	0	0	0	0	0	0	0	0	0	0	0	0.001004	0	0	0
121055	2.90943	4.32301	0.084254	0.076898	66.4009	0.046808	0.007021	0.647282	0.104314	0.073555	0.018054	0.017051	0.015045	0.066534	0.008024	0.014377	0.01003	0.007021	0.009362	0.040121	0.012036	0.005349	0.015045	0.029756	0.006018	0.046808	0.007021	0.011033	0.008024	0.006018	0.003678	0.007021	0.003009	0.002006	0.008024	0.004012	0.005015	0.016048	0.006018	0.00234	0.001003	0.002006	0.005684	0.005349	0.002006	0.002006	0.004012	0.001003	0.002006
121060	0.076165	0.008352	0.009354	0.004009	21.4087	2.10055	0.000334	0.005679	0.002004	0.001002	0.003007	0.004009	0.001336	0.015033	0.003007	0.003007	0.002004	0.002672	0.002673	0.002004	0.006013	0.002004	0.007683	0.002004	0.001002	0.006681	0.001002	0.010022	0.012026	0.004677	0.002004	0.01069	0.002004	0.001002	0.004009	0.00167	0.002004	0.00902	0.007683	0.001002	0.001002	0.002004	0.007683	0.005011	0.001002	0.00167	0.002004	0	0.001002
121071	0.375	0.002005	0.021056	0.015709	27.2664	3.19486	0.002005	0.00635	0.005682	0.002005	0.012032	0.012366	0.010027	0.007687	0.007019	0.007019	0.007353	0.006016	0.007019	0.001003	0.010361	0.00234	0.015374	0.004011	0.003008	0.006016	0.004679	0.013035	0.018382	0.007353	0.003342	0.029412	0.003008	0.001003	0.006016	0.003008	0.003008	0.013035	0.012032	0.002674	0.001003	0.002674	0.0127	0.009693	0.002005	0.006016	0.002674	0.001003	0.002005
121076	4.93962	0.006018	0.031763	0.011368	0.449359	0.027416	0.016049	0.00769	0.005349	0.004012	0.010699	0.007356	0.007356	0.009027	0.003678	0.004012	0.004012	0.004681	0.004012	0.004681	0.005349	0.003009	0.047143	0.003009	0.003009	0.015045	0.098966	0.003009	0.001003	0.002006	0.00234	0.002006	0.001003	0.001003	0.001337	0.008024	0.001003	0.002675	0.001003	0.001003	0.001003	0.001003	0.002006	0.002006	0.002006	0.009362	0.001003	0.00234	0.001003
121078	0.007676	0	0.000334	0.000334	0.037713	0.000334	0.000668	0	0	0	0	0	0	0	0	0	0	0	0	0	0	0	0	0	0	0.000334	0	0	0	0	0	0	0	0	0	0	0	0	0	0	0	0	0	0	0	0	0	0	0
121085	0.155186	0.000667	0.001669	0.002336	0.173871	0.005006	0.003004	0.001001	0.001001	0	0.001669	0.001669	0.001669	0.000667	0.000667	0.000667	0.000667	0.000667	0.000667	0	0.000334	0	0.000667	0	0	0.001001	0.000667	0	0	0	0	0	0	0	0	0.002002	0	0	0	0	0	0	0	0	0	0.001335	0	0	0
121094	0.636366	0.006681	0.078836	0.035409	4.9209	40.4071	0.004009	0.019375	0.017371	0.008685	0.033405	0.044429	0.025388	0.020043	0.039084	0.029396	0.03875	0.036412	0.034407	0.007683	0.062802	0.002672	0.088189	0.036077	0.014698	0.02639	0.010356	0.120592	0.229159	0.048437	0.022715	0.166023	0.012026	0.006347	0.050442	0.024386	0.010356	0.086853	0.137963	0.014698	0.003006	0.016369	0.152327	0.076498	0.01069	0.063135	0.012694	0.006013	0.015032
121099	5.42809	8.72249	0.145965	0.129598	0.944931	0.180368	0.006012	1.26291	0.208092	0.24951	0.026721	0.020375	0.020709	0.126592	0.012025	0.012359	0.013027	0.01169	0.009018	0.00501	0.01002	0.015031	0.021043	0.009018	0.009018	0.004008	0.007014	0.009018	0.004676	0.006012	0.004676	0.004008	0.006012	0.003006	0.004342	0.003006	0.004008	0.004008	0.004008	0.003006	0.002672	0.002004	0.003674	0.004008	0.003006	0.008016	0.002004	0.00334	0.001002
121133	2.73941	0.057134	0.087204	0.083529	3.31208	0.889749	5.6549	0.029736	0.01871	0.012028	0.040428	0.041764	0.043769	0.016706	0.016372	0.015035	0.014367	0.014033	0.017374	0.01136	0.011026	0.004678	0.01136	0.00568	0.017708	0.026061	0.020047	0.004009	0.00568	0.005012	0.005012	0.004009	0.004009	0.002005	0.004009	0.102573	0.003007	0.005012	0.004009	0.004009	0.007016	0.004009	0.005346	0.005346	0.003007	0.006014	0.002005	0.008687	0.004009
121152	1.14855	0.00802	0.036091	0.050126	2.14906	0.013367	0.011028	0.014035	0.010359	0.00401	0.032749	0.025063	0.028739	0.014369	0.011028	0.011696	0.010025	0.010025	0.010025	0.001003	0.00802	0.003676	0.006683	0.00401	0.006349	0.0264	0.012698	0.00401	0.002673	0.003008	0.003008	0.00401	0.002673	0.001671	0.003008	0.003676	0.002005	0.00401	0.00401	0.002339	0.001003	0.002005	0.003008	0.003008	0.002673	0.008354	0.001337	0.00401	0.002005
121156	0.003006	0	0	0	0.165984	0.030057	0	0	0	0	0	0	0	0	0	0	0	0	0	0	0	0	0	0	0	0	0	0	0	0	0	0	0	0	0	0	0	0	0	0	0	0	0	0	0	0	0	0	0
121158	6.1315	0.087612	0.190941	0.268855	0.35446	1.71077	0.029761	0.092628	0.059523	0.016385	0.181912	0.144459	0.164189	0.0418	0.061863	0.065876	0.06086	0.056513	0.051831	0.014379	0.0418	0.006688	0.062532	0.023073	0.032771	0.303967	0.071561	0.018392	0.019061	0.015717	0.018057	0.015717	0.013041	0.007022	0.016051	0.017389	0.012373	0.018057	0.020064	0.012038	0.005016	0.012038	0.020733	0.017054	0.013041	0.046481	0.009029	0.017723	0.014045
121193	0.267784	0.244716	0.010698	0.010029	17.323	0.008023	0.001003	0.036106	0.007021	0.006686	0.004012	0.005349	0.003009	0.006686	0.002006	0.002006	0.002006	0.002006	0.002006	0.000669	0.003009	0.001003	0.002006	0.001003	0.001003	0.003009	0.002006	0.003009	0.001003	0.001003	0.002006	0.001672	0.001003	0.001003	0.001337	0.001003	0.001003	0.003343	0.002006	0	0	0.001003	0.002006	0.002006	0	0.001337	0.001003	0.000669	0
121197	1.01542	0.016054	0.033112	0.045152	0.935153	0.023412	0.010034	0.015385	0.010034	0.00301	0.029767	0.023747	0.027091	0.010368	0.010368	0.011372	0.010034	0.00903	0.008362	0.001003	0.007024	0.009365	0.006689	0.004014	0.005686	0.020737	0.011372	0.004014	0.002007	0.00301	0.00301	0.002007	0.002007	0.001003	0.00301	0.005017	0.002007	0.00301	0.00301	0.002007	0.001003	0.004014	0.00301	0.00301	0.002341	0.00602	0.001672	0.004014	0.002007
121201	9.96522	15.2203	0.248412	0.236041	3.05918	2.2327	0.064527	2.09562	0.388499	0.248412	0.051822	0.038783	0.04012	0.188231	0.023738	0.024072	0.024741	0.02006	0.014376	0.006687	0.016717	0.023738	0.011367	0.013039	0.016382	0.039117	0.009361	0.012036	0.01237	0.009027	0.008024	0.011033	0.00769	0.004012	0.008358	0.03544	0.006018	0.007021	0.008693	0.003009	0.004012	0.004012	0.008024	0.006018	0.004681	0.008358	0.00234	0.004346	0.002006
121213	0.043416	0.001336	0.006679	0.002004	9.18621	0.014361	0.001002	0.002004	0.001336	0.001002	0.001002	0.002004	0.001002	0	0.00334	0.00167	0.002004	0.001002	0.001336	0	0.002338	0.002004	0.002672	0.001336	0.000668	0.000668	0	0.00501	0.002004	0.002338	0.001002	0.00167	0.001002	0.001002	0.002004	0.001002	0.001002	0.00334	0.002004	0.001002	0.001002	0.001336	0.002004	0.002338	0	0	0	0	0.000334
121220	1.34017	0.002007	0.012375	0.011037	6.67643	0.017726	0.00602	0.007024	0.005017	0.001672	0.007358	0.008027	0.007024	0.003679	0.003679	0.004013	0.004013	0.005017	0.00301	0.000334	0.004013	0.001003	0.005351	0.002007	0.002007	0.00903	0.00301	0.003345	0.001338	0.00301	0.002007	0.002007	0.001003	0.001003	0.002007	0.005017	0.001003	0.003679	0.002007	0.001003	0.000334	0.001003	0.002007	0.002007	0.001003	0.002007	0.001003	0.001003	0.001003
121267	59.8258	0.045797	0.24971	0.213942	1.5357	0.292164	0.02808	0.206587	0.172825	0.034097	0.153771	0.176836	0.159119	0.02808	0.068862	0.083571	0.121345	0.137725	0.052817	0.006017	0.053485	0.035768	0.045797	0.043123	0.037774	0.179845	0.052148	0.025406	0.018051	0.032426	0.02106	0.026408	0.02106	0.011031	0.017383	0.113322	0.014374	0.036771	0.017383	0.020726	0.005014	0.022397	0.01638	0.027077	0.026074	0.027077	0.019054	0.010697	0.009026
121275	0.404949	0.003341	0.018042	0.009021	25.9354	0.041765	0.001671	0.006682	0.003675	0.002005	0.005346	0.007685	0.005346	0.004678	0.004678	0.004678	0.004678	0.004678	0.004009	0.000668	0.01136	0.002005	0.010024	0.004678	0.001671	0.008019	0.002673	0.014033	0.00568	0.010024	0.004009	0.006014	0.002005	0.002005	0.009689	0.002005	0.003007	0.012028	0.007017	0.003007	0.002005	0.002005	0.008019	0.007351	0.002005	0.002673	0.002005	0.001002	0.001671
121277	0.046462	0.001003	0.005682	0.002006	2.3846	0.023398	0.001003	0.002006	0.001671	0	0.00234	0.002006	0.002006	0.000334	0.001003	0.002006	0.002006	0.002006	0.001337	0	0.003008	0	0.004345	0.002006	0.000334	0.003008	0.000669	0.004011	0.002006	0.002006	0.001003	0.001003	0	0.001003	0.002006	0.001003	0.001003	0.00234	0.002006	0.001003	0.000669	0.001003	0.002006	0.002006	0.001003	0.001337	0	0	0.001003
121278	0.1217	0.093359	0.05168	0.003334	5.59545	0.025007	0.040011	0.01467	0.003334	0.003001	0.001667	0.001333	0.001333	0.003669	0.001	0.001	0.001	0.001	0.001	0.000333	0.001	0.000333	0.001667	0.001	0.001	0.003	0.001	0.002334	0.001	0.001	0.000333	0.001	0.001	0.001	0.001	0.004668	0	0.001	0.001	0	0	0.000667	0.001	0.001	0.001	0	0.000334	0	0
121291	0.05214	0.005682	0.004679	0.002674	11.325	0.00869	0	0.002005	0.001003	0.001003	0.002005	0.002005	0.001671	0.001003	0.001003	0.002005	0.001003	0.001003	0.001003	0.000668	0.00234	0	0.002005	0.002005	0	0.000668	0.001003	0.004011	0.002005	0.001003	0.001003	0.002005	0.001003	0	0.001337	0.001003	0.001003	0.003008	0.002005	0.001003	0	0.001003	0.001003	0.001671	0.000334	0.001671	0.001003	0	0
121292	0.709366	0.001002	0.004342	0.004342	0.30826	0.004676	0.005009	0.003006	0.002338	0.001002	0.002672	0.00334	0.002672	0.001002	0.001336	0.001336	0.002004	0.002004	0.001002	0	0.001002	0.000334	0.001002	0.001002	0.001002	0.002338	0.001336	0.001002	0	0.000668	0	0	0	0	0	0.00167	0	0.001002	0.000334	0	0	0	0	0.000668	0.000334	0.001336	0	0	0
121293	0.065411	0.000334	0.001001	0.001001	0.04939	0.001335	0.000334	0.000667	0.000334	0	0.000667	0.000334	0.000334	0.000334	0.000334	0.000334	0.000334	0.000334	0.000334	0	0	0	0	0	0	0.000667	0.000334	0	0	0	0	0	0	0	0	0	0	0	0	0	0	0	0	0	0	0.000334	0	0	0
121300	39.0322	0.262739	1.22756	1.731	2.88946	0.233026	0.285441	0.474733	0.379252	0.094813	1.14577	0.89872	0.971165	0.40162	0.39728	0.422652	0.371239	0.372909	0.320828	0.04507	0.254392	0.055753	0.194967	0.132538	0.217335	0.39728	0.460711	0.076117	0.075784	0.076451	0.108167	0.066102	0.090473	0.036389	0.086801	0.113508	0.059091	0.085799	0.088136	0.071444	0.029379	0.07378	0.093811	0.076451	0.093478	0.840965	0.043066	0.134207	0.077453
121324	0.089272	0.024408	0.010031	0.00535	5.80901	0.021398	0.00535	0.008024	0.002006	0.001003	0.003009	0.004012	0.00234	0.003678	0.003009	0.003009	0.00234	0.003009	0.002006	0	0.007021	0.001003	0.005015	0.003009	0.001003	0.002675	0.001003	0.009027	0.003678	0.00535	0.003009	0.004012	0.001003	0.001003	0.006018	0.003009	0.001003	0.006353	0.004347	0.001672	0.001003	0.001003	0.007356	0.005015	0.001003	0.002006	0.001003	0.000669	0.001003
121334	1.75015	0.00903	0.055518	0.07224	3.64411	0.620061	0.011371	0.023077	0.017391	0.005017	0.055518	0.041137	0.046153	0.021739	0.01806	0.019398	0.01806	0.017391	0.01505	0.002007	0.014047	0.003679	0.011371	0.007358	0.010368	0.029431	0.019398	0.007358	0.006354	0.007023	0.00602	0.007692	0.004013	0.002007	0.00602	0.005351	0.004013	0.007023	0.007023	0.004013	0.002007	0.004013	0.008027	0.008027	0.004013	0.01204	0.00301	0.009699	0.004013
121354	0.275555	0.002004	0.009018	0.011022	1.85641	0.406819	0.00835	0.003674	0.003006	0.001002	0.007682	0.00668	0.00668	0.006012	0.003006	0.003006	0.003006	0.003006	0.003006	0.001002	0.003006	0	0.003006	0.001336	0.00167	0.004008	0.003006	0.002338	0.002672	0.001002	0.001002	0.002004	0.001002	0	0.00167	0.003006	0.001002	0.002004	0.002004	0.001002	0	0.001002	0.002004	0.002004	0.001002	0.005344	0.001002	0.001002	0.001002
121363	1.1721	0.023743	0.037454	0.05083	6.08182	0.031434	0.016052	0.019061	0.011035	0.003344	0.033775	0.027087	0.029762	0.012373	0.012039	0.012373	0.010701	0.010701	0.010032	0.001672	0.011035	0.002675	0.009363	0.005016	0.006354	0.013376	0.013711	0.005016	0.003678	0.003678	0.003678	0.003344	0.00301	0.001338	0.004013	0.004013	0.002675	0.00535	0.003678	0.002675	0.001003	0.002006	0.004682	0.004013	0.002675	0.036116	0.001672	0.003678	0.002006
121368	0.44419	0.001001	0.003671	0.003337	0.077099	0.00534	0.009346	0.002002	0.001669	0.000667	0.002336	0.002336	0.002002	0.001001	0.001001	0.001001	0.001669	0.001669	0.001001	0	0.001001	0	0.000667	0.000667	0.000667	0.001669	0.001001	0	0	0	0	0	0	0	0	0.001001	0	0	0	0	0	0	0	0	0	0.002336	0	0	0
121380	6.05286	0.401629	0.414337	0.303646	5.3536	0.132093	0.037789	0.106677	0.055847	0.022071	0.141456	0.114035	0.127746	0.057185	0.049493	0.053506	0.048155	0.046483	0.040798	0.006019	0.033107	0.010032	0.027087	0.017724	0.029763	0.104671	0.056181	0.013042	0.011036	0.011704	0.014045	0.009029	0.011036	0.005685	0.011704	0.024747	0.009698	0.013711	0.013042	0.009698	0.004013	0.009698	0.013042	0.012039	0.010032	0.052837	0.006688	0.018058	0.009029
121387	0.012347	0.003337	0.002002	0.000667	0.289998	0.002002	0.000667	0.000334	0	0	0	0	0	0.001001	0	0	0	0	0	0	0	0	0	0	0	0	0	0	0	0	0	0	0	0	0	0	0	0	0	0	0	0	0	0	0	0	0	0	0
121411	0.00267	0	0	0	0.144204	0.003004	0	0	0	0	0	0	0	0	0	0	0	0	0	0	0	0	0	0	0	0	0	0	0	0	0	0	0	0	0	0	0	0	0	0	0	0	0	0	0	0	0	0	0
121453	0.025364	0	0.000334	0.000668	0.094436	0.003671	0.004004	0.000334	0	0	0.000334	0.000334	0.000334	0	0	0.000334	0	0	0	0	0	0	0	0	0	0	0.000334	0	0	0	0	0	0	0	0	0	0	0	0	0	0	0	0	0	0	0.000668	0	0	0
121497	0.071116	0	0.006678	0.007011	3.44862	0.031051	0.001002	0.002337	0.001335	0	0.001002	0.005676	0.003005	0	0.000334	0.001002	0.002671	0.005676	0.001002	0	0.004007	0	0.007345	0.001002	0	0.012353	0	0.010684	0.004007	0.00601	0.005008	0.001002	0	0.003005	0.00601	0	0.001002	0.001336	0.008013	0.001336	0.003005	0	0.005008	0.008013	0.002003	0.001335	0	0	0
121506	0.137334	0.001002	0.007685	0.006349	7.3111	0.010024	0.001002	0.002005	0.002005	0.001002	0.004344	0.004344	0.003341	0.002339	0.002005	0.002673	0.002673	0.002673	0.002005	0	0.00401	0	0.00401	0.002005	0.001002	0.003676	0.001671	0.005012	0.001671	0.002005	0.001002	0.002005	0.001002	0.001002	0.002673	0.001002	0.001002	0.003676	0.002673	0.001002	0.001002	0.001002	0.002005	0.002005	0.001002	0.003007	0.001002	0	0.001002
121524	11.191	0.050803	0.349939	0.463912	1.117	0.073865	0.050803	0.133358	0.106619	0.029746	0.313508	0.249002	0.281756	0.1367	0.105951	0.111967	0.102609	0.101272	0.097261	0.006685	0.067849	0.031418	0.052808	0.040108	0.059159	0.242651	0.12166	0.024065	0.017714	0.021057	0.059159	0.018048	0.025067	0.01103	0.02607	0.028075	0.018383	0.027073	0.024399	0.019051	0.009024	0.021057	0.027073	0.022059	0.024399	0.088905	0.014038	0.030081	0.021725
121528	0.249586	0.013048	0.008699	0.011041	8.32562	0.028772	0.006022	0.005688	0.002676	0.001004	0.006357	0.005353	0.005353	0.006357	0.002342	0.003011	0.002342	0.002342	0.002007	0.001004	0.003011	0.001004	0.002342	0.001004	0.001338	0.004015	0.002342	0.002007	0.001004	0.001004	0.001004	0.001004	0.001004	0	0.001338	0.001004	0.001004	0.002007	0.002007	0	0	0.001004	0.001004	0.001338	0.001004	0.002007	0.001004	0.001004	0.000669
121548	3.97974	0.022063	0.127699	0.187203	5.16481	0.065521	0.02808	0.053821	0.036103	0.012034	0.107642	0.092933	0.120679	0.053487	0.038778	0.044126	0.037441	0.035769	0.035101	0.044795	0.026075	0.008692	0.026743	0.016046	0.024738	0.066858	0.042789	0.013037	0.155111	0.010697	0.012034	0.0117	0.010029	0.005014	0.010029	0.010029	0.00702	0.011032	0.011032	0.008023	0.003343	0.008023	0.011366	0.010029	0.010029	0.037775	0.005014	0.010697	0.00702
121554	0.032404	0.000334	0.004009	0.001336	1.218	0.006681	0.001002	0.001002	0	0	0.001002	0.001002	0.001002	0.001002	0.001002	0.001002	0.001002	0.001002	0.001002	0	0.002004	0.000668	0.002004	0.001336	0.000334	0.001002	0.000334	0.003007	0.001002	0.002004	0.001002	0.001336	0.000668	0.000334	0.002004	0	0	0.002004	0.001002	0.001002	0	0.000334	0.002004	0.001336	0.001002	0	0.000334	0	0
121572	0.109614	0.007018	0.00635	0.005013	7.45545	0.009023	0.002005	0.003676	0.001337	0.001003	0.003008	0.003008	0.002005	0.001671	0.002005	0.002005	0.002005	0.002005	0.001337	0.000334	0.002673	0.001003	0.003676	0.001003	0.001003	0.002673	0.001003	0.003008	0.001337	0.002005	0.001003	0.002673	0.000668	0.001003	0.002005	0.001003	0.001003	0.003008	0.002005	0.001003	0	0.001003	0.002005	0.002005	0.001003	0.001337	0.001003	0	0.000668
121588	0.012362	0	0.001002	0.001002	0.639458	0.002005	0	0	0	0	0	0.000334	0	0	0	0	0	0	0	0	0	0	0.000334	0	0	0.001002	0	0.001002	0	0	0	0	0	0	0	0	0	0	0	0	0	0	0	0	0	0	0	0	0
121600	0.113589	0.004343	0.004009	0.005011	1.48501	0.008686	0.001002	0.002339	0.001002	0.000334	0.003007	0.002673	0.003007	0.001336	0.001002	0.001002	0.001002	0.001002	0.001002	0	0.001002	0	0.001002	0.000334	0.001002	0.001002	0.001002	0.001002	0	0	0.001002	0	0	0	0	0	0	0.001002	0	0	0	0	0	0	0	0.002339	0	0	0
121605	0.136962	0.020377	0.010356	0.006013	14.4481	0.017705	0.002004	0.006013	0.002004	0.001002	0.003675	0.004009	0.003006	0.005011	0.002004	0.002338	0.002004	0.002004	0.002004	0.00167	0.005011	0.001002	0.005011	0.002004	0.001002	0.007349	0.00167	0.006013	0.002004	0.003006	0.002004	0.002004	0.001002	0.001002	0.003006	0.001002	0.002004	0.004343	0.003006	0.001002	0.000668	0.001002	0.003006	0.003006	0.001002	0.004009	0.001002	0	0.001002
121608	0.144481	0.000667	0.001668	0.002336	0.078077	0.006006	0.001668	0.001001	0.000667	0	0.001335	0.001335	0.001335	0.000334	0.000667	0.000667	0.000667	0.000667	0.000667	0	0.000667	0	0	0	0	0.002002	0.000667	0	0	0	0	0	0	0	0	0.001001	0	0	0	0	0	0	0	0	0	0.000667	0	0	0
121611	0.222016	0.006677	0.008013	0.009348	0.12286	0.003672	0.001002	0.004006	0.002003	0.001002	0.006009	0.005008	0.005676	0.003005	0.002003	0.002003	0.002003	0.002671	0.002003	0	0.001002	0.000668	0.001002	0.001002	0.002003	0.005008	0.002003	0.001002	0	0.000334	0.001002	0	0.001002	0	0.001002	0.001002	0	0.001002	0.000668	0	0	0	0.001002	0.000334	0	0.001335	0	0.000668	0
121615	0.050143	0.006686	0.005014	0.002006	0.619762	0.007689	0.004011	0.001671	0.001003	0	0.001003	0.001003	0.001003	0.001003	0.000334	0.001003	0.001003	0.000334	0	0	0	0	0	0	0	0.001003	0.001003	0	0	0	0	0	0	0	0	0.001003	0	0	0	0	0	0	0	0	0	0.001003	0	0	0
121617	0.111336	0.001003	0.003678	0.004012	0.162489	0.005684	0.005349	0.001672	0.001003	0	0.003009	0.00234	0.00234	0.001003	0.001003	0.001003	0.001003	0.001003	0.001003	0	0.001003	0	0.001003	0.001003	0.000669	0.003009	0.001337	0.001003	0	0	0	0	0	0	0	0.000669	0	0.000334	0	0	0	0	0.000669	0	0	0.001337	0	0	0
121621	0.48065	0.26005	0.038773	0.018718	12.3901	0.076544	0.022061	0.053481	0.010696	0.008022	0.009025	0.013036	0.006351	0.012033	0.009359	0.008022	0.008356	0.010028	0.009025	0.000669	0.025403	0.003008	0.019721	0.012702	0.002006	0.017047	0.005682	0.034428	0.013036	0.022729	0.010362	0.012033	0.005348	0.002674	0.021392	0.003008	0.005014	0.021726	0.014707	0.007354	0.00468	0.003008	0.022395	0.026072	0.00468	0.010362	0.004011	0.002006	0.003008
121633	0.233713	0.001003	0.011034	0.009696	0.996373	0.072555	0.009362	0.003009	0.002006	0.001003	0.006353	0.00535	0.005684	0.003009	0.002006	0.003009	0.002341	0.002006	0.002006	0.000334	0.002006	0.001003	0.012705	0.001003	0.001003	0.003678	0.003009	0.001003	0.001003	0.001003	0.001003	0.001003	0.001003	0	0.001003	0.001003	0.001003	0.001003	0.001003	0.001003	0	0.001003	0.001003	0.001003	0.001003	0.002675	0	0.001003	0.000669
121636	0.033026	0.000667	0	0.000334	0.052374	0.002335	0.002002	0	0	0	0	0	0	0	0	0	0	0	0	0	0	0	0	0	0	0.000334	0	0	0	0	0	0	0	0	0	0	0	0	0	0	0	0	0	0	0	0	0	0	0
121646	1.47912	0.020738	0.053184	0.063553	7.33671	0.143496	0.031777	0.021407	0.013714	0.006021	0.043818	0.033449	0.036459	0.019066	0.014718	0.015721	0.014049	0.014049	0.012042	0.004014	0.011038	0.004348	0.010035	0.006021	0.008028	0.021407	0.017394	0.006021	0.004014	0.004014	0.005017	0.004348	0.00301	0.002007	0.005017	0.045491	0.00301	0.006355	0.005686	0.00301	0.001338	0.003345	0.005017	0.005017	0.00301	0.013714	0.002007	0.007024	0.00301
121659	0.015043	0	0.001003	0.000334	0.921615	0.002006	0.000669	0	0	0	0	0	0	0	0	0	0	0	0	0	0.001003	0	0	0	0	0	0	0.001003	0	0	0	0	0	0	0	0	0	0.000334	0	0	0	0	0	0	0	0	0	0	0
121670	1.538	0.008021	0.049462	0.067509	13.05	0.035426	0.007687	0.018381	0.014037	0.005013	0.043112	0.034089	0.036762	0.015373	0.015373	0.016042	0.013368	0.014037	0.013368	0.012366	0.011363	0.00401	0.01036	0.006684	0.009023	0.021055	0.017044	0.006016	0.00401	0.004345	0.00401	0.003008	0.00401	0.002005	0.005013	0.005681	0.003008	0.00635	0.004679	0.003008	0.001003	0.005013	0.00401	0.004345	0.003008	0.028407	0.002339	0.005013	0.003008
121694	0.628212	0.033768	2.11967	0.019726	1.38815	0.126378	0.470072	0.014042	0.006018	0.003678	0.013373	0.010364	0.012705	0.01003	0.005015	0.005015	0.004012	0.004346	0.005015	0.006687	0.004012	0.005015	0.006018	0.002006	0.003009	0.010364	0.012036	0.002006	0.001003	0.002006	0.002006	0.001003	0.001003	0.001003	0.002006	0.021397	0.001003	0.002006	0.001337	0.001003	0.001003	0.001003	0.001337	0.001337	0.001003	0.00769	0.001003	0.006018	0.001003
121697	0.016354	0.000667	0.001335	0.001001	2.32525	0.009679	0.008678	0	0	0	0	0	0.000334	0.004339	0	0	0	0	0	0.001001	0	0	0	0	0	0.000334	0	0.001001	0	0	0	0	0	0	0	0.002003	0	0.000668	0	0	0	0	0	0	0	0	0	0	0
121699	0.015026	0.000334	0.002003	0.001002	2.81085	0.002003	0	0.000668	0	0	0.001002	0.001002	0	0.003339	0.001002	0.001002	0.001002	0.001002	0.001002	0.001002	0.002003	0	0.003673	0.001002	0	0.001002	0	0.001002	0	0.000334	0.001002	0.002003	0	0	0.001002	0.001002	0	0.001002	0.001002	0	0	0	0.001002	0.001002	0	0	0	0	0
121732	2.63545	0.013364	0.09756	0.114265	0.845962	0.019712	0.010357	0.030738	0.02439	0.009021	0.072836	0.060808	0.067824	0.035081	0.025726	0.025392	0.024724	0.02606	0.023722	0.003007	0.016705	0.004343	0.013698	0.010023	0.014367	0.028399	0.032743	0.005012	0.006014	0.006682	0.008353	0.005012	0.006014	0.003007	0.00568	0.009021	0.005012	0.006014	0.006014	0.004678	0.002005	0.005012	0.006014	0.00568	0.005346	0.027397	0.003675	0.008353	0.005012
121734	7.4384	0.076864	0.245295	0.324498	4.72144	0.097583	0.050128	0.093907	0.070848	0.023393	0.207866	0.16509	0.192493	0.057147	0.071851	0.07653	0.066504	0.068175	0.060154	0.007686	0.047121	0.015373	0.052134	0.025398	0.047455	0.120309	0.085553	0.019717	0.014704	0.017044	0.023059	0.013368	0.017712	0.007352	0.015039	0.022725	0.013033	0.018046	0.017044	0.012699	0.006015	0.013702	0.017044	0.016041	0.01671	0.143702	0.009023	0.022391	0.013368
121735	0.476194	0.023392	0.014369	0.017043	1.82524	0.411365	0.005013	0.009357	0.00401	0.002005	0.012698	0.006683	0.011028	0.004344	0.003008	0.003676	0.003008	0.003008	0.003008	0.006015	0.003008	0.001337	0.003008	0.001671	0.153385	0.005013	0.003676	0.002005	0.002673	0.001003	0.001003	0.002673	0.001003	0.000334	0.001003	0.001337	0.001003	0.002005	0.002005	0.001003	0	0.001003	0.002005	0.002005	0.001003	0.005013	0.001003	0.001337	0.001003
121746	0.005006	0.003337	0	0	0.049388	0.008009	0	0.000667	0	0	0	0	0	0	0	0	0	0	0	0	0	0	0	0	0	0.000667	0	0	0	0	0	0	0	0	0	0	0	0	0	0	0	0	0	0	0	0	0	0	0
121748	0.054538	0.037809	0.003011	0.002008	3.61223	0.114764	0	0.008365	0.002008	0.002008	0.001004	0.001004	0.001004	0.002008	0.001004	0.001004	0.001004	0.001004	0.000335	0	0.001004	0.000669	0.002008	0.000335	0	0.001004	0	0.001004	0.001004	0.001004	0	0.002008	0	0	0.001004	0	0	0.001004	0.001004	0	0	0	0.001004	0.001004	0	0.001004	0	0	0
121753	0.02538	0.000334	0.000668	0.000668	0.038735	0.001002	0.005009	0.000334	0	0	0.000668	0.000334	0.000334	0	0.000334	0.000334	0	0.000334	0.000334	0	0	0	0	0	0	0.000334	0.000334	0	0	0	0	0	0	0	0	0	0	0	0	0	0	0	0	0	0	0.000334	0	0	0
121755	7.25109	0.041769	0.230898	0.33081	0.846736	0.053129	0.034752	0.084206	0.066496	0.020717	0.219872	0.168078	0.18512	0.076521	0.075184	0.07485	0.06282	0.067833	0.061818	0.065159	0.045779	0.0137	0.03542	0.027066	0.041769	0.09089	0.085209	0.017042	0.013032	0.016373	0.020383	0.011027	0.016708	0.007686	0.017042	0.024727	0.011361	0.016039	0.016039	0.013366	0.006015	0.025396	0.017042	0.016039	0.014034	0.149366	0.008688	0.024059	0.014703
121756	0.462731	0.003339	0.022035	0.020032	2.0232	0.305482	0.004006	0.008346	0.005342	0.002003	0.015024	0.013021	0.012019	0.006677	0.007345	0.009014	0.008346	0.009682	0.008013	0	0.008013	0.002003	0.009014	0.005008	0.002671	0.006343	0.006009	0.007679	0.004006	0.004006	0.003005	0.004006	0.003005	0.002003	0.004006	0.003005	0.001002	0.004006	0.004006	0.002003	0.002003	0.002003	0.005008	0.005008	0.003005	0.017361	0.001335	0.001002	0.002003
121759	0.22689	0.003676	0.007017	0.007686	1.27781	0.072845	0.002005	0.003342	0.002005	0.001002	0.005346	0.004344	0.004344	0.002673	0.002005	0.002005	0.002005	0.002005	0.002005	0	0.002005	0.001002	0.003007	0.001671	0.001002	0.003342	0.002005	0.003007	0.001337	0.002005	0.001002	0.001002	0.001002	0	0.002005	0.001002	0.001002	0.002005	0.002005	0.001002	0	0.001002	0.001002	0.001002	0.001002	0.002005	0.001002	0.001002	0.001002
121760	0.365038	0.002004	0.021375	0.011355	0.202054	0.020707	0.002004	0.004008	0.003006	0	0.009017	0.00501	0.009017	0.003006	0.002004	0.003006	0.004008	0.006346	0.003006	0.00501	0.010353	0.000668	0.006012	0.00668	0.171665	0.008016	0.003006	0.016699	0.001002	0.008349	0.002004	0.003006	0.001336	0.003006	0.00668	0.003006	0.002004	0.00668	0.007014	0.001002	0.002004	0.001002	0.004008	0.00501	0.00167	0.007681	0.001336	0.001002	0.001002
121761	0.317542	0.019033	0.019366	0.010685	4.79885	0.046742	0.005676	0.010351	0.004007	0.002671	0.007012	0.007012	0.005676	0.006678	0.003673	0.004675	0.004007	0.005009	0.005009	0.001335	0.010017	0.001335	0.00768	0.005342	0.001002	0.004341	0.003005	0.013356	0.005009	0.008014	0.003673	0.00601	0.002003	0.00167	0.008347	0.004007	0.002003	0.009349	0.006678	0.002003	0.002003	0.002337	0.008348	0.006344	0.003005	0.004341	0.001002	0.001335	0.001336
121771	0.043769	0.001337	0.005012	0.002005	14.7982	0.010024	0	0.001337	0.001002	0.001002	0.001002	0.002005	0.001002	0.002673	0.001002	0.002005	0.001002	0.001002	0.001002	0	0.002673	0.001002	0.003675	0.001002	0	0.001337	0.000334	0.002673	0.002005	0.001002	0.001002	0.002005	0.001002	0	0.002005	0.001002	0.001002	0.004009	0.002005	0.001002	0	0.001002	0.001002	0.002005	0	0	0.001002	0	0.000668
121781	0.015702	0.009354	0.001002	0.001002	0.807475	0.001002	0	0.002004	0	0	0	0	0	0.000334	0	0	0	0	0	0	0	0	0	0	0	0	0	0	0	0	0	0	0	0	0	0	0	0	0	0	0	0	0	0	0	0	0	0	0
121782	0.86674	1.13661	0.026386	0.024048	9.6497	0.018036	0.034069	0.155646	0.027054	0.03173	0.006012	0.005678	0.00501	0.015698	0.003006	0.003006	0.003006	0.003006	0.002004	0.002672	0.003674	0.002004	0.003006	0.001336	0.00167	0.005344	0.002004	0.002338	0.001336	0.002004	0.001336	0.001002	0.001002	0.001002	0.00167	0.00167	0.001002	0.003006	0.00167	0.001002	0.001002	0.001002	0.001002	0.001002	0.001002	0.002004	0.001002	0.001002	0.000668
121794	0.026029	0.004005	0.001335	0.001001	0.271972	0.003003	0	0.000667	0	0	0	0	0	0.000667	0	0	0	0	0	0	0	0	0	0	0	0.000667	0	0	0	0	0	0	0	0	0	0	0	0	0	0	0	0	0	0	0	0	0	0	0
121805	0.385056	0.018368	0.069798	0.036736	19.5807	0.160969	0.006011	0.0354	0.013692	0.005677	0.022709	0.025715	0.01603	0.022709	0.018702	0.018034	0.018368	0.020038	0.01603	0.002338	0.052098	0.006345	0.045753	0.023377	0.010019	0.001002	0.005009	0.089167	0.034732	0.058109	0.021707	0.029055	0.007347	0.011021	0.057775	0.007681	0.01269	0.058109	0.034064	0.010019	0.006345	0.005677	0.060781	0.054101	0.011689	0.037737	0.006011	0.009351	0.009017
121809	0.329321	0.002004	0.010688	0.012692	1.32631	0.049766	0.03507	0.003674	0.003006	0.001002	0.008684	0.007014	0.007682	0.00668	0.003674	0.00334	0.003006	0.002672	0.003006	0.003006	0.002672	0.001002	0.002004	0.001002	0.002004	0.00501	0.003674	0.001002	0.001002	0.001002	0.001002	0.001002	0.001002	0	0.001002	0.016366	0.001002	0.001002	0.001002	0.001002	0	0.001002	0.001002	0.001002	0.001002	0.002672	0.000668	0.001002	0.000668
121826	0.050452	0.018711	0.005012	0.002339	1.39227	0.012028	0	0.005346	0.002005	0.001002	0.001002	0.001002	0.001002	0.003675	0.001002	0.001002	0.001002	0.001002	0.001002	0	0.002005	0	0.003007	0.003007	0	0.001002	0	0.003007	0.001002	0.001002	0.001002	0.001002	0.001002	0.001002	0.001002	0	0.001002	0.001002	0.002005	0	0.001002	0.002005	0.001336	0.001002	0.001002	0.002005	0	0	0.001002
121827	0.437812	0.003008	0.017379	0.018381	3.40591	0.006684	0.002674	0.006016	0.00401	0.001337	0.013368	0.009692	0.011029	0.011029	0.00401	0.005013	0.004345	0.004679	0.00401	0.001671	0.00401	0.001003	0.00401	0.002005	0.002005	0.007353	0.005013	0.003342	0.001671	0.002005	0.002005	0.001003	0.001003	0.001003	0.002005	0.001337	0.001003	0.002339	0.002005	0.001003	0.000334	0.001003	0.002005	0.002005	0.001003	0.003008	0.001003	0.002005	0.001003
121832	4.308	0.013029	0.073164	0.0892	0.811153	0.054455	0.026058	0.033742	0.026393	0.008018	0.061471	0.051449	0.057796	0.029065	0.021381	0.025056	0.023052	0.023386	0.018709	0.003007	0.015368	0.005679	0.012027	0.008352	0.013029	0.029399	0.025724	0.006348	0.004677	0.006013	0.006013	0.005345	0.005345	0.003007	0.005011	0.008352	0.004009	0.006682	0.006013	0.004677	0.002004	0.005011	0.006013	0.006013	0.005011	0.019377	0.003007	0.008686	0.004009
121838	3.78296	0.02338	0.145293	0.155647	3.80701	0.035739	0.022044	0.047095	0.036073	0.009686	0.104544	0.081832	0.09586	0.033735	0.036073	0.037409	0.034403	0.033067	0.031397	0.003006	0.024048	0.007014	0.018036	0.013026	0.020374	0.078158	0.044089	0.009352	0.007014	0.009018	0.018704	0.008016	0.009018	0.003674	0.01002	0.011022	0.007014	0.01002	0.008016	0.00668	0.003006	0.007014	0.01002	0.009018	0.00835	0.095192	0.00501	0.01169	0.008016
121843	0.258161	0.002006	0.009698	0.01137	0.635371	0.008026	0.003678	0.00301	0.00301	0.001003	0.007023	0.006019	0.007023	0.003344	0.00301	0.00301	0.002341	0.00301	0.002006	0.000334	0.002006	0.001003	0.002006	0.001003	0.001672	0.003678	0.00301	0.001003	0.001003	0.001003	0.001003	0.001003	0.001003	0.000334	0.001003	0.002006	0.000669	0.001003	0.001003	0.001003	0	0.001003	0.001003	0.001003	0.001003	0.004013	0	0.001003	0.000669
121849	0.234892	0.163723	0.018377	0.012029	4.1228	0.16105	0.010024	0.031742	0.006683	0.007017	0.00401	0.007017	0.00401	0.011694	0.003007	0.006683	0.00401	0.006014	0.006014	0	0.008353	0.002005	0.011026	0.005012	0.002005	0.014702	0.00401	0.013031	0.006014	0.009021	0.004344	0.007017	0.002005	0.001002	0.006014	0.03642	0.001002	0.008019	0.006014	0.002339	0.001002	0.003007	0.008019	0.006014	0.002005	0.002005	0.001671	0.001336	0.001002
121850	0.014013	0.013012	0.000334	0.000667	0.04137	0.002002	0	0.002002	0.000334	0	0	0	0	0.000334	0	0	0	0	0	0	0	0	0	0	0	0	0	0	0	0	0	0	0	0	0	0	0	0	0	0	0	0	0	0	0	0	0	0	0
121858	0.39411	0.011022	0.011356	0.012024	4.96278	0.011356	0.036071	0.006346	0.00334	0.002004	0.007682	0.007014	0.006346	0.004008	0.003674	0.004008	0.003006	0.00334	0.003006	0.001002	0.003006	0.001002	0.004008	0.002004	0.002004	0.005344	0.003006	0.003006	0.002004	0.00167	0.001336	0.00167	0.001002	0.001002	0.002004	0.002004	0.001336	0.002338	0.002004	0.001002	0	0.001002	0.002004	0.001336	0.001002	0.00334	0.001002	0.001002	0.001002
121859	8.95102	0.065509	0.292786	0.386036	15.4511	0.093919	0.052808	0.107622	0.083224	0.02607	0.25201	0.207557	0.231287	0.088571	0.089908	0.093919	0.083892	0.088237	0.078544	0.014038	0.057153	0.026404	0.048129	0.031752	0.050135	0.11698	0.100269	0.021391	0.018383	0.021057	0.028744	0.022059	0.01972	0.009358	0.022059	0.030415	0.016043	0.022728	0.022059	0.016043	0.007687	0.021057	0.022059	0.021057	0.019051	0.128679	0.013035	0.02841	0.018048
121872	0.010025	0	0.000334	0.000668	0.3629	0.001337	0	0	0	0	0	0	0	0	0	0	0	0	0	0	0	0	0	0	0	0	0	0	0	0	0	0	0	0	0	0	0	0	0	0	0	0	0	0	0	0	0	0	0
121880	0.277849	0.230549	0.020322	0.008995	1.07304	0.053639	0.003665	0.033983	0.005997	0.005664	0.003665	0.003331	0.003665	0.00633	0.001666	0.001999	0.001333	0.001666	0.001333	0.000333	0.002332	0.000666	0.001666	0.001999	0.000999	0.002332	0.001666	0.003664	0.000999	0.001333	0.000999	0.001333	0.000666	0.000333	0.001666	0.001666	0.000333	0.001333	0.001999	0.000333	0.000333	0.000999	0.001666	0.001666	0.000333	0	0	0	0.000333
121884	0.088179	0.000668	0.001002	0.001336	0.127254	0.001002	0	0.000668	0.000334	0	0.000668	0.000334	0.000668	0.000334	0.000334	0.000334	0.000334	0.000334	0.000334	0	0.000334	0	0.000334	0	0	0.000668	0.001002	0	0	0	0	0	0	0	0	0	0	0	0	0	0	0	0	0	0	0.000334	0	0	0
[truncated: 5,000 more columns]

## Sheet: Associated bac
GWAS-asscioated bacterial species and their associated SNP loci.
Bacteria species annotations	SNP_Locus
Sphingomonas sp. MK52	locus194
Sphingomonas sp. LK11	locus196 locus208 locus214 locus340
Sphingomonas sp. ERG5	locus130 locus173 locus194 locus196 locus214 locus273 locus274 locus340 locus367 locus369
Sphingomonas paucimobilis	locus113 locus194 locus196 locus208 locus214 locus340
Rubrivivax gelatinosus	locus73 locus113 locus123 locus133 locus136 locus143 locus145 locus212 locus262 locus273 locus274 locus302 locus327 locus338 locus346
Roseobacter ponti	locus194
Rhodobacter blasticus	locus133 locus145
Caldilinea aerophila	locus13
Zobellella denitrificans	locus133 locus145
Yersinia ruckeri	locus53
Yersinia pseudotuberculosis	locus15 locus16 locus18 locus20
Xanthomonas vesicatoria	locus71 locus113 locus114 locus214 locus340
Xanthomonas vasicola	locus113 locus214 locus340
Xanthomonas translucens	locus71 locus113 locus214 locus340
Xanthomonas theicola	locus71 locus113 locus214 locus340
Xanthomonas sp. SS	locus71 locus113 locus114 locus194 locus214 locus340
Xanthomonas sp. SI	locus71 locus113 locus214 locus340
Xanthomonas sp. GW	locus71 locus113 locus214 locus340
Xanthomonas sacchari	locus71 locus113 locus214 locus340
Xanthomonas perforans	locus113 locus214 locus340
Xanthomonas oryzae	locus113 locus214 locus340
Xanthomonas hyacinthi	locus71 locus113 locus194 locus214 locus340
Xanthomonas hortorum	locus113
Xanthomonas fragariae	locus71 locus113 locus114 locus194 locus214 locus340 locus342
Xanthomonas euroxanthea	locus113 locus340
Xanthomonas cucurbitae	locus71 locus113 locus114 locus214 locus340
Xanthomonas citri	locus71 locus113 locus114 locus309
Xanthomonas cassavae	locus113 locus114 locus214 locus340
Xanthomonas campestris	locus71 locus113 locus114 locus214 locus340
Xanthomonas axonopodis	locus113 locus194 locus209 locus214 locus340 locus342
Xanthomonas arboricola	locus113 locus214 locus340
Xanthomonas albilineans	locus71 locus113 locus214 locus340
Wenyingzhuangia fucanilytica	locus23 locus36 locus113 locus195 locus196 locus207
Vitreoscilla filiformis	locus3 locus113 locus123 locus133 locus136 locus143 locus145 locus212 locus262 locus273 locus274 locus277 locus279 locus327 locus338 locus346
Verrucomicrobium spinosum	locus194
Thiomonas intermedia	locus73 locus113 locus123 locus133 locus143 locus145 locus212 locus273 locus327 locus346
Thermosulfurimonas marina	locus113 locus173
Thermomonas sp. XSG	locus145 locus273
Thermomonas sp. SY21	locus143
Thauera sp. MZ1T	locus123 locus143 locus145 locus273
Tenacibaculum maritimum	locus36
Tardiphaga sp. vice352	locus113 locus194 locus196 locus214 locus323 locus340
Tabrizicola piscis	locus194
Sulfitobacter sp. BSw21498	locus13
Streptomyces sp. S501	locus15 locus316 locus380
Streptomyces sp. RLB3-17	locus16 locus20 locus36 locus113 locus139 locus153 locus194 locus196 locus207 locus214 locus217 locus221 locus237 locus363
Streptomyces sp. ICC1	locus66
Streptomyces sp. GBA 94-10	locus133 locus143
Streptomyces seoulensis	locus15 locus133 locus135 locus145 locus194 locus316
Streptomyces lividans	locus173 locus380
Streptomyces alfalfae	locus196
Streptococcus mutans	locus217 locus308
Stigmatella aurantiaca	locus232 locus403
Stenotrophomonas sp. ZAC14D2 NAIMI4 6	locus13 locus15 locus66 locus120 locus130 locus161 locus194 locus196 locus214 locus275 locus309 locus324 locus331 locus343 locus394 locus402
Stenotrophomonas sp. ZAC14A NAIMI4 1	locus113 locus194 locus343 locus394
Stenotrophomonas sp. YAU14A MKIMI4 1	locus1 locus13 locus15 locus41 locus50 locus86 locus113 locus116 locus120 locus122 locus130 locus132 locus144 locus161 locus177 locus184 locus188 locus194 locus196 locus214 locus275 locus277 locus287 locus309 locus324 locus331 locus343 locus367 locus394 locus402
Stenotrophomonas sp. WZN-1	locus130 locus229 locus264 locus338 locus343 locus356
Stenotrophomonas sp. SXG-1	locus130 locus277
Stenotrophomonas sp. Pemsol	locus16 locus23 locus130 locus217 locus343
Stenotrophomonas sp. NA06056	locus130 locus161 locus194 locus309 locus324 locus331
Stenotrophomonas sp. ESTM1D MKCIP4 1	locus13 locus113 locus130 locus161 locus194 locus214 locus331 locus343 locus394
Stenotrophomonas sp. 364	locus324 locus367 locus402
Stanieria sp. NIES-3757	locus380
Sporosarcina ureae	locus375
Sphingobium sp. SCG-1	locus323
Sphingobium sp. MI1205	locus323
Sphingobium sp. CAP-1	locus243
Sphingobium sp. Cam5-1	locus323
Sphingobium herbicidovorans	locus323
Sphaerotilus natans	locus3 locus73 locus113 locus123 locus133 locus136 locus143 locus145 locus212 locus273 locus274 locus279 locus302 locus327 locus338 locus346
Sphaerobacter thermophilus	locus403
Sorangium cellulosum	locus403
Solitalea canadensis	locus36
Shimwellia blattae	locus53 locus60
Shewanella woodyi	locus89 locus214 locus328 locus349 locus360 locus393 locus410
Serratia ureilytica	locus3 locus145
Serratia plymuthica	locus15 locus16 locus133 locus144 locus145 locus186 locus214 locus220 locus310 locus311 locus353
Serratia nematodiphila	locus120 locus143 locus145 locus201 locus367
Sediminicola sp. YIK13	locus36
Salmonella bongori	locus60
Salinarchaeum sp. Harcht-Bsk1	locus403
Rufibacter tibetensis	locus36 locus196 locus363
Roseovarius sp. THAF8	locus194
Roseivivax sp. THAF40	locus194
Romboutsia sp. CE17	locus113 locus173
Robiginitalea biformata	locus16 locus20 locus36 locus113 locus139 locus153 locus194 locus196 locus207 locus214 locus306 locus362 locus363
Rhodococcus sp. AQ5-07	locus26 locus85 locus113 locus114 locus194 locus214 locus340 locus342 locus367
Rhodanobacter denitrificans	locus143
Rhizobium sp. NIBRBAC000502774	locus241
Rhizobium flavum	locus241 locus243
Rhizobium acidisoli	locus243
Rhizobacter gummiphilus	locus73 locus113 locus123 locus133 locus143 locus145 locus212 locus273 locus277 locus327 locus346
Raoultella terrigena	locus53 locus143 locus367
Raoultella planticola	locus53 locus367
Ralstonia mannitolilytica	locus123 locus133 locus143 locus145 locus212 locus273 locus277 locus327 locus346
Pusillimonas sp. T7-7	locus143 locus145 locus273 locus274
Pseudoxanthomonas mexicana	locus113 locus114
Pseudopedobacter saltans	locus36
Pseudomonas yamanorum	locus47 locus172 locus228 locus359
Pseudomonas viridiflava	locus228
Pseudomonas versuta	locus47 locus228
Pseudomonas veronii	locus47 locus113 locus139 locus172 locus228 locus331
Pseudomonas vancouverensis	locus47 locus228 locus331
Pseudomonas umsongensis	locus47 locus66 locus172 locus228 locus277 locus359
Pseudomonas trivialis	locus228
Pseudomonas thivervalensis	locus228
Pseudomonas taetrolens	locus47 locus172 locus228 locus277 locus359 locus398
Pseudomonas syringae	locus228
Pseudomonas synxantha	locus47 locus113 locus228 locus290 locus359 locus367
Pseudomonas sp. Z003-0.4C(8344-21)	locus228
Pseudomonas sp. Y39-6	locus15 locus47 locus130 locus228 locus236 locus268
Pseudomonas sp. UW4	locus47 locus228 locus359
Pseudomonas sp. URMO17WK12:I11	locus241
Pseudomonas sp. TKP	locus12 locus15 locus23 locus47 locus50 locus66 locus68 locus74 locus113 locus135 locus139 locus166 locus172 locus214 locus228 locus233 locus244 locus276 locus277 locus278 locus281 locus290 locus303 locus308 locus331 locus337 locus359 locus367
Pseudomonas sp. THAF7b	locus228 locus281
Pseudomonas sp. SWI7	locus144 locus145 locus183 locus243 locus351
Pseudomonas sp. SWI44	locus12 locus15 locus47 locus50 locus66 locus68 locus113 locus135 locus172 locus228 locus276 locus277 locus278 locus290 locus303 locus359 locus367
Pseudomonas sp. SWI36	locus47 locus66 locus68 locus172 locus228 locus277 locus303 locus359
Pseudomonas sp. SW-3	locus47 locus139 locus172 locus228 locus303 locus306 locus331 locus337
Pseudomonas sp. StFLB209	locus228
Pseudomonas sp. SNU WT1	locus47 locus66 locus172 locus228 locus277 locus290 locus303 locus306 locus331 locus359
Pseudomonas sp. SK	locus47 locus66 locus172 locus228 locus277 locus290 locus303 locus359
Pseudomonas sp. SGAir0191	locus113 locus172 locus278 locus370
Pseudomonas sp. S49	locus172 locus228
Pseudomonas sp. S35	locus47 locus139 locus228 locus331
Pseudomonas sp. S34	locus47 locus139 locus172 locus228 locus277 locus306 locus331 locus359
Pseudomonas sp. S09G 359	locus47 locus172 locus228 locus277 locus359
Pseudomonas sp. R84	locus228
Pseudomonas sp. R76	locus47 locus139 locus172 locus228 locus331
Pseudomonas sp. R5-89-07	locus47 locus139 locus228 locus331 locus359
Pseudomonas sp. R4-39-08	locus47 locus66 locus68 locus172 locus277 locus290 locus303 locus359
Pseudomonas sp. R4-35-07	locus47 locus66 locus68 locus113 locus172 locus244 locus277 locus290 locus303 locus359 locus367
Pseudomonas sp. R32	locus47 locus139 locus228 locus306 locus331 locus359
Pseudomonas sp. R2-60-08W	locus47 locus172 locus359
Pseudomonas sp. R2-37-08W	locus47 locus172 locus228 locus281
Pseudomonas sp. R11-23-07	locus228
Pseudomonas sp. OST1909	locus47 locus66 locus172 locus231 locus277 locus290 locus303 locus359 locus367
Pseudomonas sp. NS1(2017)	locus47 locus139 locus228 locus331
Pseudomonas sp. NP-1	locus47 locus228 locus359
Pseudomonas sp. NIBRBAC000502773	locus228
Pseudomonas sp. NC02	locus47 locus139 locus172 locus228 locus306 locus331 locus359
Pseudomonas sp. MYb193	locus47 locus228 locus359
Pseudomonas sp. MRSN12121	locus47 locus113 locus228
Pseudomonas sp. MPC6	locus139 locus228 locus331
Pseudomonas sp. Lz4W	locus228 locus290
Pseudomonas sp. LTJR-52	locus23
Pseudomonas sp. LTGT-11-2Z	locus77 locus113 locus370
Pseudomonas sp. LH1G9	locus47
Pseudomonas sp. LG1E9	locus47 locus172 locus228 locus277 locus359
Pseudomonas sp. Leaf58	locus47 locus66 locus172 locus228 locus277 locus290 locus359
Pseudomonas sp. LAB-08	locus228
Pseudomonas sp. KUIN-1	locus47 locus113 locus172 locus281 locus331
Pseudomonas sp. JY-Q	locus12 locus47 locus50 locus66 locus68 locus74 locus92 locus113 locus135 locus166 locus172 locus213 locus244 locus274 locus276 locus277 locus278 locus281 locus290 locus303 locus308 locus359 locus367
Pseudomonas sp. J380	locus47 locus139 locus172 locus228 locus277 locus290 locus303 locus306 locus331 locus337 locus359 locus367
Pseudomonas sp. IzPS59	locus139 locus228 locus331
Pseudomonas sp. IzPS32d	locus47 locus139 locus228 locus303 locus306 locus331
Pseudomonas sp. IzPS23	locus228
Pseudomonas sp. IB20	locus228
Pseudomonas sp. HLS-6	locus47 locus66 locus172 locus228 locus277 locus290 locus359
Pseudomonas sp. FDAARGOS 761	locus47 locus130 locus290 locus359
Pseudomonas sp. FDAARGOS 380	locus15 locus47 locus66 locus68 locus172 locus228 locus277 locus303 locus359 locus367 locus398
Pseudomonas sp. DTU12.3	locus139 locus228 locus331
Pseudomonas sp. DTU12.1	locus47 locus172 locus228 locus277 locus290 locus303 locus359
Pseudomonas sp. DG56-2	locus47 locus66 locus172 locus228 locus277 locus359
Pseudomonas sp. CMR5c	locus228 locus290 locus331
Pseudomonas sp. C27(2019)	locus228
Pseudomonas sp. BIOMIG1BAC	locus47 locus228 locus281 locus359
Pseudomonas sp. BIGb0427	locus47 locus139 locus228 locus306 locus331 locus359
Pseudomonas sp. B10	locus47 locus139 locus228 locus303 locus306 locus331
Pseudomonas sp. ADAK22	locus139 locus228 locus331
Pseudomonas sp. ADAK18	locus47 locus66 locus172 locus228 locus277 locus306 locus331 locus359
Pseudomonas sp. ADAK13	locus228 locus359
Pseudomonas sp. A214	locus47 locus66 locus68 locus172 locus228 locus231 locus277 locus303 locus359
Pseudomonas sp. 7SR1	locus228
Pseudomonas sp. 14181154	locus47 locus50 locus172 locus277 locus359
Pseudomonas sp. 13159349	locus66 locus130
Pseudomonas sp. 02C 26	locus47 locus66 locus172 locus228 locus277 locus303 locus306 locus331 locus359
Pseudomonas simiae	locus228
Pseudomonas silesiensis	locus47 locus172 locus228 locus277 locus306 locus359
Pseudomonas savastanoi	locus228
Pseudomonas rhodesiae	locus47 locus172 locus228 locus359
Pseudomonas reinekei	locus47 locus172 locus228 locus277 locus359
Pseudomonas psychrophila	locus47 locus228
Pseudomonas protegens	locus139 locus228 locus331
Pseudomonas prosekii	locus47 locus66 locus172 locus228 locus277 locus359
Pseudomonas poae	locus47 locus172 locus228 locus290 locus359
Pseudomonas plecoglossicida	locus47 locus172 locus277 locus290 locus359
Pseudomonas pelagia	locus228
Pseudomonas palleroniana	locus47 locus228 locus359
Pseudomonas orientalis	locus228 locus359
Pseudomonas nitroreducens	locus3 locus113 locus123 locus136 locus143 locus145 locus212 locus274 locus279 locus327 locus338 locus382
Pseudomonas mucidolens	locus47 locus172 locus228 locus277 locus359
Pseudomonas moraviensis	locus47 locus172 locus228 locus359
Pseudomonas monteilii	locus113 locus370
Pseudomonas migulae	locus228
Pseudomonas mediterranea	locus228
Pseudomonas mandelii	locus47 locus274 locus337
Pseudomonas luteola	locus23 locus228
Pseudomonas lurida	locus47 locus172 locus228 locus277 locus359
Pseudomonas lundensis	locus47 locus172 locus228 locus277 locus359
Pseudomonas lini	locus47 locus172 locus228 locus359
Pseudomonas libanensis	locus47 locus172 locus228 locus277 locus290 locus331 locus359
Pseudomonas lactis	locus47 locus113 locus172 locus228 locus277 locus359 locus367
Pseudomonas kribbensis	locus228 locus303
Pseudomonas koreensis	locus47 locus172 locus228 locus359
Pseudomonas guangdongensis	locus367
Pseudomonas granadensis	locus47 locus66 locus172 locus228 locus277 locus359
Pseudomonas graminis	locus228 locus281 locus290
Pseudomonas glycinae	locus47
Pseudomonas fuscovaginae	locus228 locus281
Pseudomonas frederiksbergensis	locus47 locus139 locus228 locus331
Pseudomonas fragi	locus47 locus228 locus290
Pseudomonas fluorescens	locus47 locus228 locus359
Pseudomonas extremorientalis	locus228 locus290 locus359
Pseudomonas extremaustralis	locus47 locus228 locus359
Pseudomonas denitrificans (nom. rej.)	locus367
Pseudomonas corrugata	locus47 locus228 locus274
Pseudomonas coronafaciens	locus228 locus281
Pseudomonas citronellolis	locus367
Pseudomonas cichorii	locus228 locus281
Pseudomonas chlororaphis	locus228
Pseudomonas cerasi	locus47 locus68 locus113 locus172 locus228 locus276 locus277 locus290 locus359
Pseudomonas cedrina	locus139 locus228 locus331
Pseudomonas brenneri	locus139 locus228 locus331 locus359
Pseudomonas brassicacearum	locus47 locus228 locus290 locus359
Pseudomonas balearica	locus367
Pseudomonas azotoformans	locus139 locus228 locus331
Pseudomonas asturiensis	locus47 locus172 locus228 locus281 locus359
Pseudomonas asplenii	locus15 locus47 locus228 locus281
Pseudomonas asiatica	locus47 locus113 locus172 locus268 locus274 locus277 locus367
Pseudomonas arsenicoxydans	locus47 locus228
Pseudomonas antarctica	locus47 locus228 locus359
Pseudomonas alkylphenolica	locus47 locus66 locus139 locus172 locus228 locus277 locus303 locus306 locus331 locus337 locus359
Pseudomonas agarici	locus228
Pseudomonas aeruginosa	locus177 locus367
Pseudogulbenkiania sp. NH8B	locus123 locus143 locus145
Pseudescherichia vulneris	locus60
Pontivivens sp. MT2928	locus403
Pontibacter sp. SGAir0037	locus36 locus196
Pigmentiphaga sp. H8	locus145 locus273
Pigmentiphaga aceris	locus145
Peribacillus muralis	locus16 locus36 locus130 locus194 locus195 locus196 locus207
Pedobacter heparinus	locus4
Pedobacter ginsengisoli	locus4
Paucibacter sp. KCTC 42545	locus3 locus113 locus123 locus133 locus136 locus143 locus145 locus212 locus274 locus279 locus327 locus338
Paracoccus yeei	locus133 locus143 locus145 locus346
Paraburkholderia tropica	locus145
Paraburkholderia terricola	locus143 locus145
Paraburkholderia sp. SOS3	locus133 locus143 locus145
Paraburkholderia sp. PGU16	locus143 locus145
Paraburkholderia sp. 7MH5	locus145
Paraburkholderia phytofirmans	locus133 locus143 locus145 locus273
Paraburkholderia phymatum	locus133 locus143 locus145
Paraburkholderia phenoliruptrix	locus133 locus145
Paraburkholderia megapolitana	locus143
Paraburkholderia hospita	locus143 locus145
Paraburkholderia ginsengisoli	locus133 locus145 locus300
Paraburkholderia fungorum	locus145
Paraburkholderia caribensis	locus133 locus143 locus145
Paraburkholderia caledonica	locus133 locus143 locus145
Paraburkholderia atlantica	locus145
Paraburkholderia aromaticivorans	locus133 locus145
Paraburkholderia acidophila	locus133 locus143 locus145
Paraburkholderia acidisoli	locus133 locus145
Paraburkholderia acidiphila	locus133 locus143 locus145 locus273
Pandoraea sputorum	locus145
Pandoraea pulmonicola	locus133 locus143 locus145
Pandoraea pnomenusa	locus143 locus145
Pandoraea norimbergensis	locus143 locus145 locus273 locus346
Pandoraea faecigallinarum	locus145
Pandoraea apista	locus123 locus143 locus145
Orrella dioscoreae	locus133 locus145
Oblitimonas alkaliphila	locus83 locus113 locus202 locus236 locus243 locus244
Nostoc sp. 'Lobaria pulmonaria (5183) cyanobiont'	locus380
Nonomuraea nitratireducens	locus403
Nitrincola sp. KXZD1103	locus134 locus278 locus279 locus281
Niabella soli	locus36 locus196 locus207
Neisseria bacilliformis	locus19 locus113 locus123 locus143 locus145 locus303 locus403
Myxococcus hansupus	locus403
Mycoplasma mycoides	locus36 locus39 locus196 locus207 locus214 locus234 locus363 locus367
Mycobacterium ulcerans	locus143
Mycobacterium sp. KMS	locus340
Mycobacterium florentinum	locus403
Mycobacterium cookii	locus403
Mycobacterium colombiense	locus403
Mycobacterium branderi	locus403
Mucilaginibacter xinganensis	locus36
Mucilaginibacter mallensis	locus1 locus36
Mucilaginibacter gotjawali	locus1 locus36
Mucilaginibacter ginsenosidivorans	locus36
Moraxella osloensis	locus10 locus15 locus16 locus33 locus35 locus39 locus53 locus68 locus70 locus75 locus77 locus93 locus95 locus104 locus110 locus113 locus130 locus145 locus158 locus167 locus174 locus175 locus178 locus182 locus185 locus193 locus194 locus196 locus200 locus208 locus211 locus213 locus214 locus215 locus217 locus221 locus222 locus224 locus227 locus236 locus237 locus243 locus244 locus247 locus252 locus25…
Mitsuaria sp. 7	locus3 locus113 locus123 locus133 locus136 locus143 locus145 locus212 locus273 locus274 locus279 locus327 locus338
Minicystis rosea	locus403
Microvirgula aerodenitrificans	locus133 locus143 locus145 locus273
Methylomicrobium alcaliphilum	locus214 locus340
Methylibium sp. Pch-M	locus73 locus113 locus123 locus133 locus136 locus143 locus145 locus212 locus262 locus273 locus274 locus279 locus327 locus338 locus346
Methylibium petroleiphilum	locus113 locus123 locus133 locus136 locus143 locus145 locus212 locus273 locus274 locus277 locus279 locus327 locus346
Methanoculleus bourgensis	locus113
Metakosakonia sp. MRY16-398	locus15 locus145 locus311
Mesorhizobium sp. NZP2234	locus15 locus19 locus135 locus145 locus194
Massilia sp. YMA4	locus143 locus403
Massilia sp. NR 4-1	locus403
Massilia sp. Dwa41.01b	locus36
Massilia plicata	locus143 locus403
Massilia lutea	locus143 locus403
Massilia armeniaca	locus143 locus403
Marinobacter salarius	locus36
Marinobacter fonticola	locus13 locus143
Maribacter sp. T28	locus36
Maribacter cobaltidurans	locus36
Lysobacter soli	locus145
Lysobacter maris	locus340
Luteimonas sp. MC1750	locus143 locus145 locus273
Luteimonas sp. MC1572	locus273
Luteimonas sp. JM171	locus273
Luteimonas granuli	locus143 locus273
Luteimonas chenhongjianii	locus340
Luteibacter pinisoli	locus113
Lonsdalea britannica	locus13 locus15 locus16 locus113 locus311
Limnochorda pilosa	locus403
Leucobacter muris	locus1 locus5 locus11 locus15 locus16 locus19 locus20 locus23 locus27 locus28 locus47 locus54 locus65 locus78 locus86 locus113 locus116 locus130 locus137 locus154 locus166 locus168 locus169 locus173 locus174 locus182 locus184 locus185 locus194 locus204 locus214 locus215 locus219 locus226 locus244 locus276 locus277 locus281 locus282 locus289 locus300 locus305 locus316 locus331 locus335 locus336 lo…
Leptothrix cholodnii	locus3 locus73 locus113 locus123 locus133 locus136 locus143 locus145 locus212 locus262 locus273 locus274 locus327 locus338 locus346 locus367
Lentilitoribacter sp. Alg239-R112	locus21 locus23 locus182 locus194 locus274 locus316
Leclercia sp. LSNIH1	locus60
Leadbetterella byssophila	locus36 locus363
Lacipirellula limnantheis	locus403
Komagataeibacter rhaeticus	locus274
Komagataeibacter hansenii	locus143
Kluyvera intermedia	locus303
Kluyvera genomosp. 3	locus367
Kluyvera ascorbata	locus60
Klebsiella sp. WP8-S18-ESBL-06	locus53 locus60 locus138 locus143 locus145 locus367
Klebsiella sp. FDAARGOS 511	locus15 locus64 locus66 locus130 locus274 locus289 locus352 locus390
Klebsiella sp. BDA134-6	locus136 locus143
Klebsiella oxytoca	locus336
Klebsiella huaxiensis	locus53 locus133 locus137 locus338
Kinneretia sp. DAIF2	locus3 locus113 locus123 locus133 locus136 locus143 locus145 locus212 locus262 locus274 locus279 locus327 locus338 locus346
Kineobactrum salinum	locus143
Kerstersia gyiorum	locus133 locus145 locus273
Jeongeupia sp. USM3	locus143 locus145 locus279 locus346
Janthinobacterium svalbardensis	locus143
Janthinobacterium sp. SNU WT3	locus403
Inhella inkyongensis	locus3 locus113 locus123 locus136 locus143 locus145 locus212 locus274 locus279 locus327 locus338
Idiomarina sp. X4	locus47 locus113 locus172 locus277 locus290 locus358 locus359 locus367
Hymenobacter swuensis	locus66
Hydrogenophaga sp. PBC	locus133 locus145
Hydrogenophaga sp. BPS33	locus133 locus145 locus346
Hydrogenophaga sp. BA0156	locus133 locus145 locus273
Hydrogenophaga pseudoflava	locus137 locus143 locus145 locus338
Humibacter sp. BT305	locus1 locus36 locus196 locus207
Herbaspirillum rubrisubalbicans	locus61 locus68 locus129 locus130 locus134 locus135 locus145 locus214 locus263 locus274 locus367 locus388 locus389 locus390 locus391 locus403
Herbaspirillum huttiense	locus77
Halorhabdus utahensis	locus403
Haloplanus rubicundus	locus113
Halomonas aestuarii	locus133 locus143 locus145
Halolamina sp. CBA1230	locus403
Granulibacter bethesdensis	locus113 locus194 locus196 locus207 locus208 locus209 locus214 locus340
Geobacter uraniireducens	locus45 locus205 locus214 locus232
Geobacter sp. M21	locus13 locus133 locus403
Geobacter anodireducens	locus12 locus13 locus375
Geobacillus sp. 46C-IIa	locus259
Gemmobacter sp. HYN0069	locus15 locus135 locus145 locus194
Gemmatirosa kalamazoonesis	locus403
Gemmatimonas aurantiaca	locus55 locus102 locus300 locus403
Gemmata obscuriglobus	locus133 locus145 locus194 locus316
Gemmata massiliana	locus403
Flavobacterium sangjuense	locus36
Flavobacterium nitrogenifigens	locus36 locus194 locus196
Flavobacterium magnum	locus36 locus196 locus214
Flavobacterium arcticum	locus36 locus113 locus165 locus214
Fibrobacter succinogenes	locus173
Erwinia sp. Ejp617	locus16 locus68 locus70 locus172 locus214 locus366
Ereboglobus luteus	locus55
Enterobacter sp. RHBSTW-00593	locus403
Enterobacter sp. HK169	locus15 locus16
Enterobacter sp. E76	locus53 locus141 locus367 locus397
Enterobacter sp. DSM 30060	locus13 locus15 locus16 locus311
Enterobacter soli	locus113 locus232
Enterobacter sichuanensis	locus15 locus16
Enterobacter kobei	locus15 locus16 locus17 locus21 locus80 locus122 locus133 locus144 locus145 locus186 locus220 locus310 locus311 locus331
Enterobacter cloacae complex sp. FDA-CDC-AR 0164	locus214
Enterobacter cloacae complex sp. ECNIH7	locus15 locus16 locus66 locus74 locus145 locus154 locus214 locus233 locus331 locus397
Enterobacter cloacae	locus15 locus16 locus133
Edwardsiella sp. EA181011	locus53 locus60 locus141 locus143 locus145
Edwardsiella piscicida	locus143
Dictyoglomus thermophilum	locus359
Dickeya sp. Secpp 1600	locus2 locus10 locus86 locus113 locus139 locus173 locus279 locus338 locus362
Diaphorobacter sp. HDW4A	locus145
Desulfovibrio sp. IOR2	locus53 locus55 locus99 locus403
Desulfovibrio piger	locus13 locus143
Desulfovibrio marinus	locus133 locus403
Desulfosarcina ovata	locus102 locus260 locus263 locus299
Desulfosarcina alkanivorans	locus13
Desulfatibacillum aliphaticivorans	locus145
Denitratisoma sp. DHT3	locus143 locus145
Delftia tsuruhatensis	locus143 locus145 locus302 locus403
Delftia sp. HK171	locus1 locus5 locus11 locus15 locus16 locus20 locus23 locus27 locus28 locus41 locus45 locus54 locus63 locus65 locus78 locus86 locus113 locus116 locus130 locus133 locus150 locus154 locus168 locus169 locus172 locus173 locus178 locus182 locus184 locus185 locus194 locus207 locus214 locus219 locus237 locus241 locus244 locus274 locus276 locus277 locus281 locus282 locus300 locus301 locus312 locus316 loc…
Delftia lacustris	locus113 locus123 locus143 locus145
Delftia acidovorans	locus1 locus5 locus11 locus15 locus16 locus20 locus23 locus27 locus28 locus41 locus45 locus54 locus63 locus65 locus78 locus86 locus113 locus116 locus130 locus133 locus137 locus150 locus154 locus168 locus169 locus173 locus178 locus182 locus184 locus185 locus194 locus207 locus214 locus237 locus241 locus244 locus274 locus276 locus277 locus281 locus282 locus300 locus301 locus312 locus316 locus331 loc…
Cystobacter fuscus	locus145 locus327 locus337 locus338
Cyanobium gracile	locus403
Cupriavidus taiwanensis	locus123 locus133 locus143 locus145
Cupriavidus pinatubonensis	locus73 locus123 locus133 locus143 locus145 locus212 locus273 locus277 locus327
Cupriavidus pauculus	locus3 locus113 locus123 locus133 locus136 locus143 locus145 locus188 locus212 locus262 locus273 locus274 locus327 locus338 locus346
Cupriavidus oxalaticus	locus123 locus133 locus136 locus143 locus145 locus273 locus327
Cupriavidus neocaledonicus	locus123 locus133 locus143 locus145 locus232 locus273
Cupriavidus necator	locus123 locus133 locus143 locus145
Cupriavidus gilardii	locus73 locus123 locus133 locus136 locus143 locus145 locus273
Cupriavidus campinensis	locus3 locus73 locus113 locus123 locus133 locus136 locus143 locus145 locus212 locus262 locus273 locus274 locus327 locus338 locus346 locus367
Cupriavidus basilensis	locus123 locus133 locus143 locus145
Cruoricaptor ignavus	locus36 locus196
Cronobacter universalis	locus53 locus367
Corallococcus coralloides	locus403
Comamonas serinivorans	locus145
Comamonas piscis	locus1 locus5 locus11 locus15 locus16 locus20 locus23 locus27 locus28 locus45 locus54 locus63 locus65 locus78 locus113 locus116 locus130 locus133 locus141 locus150 locus154 locus168 locus169 locus173 locus178 locus184 locus207 locus214 locus244 locus252 locus276 locus277 locus281 locus282 locus300 locus312 locus316 locus331 locus335 locus336 locus338 locus346 locus363 locus367 locus383 locus387 l…
Comamonas koreensis	locus5 locus11 locus15 locus16 locus19 locus20 locus23 locus27 locus28 locus65 locus75 locus78 locus113 locus116 locus130 locus172 locus184 locus185 locus194 locus207 locus214 locus276 locus300 locus312 locus313 locus316 locus331 locus335 locus336 locus338 locus346 locus367 locus387 locus392 locus393 locus394
Citrobacter sp. RHB25-C09	locus15 locus16 locus145 locus311
Chryseolinea soli	locus36 locus113
Chryseobacterium sp. cx-624	locus36
Chryseobacterium sp. 6424	locus36 locus214
Chryseobacterium sp.	locus36 locus153 locus214
Chromobacterium rhizoryzae	locus143 locus145
Chromobacterium haemolyticum	locus3 locus113 locus123 locus133 locus136 locus143 locus145 locus146 locus212 locus327 locus346 locus367
Chitinophaga sp. MD30	locus36 locus113 locus153 locus243
Cellvibrio sp. PSBB023	locus145 locus166 locus194 locus316
Cellvibrio sp. KY-GH-1	locus327
Cellulophaga sp. L1A9	locus130
Cedecea lapagei	locus53
Castellaniella defragrans	locus133 locus143 locus145 locus273
Capnocytophaga stomatis	locus36
Capnocytophaga canimorsus	locus36 locus196
Candidatus Liberibacter asiaticus	locus113 locus165 locus173 locus214 locus262 locus274 locus278 locus279 locus281 locus347 locus358
Candidatus Liberibacter africanus	locus173
Burkholderia stagnalis	locus133 locus143 locus145 locus273
Burkholderia stabilis	locus145 locus384
Burkholderia sp. YI23	locus133 locus145 locus273
Burkholderia sp. THE68	locus145
Burkholderia sp. KJ006	locus145
Burkholderia sp. JP2-270	locus133 locus143 locus145
Burkholderia pseudomallei	locus143 locus145
Burkholderia plantarii	locus133 locus145
Burkholderia lata	locus133 locus143 locus145
Burkholderia gladioli	locus133 locus145 locus273
Burkholderia ambifaria	locus133 locus143 locus145
Buchnera aphidicola	locus1 locus113 locus123 locus143 locus145 locus146 locus200 locus257 locus274 locus279 locus327 locus338 locus382
Brevundimonas subvibrioides	locus145 locus194
Brevundimonas sp. SGAir0440	locus194
Brevundimonas sp. M20	locus194
Brevundimonas sp. LM2	locus194
Brevundimonas sp. Bb-A	locus194
Brevundimonas naejangsanensis	locus194
Brevundimonas diminuta	locus176 locus194
Bradyrhizobium vignae	locus403
Bradyrhizobium sp. CCBAU 53338	locus403
Bradyrhizobium sp. 6(2017)	locus403
Bradyrhizobium lablabi	locus3 locus403
Bradyrhizobium guangzhouense	locus403
Bradyrhizobium guangxiense	locus403
Bradyrhizobium diazoefficiens	locus403
Boseongicola sp. CCM32	locus194 locus208 locus214 locus340 locus363
Bordetella sp. N	locus133 locus145
Bordetella sp. H567	locus143 locus145 locus273
Bordetella pseudohinzii	locus133 locus143 locus145 locus273
Bordetella petrii	locus133 locus143 locus145 locus273
Bordetella parapertussis	locus73 locus113 locus123 locus133 locus143 locus145 locus327
Bordetella hinzii	locus145 locus273
Bordetella genomosp. 13	locus143 locus145 locus273
Bordetella bronchialis	locus143 locus145 locus273
Blastomonas sp. RAC04	locus113 locus123 locus136 locus143 locus145 locus212 locus273 locus327 locus338
Blastomonas fulva	locus113 locus123 locus133 locus136 locus143 locus145 locus212 locus273 locus327 locus338
Bacteroides sp. HF-5287	locus36
Bacillus sp. SB49	locus227 locus375
Bacillus sp. DSL-17	locus259
Azospirillum oryzae	locus143 locus145
Azoarcus sp. M9-3-2	locus133 locus143 locus145 locus273
Arenimonas daejeonensis	locus133 locus143 locus145 locus273 locus367
Aquisphaera giovannonii	locus403
Aquimarina sp. AD10	locus36 locus264
Antarctobacter heliothermus	locus194 locus214 locus340 locus363
Anaeromyxobacter sp. K	locus403
Anabaena sp. 90	locus113
Amniculibacterium sp. G2-70	locus36
Algibacter sp. L1A34	locus4 locus36
Alcanivorax dieselolei	locus165
Aerosticca soli	locus143 locus145 locus273
Adhaeribacter radiodurans	locus36
Acinetobacter sp. WCHA45	locus15 locus16 locus58 locus60 locus66 locus68 locus72 locus154 locus196 locus214 locus233 locus331 locus390
Acinetobacter dispersus	locus214
Acinetobacter bereziniae	locus5 locus16 locus20 locus113 locus214 locus223 locus302 locus336
Achromobacter spanius	locus145 locus243 locus327 locus331 locus337 locus338
Achromobacter sp. B7	locus123 locus145 locus262 locus327 locus337 locus338
Achromobacter sp. AONIH1	locus145
Acetobacterium sp. KB-1	locus326
Acetobacter sp. KACC 21233	locus123 locus143 locus145 locus262
Acetobacter persici	locus219
[Enterobacter] lignolyticus	locus53 locus60 locus138 locus141 locus143 locus338 locus367 locus383 locus397

## Sheet: Locus
Information on phyllosphere microbiome-associated SNP loci.
GWAS_locus	Chromosome	From	To	P-value_of_Top_SNP
locus342	10	14918727	15218727	2.93e-14
locus194	5	24522359	25264498	1.29e-12
locus360	11	11239177	11539177	3.62e-12
locus7	1	5083438	5383438	6.23e-12
locus181	5	11611744	11911744	6.89e-12
locus36	1	27507658	27807658	1.34e-11
locus214	6	14582499	16202650	1.35e-11
locus104	3	12761907	13061907	1.38e-11
locus380	12	859384	1159384	1.66e-11
locus61	2	6623351	6923351	1.73e-11
locus66	2	11420362	12003654	2.03e-11
locus391	12	10093761	10393761	2.3e-11
locus226	6	28976501	29276501	2.66e-11
locus110	3	16963483	17263483	4.08e-11
locus141	4	10178257	10501145	6.26e-11
locus102	3	10568398	10868398	6.86e-11
locus279	8	13355039	14004917	9.01e-11
locus311	9	10245588	10545588	1.62e-10
locus303	9	3977661	4277661	1.95e-10
locus362	11	13003317	13303317	2.06e-10
locus140	4	9311093	9611093	2.11e-10
locus130	4	293380	990506	2.18e-10
locus312	9	10622765	10922765	2.36e-10
locus139	4	7521034	7821034	2.65e-10
locus217	6	18863088	19458903	2.82e-10
locus127	3	34218660	34518660	3.43e-10
locus15	1	12260320	13229789	4.1e-10
locus343	10	16304412	16604412	4.13e-10
locus274	8	9285346	9934128	4.68e-10
locus340	10	13901294	14285480	4.88e-10
locus389	12	8178561	8478561	4.94e-10
locus53	2	974980	1506405	5.63e-10
locus177	5	9157483	9457483	6.24e-10
locus26	1	21497120	21797120	6.25e-10
locus160	4	26129457	26429457	7.14e-10
locus138	4	6993805	7293805	7.18e-10
locus21	1	18369464	18669464	7.2e-10
locus145	4	14877678	15526088	7.61e-10
locus220	6	21628052	21928052	8.27e-10
locus16	1	14028099	14829819	1.03e-09
locus204	6	5738355	6038355	1.14e-09
locus86	2	33086434	33386434	1.15e-09
locus17	1	15073864	15373864	1.16e-09
locus173	5	4886858	5186858	1.25e-09
locus158	4	25654188	25954188	1.33e-09
locus144	4	14109054	14409054	1.34e-09
locus290	8	22152826	22452826	1.36e-09
locus47	1	38782505	39204269	1.5e-09
locus320	9	17763783	18063783	1.61e-09
locus5	1	4306152	4606152	1.83e-09
locus80	2	26046512	26346512	1.98e-09
locus355	11	5853084	6153084	2.01e-09
locus300	9	1880984	2712380	2.04e-09
locus136	4	5442786	5742786	2.06e-09
locus74	2	21521885	21821885	2.18e-09
locus309	9	8739295	9039295	2.28e-09
locus308	9	8567723	8867723	2.28e-09
locus328	10	2347568	2647568	2.36e-09
locus374	11	25366398	25666398	2.37e-09
locus169	5	1313034	1613034	2.39e-09
locus255	7	22594048	22894048	2.4e-09
locus338	10	12082720	12667901	2.47e-09
locus350	10	22514832	22814832	2.58e-09
locus143	4	12437409	13063902	2.79e-09
locus1	1	704086	1004086	2.91e-09
locus146	4	16144340	16444340	3.3e-09
locus408	12	25966605	26266605	3.46e-09
locus263	8	1720039	2020039	3.67e-09
locus224	6	27557528	27857528	3.89e-09
locus241	7	11594595	11894595	3.93e-09
locus212	6	11743569	12043569	4e-09
locus347	10	20613430	20913430	4.1e-09
locus195	5	25504661	25804661	4.23e-09
locus20	1	16886302	17186302	4.25e-09
locus403	12	21875530	22347202	4.37e-09
locus305	9	5329213	5629213	4.78e-09
locus317	9	14829186	15129186	4.79e-09
locus364	11	16045385	16345385	4.88e-09
locus232	7	3116202	3545370	5.1e-09
locus326	10	0	285723	5.36e-09
locus118	3	25556267	25856267	5.69e-09
locus69	2	14663544	14963544	6.69e-09
locus331	10	4194450	5044990	8.15e-09
locus196	5	25968840	26513844	8.26e-09
locus209	6	9528368	9828368	9.29e-09
locus337	10	10964847	11264847	9.32e-09
locus222	6	23091770	23391770	9.57e-09
locus381	12	1809034	2255663	9.65e-09
locus32	1	24728215	25028215	9.74e-09
locus113	3	19200000	20636471	1.04e-08
locus293	8	23901996	24201996	1.06e-08
locus335	10	8143911	8443911	1.07e-08
locus341	10	14559503	14859503	1.11e-08
locus85	2	32549900	32849900	1.24e-08
locus116	3	24568164	24868164	1.27e-08
locus357	11	7119985	7419985	1.32e-08
locus346	10	19854671	20238206	1.37e-08
locus68	2	13313544	13613544	1.52e-08
locus240	7	11157874	11457874	1.53e-08
locus345	10	18330657	18630657	1.54e-08
locus243	7	13116428	13835163	1.73e-08
locus302	9	3372319	3672319	1.78e-08
locus327	10	1792816	2030340	2.01e-08
locus70	2	15828893	16128893	2.07e-08
locus321	9	18793548	19093548	2.31e-08
locus275	8	10437675	10693629	2.55e-08
locus281	8	14510216	14926008	2.72e-08
locus27	1	22123974	22423974	2.72e-08
locus3	1	1976487	2276487	2.78e-08
locus123	3	31034167	31334167	2.8e-08
locus152	4	21935473	22235473	2.82e-08
locus384	12	4101235	4401235	2.84e-08
locus124	3	31852152	32152152	2.84e-08
locus137	4	5909426	6209426	2.89e-08
locus203	6	5302791	5602791	2.94e-08
locus44	1	35759769	36059769	3.22e-08
locus383	12	3612638	3912638	3.52e-08
locus315	9	12618184	12918184	3.72e-08
locus219	6	20366529	20666529	3.8e-08
locus23	1	19422717	19919195	3.88e-08
locus382	12	2527780	2827780	3.92e-08
locus95	3	6045383	6345383	4.07e-08
locus155	4	24073252	24373252	4.41e-08
locus367	11	17932836	18768912	4.54e-08
locus114	3	22275853	22575853	4.55e-08
locus299	9	1348283	1648283	4.59e-08
locus164	4	30253577	30553577	4.62e-08
locus202	6	4345410	4645410	4.83e-08
locus60	2	6072065	6569764	5e-08
locus172	5	4241894	4541894	5.37e-08
locus332	10	6255032	6555032	5.82e-08
locus363	11	13920750	14220750	6.05e-08
locus260	7	29489589	29789589	6.22e-08
locus399	12	17866860	18166860	6.55e-08
locus306	9	6740083	7040083	6.86e-08
locus12	1	9443224	9743224	7.05e-08
locus257	7	24910979	25210979	7.06e-08
locus388	12	7877454	8177454	7.3e-08
locus359	11	8594470	8894470	7.35e-08
locus386	12	4922626	5222626	7.57e-08
locus392	12	10621348	10940000	8.04e-08
locus183	5	13414417	13714417	8.22e-08
locus228	6	30331401	30631401	8.23e-08
locus354	11	5096405	5396405	8.29e-08
locus221	6	22220760	22520760	8.29e-08
locus273	8	8783983	9083983	8.8e-08
locus310	9	9733813	10033813	8.99e-08
locus394	12	11951301	12251301	9.18e-08
locus35	1	27184541	27484541	9.2e-08
locus71	2	16522213	16809794	9.5e-08
locus277	8	11801749	12428854	9.59e-08
locus77	2	24105194	24506579	9.63e-08
locus50	1	41716434	42212697	9.64e-08
locus248	7	18417715	18717715	9.88e-08
locus402	12	21008389	21308389	1.03e-07
locus356	11	6276774	6576774	1.03e-07
locus397	12	15704835	16004835	1.05e-07
locus352	11	1322018	1622018	1.05e-07
locus99	3	9547454	9847454	1.06e-07
locus133	4	2752490	3320097	1.12e-07
locus227	6	29676026	29976026	1.28e-07
locus301	9	3131776	3431776	1.41e-07
locus149	4	18630441	18930441	1.42e-07
locus398	12	17008778	17308778	1.53e-07
locus13	1	10516095	11335811	1.63e-07
locus134	4	3528777	3828777	1.67e-07
locus336	10	9239169	9539169	1.69e-07
locus215	6	17475067	17775067	1.74e-07
locus207	6	8369373	8669373	1.83e-07
locus407	12	25239414	25539414	1.84e-07
locus210	6	10646681	10946681	1.86e-07
locus205	6	6435377	6735377	1.9e-07
locus369	11	21214370	21514370	1.97e-07
locus11	1	8820686	9120686	1.98e-07
locus64	2	9111386	9411386	2.01e-07
locus18	1	15884891	16184891	2.02e-07
locus405	12	24017094	24317094	2.05e-07
locus393	12	11624559	11854934	2.06e-07
locus58	2	4440997	4740997	2.07e-07
locus120	3	26819721	27119721	2.13e-07
locus245	7	15489533	15789533	2.24e-07
locus334	10	7741174	8041174	2.28e-07
locus229	7	233724	533724	2.29e-07
locus154	4	23309801	23609801	2.3e-07
locus175	5	7875226	8175226	2.34e-07
locus200	6	3036771	3336771	2.41e-07
locus119	3	26142229	26442229	2.44e-07
locus135	4	4859621	5159621	2.46e-07
locus96	3	6912075	7212075	2.58e-07
locus31	1	23901504	24201504	2.62e-07
locus105	3	13393141	13693141	2.62e-07
locus410	12	27141882	27441882	2.66e-07
locus122	3	28873880	29173880	2.72e-07
locus67	2	12265192	12565192	2.78e-07
locus390	12	8550000	9219188	2.78e-07
locus385	12	4440013	4740013	2.85e-07
locus404	12	22879475	23179475	2.91e-07
locus262	8	1320728	1620728	2.92e-07
locus2	1	1187314	1487314	2.93e-07
locus264	8	2393839	2693839	2.98e-07
locus211	6	11195041	11495041	3.06e-07
locus370	11	22795929	23095929	3.08e-07
locus298	9	701207	1001207	3.08e-07
locus150	4	20686960	20986960	3.08e-07
locus129	3	35431808	35731808	3.17e-07
locus349	10	22116745	22416745	3.18e-07
locus351	11	916557	1216557	3.45e-07
locus93	3	4200240	4500240	3.57e-07
locus161	4	27683371	27983371	3.64e-07
locus78	2	24908652	25208652	3.69e-07
locus247	7	16100898	16400898	3.72e-07
locus72	2	18344413	18644413	3.98e-07
locus83	2	27860478	28160478	4.06e-07
locus19	1	16461060	16761060	4.17e-07
locus188	5	18054088	18354088	4.21e-07
locus182	5	12115376	12415376	4.22e-07
locus89	3	1203608	1503608	4.25e-07
locus282	8	15733736	16033736	4.27e-07
locus278	8	12621399	13173715	4.3e-07
locus259	7	28447082	28747082	4.42e-07
locus244	7	13990985	14497697	4.48e-07
locus276	8	10991314	11414308	4.65e-07
locus208	6	9278931	9578931	4.83e-07
locus125	3	32731760	33031760	4.86e-07
locus165	4	31456536	31756536	4.9e-07
locus358	11	8120231	8408119	4.92e-07
locus285	8	17059681	17331053	4.93e-07
locus265	8	3369401	3669401	5.27e-07
locus153	4	22730956	23030956	5.3e-07
locus353	11	2034230	2334230	5.36e-07
locus132	4	1812631	2112631	5.83e-07
locus230	7	599994	899994	6e-07
locus73	2	18738614	19038614	6.14e-07
locus237	7	9084100	9556291	6.24e-07
locus39	1	29840152	30140152	6.49e-07
locus250	7	19808682	20108682	6.61e-07
locus213	6	12615703	12915703	6.92e-07
locus174	5	6875399	7175399	6.93e-07
locus33	1	25671518	25971518	6.96e-07
locus179	5	10857145	11157145	7.59e-07
locus323	9	19965513	20265513	7.68e-07
locus316	9	13237205	13483672	7.78e-07
locus231	7	1353806	1653806	7.79e-07
locus324	9	20807225	21107225	8.02e-07
locus268	8	5539636	5839636	8.32e-07
locus223	6	23831176	24131176	8.45e-07
locus28	1	22523559	22823559	8.53e-07
locus63	2	8487679	8787679	8.57e-07
locus216	6	18029900	18329900	9.04e-07
locus10	1	7830968	8325162	9.37e-07
locus41	1	32683421	32983421	9.55e-07
locus236	7	8312016	8747314	9.55e-07
locus233	7	4049281	4349281	9.81e-07
locus375	11	26108947	26408947	1.1e-06
locus184	5	14876855	15176855	1.17e-06
locus166	4	4241894	4541894	1.19e-06
locus387	12	6153304	6777669	1.3e-06
locus287	8	19101879	19401879	1.32e-06
locus187	5	17030478	17330478	1.32e-06
locus65	2	10940497	11240497	1.34e-06
locus272	8	8004237	8304237	1.37e-06
locus396	12	14437003	14737003	1.38e-06
locus313	9	11190259	11490259	1.38e-06
locus43	1	34943925	35243925	1.4e-06
locus30	1	23273940	23573940	1.41e-06
locus289	8	21630964	21930964	1.42e-06
locus288	8	20634448	20934448	1.45e-06
locus168	4	35114261	35414261	1.47e-06
locus201	6	3631684	3931684	1.52e-06
locus180	5	11162828	11462828	1.53e-06
locus54	2	2321268	2621268	1.57e-06
locus45	1	36201770	36501770	1.64e-06
locus189	5	19603245	19903245	1.75e-06
locus296	8	27081876	27381876	1.76e-06
locus366	11	17198321	17498321	1.8e-06
locus361	11	11514729	11814729	1.82e-06
locus239	7	10510743	10810743	2e-06
locus178	5	9808542	10267265	2.12e-06
locus176	5	8698019	8998019	2.14e-06
locus76	2	23777021	24077021	2.17e-06
locus109	3	16338318	16638318	2.2e-06
locus234	7	5175714	5475714	2.23e-06
locus185	5	15499385	15799385	2.23e-06
locus128	3	34920510	35220510	2.27e-06
locus115	3	24343407	24643407	2.36e-06
locus218	6	19542636	19842636	2.44e-06
locus193	5	22697647	22997647	2.44e-06
locus167	4	34089072	34389072	2.49e-06
locus117	3	25228717	25528717	2.51e-06
locus107	3	14500432	14800432	2.86e-06
locus101	3	10052225	10352225	2.97e-06
locus186	5	16292632	16592632	3.05e-06
locus92	3	3776859	4076859	3.1e-06
locus252	7	20899086	21199086	3.34e-06
locus87	2	34346183	34646183	3.77e-06
locus55	2	2877804	3177804	3.79e-06
locus4	1	3069476	3369476	3.88e-06
locus75	2	22388643	22688643	3.99e-06
locus131	4	1231628	1531628	4.03e-06
locus197	5	27622545	27922545	5e-06
locus304	9	4502449	4802449	5.36e-06
locus294	8	25781994	26081994	5.79e-06
locus292	8	23132813	23432813	1.37e-05
locus372	11	24101352	24401352	2.31e-05

## Sheet: SNP
Information on phyllosphere microbiome-associated SNPs.
Locus	SNP_Name	Chr.	Position	P-Value
locus1	SNP-1.714055.	1	715056	1.22e-05
locus1	SNP-1.747375.	1	748376	5.05e-05
locus1	SNP-1.754396.	1	755397	7.06e-06
locus1	SNP-1.762779.	1	763780	2.56e-05
locus1	SNP-1.765826.	1	766827	2.92e-06
locus1	SNP-1.771788.	1	772789	2.15e-05
locus1	SNP-1.798353.	1	799354	3.84e-05
locus1	SNP-1.802755.	1	803756	3.85e-06
locus1	SNP-1.853085.	1	854086	2.61e-07
locus1	SNP-1.856274.	1	857275	8.08e-06
locus1	SNP-1.862145.	1	863146	4.47e-05
locus1	SNP-1.903789.	1	904790	8.07e-06
locus1	SNP-1.944151.	1	945152	1.93e-05
locus1	SNP-1.945521.	1	946522	1.23e-06
locus1	SNP-1.946360.	1	947361	7.77e-07
locus1	SNP-1.948687.	1	949688	1.72e-05
locus1	SNP-1.950505.	1	951506	4.85e-05
locus1	SNP-1.958087.	1	959088	2.05e-05
locus1	SNP-1.983160.	1	984161	3.02e-05
locus1	SNP-1.993367.	1	994368	4.63e-06
locus2	SNP-1.1207333.	1	1208334	1.48e-05
locus2	SNP-1.1225236.	1	1226237	1.25e-05
locus2	SNP-1.1336313.	1	1337314	9.88e-07
locus2	SNP-1.1340001.	1	1341002	2.31e-05
locus2	SNP-1.1444365.	1	1445366	1.39e-05
locus2	SNP-1.1448131.	1	1449132	3.18e-05
locus2	SNP-1.1482959.	1	1483960	5.1e-05
locus3	SNP-1.2014156.	1	2015157	4.24e-05
locus3	SNP-1.2080216.	1	2081217	4.46e-05
locus3	SNP-1.2103752.	1	2104753	1.15e-05
locus3	SNP-1.2125486.	1	2126487	2.9e-06
locus3	SNP-1.2227839.	1	2228840	4.51e-06
locus4	SNP-1.3077295.	1	3078296	1.61e-05
locus4	SNP-1.3078104.	1	3079105	4.92e-05
locus4	SNP-1.3145458.	1	3146459	3.1e-05
locus4	SNP-1.3157652.	1	3158653	4.07e-05
locus4	SNP-1.3162440.	1	3163441	5.82e-06
locus4	SNP-1.3201317.	1	3202318	1.53e-06
locus4	SNP-1.3218475.	1	3219476	5.52e-06
locus4	SNP-1.3225818.	1	3226819	5.58e-06
locus4	SNP-1.3227562.	1	3228563	1.83e-06
locus4	SNP-1.3292681.	1	3293682	5.35e-05
locus4	SNP-1.3293080.	1	3294081	3.61e-07
locus5	SNP-1.4453301.	1	4454302	7.99e-06
locus5	SNP-1.4455151.	1	4456152	1.24e-09
locus5	SNP-1.4467807.	1	4468808	1.61e-08
locus5	SNP-1.4493385.	1	4494386	1.64e-08
locus7	SNP-1.5232437.	1	5233438	6.23e-12
locus10	SNP-1.7829967.	1	7830968	2.47e-05
locus10	SNP-1.7837357.	1	7838358	1.86e-05
locus10	SNP-1.7882618.	1	7883619	2.58e-07
locus10	SNP-1.8017201.	1	8018202	3.24e-06
locus10	SNP-1.8044581.	1	8045582	4.38e-06
locus10	SNP-1.8054964.	1	8055965	1.7e-05
locus10	SNP-1.8105962.	1	8106963	3.96e-05
locus10	SNP-1.8108366.	1	8109367	5.8e-07
locus10	SNP-1.8186313.	1	8187314	3.55e-05
locus10	SNP-1.8194719.	1	8195720	2.45e-05
locus10	SNP-1.8215144.	1	8216145	4.48e-05
locus10	SNP-1.8217448.	1	8218449	8.01e-10
locus10	SNP-1.8217527.	1	8218528	3.71e-06
locus10	SNP-1.8220355.	1	8221356	7.32e-06
locus10	SNP-1.8220414.	1	8221415	2.01e-06
locus10	SNP-1.8230536.	1	8231537	3.01e-06
locus10	SNP-1.8243641.	1	8244642	4.17e-05
locus10	SNP-1.8243927.	1	8244928	2.96e-05
locus10	SNP-1.8245251.	1	8246252	2.36e-06
locus10	SNP-1.8263248.	1	8264249	1.01e-07
locus10	SNP-1.8268086.	1	8269087	2.98e-05
locus11	SNP-1.8836790.	1	8837791	4.31e-05
locus11	SNP-1.8849704.	1	8850705	4.01e-05
locus11	SNP-1.8853141.	1	8854142	7.59e-06
locus11	SNP-1.8874766.	1	8875767	4.7e-06
locus11	SNP-1.8969685.	1	8970686	1.84e-07
locus11	SNP-1.9028232.	1	9029233	3.77e-06
locus12	SNP-1.9447264.	1	9448289	2.97e-05
locus12	SNP-1.9458310.	1	9459335	1.54e-05
locus12	SNP-1.9462933.	1	9463958	5.04e-05
locus12	SNP-1.9462963.	1	9463988	2.98e-05
locus12	SNP-1.9554905.	1	9555930	3.21e-05
locus12	SNP-1.9592199.	1	9593224	7.05e-08
locus12	SNP-1.9624245.	1	9625270	3.95e-07
locus12	SNP-1.9715851.	1	9716876	8e-06
locus12	SNP-1.9730630.	1	9731655	2.76e-05
locus13	SNP-1.10515070.	1	10516095	1.18e-06
locus13	SNP-1.10527813.	1	10528838	1.65e-05
locus13	SNP-1.10621868.	1	10622893	6.38e-07
locus13	SNP-1.10741367.	1	10742392	5.74e-05
locus13	SNP-1.10791166.	1	10792191	2.8e-06
locus13	SNP-1.10835457.	1	10836482	4.96e-05
locus13	SNP-1.10898571.	1	10899596	1.68e-05
locus13	SNP-1.10915492.	1	10916517	1.63e-07
locus13	SNP-1.10917744.	1	10918769	1.89e-07
locus13	SNP-1.10940677.	1	10941702	3.08e-06
locus13	SNP-1.10962139.	1	10963164	1.98e-06
locus13	SNP-1.10973886.	1	10974911	6.8e-06
locus13	SNP-1.11017533.	1	11018558	4.2e-05
locus13	SNP-1.11070457.	1	11071482	5.5e-05
locus13	SNP-1.11085588.	1	11086613	2.77e-05
locus13	SNP-1.11121395.	1	11122420	2.85e-05
locus13	SNP-1.11137014.	1	11138039	6.36e-06
locus13	SNP-1.11159864.	1	11160889	3.65e-05
locus13	SNP-1.11179146.	1	11180171	2.7e-06
locus13	SNP-1.11191094.	1	11192119	3.96e-05
locus13	SNP-1.11197011.	1	11198036	4.35e-05
locus13	SNP-1.11240635.	1	11241660	1.13e-06
locus15	SNP-1.12282146.	1	12283173	4.1e-10
locus15	SNP-1.12297932.	1	12298959	1.78e-05
locus15	SNP-1.12340552.	1	12341579	3.62e-06
locus15	SNP-1.12382359.	1	12383386	6.23e-10
locus15	SNP-1.12400241.	1	12401268	1.6e-10
locus15	SNP-1.12417118.	1	12418145	8.62e-06
locus15	SNP-1.12423192.	1	12424219	1.35e-05
locus15	SNP-1.12424479.	1	12425506	3.25e-05
locus15	SNP-1.12438913.	1	12439940	1.8e-05
locus15	SNP-1.12459116.	1	12460143	4.05e-05
locus15	SNP-1.12467332.	1	12468359	5.27e-05
locus15	SNP-1.12479254.	1	12480281	4.08e-07
locus15	SNP-1.12493419.	1	12494446	8.79e-10
locus15	SNP-1.12615910.	1	12616937	4.24e-05
locus15	SNP-1.12708683.	1	12709710	4.12e-05
locus15	SNP-1.12709127.	1	12710154	2.77e-05
locus15	SNP-1.12765907.	1	12766934	3.79e-05
locus15	SNP-1.12858652.	1	12859679	2.4e-05
locus15	SNP-1.12891019.	1	12892046	4.09e-06
locus15	SNP-1.12891346.	1	12892373	3.17e-05
locus15	SNP-1.12902989.	1	12904016	5.59e-06
locus15	SNP-1.12979973.	1	12981000	1.12e-05
locus15	SNP-1.13101057.	1	13102084	5.56e-05
locus15	SNP-1.13108427.	1	13109454	7.32e-06
locus15	SNP-1.13121450.	1	13122477	1.31e-05
locus15	SNP-1.13144562.	1	13145589	1.25e-08
locus15	SNP-1.13157462.	1	13158489	4e-06
locus15	SNP-1.13163531.	1	13164558	3.06e-05
locus15	SNP-1.13164874.	1	13165901	9.84e-06
locus15	SNP-1.13165228.	1	13166255	1.25e-05
locus15	SNP-1.13166958.	1	13167985	3.26e-07
locus15	SNP-1.13167058.	1	13168085	8.87e-06
locus15	SNP-1.13202567.	1	13203594	3.48e-08
locus15	SNP-1.13223361.	1	13224388	2.38e-05
locus15	SNP-1.13224646.	1	13225673	4.29e-05
locus16	SNP-1.14027072.	1	14028099	3.85e-05
locus16	SNP-1.14069562.	1	14070589	3.39e-11
locus16	SNP-1.14105675.	1	14106702	1.38e-06
locus16	SNP-1.14113107.	1	14114134	7.24e-07
locus16	SNP-1.14125953.	1	14126980	1.54e-06
locus16	SNP-1.14129918.	1	14130945	7.03e-06
locus16	SNP-1.14219898.	1	14220925	2.49e-08
locus16	SNP-1.14233286.	1	14234313	1.54e-06
locus16	SNP-1.14276542.	1	14277569	1.21e-05
locus16	SNP-1.14383561.	1	14384588	2.16e-05
locus16	SNP-1.14405234.	1	14406261	4.16e-05
locus16	SNP-1.14415462.	1	14416489	2.52e-06
locus16	SNP-1.14451165.	1	14452192	1.03e-09
locus16	SNP-1.14454050.	1	14455077	2.04e-09
locus16	SNP-1.14532025.	1	14533052	1.54e-05
locus16	SNP-1.14539425.	1	14540452	3.04e-05
locus16	SNP-1.14546444.	1	14547471	7.01e-06
locus16	SNP-1.14579115.	1	14580142	4.23e-06
locus16	SNP-1.14595818.	1	14596845	1.2e-06
locus16	SNP-1.14678549.	1	14679576	1.72e-05
locus16	SNP-1.14707493.	1	14708520	7.14e-07
locus16	SNP-1.14725043.	1	14726070	1.67e-05
locus16	SNP-1.14728182.	1	14729209	3.99e-05
locus16	SNP-1.14771773.	1	14772800	2.23e-07
locus16	SNP-1.14773274.	1	14774301	1.67e-06
locus16	SNP-1.14787195.	1	14788222	2.45e-05
locus16	SNP-1.14798711.	1	14799738	2.7e-06
locus16	SNP-1.14799188.	1	14800215	5.09e-05
locus16	SNP-1.14807210.	1	14808237	1.75e-08
locus17	SNP-1.15222837.	1	15223864	2.51e-10
locus17	SNP-1.15225103.	1	15226130	1.49e-05
locus17	SNP-1.15233069.	1	15234096	4.35e-06
locus18	SNP-1.15992934.	1	15993961	2.15e-05
locus18	SNP-1.16033864.	1	16034891	5.8e-06
locus18	SNP-1.16033968.	1	16034995	1.73e-05
locus18	SNP-1.16112367.	1	16113394	3.42e-05
locus19	SNP-1.16610033.	1	16611060	9.08e-07
locus19	SNP-1.16629653.	1	16630680	5.09e-06
locus19	SNP-1.16688914.	1	16689941	3.82e-05
locus20	SNP-1.16929561.	1	16930608	3.08e-06
locus20	SNP-1.16931351.	1	16932398	1.13e-05
locus20	SNP-1.16963087.	1	16964134	3.61e-06
locus20	SNP-1.16964811.	1	16965858	3.71e-06
locus20	SNP-1.16965224.	1	16966271	1.32e-05
locus20	SNP-1.16982791.	1	16983838	1.65e-05
locus20	SNP-1.16995569.	1	16996616	2.84e-06
locus20	SNP-1.17023607.	1	17024654	3.92e-05
locus20	SNP-1.17035255.	1	17036302	2.72e-07
locus20	SNP-1.17047755.	1	17048802	2.77e-05
locus20	SNP-1.17050333.	1	17051380	2.08e-05
locus20	SNP-1.17076878.	1	17077925	4.95e-05
locus20	SNP-1.17102657.	1	17103704	2.21e-06
locus20	SNP-1.17169488.	1	17170535	1.28e-05
locus21	SNP-1.18405511.	1	18406558	5.29e-05
locus21	SNP-1.18406381.	1	18407428	3.93e-05
locus21	SNP-1.18425060.	1	18426107	4.05e-07
locus21	SNP-1.18426232.	1	18427279	1.05e-05
locus21	SNP-1.18462100.	1	18463147	5.04e-05
locus21	SNP-1.18493312.	1	18494359	9.99e-07
locus21	SNP-1.18502900.	1	18503947	5.64e-08
locus21	SNP-1.18518417.	1	18519464	7.2e-10
locus21	SNP-1.18531590.	1	18532637	6.98e-06
locus21	SNP-1.18535256.	1	18536303	2.86e-05
locus21	SNP-1.18537703.	1	18538750	2.71e-05
locus21	SNP-1.18538898.	1	18539945	4.84e-05
locus21	SNP-1.18555031.	1	18556078	5.12e-07
locus21	SNP-1.18578518.	1	18579565	1.58e-06
locus21	SNP-1.18629038.	1	18630085	1.14e-06
locus23	SNP-1.19421671.	1	19422717	7.26e-07
locus23	SNP-1.19430974.	1	19432020	2.64e-06
locus23	SNP-1.19458312.	1	19459358	1.18e-07
locus23	SNP-1.19513442.	1	19514488	4.11e-05
locus23	SNP-1.19543896.	1	19544942	4.84e-05
locus23	SNP-1.19547514.	1	19548560	4.44e-05
locus23	SNP-1.19547782.	1	19548828	1.84e-05
locus23	SNP-1.19572437.	1	19573483	3.88e-08
locus23	SNP-1.19577371.	1	19578417	3.16e-06
locus23	SNP-1.19623221.	1	19624267	2.74e-05
locus23	SNP-1.19642237.	1	19643283	4.12e-05
locus23	SNP-1.19647579.	1	19648625	3.5e-05
locus23	SNP-1.19647610.	1	19648656	3.71e-05
locus23	SNP-1.19694506.	1	19695552	9.34e-06
locus23	SNP-1.19705020.	1	19706066	8.57e-06
locus23	SNP-1.19740372.	1	19741418	4.9e-05
locus23	SNP-1.19742513.	1	19743559	3.33e-05
locus23	SNP-1.19756221.	1	19757267	9.41e-06
locus23	SNP-1.19805110.	1	19806156	5.46e-05
locus23	SNP-1.19809875.	1	19810921	5.28e-05
locus23	SNP-1.19818530.	1	19819576	4.37e-06
locus26	SNP-1.21503587.	1	21504633	1.67e-05
locus26	SNP-1.21509441.	1	21510487	3.34e-07
locus26	SNP-1.21514793.	1	21515839	2.02e-05
locus26	SNP-1.21539746.	1	21540792	3.39e-05
locus26	SNP-1.21576291.	1	21577337	3.22e-05
locus26	SNP-1.21589742.	1	21590788	2.46e-05
locus26	SNP-1.21646074.	1	21647120	5.79e-10
locus27	SNP-1.22246110.	1	22247156	5.09e-05
locus27	SNP-1.22249246.	1	22250292	3.6e-05
locus27	SNP-1.22272928.	1	22273974	7.06e-06
locus27	SNP-1.22306903.	1	22307949	1.77e-05
locus27	SNP-1.22316952.	1	22317998	5.41e-05
locus27	SNP-1.22317093.	1	22318139	1.19e-05
locus27	SNP-1.22327371.	1	22328417	4.49e-05
locus27	SNP-1.22339794.	1	22340840	2.52e-05
locus27	SNP-1.22391134.	1	22392180	5.09e-05
locus27	SNP-1.22391508.	1	22392554	1.33e-05
locus28	SNP-1.22610763.	1	22611809	4.67e-05
locus28	SNP-1.22631033.	1	22632079	3.41e-06
locus28	SNP-1.22672513.	1	22673559	9.76e-06
locus28	SNP-1.22736206.	1	22737251	1.13e-05
locus28	SNP-1.22762087.	1	22763132	1.62e-05
locus28	SNP-1.22787318.	1	22788363	1.5e-06
locus28	SNP-1.22809980.	1	22811025	1.16e-05
locus30	SNP-1.23419211.	1	23420256	3.62e-05
locus30	SNP-1.23422895.	1	23423940	9.5e-06
locus31	SNP-1.24050459.	1	24051504	1.79e-06
locus31	SNP-1.24165080.	1	24166125	1.66e-05
locus32	SNP-1.24877170.	1	24878215	7.66e-07
locus32	SNP-1.24885649.	1	24886694	1.51e-05
locus32	SNP-1.25015283.	1	25016328	3.63e-05
locus33	SNP-1.25790760.	1	25791805	4.08e-06
locus33	SNP-1.25820473.	1	25821518	1.98e-06
locus33	SNP-1.25837410.	1	25838455	1.81e-05
locus33	SNP-1.25870458.	1	25871503	4.77e-05
locus35	SNP-1.27326824.	1	27327869	2e-05
locus35	SNP-1.27333496.	1	27334541	5.26e-07
locus36	SNP-1.27635831.	1	27636876	4.53e-11
locus36	SNP-1.27636116.	1	27637161	3.35e-09
locus36	SNP-1.27636451.	1	27637496	4.7e-11
locus36	SNP-1.27656613.	1	27657658	6.3e-12
locus36	SNP-1.27773294.	1	27774339	4.16e-05
locus36	SNP-1.27774924.	1	27775969	7.52e-12
locus36	SNP-1.27785199.	1	27786244	1.46e-05
locus36	SNP-1.27786667.	1	27787712	2.74e-11
locus39	SNP-1.29943762.	1	29944808	4.26e-05
locus39	SNP-1.29974366.	1	29975412	9.66e-06
locus39	SNP-1.29987668.	1	29988714	3.96e-06
locus39	SNP-1.29989106.	1	29990152	4.21e-08
locus39	SNP-1.30120301.	1	30121347	6.05e-06
locus41	SNP-1.32832376.	1	32833421	3.71e-06
locus43	SNP-1.34944941.	1	34945985	2.19e-05
locus43	SNP-1.34968713.	1	34969757	3.36e-05
locus43	SNP-1.35016567.	1	35017611	1e-06
locus43	SNP-1.35092881.	1	35093925	7.86e-06
locus44	SNP-1.35796148.	1	35797192	3.81e-05
locus44	SNP-1.35807650.	1	35808694	1.39e-05
locus44	SNP-1.35880131.	1	35881175	2.18e-05
locus44	SNP-1.35897679.	1	35898723	1.37e-05
locus44	SNP-1.35908725.	1	35909769	4.35e-06
locus44	SNP-1.35955180.	1	35956224	2.25e-06
locus44	SNP-1.36037789.	1	36038833	1.5e-05
locus45	SNP-1.36206976.	1	36208020	5.12e-05
locus45	SNP-1.36249025.	1	36250069	4.81e-05
locus45	SNP-1.36313738.	1	36314782	4.96e-05
locus45	SNP-1.36327967.	1	36329011	5e-05
locus45	SNP-1.36350726.	1	36351770	6.34e-06
locus47	SNP-1.38781461.	1	38782505	6.52e-06
locus47	SNP-1.38789363.	1	38790407	9.09e-06
locus47	SNP-1.38862950.	1	38863994	1.22e-05
locus47	SNP-1.38923065.	1	38924109	7.07e-07
locus47	SNP-1.39058197.	1	39059241	1.91e-09
locus47	SNP-1.39143403.	1	39144447	3.53e-05
locus47	SNP-1.39188133.	1	39189177	6.2e-10
locus50	SNP-1.41715390.	1	41716434	2.65e-05
locus50	SNP-1.41786188.	1	41787232	2.38e-05
locus50	SNP-1.41810486.	1	41811530	5.05e-05
locus50	SNP-1.41840769.	1	41841813	5.28e-05
locus50	SNP-1.41841145.	1	41842189	5.27e-05
locus50	SNP-1.41841244.	1	41842288	1.28e-05
locus50	SNP-1.42011617.	1	42012661	2.43e-05
locus50	SNP-1.42056337.	1	42057381	2.69e-06
locus50	SNP-1.42127950.	1	42128994	7.14e-06
locus53	SNP-2.974979.	2	974980	2.25e-05
locus53	SNP-2.978334.	2	978335	1.55e-06
locus53	SNP-2.981534.	2	981535	1.62e-06
locus53	SNP-2.993792.	2	993793	3.9e-07
locus53	SNP-2.994332.	2	994333	9.73e-07
locus53	SNP-2.996954.	2	996955	5.32e-06
locus53	SNP-2.997631.	2	997632	3.01e-09
locus53	SNP-2.999815.	2	999816	2.56e-05
locus53	SNP-2.1001745.	2	1001746	3.13e-05
locus53	SNP-2.1104129.	2	1104130	3.61e-06
locus53	SNP-2.1170248.	2	1170249	3.4e-05
locus53	SNP-2.1272950.	2	1272951	3.12e-05
locus53	SNP-2.1334013.	2	1334014	5.33e-05
locus53	SNP-2.1334028.	2	1334029	8.66e-07
locus53	SNP-2.1468359.	2	1468360	2.57e-05
locus54	SNP-2.2355089.	2	2355092	1.58e-05
locus54	SNP-2.2363187.	2	2363190	3.64e-07
locus54	SNP-2.2438174.	2	2438177	4.2e-05
locus54	SNP-2.2471265.	2	2471268	9.08e-06
locus54	SNP-2.2472463.	2	2472466	1.2e-05
locus54	SNP-2.2530433.	2	2530436	6.68e-06
locus55	SNP-2.3006626.	2	3006629	1.31e-05
locus55	SNP-2.3027801.	2	3027804	9.85e-06
locus55	SNP-2.3033432.	2	3033435	3.13e-05
locus55	SNP-2.3042593.	2	3042596	5.46e-05
locus55	SNP-2.3079981.	2	3079984	5.12e-05
locus55	SNP-2.3111337.	2	3111340	1.4e-05
locus55	SNP-2.3171228.	2	3171231	3.27e-05
locus58	SNP-2.4472365.	2	4472369	3.66e-05
locus58	SNP-2.4543243.	2	4543247	2.61e-06
locus58	SNP-2.4549549.	2	4549553	3.14e-05
locus58	SNP-2.4553924.	2	4553928	1.64e-05
locus58	SNP-2.4590993.	2	4590997	2.07e-07
locus58	SNP-2.4649020.	2	4649024	4.34e-06
locus60	SNP-2.6072064.	2	6072065	2.37e-05
locus60	SNP-2.6156660.	2	6156661	4.39e-05
locus60	SNP-2.6185167.	2	6185168	4.16e-06
locus60	SNP-2.6217583.	2	6217584	8.7e-06
locus60	SNP-2.6309940.	2	6309941	8.6e-07
locus60	SNP-2.6336315.	2	6336316	4.57e-05
locus60	SNP-2.6377651.	2	6377652	4.32e-05
locus60	SNP-2.6392408.	2	6392409	2.63e-05
locus60	SNP-2.6419318.	2	6419319	5e-08
locus60	SNP-2.6420281.	2	6420282	3.98e-05
locus60	SNP-2.6469770.	2	6469771	3.85e-05
locus60	SNP-2.6499470.	2	6499471	1.51e-05
locus60	SNP-2.6507523.	2	6507524	3.77e-06
locus60	SNP-2.6513853.	2	6513854	3.91e-05
locus60	SNP-2.6529113.	2	6529114	5.48e-05
locus60	SNP-2.6561286.	2	6561287	5.05e-05
locus61	SNP-2.6773350.	2	6773351	6.09e-09
locus61	SNP-2.6781165.	2	6781166	3.77e-05
locus61	SNP-2.6788814.	2	6788815	2.91e-05
locus61	SNP-2.6795896.	2	6795897	1.57e-05
locus63	SNP-2.8585455.	2	8585457	4.58e-05
locus63	SNP-2.8627737.	2	8627739	1.24e-05
locus63	SNP-2.8637677.	2	8637679	6.43e-07
locus63	SNP-2.8781477.	2	8781480	1.37e-06
locus64	SNP-2.9224418.	2	9224421	4.46e-05
locus64	SNP-2.9261062.	2	9261065	5.17e-05
locus64	SNP-2.9261383.	2	9261386	6.8e-06
locus65	SNP-2.11039784.	2	11039788	3.23e-05
locus65	SNP-2.11090493.	2	11090497	2.03e-06
locus65	SNP-2.11135183.	2	11135187	2.29e-05
locus65	SNP-2.11135923.	2	11135927	2.03e-05
locus65	SNP-2.11229702.	2	11229706	5.79e-06
locus66	SNP-2.11420357.	2	11420362	8.52e-09
locus66	SNP-2.11439558.	2	11439563	5.66e-08
locus66	SNP-2.11449657.	2	11449662	2.03e-11
locus66	SNP-2.11458251.	2	11458256	4.81e-05
locus66	SNP-2.11461664.	2	11461669	5.68e-05
locus66	SNP-2.11464946.	2	11464951	2.07e-05
locus66	SNP-2.11535812.	2	11535817	1.43e-05
locus66	SNP-2.11560233.	2	11560238	3.98e-09
locus66	SNP-2.11568086.	2	11568091	1.05e-05
locus66	SNP-2.11583845.	2	11583850	1.29e-05
locus66	SNP-2.11600367.	2	11600372	2.28e-05
locus66	SNP-2.11708431.	2	11708436	3.48e-05
locus66	SNP-2.11722004.	2	11722009	2.44e-06
locus66	SNP-2.11728202.	2	11728207	1.24e-05
locus66	SNP-2.11746969.	2	11746974	1.29e-08
locus66	SNP-2.11782429.	2	11782434	7.47e-06
locus66	SNP-2.11863656.	2	11863661	6.34e-06
locus66	SNP-2.11895860.	2	11895865	5.69e-09
locus67	SNP-2.12415187.	2	12415192	3.59e-06
locus67	SNP-2.12433840.	2	12433845	2.92e-05
locus68	SNP-2.13335229.	2	13335234	3.82e-06
locus68	SNP-2.13343082.	2	13343087	1.4e-06
locus68	SNP-2.13397935.	2	13397940	4.1e-05
locus68	SNP-2.13402114.	2	13402119	1.53e-09
locus68	SNP-2.13415791.	2	13415796	4.58e-05
locus68	SNP-2.13421552.	2	13421557	2.2e-05
locus68	SNP-2.13451136.	2	13451141	3.82e-05
locus68	SNP-2.13454768.	2	13454773	5.51e-05
locus68	SNP-2.13455192.	2	13455197	7.86e-06
locus68	SNP-2.13463539.	2	13463544	5.59e-06
locus68	SNP-2.13482302.	2	13482307	3.11e-05
locus68	SNP-2.13522752.	2	13522757	1.7e-05
locus68	SNP-2.13536574.	2	13536579	2.87e-05
locus68	SNP-2.13577464.	2	13577469	1.8e-05
locus68	SNP-2.13594024.	2	13594029	5.19e-05
locus68	SNP-2.13599043.	2	13599048	3.87e-05
locus69	SNP-2.14696094.	2	14701965	2.85e-05
locus69	SNP-2.14706083.	2	14711954	2.59e-05
locus69	SNP-2.14807673.	2	14813544	5.79e-06
locus69	SNP-2.14884951.	2	14890822	1.25e-05
locus70	SNP-2.15899629.	2	15905500	3.78e-05
locus70	SNP-2.15973022.	2	15978893	9.17e-07
locus70	SNP-2.15984674.	2	15990545	9.73e-07
locus70	SNP-2.15992369.	2	15998240	2.38e-05
locus70	SNP-2.16001336.	2	16007207	3.76e-05
locus70	SNP-2.16038345.	2	16044216	7.29e-06
locus70	SNP-2.16059672.	2	16065543	4.96e-05
locus70	SNP-2.16090776.	2	16096647	2.58e-06
locus71	SNP-2.16516342.	2	16522213	3.18e-05
locus71	SNP-2.16561374.	2	16567245	9e-08
locus71	SNP-2.16591551.	2	16597422	1.21e-05
locus71	SNP-2.16606702.	2	16612573	1.72e-05
locus71	SNP-2.16668069.	2	16673940	3.98e-06
locus71	SNP-2.16740185.	2	16746056	1.06e-06
locus71	SNP-2.16766414.	2	16772285	9.5e-08
locus71	SNP-2.16802362.	2	16808233	3.92e-05
locus72	SNP-2.18488543.	2	18494413	8.03e-06
locus72	SNP-2.18525722.	2	18531592	1.88e-05
locus72	SNP-2.18602673.	2	18608543	7.67e-09
locus73	SNP-2.18742378.	2	18748248	2.71e-05
locus73	SNP-2.18783119.	2	18788989	1.16e-05
locus73	SNP-2.18787769.	2	18793639	1.99e-05
locus73	SNP-2.18789206.	2	18795076	3.83e-05
locus73	SNP-2.18882744.	2	18888614	2.91e-06
locus73	SNP-2.18899803.	2	18905673	2.04e-05
locus73	SNP-2.18916905.	2	18922775	4.84e-05
locus73	SNP-2.18957163.	2	18963033	2.14e-05
locus73	SNP-2.18958262.	2	18964132	5.02e-05
locus74	SNP-2.21614027.	2	21619897	3.52e-05
locus74	SNP-2.21651602.	2	21657472	3.24e-06
locus74	SNP-2.21666015.	2	21671885	3.01e-08
locus74	SNP-2.21774084.	2	21779954	5.11e-05
locus74	SNP-2.21804006.	2	21809876	2.4e-05
locus75	SNP-2.22421924.	2	22427794	4.3e-05
locus75	SNP-2.22465639.	2	22471509	1.01e-06
locus75	SNP-2.22506554.	2	22512424	5.56e-05
locus75	SNP-2.22532773.	2	22538643	5.34e-07
locus75	SNP-2.22544965.	2	22550835	4.48e-05
locus75	SNP-2.22551147.	2	22557017	2.13e-05
locus75	SNP-2.22564134.	2	22570004	4.26e-05
locus75	SNP-2.22668685.	2	22674555	4.17e-05
locus76	SNP-2.23792101.	2	23797971	2.47e-06
locus76	SNP-2.23889792.	2	23895662	3.36e-05
locus76	SNP-2.23889884.	2	23895754	4.73e-05
locus76	SNP-2.23906565.	2	23912435	2.15e-05
locus76	SNP-2.23914562.	2	23920432	2.29e-06
locus76	SNP-2.23921151.	2	23927021	2.25e-06
locus76	SNP-2.24041006.	2	24046876	3.18e-06
locus77	SNP-2.24099324.	2	24105194	8.99e-06
locus77	SNP-2.24164732.	2	24170602	1.93e-05
locus77	SNP-2.24258464.	2	24264334	9.3e-07
locus77	SNP-2.24269616.	2	24275486	9.3e-07
locus77	SNP-2.24301689.	2	24307559	2.5e-05
locus77	SNP-2.24342752.	2	24348622	1.23e-05
locus77	SNP-2.24344664.	2	24350534	3.92e-06
locus77	SNP-2.24352600.	2	24358470	2.59e-05
locus77	SNP-2.24388993.	2	24394863	5.67e-05
locus77	SNP-2.24399646.	2	24405516	4.04e-05
locus77	SNP-2.24401026.	2	24406896	5.77e-06
locus77	SNP-2.24404444.	2	24410314	3.3e-06
locus77	SNP-2.24407856.	2	24413726	5.88e-08
locus77	SNP-2.24411051.	2	24416921	3.45e-05
locus77	SNP-2.24426427.	2	24432297	5.05e-05
locus77	SNP-2.24461543.	2	24467413	9.63e-08
locus78	SNP-2.24959979.	2	24965849	4.34e-06
locus78	SNP-2.25004837.	2	25010707	8.98e-06
locus78	SNP-2.25027263.	2	25033133	3.48e-05
locus78	SNP-2.25032846.	2	25038716	1.03e-05
locus78	SNP-2.25051724.	2	25057594	1.15e-05
locus78	SNP-2.25052782.	2	25058652	6.18e-07
locus78	SNP-2.25087276.	2	25093146	1.81e-05
locus80	SNP-2.26058967.	2	26064837	2.45e-05
locus80	SNP-2.26059729.	2	26065599	2.65e-06
locus80	SNP-2.26119543.	2	26125413	1.68e-08
locus80	SNP-2.26190642.	2	26196512	2.41e-10
locus80	SNP-2.26209110.	2	26214980	3.21e-05
locus80	SNP-2.26337294.	2	26343164	1.18e-05
locus83	SNP-2.27927246.	2	27933116	2.65e-05
locus83	SNP-2.28004608.	2	28010478	1.83e-06
locus83	SNP-2.28017912.	2	28023782	4.19e-05
locus83	SNP-2.28022247.	2	28028117	1.49e-05
locus83	SNP-2.28034941.	2	28040811	5.41e-06
locus83	SNP-2.28088597.	2	28094467	3.09e-05
locus83	SNP-2.28146358.	2	28152228	5.02e-05
locus85	SNP-2.32611173.	2	32617043	4.97e-05
locus85	SNP-2.32638475.	2	32644345	2.4e-06
locus85	SNP-2.32694030.	2	32699900	6.06e-06
locus85	SNP-2.32713316.	2	32719186	1.12e-05
locus86	SNP-2.33087993.	2	33093863	2.68e-05
locus86	SNP-2.33129172.	2	33135042	1.87e-05
locus86	SNP-2.33140429.	2	33146299	2.9e-05
locus86	SNP-2.33181781.	2	33187651	4.46e-05
locus86	SNP-2.33230564.	2	33236434	2.69e-06
locus86	SNP-2.33245463.	2	33251333	2.88e-06
locus86	SNP-2.33263865.	2	33269735	1.14e-06
locus86	SNP-2.33289081.	2	33294951	2.51e-07
locus86	SNP-2.33304380.	2	33310250	7.01e-06
locus86	SNP-2.33323010.	2	33328880	3.82e-05
locus87	SNP-2.34490313.	2	34496183	2.39e-06
locus89	SNP-3.1291576.	3	1292579	1.6e-05
locus89	SNP-3.1312249.	3	1313252	4.49e-05
locus89	SNP-3.1333206.	3	1334209	1.84e-05
locus89	SNP-3.1340749.	3	1341752	9.13e-06
locus89	SNP-3.1352605.	3	1353608	6.6e-06
locus89	SNP-3.1481563.	3	1482566	4.64e-05
locus92	SNP-3.3900944.	3	3901949	1.07e-05
locus92	SNP-3.3925854.	3	3926859	5.8e-06
locus92	SNP-3.3930381.	3	3931386	3.31e-06
locus93	SNP-3.4349241.	3	4350240	8.98e-07
locus93	SNP-3.4372218.	3	4373217	3.94e-05
locus93	SNP-3.4410874.	3	4411873	1.2e-05
locus93	SNP-3.4460456.	3	4461455	7.28e-06
locus93	SNP-3.4466933.	3	4467932	4.1e-05
locus95	SNP-3.6069059.	3	6070060	5.27e-05
locus95	SNP-3.6098551.	3	6099552	3.91e-05
locus95	SNP-3.6173559.	3	6174560	2.45e-05
locus95	SNP-3.6194382.	3	6195383	6.93e-06
locus96	SNP-3.6948172.	3	6949175	4.7e-05
locus96	SNP-3.7050804.	3	7051807	2.81e-05
locus96	SNP-3.7061072.	3	7062075	1.58e-06
locus96	SNP-3.7063244.	3	7064247	5.34e-05
locus96	SNP-3.7132493.	3	7133496	8.46e-06
locus96	SNP-3.7141026.	3	7142029	2.03e-05
locus96	SNP-3.7185974.	3	7186977	1.29e-05
locus99	SNP-3.9656677.	3	9657742	3.74e-05
locus99	SNP-3.9696389.	3	9697454	4.33e-06
locus99	SNP-3.9709594.	3	9710659	2.16e-05
locus101	SNP-3.10201140.	3	10202225	7e-07
locus101	SNP-3.10218037.	3	10219122	7.66e-06
locus101	SNP-3.10283434.	3	10284519	3.82e-05
locus102	SNP-3.10642940.	3	10644025	3.85e-11
locus102	SNP-3.10660092.	3	10661177	2.66e-05
locus102	SNP-3.10661648.	3	10662733	1.74e-05
locus102	SNP-3.10717313.	3	10718398	6.88e-07
locus102	SNP-3.10786705.	3	10787790	5.42e-08
locus102	SNP-3.10826434.	3	10827717	2.79e-05
locus102	SNP-3.10838850.	3	10840133	1.35e-05
locus104	SNP-3.12762595.	3	12763878	1.94e-05
locus104	SNP-3.12769346.	3	12770629	4.8e-07
locus104	SNP-3.12785136.	3	12786419	9.01e-06
locus104	SNP-3.12848012.	3	12849295	4.98e-05
locus104	SNP-3.12878725.	3	12880008	4.4e-05
locus104	SNP-3.12910624.	3	12911907	4.07e-06
locus105	SNP-3.13541858.	3	13543141	2.84e-06
locus107	SNP-3.14501243.	3	14502556	3e-05
locus107	SNP-3.14544872.	3	14546185	3.76e-06
locus107	SNP-3.14588373.	3	14589687	5.34e-05
locus107	SNP-3.14624081.	3	14625395	3.55e-05
locus107	SNP-3.14649118.	3	14650432	3.82e-06
locus107	SNP-3.14765753.	3	14767067	2.17e-05
locus109	SNP-3.16443521.	3	16444877	2.53e-05
locus109	SNP-3.16486962.	3	16488318	9.3e-06
locus109	SNP-3.16506161.	3	16507517	1.38e-05
locus109	SNP-3.16511479.	3	16512835	4.15e-05
locus110	SNP-3.17059039.	3	17060226	3.38e-05
locus110	SNP-3.17059623.	3	17060810	4.55e-05
locus110	SNP-3.17069233.	3	17070420	3.41e-05
locus110	SNP-3.17112296.	3	17113483	1.82e-06
locus110	SNP-3.17235887.	3	17237078	4.19e-05
locus110	SNP-3.17257571.	3	17258762	1.24e-05
locus113	SNP-3.19212511.	3	19213752	4.63e-05
locus113	SNP-3.19257240.	3	19258481	2.87e-08
locus113	SNP-3.19263189.	3	19264430	5.34e-05
locus113	SNP-3.19271218.	3	19272459	1.48e-05
locus113	SNP-3.19274311.	3	19275552	1.3e-05
locus113	SNP-3.19286734.	3	19287975	1.71e-06
locus113	SNP-3.19297169.	3	19298659	1.51e-05
locus113	SNP-3.19301445.	3	19302935	6.08e-06
locus113	SNP-3.19302051.	3	19303541	8.04e-06
locus113	SNP-3.19303391.	3	19304881	1.17e-05
locus113	SNP-3.19307053.	3	19308543	3.05e-05
locus113	SNP-3.19328282.	3	19329772	1.29e-05
locus113	SNP-3.19334113.	3	19335603	1.87e-05
locus113	SNP-3.19349110.	3	19350600	3.59e-06
locus113	SNP-3.19350033.	3	19351523	8.82e-06
locus113	SNP-3.19411464.	3	19412954	6.49e-07
locus113	SNP-3.19424870.	3	19426360	6.64e-06
locus113	SNP-3.19426525.	3	19428015	2.38e-05
locus113	SNP-3.19447722.	3	19449212	7.8e-06
locus113	SNP-3.19473951.	3	19475441	1.03e-05
locus113	SNP-3.19493852.	3	19495342	2.54e-05
locus113	SNP-3.19512806.	3	19514296	1.56e-05
locus113	SNP-3.19530850.	3	19532340	5.69e-06
locus113	SNP-3.19537057.	3	19538547	2.44e-05
locus113	SNP-3.19539789.	3	19541279	4.74e-05
locus113	SNP-3.19621488.	3	19622978	2.89e-05
locus113	SNP-3.19632699.	3	19634189	1.85e-05
locus113	SNP-3.19662152.	3	19663642	1.67e-05
locus113	SNP-3.19663911.	3	19665401	5.32e-05
locus113	SNP-3.19663967.	3	19665457	4.23e-05
locus113	SNP-3.19671450.	3	19672940	2.08e-05
locus113	SNP-3.19699601.	3	19701091	6.66e-07
locus113	SNP-3.19700093.	3	19701583	1.71e-09
locus113	SNP-3.19706184.	3	19707674	1.53e-05
locus113	SNP-3.19710753.	3	19712243	3.77e-05
locus113	SNP-3.19786100.	3	19787590	1.5e-05
locus113	SNP-3.19792134.	3	19793624	5.51e-05
locus113	SNP-3.19809456.	3	19810946	5.36e-06
locus113	SNP-3.19820974.	3	19822464	2.57e-07
locus113	SNP-3.19883815.	3	19885305	5.85e-06
locus113	SNP-3.19909079.	3	19910569	7.31e-06
locus113	SNP-3.19932113.	3	19933603	2.51e-05
locus113	SNP-3.19949119.	3	19950609	1.95e-05
locus113	SNP-3.19967376.	3	19968866	3.1e-05
locus113	SNP-3.19981757.	3	19983247	5.29e-05
locus113	SNP-3.19990649.	3	19992139	3.41e-05
locus113	SNP-3.20013794.	3	20015284	1.77e-05
locus113	SNP-3.20016170.	3	20017660	1.72e-05
locus113	SNP-3.20018730.	3	20020220	9.45e-07
locus113	SNP-3.20036402.	3	20037892	1.16e-05
locus113	SNP-3.20047413.	3	20048903	4.17e-05
locus113	SNP-3.20060764.	3	20062254	4.58e-09
locus113	SNP-3.20087577.	3	20089067	7.17e-06
locus113	SNP-3.20108058.	3	20109548	1.4e-09
locus113	SNP-3.20123587.	3	20125077	2.22e-08
locus113	SNP-3.20126169.	3	20127659	3.18e-05
locus113	SNP-3.20126204.	3	20127694	7.56e-06
locus113	SNP-3.20126225.	3	20127715	7.96e-07
locus113	SNP-3.20126849.	3	20128339	1.04e-06
locus113	SNP-3.20131230.	3	20132720	6.19e-06
locus113	SNP-3.20134408.	3	20135898	2.88e-05
locus113	SNP-3.20138742.	3	20140232	3.35e-05
locus113	SNP-3.20146236.	3	20147726	2.64e-07
locus113	SNP-3.20146301.	3	20147791	1.63e-06
locus113	SNP-3.20171091.	3	20172581	1.03e-08
locus113	SNP-3.20171393.	3	20172883	4.86e-06
locus113	SNP-3.20200010.	3	20201500	3.94e-06
locus113	SNP-3.20219915.	3	20221405	3.81e-05
locus113	SNP-3.20258353.	3	20259843	6.67e-06
locus113	SNP-3.20323575.	3	20325065	8.76e-09
locus113	SNP-3.20346188.	3	20347678	3.43e-05
locus113	SNP-3.20357534.	3	20359024	4.31e-05
locus113	SNP-3.20417579.	3	20419069	4.98e-05
locus113	SNP-3.20449457.	3	20450947	5.12e-05
locus113	SNP-3.20463141.	3	20464631	2.28e-05
locus113	SNP-3.20466706.	3	20468196	4.02e-05
locus113	SNP-3.20495935.	3	20497425	5.78e-05
locus113	SNP-3.20546608.	3	20548098	2.95e-08
locus113	SNP-3.20562655.	3	20564145	8.67e-06
locus113	SNP-3.20589709.	3	20591200	1.6e-07
locus113	SNP-3.20607174.	3	20608665	5e-05
locus113	SNP-3.20634963.	3	20636454	4.41e-06
locus114	SNP-3.22369985.	3	22371497	2.73e-05
locus114	SNP-3.22386679.	3	22388191	1.11e-05
locus114	SNP-3.22424341.	3	22425853	8.84e-08
locus114	SNP-3.22425549.	3	22427061	5.41e-05
locus114	SNP-3.22431162.	3	22432674	6.2e-07
locus114	SNP-3.22433449.	3	22434961	1.97e-08
locus114	SNP-3.22445900.	3	22447412	3.5e-09
locus115	SNP-3.24491485.	3	24493407	3.67e-06
locus116	SNP-3.24677978.	3	24679900	1.17e-05
locus116	SNP-3.24687800.	3	24689722	7.43e-06
locus116	SNP-3.24703503.	3	24705425	4.08e-06
locus116	SNP-3.24709183.	3	24711105	3.15e-07
locus116	SNP-3.24716242.	3	24718164	2.6e-07
locus116	SNP-3.24741223.	3	24743145	2.01e-05
locus116	SNP-3.24798812.	3	24800734	1.31e-05
locus116	SNP-3.24847241.	3	24849163	1.44e-08
locus117	SNP-3.25357731.	3	25359651	2.7e-05
locus117	SNP-3.25376797.	3	25378717	8.55e-07
locus117	SNP-3.25379961.	3	25381881	7.44e-06
locus118	SNP-3.25585029.	3	25587012	2.77e-05
locus118	SNP-3.25674163.	3	25676146	5.39e-05
locus118	SNP-3.25704284.	3	25706267	7.25e-06
locus119	SNP-3.26150467.	3	26152449	4.11e-05
locus119	SNP-3.26250326.	3	26252308	7.49e-06
locus119	SNP-3.26273709.	3	26275691	3.32e-05
locus119	SNP-3.26285276.	3	26292229	8.03e-07
locus119	SNP-3.26404638.	3	26411545	5.64e-05
locus119	SNP-3.26409725.	3	26416632	2.52e-05
locus119	SNP-3.26433354.	3	26440261	4.78e-05
locus120	SNP-3.26817962.	3	26824909	9.38e-06
locus120	SNP-3.26841744.	3	26848692	1.81e-05
locus120	SNP-3.26898332.	3	26905280	1.21e-06
locus120	SNP-3.26905854.	3	26912802	9.73e-06
locus120	SNP-3.26962773.	3	26969721	1.24e-06
locus120	SNP-3.26967338.	3	26974286	4.67e-06
locus120	SNP-3.26973723.	3	26980671	2.35e-05
locus120	SNP-3.27015667.	3	27022615	1.36e-06
locus120	SNP-3.27031120.	3	27038068	4.32e-05
locus120	SNP-3.27034813.	3	27041761	5.12e-05
locus122	SNP-3.28871252.	3	28878200	2.74e-05
locus122	SNP-3.28901829.	3	28908778	5.36e-05
locus122	SNP-3.28905876.	3	28912825	1.09e-05
locus122	SNP-3.29016931.	3	29023880	2.33e-06
locus122	SNP-3.29067298.	3	29074247	4.23e-06
locus122	SNP-3.29074059.	3	29081008	3.55e-05
locus122	SNP-3.29144114.	3	29151063	3.68e-05
locus123	SNP-3.31051719.	3	31058833	7.14e-06
locus123	SNP-3.31072344.	3	31079458	1.05e-05
locus123	SNP-3.31072862.	3	31079976	6.16e-08
locus123	SNP-3.31177051.	3	31184167	2.8e-08
locus123	SNP-3.31248688.	3	31255804	1.21e-05
locus124	SNP-3.31859318.	3	31866442	4.27e-05
locus124	SNP-3.31864299.	3	31871423	3.54e-05
locus124	SNP-3.31995028.	3	32002152	3.62e-06
locus125	SNP-3.32748789.	3	32755919	5.48e-05
locus125	SNP-3.32771710.	3	32778841	9.64e-06
locus125	SNP-3.32841663.	3	32848794	5.61e-05
locus125	SNP-3.32874629.	3	32881760	1.12e-07
locus125	SNP-3.33001498.	3	33008629	3.77e-05
locus127	SNP-3.34224720.	3	34231851	1.33e-05
locus127	SNP-3.34361529.	3	34368660	4.09e-06
locus128	SNP-3.34957364.	3	34964495	3.41e-06
locus128	SNP-3.35012214.	3	35019345	3.96e-05
locus128	SNP-3.35063379.	3	35070510	1.82e-07
locus128	SNP-3.35160592.	3	35167724	3.98e-05
locus128	SNP-3.35199556.	3	35206688	4.08e-05
locus129	SNP-3.35533753.	3	35540885	2.59e-05
locus129	SNP-3.35574676.	3	35581808	5.84e-06
locus129	SNP-3.35589865.	3	35596997	4.59e-05
locus130	SNP-4.292379.	4	293380	9.72e-06
locus130	SNP-4.308180.	4	309181	8.58e-07
locus130	SNP-4.313684.	4	314685	1.65e-05
locus130	SNP-4.445631.	4	446634	3.52e-05
locus130	SNP-4.503994.	4	504997	1.86e-05
locus130	SNP-4.507988.	4	508991	4.28e-06
locus130	SNP-4.589677.	4	590678	1.84e-05
locus130	SNP-4.649067.	4	650069	2.15e-05
locus130	SNP-4.651574.	4	652576	4.8e-05
locus130	SNP-4.654889.	4	655891	5.89e-07
locus130	SNP-4.655035.	4	656037	1.26e-05
locus130	SNP-4.658734.	4	659736	1.13e-05
locus130	SNP-4.665025.	4	666027	3.79e-07
locus130	SNP-4.671015.	4	672017	1.24e-05
locus130	SNP-4.675951.	4	676953	1.25e-05
locus130	SNP-4.702687.	4	703689	1.68e-08
locus130	SNP-4.723227.	4	724229	4.53e-06
locus130	SNP-4.726721.	4	727723	2.75e-07
locus130	SNP-4.739349.	4	740351	4.8e-06
locus130	SNP-4.746459.	4	747460	2.18e-10
locus130	SNP-4.748463.	4	749464	2.66e-06
locus130	SNP-4.753859.	4	754860	2.11e-07
locus130	SNP-4.755827.	4	756828	2.64e-07
locus130	SNP-4.758957.	4	759958	2.49e-06
locus130	SNP-4.783991.	4	784992	1.08e-05
locus130	SNP-4.839459.	4	840460	5.03e-07
locus130	SNP-4.840077.	4	841078	4.97e-06
locus130	SNP-4.866498.	4	867499	3.41e-06
locus130	SNP-4.883356.	4	884357	2.66e-07
locus130	SNP-4.893358.	4	894359	4.93e-06
locus130	SNP-4.915156.	4	916157	2.33e-05
locus130	SNP-4.919267.	4	920268	7.32e-06
locus130	SNP-4.922125.	4	923126	4.51e-05
locus130	SNP-4.922456.	4	923457	9.11e-06
locus130	SNP-4.927057.	4	928058	1.86e-05
locus130	SNP-4.950948.	4	955397	5e-05
locus130	SNP-4.963529.	4	967978	2.67e-06
locus131	SNP-4.1229943.	4	1234394	3.98e-05
locus131	SNP-4.1276609.	4	1281060	2.99e-06
locus131	SNP-4.1377177.	4	1381628	4.54e-06
locus132	SNP-4.1958226.	4	1962631	9.02e-07
locus132	SNP-4.2039065.	4	2043470	4.08e-05
locus132	SNP-4.2039130.	4	2043535	7.78e-06
locus132	SNP-4.2067270.	4	2071676	1.4e-06
locus132	SNP-4.2081247.	4	2085654	2.48e-06
locus133	SNP-4.2749588.	4	2753984	1.19e-06
locus133	SNP-4.2833116.	4	2837512	2.83e-05
locus133	SNP-4.2833668.	4	2838064	4.67e-06
locus133	SNP-4.2835390.	4	2839786	3.3e-05
locus133	SNP-4.2836338.	4	2840734	1.79e-05
locus133	SNP-4.2851231.	4	2855627	1.36e-05
locus133	SNP-4.2851521.	4	2855917	6.57e-06
locus133	SNP-4.2860107.	4	2864503	4.03e-05
locus133	SNP-4.2876246.	4	2880642	4.05e-05
locus133	SNP-4.2887118.	4	2891514	1.46e-05
locus133	SNP-4.2887932.	4	2892328	8.39e-07
locus133	SNP-4.2888753.	4	2893149	6.33e-07
locus133	SNP-4.2905980.	4	2910375	6.28e-06
locus133	SNP-4.2906229.	4	2910624	1.01e-05
locus133	SNP-4.2906535.	4	2910930	2.57e-05
locus133	SNP-4.2906647.	4	2911042	1.49e-05
locus133	SNP-4.2908497.	4	2912892	1.44e-05
locus133	SNP-4.2908680.	4	2913075	3.84e-06
locus133	SNP-4.2910380.	4	2914775	3.02e-05
locus133	SNP-4.2916839.	4	2921234	4.16e-06
locus133	SNP-4.2937511.	4	2941906	2.28e-06
locus133	SNP-4.2938292.	4	2942687	6.25e-06
locus133	SNP-4.2952983.	4	2957378	4.23e-05
locus133	SNP-4.2974791.	4	2979186	9.83e-06
locus133	SNP-4.2976684.	4	2981079	1.12e-07
locus133	SNP-4.3053880.	4	3058277	5.51e-05
locus133	SNP-4.3060719.	4	3065116	1.34e-05
locus133	SNP-4.3063029.	4	3067426	9.27e-08
locus133	SNP-4.3135652.	4	3140050	2.44e-05
locus133	SNP-4.3225778.	4	3230176	8.29e-07
locus133	SNP-4.3249712.	4	3254110	1.47e-05
locus133	SNP-4.3271883.	4	3276281	5.31e-05
locus133	SNP-4.3272889.	4	3277287	2.49e-05
locus133	SNP-4.3288851.	4	3293249	8.27e-07
locus133	SNP-4.3288943.	4	3293341	3.91e-05
locus133	SNP-4.3295540.	4	3299938	2.39e-07
locus133	SNP-4.3312348.	4	3316746	2.99e-07
locus134	SNP-4.3530856.	4	3535252	2.94e-05
locus134	SNP-4.3605449.	4	3609848	5.42e-05
locus134	SNP-4.3623744.	4	3628142	7.14e-07
locus134	SNP-4.3628727.	4	3633125	3.24e-05
locus134	SNP-4.3630430.	4	3634828	6.33e-06
locus134	SNP-4.3631603.	4	3636001	8.05e-06
locus134	SNP-4.3633665.	4	3638062	1.58e-05
locus134	SNP-4.3642622.	4	3647019	2.21e-05
locus134	SNP-4.3653151.	4	3657548	2.19e-06
locus134	SNP-4.3674382.	4	3678777	1.9e-07
locus134	SNP-4.3721946.	4	3726341	2.66e-05
locus134	SNP-4.3764514.	4	3768909	3.75e-05
locus134	SNP-4.3774426.	4	3778822	9.36e-06
locus166	SNP-4.4242396.	4	4246791	4.31e-06
locus166	SNP-4.4243941.	4	4248335	2.04e-05
locus166	SNP-4.4315114.	4	4319510	3.07e-05
locus166	SNP-4.4319937.	4	4324333	5.77e-05
locus166	SNP-4.4323741.	4	4328137	2.66e-05
locus166	SNP-4.4335910.	4	4340306	4.59e-05
locus166	SNP-4.4357865.	4	4362262	1.16e-05
locus166	SNP-4.4422379.	4	4426776	7.4e-06
locus166	SNP-4.4433095.	4	4437492	4.76e-05
locus166	SNP-4.4509063.	4	4513460	1.92e-05
locus166	SNP-4.4515752.	4	4520150	3.03e-05
locus166	SNP-4.4523639.	4	4528037	3.46e-05
locus135	SNP-4.4861295.	4	4865857	8.31e-06
locus135	SNP-4.4862429.	4	4866991	5.6e-05
locus135	SNP-4.4863336.	4	4867898	5.64e-06
locus135	SNP-4.4865493.	4	4870055	1.15e-05
locus135	SNP-4.4867010.	4	4871572	2.65e-08
locus135	SNP-4.4893208.	4	4897770	2.29e-05
locus135	SNP-4.4898679.	4	4903241	8.05e-06
locus135	SNP-4.4910017.	4	4914579	2.52e-06
locus135	SNP-4.4919713at.	4	4924275	1.76e-05
locus135	SNP-4.4920649.	4	4925211	3.36e-06
locus135	SNP-4.4925947.	4	4930509	2.52e-05
locus135	SNP-4.4927758.	4	4932320	1.59e-05
locus135	SNP-4.4937401.	4	4941963	4.05e-06
locus135	SNP-4.4953922.	4	4958484	3.76e-05
locus135	SNP-4.4985484.	4	4990046	5e-05
locus135	SNP-4.5004613.	4	5009175	5.49e-06
locus135	SNP-4.5005059.	4	5009621	1.48e-07
locus135	SNP-4.5050512.	4	5055074	1.68e-05
locus135	SNP-4.5059187tg.	4	5063749	1.11e-05
locus135	SNP-4.5066943.	4	5071505	4.63e-05
locus135	SNP-4.5070003.	4	5074563	4.96e-05
locus135	SNP-4.5070878.	4	5075438	4.62e-05
locus135	SNP-4.5099817.	4	5104377	3.94e-05
locus135	SNP-4.5121377.	4	5125936	5.21e-05
locus135	SNP-4.5137361.	4	5141920	3.51e-05
locus136	SNP-4.5517408.	4	5521968	5.89e-06
locus136	SNP-4.5536551.	4	5541111	1.06e-06
locus136	SNP-4.5588117.	4	5592677	2.07e-05
locus136	SNP-4.5588226.	4	5592786	1.1e-09
locus136	SNP-4.5602083.	4	5606643	2.32e-05
locus136	SNP-4.5629554.	4	5634114	1.47e-05
locus136	SNP-4.5650699.	4	5655260	1.07e-06
locus136	SNP-4.5670890.	4	5675452	3.12e-05
locus136	SNP-4.5678260.	4	5682822	4.09e-05
locus136	SNP-4.5696100.	4	5700662	1.23e-05
locus136	SNP-4.5731600.	4	5736162	2.75e-05
locus136	SNP-4.5734282.	4	5738844	6.47e-06
locus136	SNP-4.5735837.	4	5740399	8.49e-07
locus137	SNP-4.5976307.	4	5980868	4.42e-06
locus137	SNP-4.6052662.	4	6057224	3.73e-05
locus137	SNP-4.6054864.	4	6059426	1.47e-08
locus137	SNP-4.6054980.	4	6059542	4.5e-05
locus137	SNP-4.6094001.	4	6098563	2.11e-06
locus137	SNP-4.6101968.	4	6106530	2.33e-05
locus137	SNP-4.6136986.	4	6141547	7.37e-06
locus137	SNP-4.6157921.	4	6162482	1.41e-05
locus138	SNP-4.7089097.	4	7093828	3.34e-05
locus138	SNP-4.7139074.	4	7143805	2.02e-07
locus138	SNP-4.7223788.	4	7228519	3.27e-05
locus139	SNP-4.7541904.	4	7546635	5.65e-06
locus139	SNP-4.7589115.	4	7593848	5.3e-05
locus139	SNP-4.7664450.	4	7669184	2.02e-05
locus139	SNP-4.7666300.	4	7671034	1.44e-09
locus139	SNP-4.7684945.	4	7689679	1.92e-08
locus139	SNP-4.7699455.	4	7704189	1.15e-05
locus139	SNP-4.7724661.	4	7729395	3.84e-06
locus139	SNP-4.7756767.	4	7761500	4.65e-07
locus139	SNP-4.7758456.	4	7763189	2.54e-09
locus139	SNP-4.7804856.	4	7809589	1.29e-06
locus139	SNP-4.7804888.	4	7809621	5.42e-06
locus139	SNP-4.7805079.	4	7809812	2.61e-06
locus139	SNP-4.7805260.	4	7809993	5.16e-08
locus139	SNP-4.7805283.	4	7810016	1.92e-06
locus140	SNP-4.9387546.	4	9396848	1.3e-07
locus140	SNP-4.9417410.	4	9426712	2.06e-05
locus140	SNP-4.9451790.	4	9461093	4.62e-06
locus140	SNP-4.9485474.	4	9494777	5.63e-05
locus140	SNP-4.9494244ag.	4	9503547	1.31e-05
locus140	SNP-4.9504558.	4	9513861	1.82e-05
locus140	SNP-4.9539296.	4	9548599	9.04e-06
locus140	SNP-4.9593904.	4	9603207	1.84e-05
locus141	SNP-4.10168953.	4	10178257	3e-05
locus141	SNP-4.10195191.	4	10204495	7.33e-07
locus141	SNP-4.10199928.	4	10209232	1.1e-05
locus141	SNP-4.10202609.	4	10211913	3.29e-06
locus141	SNP-4.10204435.	4	10213739	1.96e-05
locus141	SNP-4.10225340.	4	10234644	1.52e-05
locus141	SNP-4.10243417.	4	10252722	1.76e-05
locus141	SNP-4.10253636.	4	10262941	4.4e-05
locus141	SNP-4.10283973.	4	10293276	6.46e-06
locus141	SNP-4.10325009.	4	10334311	1.44e-05
locus141	SNP-4.10402300.	4	10411602	1.48e-05
locus141	SNP-4.10411172.	4	10420474	2.81e-06
locus141	SNP-4.10444853.	4	10454155	6.26e-11
locus143	SNP-4.12438123.	4	12447409	1.45e-08
locus143	SNP-4.12445898.	4	12455184	5.27e-06
locus143	SNP-4.12465531.	4	12474817	3e-06
locus143	SNP-4.12497088.	4	12506378	6.51e-06
locus143	SNP-4.12501516.	4	12510807	4.56e-06
locus143	SNP-4.12580370.	4	12589661	6.61e-06
locus143	SNP-4.12644603.	4	12653894	2.73e-05
locus143	SNP-4.12645339.	4	12654630	3.94e-07
locus143	SNP-4.12703430.	4	12712720	6.02e-06
locus143	SNP-4.12717365.	4	12726655	2.49e-09
locus143	SNP-4.12748614.	4	12757905	3.18e-06
locus143	SNP-4.12809239.	4	12818530	3.47e-05
locus143	SNP-4.12900006.	4	12909299	1.49e-05
locus143	SNP-4.12907331.	4	12916624	1.09e-05
locus143	SNP-4.12923520.	4	12932811	1.09e-08
locus143	SNP-4.13002269.	4	13011560	9.37e-07
locus144	SNP-4.14155564.	4	14164850	4.99e-05
locus144	SNP-4.14158781.	4	14168066	5.47e-05
locus144	SNP-4.14193615.	4	14202900	2.23e-06
locus144	SNP-4.14216055.	4	14225343	9.98e-07
locus144	SNP-4.14238357.	4	14247645	2.45e-06
locus144	SNP-4.14247183.	4	14256471	1.35e-06
locus144	SNP-4.14249766.	4	14259054	8.84e-11
locus144	SNP-4.14365445.	4	14374733	2.67e-06
locus145	SNP-4.14868391.	4	14877678	2.87e-05
locus145	SNP-4.14869150.	4	14878437	3.04e-07
locus145	SNP-4.14869165.	4	14878452	4.97e-05
locus145	SNP-4.14869298.	4	14878585	2.51e-06
locus145	SNP-4.14874204.	4	14883491	2.73e-06
locus145	SNP-4.14876588.	4	14885875	4.37e-05
locus145	SNP-4.14894241.	4	14903528	1.9e-05
locus145	SNP-4.14938578.	4	14947865	8.03e-06
locus145	SNP-4.14957114.	4	14966401	1.37e-06
locus145	SNP-4.15006518.	4	15015805	4.28e-05
locus145	SNP-4.15019509.	4	15028796	2.76e-05
locus145	SNP-4.15020439.	4	15029726	7.78e-06
locus145	SNP-4.15022042.	4	15031328	1.91e-07
locus145	SNP-4.15023928.	4	15033214	1.56e-06
locus145	SNP-4.15023998.	4	15033284	5.54e-05
locus145	SNP-4.15025050.	4	15034336	1.87e-07
locus145	SNP-4.15029764.	4	15039050	1.32e-05
locus145	SNP-4.15043455.	4	15052741	2.32e-05
locus145	SNP-4.15048853.	4	15058139	1.05e-05
locus145	SNP-4.15067987.	4	15077273	3.91e-05
locus145	SNP-4.15070603gt.	4	15079889	9.86e-10
locus145	SNP-4.15075471.	4	15084757	2.49e-10
locus145	SNP-4.15075630.	4	15084916	1.21e-10
locus145	SNP-4.15105451.	4	15114737	1.15e-05
locus145	SNP-4.15176101.	4	15185388	1.61e-07
locus145	SNP-4.15187041.	4	15196327	3.17e-05
locus145	SNP-4.15221240.	4	15230525	4.37e-05
locus145	SNP-4.15271463.	4	15280748	3.5e-08
locus145	SNP-4.15291889.	4	15301174	3.23e-05
locus145	SNP-4.15334365.	4	15343650	3.11e-05
locus145	SNP-4.15335351.	4	15344636	4.48e-06
locus145	SNP-4.15339507.	4	15348792	9.09e-07
locus145	SNP-4.15349689.	4	15358974	1.4e-05
locus145	SNP-4.15354011.	4	15363296	1.11e-05
locus145	SNP-4.15354231.	4	15363516	2.58e-05
locus145	SNP-4.15357930.	4	15367215	1.3e-05
locus145	SNP-4.15359797.	4	15369082	1.03e-05
locus145	SNP-4.15365388.	4	15374673	1.99e-05
locus145	SNP-4.15367787.	4	15377072	4.95e-05
locus145	SNP-4.15368348.	4	15377633	4.93e-05
locus145	SNP-4.15383631.	4	15392916	3.26e-05
locus145	SNP-4.15403360.	4	15412644	2.54e-05
locus145	SNP-4.15406464.	4	15415748	9.23e-06
locus145	SNP-4.15411653.	4	15420969	1.34e-06
locus145	SNP-4.15419623.	4	15428939	7.7e-09
locus145	SNP-4.15452240.	4	15461556	1.68e-07
locus145	SNP-4.15465324.	4	15474642	5.78e-06
locus145	SNP-4.15477443.	4	15486757	1.19e-06
locus145	SNP-4.15491049.	4	15500363	2.38e-07
locus145	SNP-4.15500785.	4	15510099	1.08e-05
locus145	SNP-4.15502246.	4	15511560	9.88e-07
locus146	SNP-4.16032743.	4	16204711	5.33e-05
locus146	SNP-4.16039848.	4	16211816	1.82e-06
locus146	SNP-4.16050453.	4	16222421	2.24e-05
locus146	SNP-4.16122372.	4	16294340	2.94e-07
locus146	SNP-4.16125264.	4	16297232	1.91e-06
locus146	SNP-4.16209123.	4	16381086	5.57e-08
locus149	SNP-4.18608485.	4	18780441	5.26e-07
locus149	SNP-4.18686415.	4	18858372	3.86e-06
locus149	SNP-4.18703886.	4	18875843	4.66e-05
locus149	SNP-4.18712904.	4	18884862	3.84e-05
locus150	SNP-4.20549854.	4	20721812	9.64e-07
locus150	SNP-4.20665002.	4	20836960	1.2e-07
locus152	SNP-4.21771705.	4	21943655	2.24e-05
locus152	SNP-4.21932047.	4	22085473	3.72e-06
locus153	SNP-4.22585523.	4	22770641	5.57e-06
locus153	SNP-4.22595087.	4	22780205	2.84e-05
locus153	SNP-4.22644755.	4	22829873	8.87e-06
locus153	SNP-4.22648998.	4	22834116	1.9e-05
locus153	SNP-4.22649961.	4	22835079	8.41e-07
locus153	SNP-4.22695840.	4	22880956	5.96e-07
locus153	SNP-4.22700058.	4	22885174	1.55e-05
locus153	SNP-4.22740482.	4	22925591	1.4e-06
locus154	SNP-4.23219246.	4	23404392	4.59e-05
locus154	SNP-4.23221546.	4	23406692	3.85e-05
locus154	SNP-4.23225964.	4	23411110	4.45e-05
locus154	SNP-4.23274142.	4	23459288	5.57e-05
locus154	SNP-4.23274655.	4	23459801	4.93e-07
locus154	SNP-4.23309861.	4	23495006	5.44e-05
locus154	SNP-4.23331979.	4	23517123	1e-05
locus154	SNP-4.23337810.	4	23522954	1.13e-05
locus154	SNP-4.23380596.	4	23565740	5.03e-05
locus154	SNP-4.23396910.	4	23582054	9.11e-06
locus155	SNP-4.23920531.	4	24105671	3.62e-05
locus155	SNP-4.24038112.	4	24223252	6.49e-06
locus158	SNP-4.25477633.	4	25662773	1.16e-05
locus158	SNP-4.25484937.	4	25670076	2.64e-07
locus158	SNP-4.25484957.	4	25670096	9.8e-07
locus158	SNP-4.25490046.	4	25675185	4.98e-06
locus158	SNP-4.25490092.	4	25675231	1.41e-07
locus158	SNP-4.25509923.	4	25695062	4.8e-06
locus158	SNP-4.25509983.	4	25695122	3.54e-05
locus158	SNP-4.25517073.	4	25702212	4.69e-06
locus158	SNP-4.25524783.	4	25709922	2.92e-05
locus158	SNP-4.25525615.	4	25710754	4.12e-05
locus158	SNP-4.25535100.	4	25720239	5.6e-05
locus158	SNP-4.25539290.	4	25724429	7.6e-06
locus158	SNP-4.25539516.	4	25724655	2.92e-05
locus158	SNP-4.25553309.	4	25738448	1.7e-06
locus158	SNP-4.25558651.	4	25743790	3.37e-05
locus158	SNP-4.25560415.	4	25745554	4.27e-07
locus158	SNP-4.25564507.	4	25749646	6.02e-06
locus158	SNP-4.25571539.	4	25756678	9.6e-06
locus158	SNP-4.25572035.	4	25757174	2.27e-07
locus158	SNP-4.25572610.	4	25757749	3.87e-05
locus158	SNP-4.25581945.	4	25767084	1.72e-06
locus158	SNP-4.25592251.	4	25777389	5.56e-06
locus158	SNP-4.25599175.	4	25784313	2.58e-05
locus158	SNP-4.25619052.	4	25804188	1.85e-07
locus158	SNP-4.25623310.	4	25808446	4.7e-05
locus158	SNP-4.25624916.	4	25810052	8e-08
locus158	SNP-4.25634123.	4	25819259	9.3e-08
locus158	SNP-4.25634656.	4	25819792	3.75e-07
locus158	SNP-4.25635374.	4	25820510	4.71e-06
locus158	SNP-4.25637574.	4	25822710	1.12e-05
locus158	SNP-4.25638788.	4	25823924	1.35e-06
locus158	SNP-4.25641491.	4	25826627	2.57e-05
locus158	SNP-4.25649332.	4	25834468	3.67e-06
locus158	SNP-4.25651001.	4	25836136	3.22e-05
locus158	SNP-4.25659473.	4	25844608	2.88e-05
locus158	SNP-4.25675925.	4	25861058	4.74e-05
locus158	SNP-4.25686636.	4	25871766	5.37e-05
locus158	SNP-4.25687819.	4	25872948	1.64e-07
locus158	SNP-4.25688379.	4	25873508	1.96e-07
locus158	SNP-4.25707453.	4	25892581	2.21e-05
locus158	SNP-4.25710867.	4	25895993	1.33e-09
locus158	SNP-4.25728383.	4	25913509	2.83e-05
locus158	SNP-4.25730244.	4	25915370	5.33e-05
locus158	SNP-4.25732865.	4	25917991	3.82e-05
locus158	SNP-4.25744692.	4	25929818	3.46e-06
locus158	SNP-4.25747430.	4	25932556	3.01e-06
locus158	SNP-4.25750436.	4	25935562	1.56e-05
locus158	SNP-4.25754905.	4	25940031	3.03e-05
locus158	SNP-4.25762028.	4	25947154	9.37e-08
locus160	SNP-4.26071949.	4	26257077	3.25e-05
locus160	SNP-4.26094329.	4	26279457	7.09e-06
locus160	SNP-4.26175030.	4	26360158	9.07e-06
locus161	SNP-4.27648230.	4	27833371	5.85e-06
locus161	SNP-4.27710530.	4	27895669	5.25e-05
locus164	SNP-4.30218453.	4	30403577	4.62e-08
locus165	SNP-4.31421430.	4	31606536	4.9e-07
locus167	SNP-4.34013547.	4	34198652	2.14e-06
locus167	SNP-4.34053967.	4	34239072	1.42e-06
locus168	SNP-4.35059188.	4	35244308	1.36e-05
locus168	SNP-4.35073766.	4	35258886	1.58e-05
locus168	SNP-4.35079141.	4	35264261	1.58e-06
locus168	SNP-4.35214728.	4	35399849	2.15e-06
locus169	SNP-5.1321693.	5	1321710	5.75e-05
locus169	SNP-5.1351880.	5	1351897	2.54e-05
locus169	SNP-5.1459428.	5	1459445	3.59e-05
locus169	SNP-5.1463017.	5	1463034	8.92e-08
locus169	SNP-5.1491170.	5	1491187	9.5e-06
locus169	SNP-5.1558617.	5	1558634	6.85e-07
locus172	SNP-5.4260930.	5	4260954	3.17e-05
locus172	SNP-5.4330498.	5	4330522	9.47e-08
locus172	SNP-5.4349751.	5	4349775	4.92e-05
locus172	SNP-5.4350270.	5	4350294	5.93e-06
locus172	SNP-5.4368583.	5	4368607	4.03e-06
locus172	SNP-5.4378892.	5	4378916	2.08e-05
locus172	SNP-5.4391870.	5	4391894	4.57e-07
locus172	SNP-5.4404915.	5	4404939	1.59e-06
locus172	SNP-5.4429215.	5	4429239	1.76e-05
locus172	SNP-5.4435575.	5	4435599	2.72e-05
locus172	SNP-5.4439788.	5	4439812	4.99e-05
locus172	SNP-5.4444156.	5	4444180	4.57e-05
locus172	SNP-5.4444854.	5	4444878	5.45e-05
locus172	SNP-5.4456816.	5	4456840	4.72e-05
locus172	SNP-5.4460091.	5	4460115	4.71e-05
locus172	SNP-5.4460589.	5	4460613	1.07e-06
locus172	SNP-5.4464794.	5	4464818	2.96e-06
locus172	SNP-5.4471822.	5	4471846	1.1e-05
locus172	SNP-5.4481228.	5	4481252	4.32e-05
locus172	SNP-5.4500085.	5	4500109	4.12e-05
locus173	SNP-5.4906462.	5	4906485	5.17e-05
locus173	SNP-5.4937195.	5	4937218	1.19e-05
locus173	SNP-5.4999510.	5	4999533	4.7e-05
locus173	SNP-5.5036835.	5	5036858	1.13e-06
locus173	SNP-5.5110633.	5	5110656	5.89e-07
locus173	SNP-5.5111269.	5	5111292	5.38e-05
locus173	SNP-5.5111278.	5	5111301	1.02e-05
locus173	SNP-5.5165469ac.	5	5165492	1.88e-05
locus173	SNP-5.5179169.	5	5179192	3.36e-05
locus174	SNP-5.6879588.	5	6879647	7.7e-06
locus174	SNP-5.6898636.	5	6898695	3.89e-05
locus174	SNP-5.7025340.	5	7025399	5.06e-07
locus174	SNP-5.7027687.	5	7027746	2.18e-06
locus174	SNP-5.7057642.	5	7057701	4.04e-05
locus174	SNP-5.7121904.	5	7121963	2.08e-05
locus175	SNP-5.7886390.	5	7886450	5.65e-05
locus175	SNP-5.7891514.	5	7891574	4.07e-05
locus175	SNP-5.7897187.	5	7897247	2.58e-05
locus175	SNP-5.7908895.	5	7908955	1.48e-05
locus175	SNP-5.8025166.	5	8025226	7.88e-07
locus175	SNP-5.8060437.	5	8060498	5.27e-05
locus175	SNP-5.8127031.	5	8127092	4.34e-05
locus175	SNP-5.8134765.	5	8134826	2.79e-05
locus176	SNP-5.8729965.	5	8730038	1.5e-05
locus176	SNP-5.8735564.	5	8735637	4.91e-05
locus176	SNP-5.8766435.	5	8766508	3.34e-05
locus176	SNP-5.8840516.	5	8840589	2.18e-05
locus176	SNP-5.8845022.	5	8845095	2.08e-05
locus176	SNP-5.8847946.	5	8848019	3.69e-06
locus176	SNP-5.8865268.	5	8865341	3.95e-05
locus176	SNP-5.8869412.	5	8869485	1.22e-05
locus177	SNP-5.9179893.	5	9179966	3.95e-05
locus177	SNP-5.9307411.	5	9307483	5.25e-07
locus177	SNP-5.9327573.	5	9327645	2.7e-05
locus177	SNP-5.9333198.	5	9333270	2.12e-05
locus177	SNP-5.9339793.	5	9339865	8.49e-06
locus177	SNP-5.9367765.	5	9367837	1.72e-05
locus177	SNP-5.9373681.	5	9373753	5.7e-07
locus177	SNP-5.9386772.	5	9386844	2.31e-05
locus177	SNP-5.9390456.	5	9390528	7e-07
locus177	SNP-5.9437079.	5	9437151	6.33e-06
locus178	SNP-5.9808470.	5	9808542	6.48e-06
locus178	SNP-5.9823492.	5	9823564	5.28e-05
locus178	SNP-5.9869536.	5	9869608	1.5e-07
locus178	SNP-5.9971914.	5	9971986	4.05e-05
locus178	SNP-5.9972877.	5	9972949	3.02e-06
locus178	SNP-5.9982993.	5	9983065	1.44e-10
locus178	SNP-5.9990036.	5	9990108	1.78e-05
locus178	SNP-5.10077762.	5	10077834	1.34e-05
locus178	SNP-5.10078521.	5	10078593	1.08e-05
locus178	SNP-5.10085236.	5	10085308	3.35e-05
locus178	SNP-5.10115775.	5	10115847	1.24e-05
locus178	SNP-5.10131358.	5	10131430	1.81e-06
locus178	SNP-5.10198336.	5	10198408	2.06e-05
locus178	SNP-5.10217726.	5	10217798	1.23e-06
locus178	SNP-5.10240515.	5	10240587	8.44e-06
locus178	SNP-5.10248416.	5	10248488	5.19e-06
locus178	SNP-5.10254453.	5	10254525	6.1e-06
locus179	SNP-5.10918270.	5	10918342	3.93e-05
locus179	SNP-5.11007073.	5	11007145	9.52e-06
locus180	SNP-5.11235797.	5	11235869	1.12e-05
locus180	SNP-5.11306377.	5	11306449	4.17e-05
locus180	SNP-5.11312756.	5	11312828	9.45e-07
locus181	SNP-5.11761673.	5	11761744	1.59e-06
locus182	SNP-5.12233152.	5	12233223	4.61e-05
locus182	SNP-5.12265305.	5	12265376	3.11e-06
locus182	SNP-5.12279508.	5	12279579	5.09e-05
locus182	SNP-5.12312506.	5	12312577	3.48e-05
locus182	SNP-5.12312537.	5	12312608	2.07e-06
locus182	SNP-5.12364876.	5	12364947	8.5e-06
locus183	SNP-5.13396389.	5	13453843	2.22e-05
locus183	SNP-5.13500027.	5	13557481	2.56e-05
locus183	SNP-5.13506963.	5	13564417	8.22e-08
locus183	SNP-5.13506983.	5	13564437	2.47e-06
locus183	SNP-5.13638149.	5	13695604	3.94e-06
locus184	SNP-5.14822299.	5	14879757	3.61e-05
locus184	SNP-5.14884361.	5	14941819	4.51e-05
locus184	SNP-5.14951205.	5	15008663	2.83e-05
locus184	SNP-5.14969396.	5	15026855	6.07e-09
locus184	SNP-5.15054568.	5	15112027	4.87e-05
locus184	SNP-5.15069643.	5	15127102	1.48e-05
locus184	SNP-5.15082051.	5	15139510	1.42e-06
locus184	SNP-5.15086733.	5	15144192	1.65e-05
locus185	SNP-5.15526982.	5	15584442	2.41e-06
locus185	SNP-5.15536941.	5	15594401	4.83e-05
locus185	SNP-5.15586354.	5	15643814	1.86e-05
locus185	SNP-5.15591925.	5	15649385	5.36e-07
locus185	SNP-5.15595142.	5	15652602	2.37e-05
locus185	SNP-5.15648221.	5	15705681	2.38e-05
locus185	SNP-5.15666213.	5	15723673	4.34e-05
locus185	SNP-5.15689012.	5	15746472	1.49e-05
locus185	SNP-5.15689073.	5	15746533	1.17e-05
locus185	SNP-5.15707430.	5	15764890	3.48e-05
locus186	SNP-5.16321446.	5	16378965	9.94e-07
locus186	SNP-5.16330475.	5	16387994	2.99e-06
locus186	SNP-5.16375416.	5	16432935	3.16e-05
locus186	SNP-5.16385113.	5	16442632	2.7e-07
locus186	SNP-5.16385377.	5	16442896	2.31e-06
locus187	SNP-5.17120118.	5	17180478	1.34e-06
locus187	SNP-5.17197527.	5	17257885	9.67e-06
locus187	SNP-5.17241995.	5	17302353	1.63e-06
locus188	SNP-5.18138928.	5	18199443	4.79e-06
locus188	SNP-5.18143573.	5	18204088	2.24e-09
locus188	SNP-5.18168134.	5	18228649	1.52e-05
locus188	SNP-5.18247004.	5	18307519	2.43e-05
locus188	SNP-5.18279858.	5	18340373	1.17e-05
locus189	SNP-5.19571670.	5	19634187	1.02e-08
locus189	SNP-5.19690728.	5	19753245	1.08e-06
locus189	SNP-5.19724743.	5	19787260	3.76e-06
locus193	SNP-5.22785088.	5	22847647	1.61e-06
locus193	SNP-5.22800849.	5	22863408	2.2e-05
locus194	SNP-5.24459779.	5	24522359	2.81e-08
locus194	SNP-5.24536682.	5	24599263	3.11e-08
locus194	SNP-5.24560363.	5	24622944	2.71e-06
locus194	SNP-5.24580347.	5	24642928	3.33e-07
locus194	SNP-5.24614253.	5	24676834	3.93e-06
locus194	SNP-5.24659989.	5	24722570	1.48e-05
locus194	SNP-5.24664495.	5	24727075	3.8e-07
locus194	SNP-5.24672587.	5	24735167	5.32e-05
locus194	SNP-5.24715108.	5	24777694	4.96e-05
locus194	SNP-5.24721682.	5	24784268	1.75e-08
locus194	SNP-5.24735517.	5	24798103	8.6e-06
locus194	SNP-5.24743194.	5	24805780	4.64e-05
locus194	SNP-5.24754288.	5	24816874	3.52e-05
locus194	SNP-5.24779911.	5	24842497	3.34e-05
locus194	SNP-5.24791788.	5	24854374	2.63e-11
locus194	SNP-5.24797062.	5	24859648	5.33e-06
locus194	SNP-5.24846869.	5	24909455	4.88e-06
locus194	SNP-5.24852552.	5	24915138	5.44e-08
locus194	SNP-5.24892457.	5	24955043	2.6e-05
locus194	SNP-5.24909533.	5	24972119	3.78e-05
locus194	SNP-5.24955940.	5	25018526	1.97e-09
locus194	SNP-5.24971465.	5	25034051	7.17e-13
locus194	SNP-5.24993790.	5	25056376	2.41e-05
locus194	SNP-5.25010783.	5	25073369	8.18e-06
locus194	SNP-5.25017731.	5	25080317	1.07e-05
locus194	SNP-5.25045725.	5	25108311	6.65e-07
locus194	SNP-5.25056978.	5	25119564	2.26e-05
locus194	SNP-5.25082249.	5	25144829	7.83e-06
locus194	SNP-5.25083026.	5	25145606	2.67e-07
locus194	SNP-5.25112162.	5	25174742	5.14e-05
locus194	SNP-5.25113732.	5	25176312	1.53e-08
locus194	SNP-5.25129857.	5	25192437	1.61e-05
locus194	SNP-5.25132594.	5	25195174	1.08e-06
locus194	SNP-5.25143467.	5	25206047	8.03e-06
locus194	SNP-5.25162833.	5	25225413	3.79e-05
locus194	SNP-5.25171376.	5	25233956	2.8e-05
locus194	SNP-5.25171829.	5	25234409	2.43e-05
locus194	SNP-5.25172296.	5	25234876	1.31e-05
locus195	SNP-5.25463840.	5	25526420	5.11e-05
locus195	SNP-5.25465663.	5	25528243	4.83e-06
locus195	SNP-5.25485553.	5	25548133	2.96e-06
locus195	SNP-5.25485821.	5	25548401	4.94e-07
locus195	SNP-5.25489078.	5	25551658	1.42e-05
locus195	SNP-5.25592081.	5	25654661	4.59e-06
locus195	SNP-5.25625023.	5	25687603	5.06e-06
locus195	SNP-5.25643066.	5	25705646	5.11e-05
locus195	SNP-5.25660487.	5	25723067	5.26e-05
locus195	SNP-5.25662012.	5	25724592	1.02e-05
locus195	SNP-5.25707683.	5	25770263	8.39e-08
locus196	SNP-5.25906259.	5	25968840	6.8e-09
locus196	SNP-5.25934651.	5	25997232	1.14e-06
locus196	SNP-5.25986743.	5	26049324	4.3e-05
locus196	SNP-5.26044400.	5	26106981	1.4e-05
locus196	SNP-5.26047870.	5	26110451	3.58e-05
locus196	SNP-5.26053028.	5	26115609	1.82e-05
locus196	SNP-5.26090139.	5	26152720	2.17e-05
locus196	SNP-5.26094701.	5	26157282	2.15e-05
locus196	SNP-5.26136477.	5	26199114	7.27e-06
locus196	SNP-5.26136701.	5	26199338	5.05e-05
locus196	SNP-5.26138940.	5	26201577	2.25e-07
locus196	SNP-5.26142817.	5	26205454	4.76e-09
locus196	SNP-5.26159902.	5	26222539	3.82e-05
locus196	SNP-5.26183661.	5	26246298	6.07e-06
locus196	SNP-5.26208566.	5	26271203	1.27e-09
locus196	SNP-5.26209328.	5	26271965	2.32e-06
locus196	SNP-5.26280151.	5	26342789	1.54e-09
locus196	SNP-5.26292590.	5	26355228	2.14e-10
locus196	SNP-5.26351045.	5	26413683	5.08e-07
locus196	SNP-5.26352517.	5	26415155	1.31e-06
locus196	SNP-5.26412847.	5	26475484	3.34e-05
locus196	SNP-5.26450880.	5	26513517	2.02e-09
locus197	SNP-5.27653723.	5	27716367	1.68e-05
locus197	SNP-5.27709901.	5	27772545	5.71e-07
locus197	SNP-5.27742539.	5	27805183	1.11e-05
locus197	SNP-5.27764555.	5	27827199	2.44e-06
locus200	SNP-6.3158262.	6	3159262	3.53e-05
locus200	SNP-6.3185771.	6	3186771	2.59e-07
locus201	SNP-6.3639802.	6	3640802	9.4e-06
locus201	SNP-6.3648702.	6	3649702	5.66e-06
locus201	SNP-6.3656332.	6	3657332	5.37e-06
locus201	SNP-6.3780684.	6	3781684	6e-08
locus201	SNP-6.3783215.	6	3784215	9.33e-07
locus202	SNP-6.4384798.	6	4385798	1.91e-05
locus202	SNP-6.4391905.	6	4392905	2.02e-06
locus202	SNP-6.4494410.	6	4495410	4.83e-08
locus203	SNP-6.5310728.	6	5311728	4.44e-06
locus203	SNP-6.5451791.	6	5452791	1.21e-06
locus203	SNP-6.5556313.	6	5557313	3.52e-05
locus204	SNP-6.5847412.	6	5848412	3.84e-05
locus204	SNP-6.5887355.	6	5888355	6.19e-06
locus204	SNP-6.5974633.	6	5975633	2.41e-05
locus204	SNP-6.6029988.	6	6030988	1.45e-05
locus205	SNP-6.6514595.	6	6515595	1.76e-06
locus205	SNP-6.6584377.	6	6585377	1.58e-06
locus205	SNP-6.6593149.	6	6594149	4.58e-06
locus207	SNP-6.8464367.	6	8465367	5.07e-05
locus207	SNP-6.8469147.	6	8470147	3.35e-07
locus207	SNP-6.8513028.	6	8514028	9.14e-06
locus207	SNP-6.8515186.	6	8516186	5.26e-06
locus207	SNP-6.8515330.	6	8516330	8.91e-06
locus207	SNP-6.8518373.	6	8519373	4.33e-10
locus207	SNP-6.8529282.	6	8530282	2.41e-05
locus207	SNP-6.8556061.	6	8557061	5.71e-06
locus207	SNP-6.8561308.	6	8562308	2.75e-05
locus207	SNP-6.8570142.	6	8571142	4.69e-07
locus207	SNP-6.8570197.	6	8571197	7.48e-09
locus207	SNP-6.8598629.	6	8599629	1.39e-05
locus207	SNP-6.8626862.	6	8627862	3.55e-05
locus207	SNP-6.8645372.	6	8646372	4.78e-05
locus207	SNP-6.8646951.	6	8647951	4.83e-05
locus208	SNP-6.9287932.	6	9288932	3.5e-06
locus208	SNP-6.9289075.	6	9290075	1.62e-06
locus208	SNP-6.9308982.	6	9309982	1.87e-05
locus208	SNP-6.9329835.	6	9330835	3.5e-06
locus208	SNP-6.9336208.	6	9337208	1.64e-05
locus208	SNP-6.9350535.	6	9351535	3.05e-05
locus208	SNP-6.9421045tc.	6	9422045	2.65e-06
locus208	SNP-6.9427931.	6	9428931	7.31e-07
locus208	SNP-6.9428902.	6	9429902	1.34e-07
locus208	SNP-6.9451392.	6	9452392	1.26e-05
locus209	SNP-6.9677368.	6	9678368	9.43e-06
locus209	SNP-6.9689934.	6	9690934	1.65e-05
locus209	SNP-6.9714278.	6	9715278	1.16e-05
locus210	SNP-6.10716633.	6	10717633	2.79e-05
locus210	SNP-6.10795681.	6	10796681	8.92e-07
locus210	SNP-6.10850027.	6	10851027	3.55e-05
locus210	SNP-6.10854792.	6	10855792	4.38e-05
locus210	SNP-6.10881998.	6	10882998	6.77e-06
locus210	SNP-6.10887368.	6	10888368	1.79e-05
locus210	SNP-6.10903595.	6	10904595	2.28e-05
locus210	SNP-6.10925103.	6	10926103	2.77e-05
locus211	SNP-6.11200158.	6	11201158	2.21e-05
locus211	SNP-6.11308616.	6	11309616	1.33e-05
locus211	SNP-6.11322045.	6	11323045	3.58e-05
locus211	SNP-6.11331525.	6	11332525	1.62e-05
locus211	SNP-6.11344041.	6	11345041	2.15e-06
locus211	SNP-6.11344731.	6	11345731	3.74e-06
locus211	SNP-6.11382212.	6	11383212	5.19e-05
locus211	SNP-6.11476349.	6	11477349	3.18e-05
locus212	SNP-6.11884930.	6	11885930	1.29e-05
locus212	SNP-6.11892569.	6	11893569	2.08e-06
locus212	SNP-6.11938378.	6	11939378	3.34e-05
locus212	SNP-6.11963905.	6	11964905	1.3e-05
locus212	SNP-6.12034201.	6	12035201	1.98e-05
locus212	SNP-6.12037643.	6	12038643	1.79e-06
locus213	SNP-6.12687239.	6	12688239	1.48e-05
locus213	SNP-6.12764703.	6	12765703	2.31e-07
locus213	SNP-6.12816409.	6	12817409	2.03e-05
locus213	SNP-6.12880143.	6	12881143	5.15e-05
locus214	SNP-6.14581499.	6	14582499	6.34e-10
locus214	SNP-6.14581605.	6	14582605	1.83e-05
locus214	SNP-6.14583117.	6	14584117	2.95e-05
locus214	SNP-6.14621137.	6	14622137	1.1e-08
locus214	SNP-6.14710824.	6	14711824	3.75e-05
locus214	SNP-6.14726829.	6	14727829	2.66e-05
locus214	SNP-6.14751498.	6	14752498	2.89e-05
locus214	SNP-6.14756778.	6	14757778	1.23e-05
locus214	SNP-6.14767929.	6	14768929	4.95e-05
locus214	SNP-6.14839550.	6	14840550	1.64e-05
locus214	SNP-6.14847737.	6	14848737	4.65e-05
locus214	SNP-6.14850179.	6	14851179	3.98e-05
locus214	SNP-6.14851614.	6	14852614	4.06e-05
locus214	SNP-6.14878823.	6	14879823	1.47e-05
locus214	SNP-6.14931664.	6	14932664	1.43e-06
locus214	SNP-6.14957447.	6	14958447	2.54e-06
locus214	SNP-6.14975733.	6	14976733	4.72e-09
locus214	SNP-6.15000877.	6	15001877	7.42e-09
locus214	SNP-6.15026476.	6	15027476	4.44e-05
locus214	SNP-6.15029131.	6	15030131	1.67e-07
locus214	SNP-6.15041522.	6	15042522	1.88e-09
locus214	SNP-6.15049486.	6	15050486	6.37e-06
locus214	SNP-6.15093576.	6	15094576	1.7e-05
locus214	SNP-6.15108841.	6	15109841	4.61e-05
locus214	SNP-6.15109612.	6	15110612	3.4e-06
locus214	SNP-6.15145454.	6	15146454	3.9e-11
locus214	SNP-6.15153886.	6	15154886	3.06e-06
locus214	SNP-6.15153948.	6	15154948	2.08e-07
locus214	SNP-6.15163735.	6	15164735	2.42e-06
locus214	SNP-6.15197518.	6	15198518	1.54e-05
locus214	SNP-6.15234102.	6	15235102	3.53e-05
locus214	SNP-6.15244605.	6	15245605	1.68e-06
locus214	SNP-6.15256081.	6	15257081	3.29e-05
locus214	SNP-6.15256303gc.	6	15257303	9.82e-06
locus214	SNP-6.15258805.	6	15259805	2.6e-05
locus214	SNP-6.15265322.	6	15266322	6.56e-06
locus214	SNP-6.15269378.	6	15270378	1.47e-10
locus214	SNP-6.15272801.	6	15273801	6.03e-08
locus214	SNP-6.15280754.	6	15281754	1.27e-06
locus214	SNP-6.15288642.	6	15289642	1.55e-09
locus214	SNP-6.15288939.	6	15289939	4.85e-06
locus214	SNP-6.15289817.	6	15290817	1.6e-05
locus214	SNP-6.15293523.	6	15294523	2.46e-06
locus214	SNP-6.15326420.	6	15327420	2.69e-05
locus214	SNP-6.15376504.	6	15377504	1.85e-08
locus214	SNP-6.15399841.	6	15400841	1.03e-06
locus214	SNP-6.15409243.	6	15410243	2.95e-05
locus214	SNP-6.15449640.	6	15450639	4.55e-09
locus214	SNP-6.15505732.	6	15506731	8.49e-06
locus214	SNP-6.15517438.	6	15518437	1.42e-05
locus214	SNP-6.15554299.	6	15555298	2.17e-05
locus214	SNP-6.15584582.	6	15585581	2.65e-05
locus214	SNP-6.15621226.	6	15622225	3.99e-05
locus214	SNP-6.15625189.	6	15626188	2.67e-05
locus214	SNP-6.15632015.	6	15633014	1.98e-05
locus214	SNP-6.15634579.	6	15635578	6.73e-09
locus214	SNP-6.15688641.	6	15689640	3.39e-05
locus214	SNP-6.15705209.	6	15706208	2.42e-05
locus214	SNP-6.15800004.	6	15801003	8.63e-06
locus214	SNP-6.15800824.	6	15801823	2.8e-05
locus214	SNP-6.15803853.	6	15804852	1.35e-05
locus214	SNP-6.15824886.	6	15825885	1.28e-06
locus214	SNP-6.15940403.	6	15941402	1.36e-06
locus214	SNP-6.15947991.	6	15948990	1.53e-07
locus214	SNP-6.15981421.	6	15982420	4.53e-05
locus214	SNP-6.16028990.	6	16029989	2.56e-06
locus214	SNP-6.16077949.	6	16078948	5.4e-05
locus214	SNP-6.16106291.	6	16107290	1.17e-10
locus214	SNP-6.16111277.	6	16112276	3.74e-05
locus214	SNP-6.16114913.	6	16115912	9.53e-06
locus214	SNP-6.16116071.	6	16117070	3.46e-06
locus214	SNP-6.16127992ca.	6	16128991	9.8e-06
locus214	SNP-6.16138799.	6	16139798	3.94e-09
locus214	SNP-6.16140614.	6	16141613	2.84e-07
locus214	SNP-6.16156273.	6	16157272	5.74e-06
locus214	SNP-6.16167245.	6	16168244	3.28e-07
locus214	SNP-6.16171408.	6	16172407	1.5e-05
locus214	SNP-6.16171607.	6	16172606	2.17e-05
locus214	SNP-6.16173970.	6	16174969	1.34e-08
locus214	SNP-6.16174537.	6	16175536	5.08e-05
locus214	SNP-6.16180074.	6	16181073	2.74e-05
locus214	SNP-6.16191384.	6	16192383	1.92e-06
locus214	SNP-6.16191401.	6	16192400	8.24e-11
locus215	SNP-6.17534447.	6	17535445	2.52e-08
locus215	SNP-6.17537629.	6	17538627	2.83e-05
locus215	SNP-6.17624069.	6	17625067	2.8e-07
locus215	SNP-6.17664872.	6	17665870	5.16e-05
locus215	SNP-6.17666443.	6	17667441	3.1e-06
locus215	SNP-6.17709396.	6	17710394	4.34e-05
locus215	SNP-6.17737165.	6	17738163	5.45e-05
locus216	SNP-6.18178083.	6	18179081	1.32e-05
locus216	SNP-6.18178902.	6	18179900	8.86e-06
locus216	SNP-6.18192900.	6	18193898	4.86e-05
locus216	SNP-6.18196251.	6	18197249	1.88e-05
locus216	SNP-6.18247143.	6	18248141	3.43e-05
locus217	SNP-6.18883745.	6	18884743	7.99e-06
locus217	SNP-6.18949784.	6	18950782	5.11e-05
locus217	SNP-6.18964704.	6	18965702	6.66e-06
locus217	SNP-6.18966238.	6	18967236	1.58e-05
locus217	SNP-6.18991592.	6	18992590	2.84e-08
locus217	SNP-6.19112763.	6	19113761	5.46e-05
locus217	SNP-6.19251580.	6	19252578	9.32e-07
locus217	SNP-6.19367395.	6	19368393	3.76e-05
locus217	SNP-6.19385825.	6	19386823	3.95e-07
locus217	SNP-6.19442860.	6	19443858	2.26e-05
locus218	SNP-6.19618271.	6	19619269	6.17e-06
locus218	SNP-6.19646210.	6	19647208	1.11e-05
locus218	SNP-6.19653465.	6	19654463	1.24e-05
locus218	SNP-6.19691638.	6	19692636	5.06e-06
locus218	SNP-6.19702441.	6	19703439	1.1e-05
locus218	SNP-6.19729094.	6	19730092	5.22e-08
locus218	SNP-6.19733575.	6	19734573	2.86e-05
locus218	SNP-6.19821008.	6	19822006	5e-05
locus219	SNP-6.20381260.	6	20382258	3.94e-05
locus219	SNP-6.20382289.	6	20383287	1.56e-07
locus219	SNP-6.20475610.	6	20476608	2.34e-05
locus219	SNP-6.20515531.	6	20516529	1.34e-08
locus219	SNP-6.20554225.	6	20555223	6.19e-07
locus219	SNP-6.20557318.	6	20558316	1.7e-05
locus219	SNP-6.20588110.	6	20589108	5.45e-05
locus219	SNP-6.20588391.	6	20589389	9.48e-06
locus219	SNP-6.20615148.	6	20616146	1.45e-05
locus219	SNP-6.20617663.	6	20618661	5.49e-05
locus220	SNP-6.21668337.	6	21669335	8.42e-09
locus220	SNP-6.21671426.	6	21672424	5.74e-06
locus220	SNP-6.21686975.	6	21687973	4.17e-05
locus220	SNP-6.21773560.	6	21774558	1.53e-07
locus220	SNP-6.21776817.	6	21777815	6.23e-06
locus220	SNP-6.21777054.	6	21778052	1.05e-10
locus220	SNP-6.21777522.	6	21778520	7.83e-08
locus220	SNP-6.21777826.	6	21778824	1.33e-06
locus221	SNP-6.22265053.	6	22266051	8.07e-07
locus221	SNP-6.22299494.	6	22300492	1.67e-05
locus221	SNP-6.22360947.	6	22361945	1.74e-05
locus221	SNP-6.22369762.	6	22370760	3.98e-06
locus221	SNP-6.22392214.	6	22393212	8.75e-06
locus221	SNP-6.22420163.	6	22421161	1.04e-05
locus221	SNP-6.22431391.	6	22432389	5.46e-05
locus221	SNP-6.22485248.	6	22486246	2.18e-06
locus221	SNP-6.22495912.	6	22496910	2.03e-05
locus222	SNP-6.23141108.	6	23142106	4.62e-05
locus222	SNP-6.23171883.	6	23172881	1.14e-05
locus222	SNP-6.23172139.	6	23173137	3.2e-06
locus222	SNP-6.23240772.	6	23241770	5.53e-08
locus222	SNP-6.23259205.	6	23260203	4.33e-06
locus222	SNP-6.23268883.	6	23269881	7.76e-06
locus223	SNP-6.23928978.	6	23929976	5.42e-05
locus223	SNP-6.23980178.	6	23981176	2.87e-06
locus223	SNP-6.23987076.	6	23988074	4.18e-05
locus223	SNP-6.23995982.	6	23996980	1.68e-05
locus224	SNP-6.27586762.	6	27587761	3.12e-06
locus224	SNP-6.27697563.	6	27698562	4.22e-05
locus224	SNP-6.27704449.	6	27705448	1.24e-05
locus224	SNP-6.27706529.	6	27707528	3.89e-09
locus224	SNP-6.27767116.	6	27768115	4.21e-05
locus224	SNP-6.27838803.	6	27839802	5.32e-05
locus226	SNP-6.29025121.	6	29026120	5.52e-05
locus226	SNP-6.29036344.	6	29037343	4.92e-05
locus226	SNP-6.29086045.	6	29087044	1.93e-05
locus226	SNP-6.29125502.	6	29126501	4.07e-06
locus226	SNP-6.29156987.	6	29157986	6.36e-06
locus227	SNP-6.29825027.	6	29826026	1.73e-07
locus227	SNP-6.29842877.	6	29843876	3.53e-05
locus227	SNP-6.29884746.	6	29885745	1.54e-06
locus227	SNP-6.29891980.	6	29892979	1.36e-05
locus227	SNP-6.29893849.	6	29894848	1.88e-05
locus228	SNP-6.30332219.	6	30333218	2.15e-07
locus228	SNP-6.30364630.	6	30365629	1.82e-05
locus228	SNP-6.30443334.	6	30444333	8.23e-08
locus228	SNP-6.30480402.	6	30481401	4.84e-08
locus229	SNP-7.327997.	7	328998	1.51e-05
locus229	SNP-7.354285.	7	355286	1.59e-05
locus229	SNP-7.360665.	7	361666	1.1e-06
locus229	SNP-7.382723.	7	383724	2.19e-06
locus229	SNP-7.404536.	7	405537	3.66e-06
locus230	SNP-7.663115.	7	664116	1.03e-05
locus230	SNP-7.671219.	7	672220	3.29e-05
locus230	SNP-7.748993.	7	749994	3.85e-06
locus230	SNP-7.790617.	7	791618	3.74e-05
locus230	SNP-7.834430.	7	835431	2.06e-05
locus230	SNP-7.858678.	7	859679	3.16e-05
locus230	SNP-7.865479.	7	866480	5.04e-05
locus231	SNP-7.1442305.	7	1443306	5.13e-05
locus231	SNP-7.1500790.	7	1501791	3.41e-05
locus231	SNP-7.1502805.	7	1503806	7.79e-06
locus231	SNP-7.1504227.	7	1505228	3.55e-06
locus231	SNP-7.1504633.	7	1505634	3.31e-05
locus231	SNP-7.1508274.	7	1509275	2.77e-06
locus231	SNP-7.1511151.	7	1512152	3.96e-05
locus231	SNP-7.1523224.	7	1524225	9.34e-06
locus231	SNP-7.1536333.	7	1537334	2.29e-05
locus232	SNP-7.3115202.	7	3116202	3.17e-09
locus232	SNP-7.3155163.	7	3156163	1.45e-07
locus232	SNP-7.3169248.	7	3170248	5.1e-09
locus232	SNP-7.3173513.	7	3174513	4.8e-08
locus232	SNP-7.3179572.	7	3180572	4.69e-06
locus232	SNP-7.3279534.	7	3280534	1.93e-05
locus232	SNP-7.3459322.	7	3460322	2.92e-06
locus233	SNP-7.4071069.	7	4072069	5.59e-05
locus233	SNP-7.4071329.	7	4072329	1.4e-05
locus233	SNP-7.4159837.	7	4160837	2.95e-05
locus233	SNP-7.4198281.	7	4199281	2.51e-06
locus233	SNP-7.4221669.	7	4222669	4.42e-05
locus233	SNP-7.4244963.	7	4245963	5.02e-05
locus233	SNP-7.4294840.	7	4295840	4.46e-05
locus233	SNP-7.4339791.	7	4340791	2.55e-05
locus234	SNP-7.5292204.	7	5293204	1.31e-05
locus234	SNP-7.5292263.	7	5293263	1.2e-06
locus234	SNP-7.5324714.	7	5325714	3.7e-06
locus234	SNP-7.5354191.	7	5355191	4e-05
locus234	SNP-7.5401472.	7	5402472	9.79e-06
locus236	SNP-7.8311020.	7	8312016	2.82e-06
locus236	SNP-7.8341250.	7	8342246	5.65e-06
locus236	SNP-7.8356594.	7	8357590	4.07e-05
locus236	SNP-7.8447311.	7	8448307	3.13e-05
locus236	SNP-7.8503984.	7	8504980	4.65e-05
locus236	SNP-7.8509475.	7	8510471	8.94e-06
locus236	SNP-7.8527017.	7	8528013	4.09e-06
locus236	SNP-7.8673350.	7	8674346	1.26e-06
locus236	SNP-7.8679256.	7	8680252	2.47e-05
locus236	SNP-7.8709158.	7	8710154	3.97e-05
locus236	SNP-7.8726697.	7	8727693	1.49e-05
locus237	SNP-7.9129539.	7	9130534	5.72e-06
locus237	SNP-7.9155060.	7	9156055	8.96e-06
locus237	SNP-7.9206935.	7	9207930	3.29e-05
locus237	SNP-7.9283695.	7	9284690	5.12e-05
locus237	SNP-7.9285762.	7	9286757	3.23e-05
locus237	SNP-7.9303327.	7	9304322	2.99e-05
locus237	SNP-7.9324909.	7	9325904	3.89e-05
locus237	SNP-7.9357183.	7	9358178	4.69e-06
locus237	SNP-7.9367510.	7	9368505	1.66e-05
locus237	SNP-7.9368452.	7	9369447	2.22e-06
locus237	SNP-7.9390734.	7	9391729	2.46e-05
locus237	SNP-7.9426607.	7	9427602	8.55e-06
locus237	SNP-7.9428773.	7	9429768	7.99e-06
locus237	SNP-7.9444877.	7	9445872	4.61e-05
locus237	SNP-7.9458844.	7	9459839	3.32e-05
locus237	SNP-7.9524596.	7	9525591	4.56e-05
locus237	SNP-7.9533788.	7	9534783	3.54e-06
locus239	SNP-7.10616756.	7	10617751	1.21e-05
locus239	SNP-7.10651982.	7	10652977	5.21e-05
locus239	SNP-7.10659748.	7	10660743	3.56e-06
locus239	SNP-7.10714480.	7	10715475	3.83e-05
locus239	SNP-7.10804356.	7	10805351	1.11e-05
locus240	SNP-7.11265994.	7	11266989	5.6e-05
locus240	SNP-7.11306879.	7	11307874	3.42e-06
locus240	SNP-7.11321179.	7	11322174	2.56e-05
locus240	SNP-7.11321182.	7	11322177	4.21e-05
locus240	SNP-7.11328053.	7	11329048	6.92e-06
locus240	SNP-7.11431102.	7	11432097	2.04e-05
locus241	SNP-7.11649511.	7	11650506	5.09e-05
locus241	SNP-7.11694232ct.	7	11695227	3.56e-05
locus241	SNP-7.11698886.	7	11699881	1.83e-05
locus241	SNP-7.11713528.	7	11714523	4.56e-05
locus241	SNP-7.11743600.	7	11744595	3.93e-09
locus241	SNP-7.11743672.	7	11744667	1.03e-05
locus243	SNP-7.13115434.	7	13116428	7.8e-06
locus243	SNP-7.13260283.	7	13261277	1.97e-06
locus243	SNP-7.13298043.	7	13299037	3.36e-05
locus243	SNP-7.13410926.	7	13411920	3.28e-07
locus243	SNP-7.13477070.	7	13478064	1.56e-05
locus243	SNP-7.13485077.	7	13486071	2.43e-07
locus243	SNP-7.13510452.	7	13511446	1.62e-06
locus243	SNP-7.13510655.	7	13511649	3.79e-05
locus243	SNP-7.13550860.	7	13551854	8.77e-06
locus243	SNP-7.13554467.	7	13555461	4.22e-05
locus243	SNP-7.13558150.	7	13559144	1.73e-08
locus243	SNP-7.13608021.	7	13609015	2.28e-05
locus243	SNP-7.13609843.	7	13610837	8.66e-06
locus243	SNP-7.13619853.	7	13620847	8.94e-06
locus243	SNP-7.13629712.	7	13630706	6.56e-06
locus243	SNP-7.13666880.	7	13667874	2.72e-05
locus243	SNP-7.13680254.	7	13681248	7.75e-08
locus243	SNP-7.13690238.	7	13691232	7.16e-08
locus243	SNP-7.13831110.	7	13832104	1.68e-05
locus244	SNP-7.13995084.	7	13996078	9.21e-06
locus244	SNP-7.14018706.	7	14019700	1.87e-05
locus244	SNP-7.14072943.	7	14073937	1.44e-06
locus244	SNP-7.14097555.	7	14098549	8.13e-06
locus244	SNP-7.14115880.	7	14116874	1.23e-05
locus244	SNP-7.14197162.	7	14198156	5.33e-05
locus244	SNP-7.14207032.	7	14208026	3.83e-05
locus244	SNP-7.14213531.	7	14214525	3.76e-05
locus244	SNP-7.14229247.	7	14230241	4.32e-07
locus244	SNP-7.14262945.	7	14263939	8.31e-07
locus244	SNP-7.14274010.	7	14275004	7.09e-08
locus244	SNP-7.14280193.	7	14281187	2.38e-05
locus244	SNP-7.14283282.	7	14284276	8.06e-07
locus244	SNP-7.14288810.	7	14289804	1.18e-06
locus244	SNP-7.14389136.	7	14390130	7.37e-07
locus244	SNP-7.14393396.	7	14394390	1.19e-10
locus244	SNP-7.14409023.	7	14410017	3.06e-06
locus244	SNP-7.14426775.	7	14427769	3.74e-05
locus244	SNP-7.14465107.	7	14466101	2.39e-05
locus244	SNP-7.14475282.	7	14476276	1.21e-05
locus244	SNP-7.14477372.	7	14478366	7.56e-06
locus244	SNP-7.14484932.	7	14485926	2.56e-05
locus245	SNP-7.15524378.	7	15525372	4.9e-05
locus245	SNP-7.15625829.	7	15626823	1.11e-05
locus245	SNP-7.15635849.	7	15636843	1.37e-05
locus245	SNP-7.15638539.	7	15639533	5.16e-06
locus245	SNP-7.15703584.	7	15704578	4.32e-05
locus247	SNP-7.16114185.	7	16115179	1.03e-05
locus247	SNP-7.16133873.	7	16134867	1.65e-05
locus247	SNP-7.16156926.	7	16157920	6.85e-06
locus247	SNP-7.16249904.	7	16250898	3.86e-06
locus247	SNP-7.16286825.	7	16287819	6.17e-06
locus247	SNP-7.16309569.	7	16310563	2.95e-05
locus247	SNP-7.16345415.	7	16346409	1.89e-05
locus248	SNP-7.18552003.	7	18552997	4.95e-05
locus248	SNP-7.18566721.	7	18567715	9.88e-08
locus248	SNP-7.18598259.	7	18599253	1.02e-05
locus250	SNP-7.19840998.	7	19841992	8.54e-06
locus250	SNP-7.19913159.	7	19914153	1.36e-05
locus250	SNP-7.19957688.	7	19958682	3.06e-06
locus250	SNP-7.19958824.	7	19959818	2.86e-05
locus252	SNP-7.20911319.	7	20912313	1.28e-05
locus252	SNP-7.21039426.	7	21040420	3.51e-05
locus252	SNP-7.21042286.	7	21043280	5.52e-05
locus252	SNP-7.21048092.	7	21049086	4.26e-07
locus252	SNP-7.21053726.	7	21054720	1.1e-05
locus255	SNP-7.22743054.	7	22744048	2.31e-07
locus255	SNP-7.22748226.	7	22749220	1.07e-05
locus255	SNP-7.22781765.	7	22782759	1.27e-05
locus255	SNP-7.22785756.	7	22786750	1.8e-05
locus255	SNP-7.22815179.	7	22816173	2.61e-05
locus255	SNP-7.22844032.	7	22845026	3.42e-05
locus257	SNP-7.24991359.	7	24992354	3.09e-05
locus257	SNP-7.25059984.	7	25060979	2.12e-07
locus257	SNP-7.25106979.	7	25107974	2.05e-05
locus257	SNP-7.25122018.	7	25123013	3.58e-05
locus257	SNP-7.25154967.	7	25155962	4.63e-05
locus257	SNP-7.25155892.	7	25156887	8.62e-06
locus257	SNP-7.25156879.	7	25157874	9.66e-06
locus257	SNP-7.25164076.	7	25165071	3.3e-06
locus257	SNP-7.25191104.	7	25192099	7.22e-06
locus259	SNP-7.28499980.	7	28500973	2.19e-05
locus259	SNP-7.28576800.	7	28577793	1.34e-06
locus259	SNP-7.28576883.	7	28577876	5.07e-05
locus259	SNP-7.28579093.	7	28580086	4.97e-05
locus259	SNP-7.28596089.	7	28597082	7.6e-08
locus259	SNP-7.28596447.	7	28597440	1.87e-05
locus259	SNP-7.28712567.	7	28713560	5.36e-06
locus260	SNP-7.29638596.	7	29639589	2.54e-06
locus260	SNP-7.29683248.	7	29684241	9.39e-06
locus262	SNP-8.1364483.	8	1365482	1.16e-05
locus262	SNP-8.1386729.	8	1387728	3.18e-08
locus262	SNP-8.1403833.	8	1404832	3.85e-05
locus262	SNP-8.1469729.	8	1470728	4.35e-06
locus262	SNP-8.1500018.	8	1501017	1.41e-05
locus262	SNP-8.1500636.	8	1501635	5.19e-05
locus262	SNP-8.1535967.	8	1536966	3.14e-05
locus263	SNP-8.1795906.	8	1796904	3.94e-05
locus263	SNP-8.1805612.	8	1806610	1.86e-05
locus263	SNP-8.1828822.	8	1829820	2.65e-05
locus263	SNP-8.1845353.	8	1846351	1.46e-05
locus263	SNP-8.1858432.	8	1859430	9.69e-07
locus263	SNP-8.1861000.	8	1861998	2.25e-06
locus263	SNP-8.1869041.	8	1870039	6.81e-07
locus263	SNP-8.1873994.	8	1874992	8.94e-06
locus263	SNP-8.1916945.	8	1917943	6.96e-06
locus263	SNP-8.1953784.	8	1954782	7.42e-06
locus263	SNP-8.1968479.	8	1969477	1.72e-05
locus264	SNP-8.2519994.	8	2520992	5.98e-06
locus264	SNP-8.2542841.	8	2543839	3.17e-07
locus264	SNP-8.2547185.	8	2548183	3.18e-05
locus264	SNP-8.2549755.	8	2550753	5.11e-05
locus264	SNP-8.2570557.	8	2571555	3.36e-05
locus264	SNP-8.2573879.	8	2574877	2.13e-05
locus264	SNP-8.2595490.	8	2596488	2.61e-05
locus264	SNP-8.2600341.	8	2601339	2.05e-05
locus264	SNP-8.2622241.	8	2623239	4.34e-05
locus265	SNP-8.3431475.	8	3432473	4.71e-05
locus265	SNP-8.3448374.	8	3449372	1.18e-05
locus265	SNP-8.3496094.	8	3497092	1.35e-06
locus265	SNP-8.3518403.	8	3519401	1.33e-06
locus265	SNP-8.3579439.	8	3580437	3.45e-06
locus268	SNP-8.5557043.	8	5558041	1.4e-05
locus268	SNP-8.5559697.	8	5560695	3.68e-05
locus268	SNP-8.5564878.	8	5565876	1.98e-05
locus268	SNP-8.5582525.	8	5583523	1.19e-05
locus268	SNP-8.5640988.	8	5641986	4.93e-05
locus268	SNP-8.5658141.	8	5659139	4.74e-06
locus268	SNP-8.5661434.	8	5662432	2.98e-05
locus268	SNP-8.5688638.	8	5689636	3.25e-07
locus272	SNP-8.8034053.	8	8035050	1.84e-05
locus272	SNP-8.8153240.	8	8154237	7.9e-06
locus272	SNP-8.8242704.	8	8243701	3.82e-05
locus273	SNP-8.8797030.	8	8798027	3.64e-06
locus273	SNP-8.8858696.	8	8859693	2.27e-06
locus273	SNP-8.8932986.	8	8933983	3.41e-07
locus273	SNP-8.9001552.	8	9002549	2.02e-05
locus274	SNP-8.9284349.	8	9285346	7.89e-06
locus274	SNP-8.9298124.	8	9299121	1.04e-07
locus274	SNP-8.9331654.	8	9332651	9.11e-07
locus274	SNP-8.9334290.	8	9335287	5.49e-07
locus274	SNP-8.9335052.	8	9336049	2.63e-05
locus274	SNP-8.9342490.	8	9343487	3.22e-06
locus274	SNP-8.9348582.	8	9349579	5.23e-09
locus274	SNP-8.9366040.	8	9367037	1.39e-05
locus274	SNP-8.9382920.	8	9383917	1.34e-09
locus274	SNP-8.9392701.	8	9393698	4.92e-05
locus274	SNP-8.9458603.	8	9459600	5.28e-06
locus274	SNP-8.9488120.	8	9489117	9.66e-06
locus274	SNP-8.9536383.	8	9537380	3.71e-05
locus274	SNP-8.9632372.	8	9633369	5.55e-06
locus274	SNP-8.9655489.	8	9656486	1.01e-06
locus274	SNP-8.9659696.	8	9660693	1.03e-05
locus274	SNP-8.9660038.	8	9661035	7.11e-06
locus274	SNP-8.9668039.	8	9669036	3.83e-06
locus274	SNP-8.9668170.	8	9669167	9.97e-07
locus274	SNP-8.9669697.	8	9670694	4.95e-05
locus274	SNP-8.9681696.	8	9682693	6.59e-06
locus274	SNP-8.9682532.	8	9683529	2.26e-05
locus274	SNP-8.9726579.	8	9727576	7.27e-06
locus274	SNP-8.9742758.	8	9743755	3.02e-08
locus274	SNP-8.9798965.	8	9799962	2.5e-05
locus274	SNP-8.9853700.	8	9854697	3.92e-05
locus274	SNP-8.9863814.	8	9864811	4.68e-05
locus274	SNP-8.9887364.	8	9888361	3.63e-06
locus274	SNP-8.9902848.	8	9903845	1.77e-05
locus274	SNP-8.9909195.	8	9910192	2.43e-05
locus274	SNP-8.9923131.	8	9924128	2.75e-07
locus275	SNP-8.10436678.	8	10437675	4.08e-05
locus275	SNP-8.10439936.	8	10440933	2.06e-06
locus275	SNP-8.10475268.	8	10476265	1.14e-06
locus275	SNP-8.10486279.	8	10487276	4.38e-05
locus275	SNP-8.10539780.	8	10540777	9.41e-06
locus275	SNP-8.10554952.	8	10555949	2.58e-05
locus275	SNP-8.10562500.	8	10563497	4.04e-05
locus275	SNP-8.10567349.	8	10568346	2.71e-05
locus275	SNP-8.10611723.	8	10612720	4.74e-05
locus275	SNP-8.10615036.	8	10616033	2.21e-06
locus275	SNP-8.10616546.	8	10617543	1.2e-05
locus275	SNP-8.10683982.	8	10684978	5.68e-06
locus276	SNP-8.10997236.	8	10998232	4.17e-06
locus276	SNP-8.11025474.	8	11026470	5.6e-05
locus276	SNP-8.11139970.	8	11140966	4.08e-05
locus276	SNP-8.11141381.	8	11142377	5.51e-07
locus276	SNP-8.11256306.	8	11257302	2.21e-05
locus276	SNP-8.11277758.	8	11278754	5.84e-06
locus276	SNP-8.11341898.	8	11342894	2.69e-05
locus276	SNP-8.11345665.	8	11346661	1.29e-05
locus276	SNP-8.11348496.	8	11349492	5.7e-06
locus277	SNP-8.11800753.	8	11801749	3.53e-05
locus277	SNP-8.11803266.	8	11804262	5.16e-06
locus277	SNP-8.11804954.	8	11805950	3.32e-09
locus277	SNP-8.11815233.	8	11816229	1.37e-07
locus277	SNP-8.11866961.	8	11867957	3.62e-05
locus277	SNP-8.11884346.	8	11885342	2.19e-05
locus277	SNP-8.11900342.	8	11901338	1.07e-05
locus277	SNP-8.11900604.	8	11901600	1.3e-05
locus277	SNP-8.11902168.	8	11903164	5.2e-05
locus277	SNP-8.11909887.	8	11910883	2.13e-05
locus277	SNP-8.11917210.	8	11918206	3.32e-05
locus277	SNP-8.11919085.	8	11920081	2.3e-09
locus277	SNP-8.11925956.	8	11926952	3.27e-05
locus277	SNP-8.11957680.	8	11958676	1.5e-05
locus277	SNP-8.11982116.	8	11983112	8.21e-06
locus277	SNP-8.11998727.	8	11999723	3.8e-05
locus277	SNP-8.12010240.	8	12011236	5.73e-05
locus277	SNP-8.12016813.	8	12017809	2.79e-09
locus277	SNP-8.12029382.	8	12030378	6.71e-06
locus277	SNP-8.12052472.	8	12053468	2.85e-05
locus277	SNP-8.12055562.	8	12056558	4.21e-05
locus277	SNP-8.12087096.	8	12088092	6.91e-06
locus277	SNP-8.12089491.	8	12090487	2.74e-07
locus277	SNP-8.12130197.	8	12131193	1.36e-05
locus277	SNP-8.12180268.	8	12181264	5.01e-06
locus277	SNP-8.12285062.	8	12286058	1.22e-05
locus277	SNP-8.12292230.	8	12293226	5.51e-05
locus277	SNP-8.12295134.	8	12296130	1.33e-06
locus277	SNP-8.12311711.	8	12312707	3.9e-05
locus277	SNP-8.12318458.	8	12319454	3.37e-06
locus277	SNP-8.12318490.	8	12319486	2.35e-05
locus277	SNP-8.12318603.	8	12319599	4.44e-06
locus277	SNP-8.12318846.	8	12319842	3.13e-05
locus277	SNP-8.12424874.	8	12425971	9.59e-08
locus278	SNP-8.12619223.	8	12621399	6.1e-07
locus278	SNP-8.12720629.	8	12722805	4.41e-05
locus278	SNP-8.12748233.	8	12750409	1.61e-06
locus278	SNP-8.12773409.	8	12775585	5.07e-06
locus278	SNP-8.12785360.	8	12787536	5.01e-05
locus278	SNP-8.12837640.	8	12839816	6.14e-06
locus278	SNP-8.12882864.	8	12885040	5.66e-06
locus278	SNP-8.12883030.	8	12885206	2.97e-05
locus278	SNP-8.12993187.	8	12995363	2.45e-06
locus278	SNP-8.13041981.	8	13044157	1.15e-05
locus278	SNP-8.13047447.	8	13049623	2.9e-05
locus278	SNP-8.13058821.	8	13060997	2.97e-05
locus278	SNP-8.13111810.	8	13114251	2.83e-05
locus278	SNP-8.13119765.	8	13122206	1.66e-05
locus278	SNP-8.13125890.	8	13128331	3.15e-05
locus278	SNP-8.13134084.	8	13136525	4.5e-05
locus278	SNP-8.13159952.	8	13162398	5.34e-06
locus279	SNP-8.13402360.	8	13404808	5.51e-05
locus279	SNP-8.13443202.	8	13445650	3.74e-08
locus279	SNP-8.13451399.	8	13453847	2.47e-05
locus279	SNP-8.13452551.	8	13454999	1.06e-06
locus279	SNP-8.13480903.	8	13483351	1.47e-05
locus279	SNP-8.13483426.	8	13485874	5.85e-07
locus279	SNP-8.13495101.	8	13497549	4.13e-05
locus279	SNP-8.13497688.	8	13500136	4.14e-09
locus279	SNP-8.13558621.	8	13561069	2.9e-05
locus279	SNP-8.13581840.	8	13584556	5.57e-05
locus279	SNP-8.13583698.	8	13586414	2.66e-05
locus279	SNP-8.13601652.	8	13604368	2.89e-05
locus279	SNP-8.13612903.	8	13615619	1.43e-05
locus279	SNP-8.13613340.	8	13616056	3.42e-05
locus279	SNP-8.13640376.	8	13643092	9.06e-06
locus279	SNP-8.13704816.	8	13707531	7.48e-06
locus279	SNP-8.13706699.	8	13709414	2.54e-05
locus279	SNP-8.13770496.	8	13773211	1.9e-05
locus279	SNP-8.13838381.	8	13841096	1.8e-06
locus279	SNP-8.13858720.	8	13861435	2.21e-06
locus281	SNP-8.14507501.	8	14510216	4.07e-08
locus281	SNP-8.14522921.	8	14525636	4.9e-06
locus281	SNP-8.14580511.	8	14583226	1.57e-05
locus281	SNP-8.14587184.	8	14589899	3.28e-05
locus281	SNP-8.14587293.	8	14590008	3.96e-07
locus281	SNP-8.14683911.	8	14686626	6.1e-06
locus281	SNP-8.14703532.	8	14706247	4.6e-08
locus281	SNP-8.14747248.	8	14749963	2.73e-05
locus281	SNP-8.14759299.	8	14762014	2.72e-08
locus281	SNP-8.14909023.	8	14911738	3.39e-05
locus281	SNP-8.14920417.	8	14923132	5.23e-05
locus282	SNP-8.15749608.	8	15752323	1.2e-05
locus282	SNP-8.15767959.	8	15770674	1.75e-07
locus282	SNP-8.15792876.	8	15795591	2.12e-05
locus282	SNP-8.15795589.	8	15798304	2.12e-05
locus282	SNP-8.15801949.	8	15804664	1.49e-05
locus282	SNP-8.15802953.	8	15805668	3.37e-05
locus282	SNP-8.15838370.	8	15841085	3.17e-05
locus282	SNP-8.15844503.	8	15847218	1.62e-05
locus282	SNP-8.15880127.	8	15882842	7.65e-06
locus282	SNP-8.15881021.	8	15883736	3.4e-06
locus282	SNP-8.15881744.	8	15884459	1.05e-05
locus282	SNP-8.15882351.	8	15885066	1.67e-05
locus282	SNP-8.15905981.	8	15908696	5.34e-05
locus282	SNP-8.15928218.	8	15930933	1.6e-06
locus282	SNP-8.15930342.	8	15933057	2.73e-05
locus282	SNP-8.16027200.	8	16029915	1.75e-05
locus285	SNP-8.17056966.	8	17059681	2.74e-05
locus285	SNP-8.17079369.	8	17082084	7.8e-06
locus285	SNP-8.17094636.	8	17097351	4.26e-06
locus285	SNP-8.17099313.	8	17102028	5.84e-06
locus285	SNP-8.17136773.	8	17139488	5.56e-06
locus285	SNP-8.17143400.	8	17146115	8.55e-08
locus285	SNP-8.17145335.	8	17148050	9.2e-08
locus285	SNP-8.17158591.	8	17161306	4.65e-05
locus285	SNP-8.17296263.	8	17298978	1.85e-05
locus285	SNP-8.17301526.	8	17304241	4.43e-05
locus285	SNP-8.17304202.	8	17306917	8.84e-07
locus287	SNP-8.19160308.	8	19163022	1.3e-05
locus287	SNP-8.19197190.	8	19199904	8.19e-06
locus287	SNP-8.19249165.	8	19251879	5.46e-06
locus287	SNP-8.19397568.	8	19400282	4.69e-05
locus288	SNP-8.20781734.	8	20784448	5.01e-06
locus288	SNP-8.20791146.	8	20793860	1.59e-05
locus289	SNP-8.21778250.	8	21780964	7.02e-06
locus289	SNP-8.21826886.	8	21829600	7.31e-06
locus289	SNP-8.21899586.	8	21902300	1.51e-05
locus290	SNP-8.22225206.	8	22227920	3.19e-05
locus290	SNP-8.22238935.	8	22241649	1.51e-06
locus290	SNP-8.22300112.	8	22302826	3.58e-07
locus290	SNP-8.22309505.	8	22312219	7.54e-06
locus292	SNP-8.23249498.	8	23252212	6.26e-06
locus292	SNP-8.23280099.	8	23282813	4.51e-07
locus292	SNP-8.23405602.	8	23408316	1.33e-05
locus293	SNP-8.23962026.	8	23964741	4.78e-05
locus293	SNP-8.24041996.	8	24044711	4.68e-05
locus293	SNP-8.24049281.	8	24051996	5.89e-07
locus293	SNP-8.24098873.	8	24101588	2.11e-05
locus293	SNP-8.24164251.	8	24166966	4.14e-06
locus294	SNP-8.25929279.	8	25931994	9.23e-06
locus294	SNP-8.26061635gt.	8	26064350	4.65e-05
locus296	SNP-8.27229161.	8	27231876	6.06e-06
locus296	SNP-8.27326205.	8	27328920	5.62e-05
locus298	SNP-9.715243.	9	716244	5.35e-06
locus298	SNP-9.726262.	9	727263	5.32e-07
locus298	SNP-9.750779.	9	751780	1.43e-09
locus298	SNP-9.850206.	9	851207	2.74e-06
locus299	SNP-9.1382996.	9	1383997	8.92e-07
locus299	SNP-9.1399273.	9	1400274	3.49e-06
locus299	SNP-9.1497282.	9	1498283	4.99e-08
locus299	SNP-9.1524708.	9	1525709	1.25e-05
locus300	SNP-9.1879983.	9	1880984	4.11e-05
locus300	SNP-9.1880658.	9	1881659	4.61e-06
locus300	SNP-9.1910071.	9	1911072	8.88e-07
locus300	SNP-9.1995637ct.	9	1996638	9.79e-06
locus300	SNP-9.1999381.	9	2000382	4.58e-05
locus300	SNP-9.2018484.	9	2019485	1.23e-05
locus300	SNP-9.2060195.	9	2061196	2.36e-06
locus300	SNP-9.2154608.	9	2155609	1.62e-05
locus300	SNP-9.2187455.	9	2188456	4.12e-05
locus300	SNP-9.2234540.	9	2235541	5.6e-05
locus300	SNP-9.2237785.	9	2238786	3.34e-05
locus300	SNP-9.2362030.	9	2363031	6.31e-06
locus300	SNP-9.2449710.	9	2450711	8.51e-06
locus300	SNP-9.2499654.	9	2500655	5.67e-05
locus300	SNP-9.2506906.	9	2507907	5.5e-06
locus300	SNP-9.2525966.	9	2526967	2.54e-05
locus300	SNP-9.2610543.	9	2611544	5.32e-05
locus300	SNP-9.2667631.	9	2668632	5.01e-05
locus300	SNP-9.2690907.	9	2691908	8.4e-07
locus301	SNP-9.3153139.	9	3154140	1.68e-05
locus301	SNP-9.3164372.	9	3165373	5.67e-05
locus301	SNP-9.3174851.	9	3175852	3.95e-05
locus301	SNP-9.3216215.	9	3217216	2.41e-05
locus301	SNP-9.3241957.	9	3242958	3.7e-05
locus301	SNP-9.3250808.	9	3251809	9.03e-06
locus301	SNP-9.3280775.	9	3281776	4.94e-06
locus302	SNP-9.3400672.	9	3401673	4.78e-05
locus302	SNP-9.3489881.	9	3490882	3.57e-05
locus302	SNP-9.3494749.	9	3495750	4.28e-05
locus302	SNP-9.3521318.	9	3522319	1.04e-09
locus302	SNP-9.3562266.	9	3563267	9.78e-07
locus302	SNP-9.3576366.	9	3577367	1.19e-07
locus302	SNP-9.3664230.	9	3665231	3.74e-11
locus303	SNP-9.3981984.	9	3982985	2.8e-05
[truncated: 669 more rows]
