# Supplementary material for: Microbiome homeostasis on rice leaves is regulated by a precursor molecule of lignin biosynthesis
Source: Nat Commun. 2024 Jan 2;15:23. doi: 10.1038/s41467-023-44335-3 (PMC10762202; doi:10.1038/s41467-023-44335-3)
Supplement: Supplementary file 7 — Supplementary Data 4 [file 41467_2023_44335_MOESM7_ESM.xlsx]

## Sheet: Description
Supplementary Data 4. GWAS locus clustering and metabolism pathway analysis.
Description of tables:
Fre loci	Matrix of association frequency of GWAS loci at bacterial genus level.
Fre taxanomy	Association frequency of GWAS loci at different taxanomic levels.
Clustering	Clustering analysis of bacterial species associated with specific loci.
GO	GO pathway enrichment of genes in different GWAS locus clusters. Two-sided Fisher’s exact test was used to calculate P-values.
KEGG	KEGG pathway enrichment of genes in GWAS locus clusters. Two-sided Fisher’s exact test was used to calculate P-values.
KEGG genes	KEGG pathway annotation of genes in GWAS locus clusters.
Phenylpropanoid	Analysis of enriched genes within the phenylpropanoid biosynthesis pathway.

## Sheet: Fre loci
Matrix of association frequency of GWAS loci at bacterial genus level.
Genus	Locus	locus145	locus228	locus143	locus113	locus47	locus133	locus359	locus172	locus214	locus277	locus273	locus331	locus194	locus403	locus367	locus36	locus123	locus340	locus15	locus274	locus338	locus327	locus139	locus66	locus290	locus16	locus196	locus346	locus303	locus130	locus212	locus136	locus281	locus279	locus306	locus53	locus71	locus3	locus68	locus207	locus173	locus13	locus23	locus262	locus316	locus363	locus73	locus20
	Total number of associated species	126	111	94	90	84	71	65	57	55	50	46	45	44	43	40	39	35	31	30	28	28	27	27	27	25	23	23	23	22	21	20	19	18	15	14	13	13	13	13	12	12	12	11	11	11	11	10	9
Desulfosarcina	5	0	0	0	0	0	0	0	0	0	0	0	0	0	0	0	0	0	0	0	0	0	0	0	0	0	0	0	0	0	0	0	0	0	0	0	0	0	0	0	0	0	1	0	0	0	0	0	0
Chitinophaga	4	0	0	0	1	0	0	0	0	0	0	0	0	0	0	0	1	0	0	0	0	0	0	0	0	0	0	0	0	0	0	0	0	0	0	0	0	0	0	0	0	0	0	0	0	0	0	0	0
Metakosakonia	3	1	0	0	0	0	0	0	0	0	0	0	0	0	0	0	0	0	0	1	0	0	0	0	0	0	0	0	0	0	0	0	0	0	0	0	0	0	0	0	0	0	0	0	0	0	0	0	0
Methylomicrobium	2	0	0	0	0	0	0	0	0	1	0	0	0	0	0	0	0	0	1	0	0	0	0	0	0	0	0	0	0	0	0	0	0	0	0	0	0	0	0	0	0	0	0	0	0	0	0	0	0
Roseobacter	1	0	0	0	0	0	0	0	0	0	0	0	0	1	0	0	0	0	0	0	0	0	0	0	0	0	0	0	0	0	0	0	0	0	0	0	0	0	0	0	0	0	0	0	0	0	0	0	0
Pseudopedobacter	1	0	0	0	0	0	0	0	0	0	0	0	0	0	0	0	1	0	0	0	0	0	0	0	0	0	0	0	0	0	0	0	0	0	0	0	0	0	0	0	0	0	0	0	0	0	0	0	0
Methanoculleus	1	0	0	0	1	0	0	0	0	0	0	0	0	0	0	0	0	0	0	0	0	0	0	0	0	0	0	0	0	0	0	0	0	0	0	0	0	0	0	0	0	0	0	0	0	0	0	0	0
Fibrobacter	1	0	0	0	0	0	0	0	0	0	0	0	0	0	0	0	0	0	0	0	0	0	0	0	0	0	0	0	0	0	0	0	0	0	0	0	0	0	0	0	0	1	0	0	0	0	0	0	0
Delftia	129	2	0	2	3	0	2	0	1	2	2	0	2	2	1	2	0	1	0	2	2	2	0	0	0	0	2	0	2	0	2	0	0	2	0	0	0	0	0	0	2	2	0	2	0	2	2	0	2
Leptothrix	16	1	0	1	1	0	1	0	0	0	0	1	0	0	0	1	0	1	0	0	1	1	1	0	0	0	0	0	1	0	0	1	1	0	0	0	0	0	1	0	0	0	0	0	1	0	0	1	0
Raoultella	5	0	0	1	0	0	0	0	0	0	0	0	0	0	0	2	0	0	0	0	0	0	0	0	0	0	0	0	0	0	0	0	0	0	0	0	2	0	0	0	0	0	0	0	0	0	0	0	0
Candidatus	12	0	0	0	1	0	0	0	0	1	0	0	0	0	0	0	0	0	0	0	1	0	0	0	0	0	0	0	0	0	0	0	0	1	1	0	0	0	0	0	0	2	0	0	1	0	0	0	0
Verrucomicrobium	1	0	0	0	0	0	0	0	0	0	0	0	0	1	0	0	0	0	0	0	0	0	0	0	0	0	0	0	0	0	0	0	0	0	0	0	0	0	0	0	0	0	0	0	0	0	0	0	0
Ereboglobus	1	0	0	0	0	0	0	0	0	0	0	0	0	0	0	0	0	0	0	0	0	0	0	0	0	0	0	0	0	0	0	0	0	0	0	0	0	0	0	0	0	0	0	0	0	0	0	0	0
Pseudomonas	609	2	111	1	15	82	0	63	53	1	37	0	31	0	0	15	0	1	0	5	5	1	1	24	21	24	0	0	0	19	3	1	1	12	1	13	0	0	1	9	0	0	0	3	0	0	0	0	0
Comamonas	87	1	0	0	2	0	1	0	1	2	1	0	2	1	0	2	0	0	0	2	0	2	0	0	0	0	2	0	2	0	2	0	0	1	0	0	0	0	0	0	2	1	0	2	0	2	1	0	2
Xanthomonas	86	0	0	0	21	0	0	0	0	18	0	0	0	4	0	0	0	0	19	0	0	0	0	0	0	0	0	0	0	0	0	0	0	0	0	0	0	13	0	0	0	0	0	0	0	0	0	0	0
Stenotrophomonas	81	0	0	0	3	0	0	0	0	3	2	0	4	5	0	2	0	0	0	2	0	1	0	0	1	0	1	2	0	0	7	0	0	0	0	0	0	0	0	0	0	0	3	1	0	0	0	0	0
Moraxella	78	1	0	0	1	0	0	0	0	1	1	0	1	1	0	1	0	0	0	1	1	0	0	0	0	0	1	1	1	1	1	0	0	0	1	0	1	0	0	1	0	0	0	0	1	1	0	0	0
Cupriavidus	72	9	0	9	2	0	9	0	0	0	1	6	0	0	0	1	0	9	0	0	2	2	4	0	0	0	0	0	2	0	0	3	4	0	0	0	0	0	2	0	0	0	0	0	2	0	0	3	0
Paraburkholderia	43	18	0	11	0	0	11	0	0	0	0	2	0	0	0	0	0	0	0	0	0	0	0	0	0	0	0	0	0	0	0	0	0	0	0	0	0	0	0	0	0	0	0	0	0	0	0	0	0
Enterobacter	43	2	0	0	1	0	2	0	0	2	0	0	2	0	1	1	0	0	0	6	0	0	0	0	1	0	6	0	0	0	0	0	0	0	0	0	1	0	0	0	0	0	1	0	0	0	0	0	0
Methylibium	28	2	0	2	2	0	2	0	0	0	1	2	0	0	0	0	0	2	0	0	2	1	2	0	0	0	0	0	2	0	0	2	2	0	2	0	0	0	0	0	0	0	0	0	1	0	0	1	0
Bordetella	28	8	0	6	1	0	4	0	0	0	0	6	0	0	0	0	0	1	0	0	0	0	1	0	0	0	0	0	0	0	0	0	0	0	0	0	0	0	0	0	0	0	0	0	0	0	0	1	0
Burkholderia	27	11	0	5	0	0	7	0	0	0	0	3	0	0	0	0	0	0	0	0	0	0	0	0	0	0	0	0	0	0	0	0	0	0	0	0	0	0	0	0	0	0	0	0	0	0	0	0	0
Acinetobacter	22	0	0	0	1	0	0	0	0	3	0	0	1	0	0	0	0	0	0	1	0	0	0	0	1	0	2	1	0	0	0	0	0	0	0	0	0	0	0	1	0	0	0	0	0	0	0	0	1
Sphingomonas	21	0	0	0	1	0	0	0	0	3	0	1	0	3	0	1	0	0	3	0	1	0	0	0	0	0	0	3	0	0	1	0	0	0	0	0	0	0	0	0	0	1	0	0	0	0	0	0	0
Klebsiella	21	1	0	2	0	0	1	0	0	0	0	0	0	0	0	1	0	0	0	1	1	1	0	0	1	0	0	0	0	0	1	0	1	0	0	0	2	0	0	0	0	0	0	0	0	0	0	0	0
Blastomonas	19	2	0	2	2	0	1	0	0	0	0	2	0	0	0	0	0	2	0	0	0	2	2	0	0	0	0	0	0	0	0	2	2	0	0	0	0	0	0	0	0	0	0	0	0	0	0	0	0
Serratia	18	3	0	1	0	0	1	0	0	1	0	0	0	0	0	1	0	0	0	1	0	0	0	0	0	0	1	0	0	0	0	0	0	0	0	0	0	0	1	0	0	0	0	0	0	0	0	0	0
Herbaspirillum	17	1	0	0	0	0	0	0	0	1	0	0	0	0	1	1	0	0	0	0	1	0	0	0	0	0	0	0	0	0	1	0	0	0	0	0	0	0	0	1	0	0	0	0	0	0	0	0	0
Vitreoscilla	16	1	0	1	1	0	1	0	0	0	1	1	0	0	0	0	0	1	0	0	1	1	1	0	0	0	0	0	1	0	0	1	1	0	1	0	0	0	1	0	0	0	0	0	1	0	0	0	0
Sphaerotilus	16	1	0	1	1	0	1	0	0	0	0	1	0	0	0	0	0	1	0	0	1	1	1	0	0	0	0	0	1	0	0	1	1	0	1	0	0	0	1	0	0	0	0	0	0	0	0	1	0
Rubrivivax	15	1	0	1	1	0	1	0	0	0	0	1	0	0	0	0	0	1	0	0	1	1	1	0	0	0	0	0	1	0	0	1	1	0	0	0	0	0	0	0	0	0	0	0	1	0	0	1	0
Pandoraea	14	6	0	4	0	0	1	0	0	0	0	1	0	0	0	0	0	1	0	0	0	0	0	0	0	0	0	0	1	0	0	0	0	0	0	0	0	0	0	0	0	0	0	0	0	0	0	0	0
Kinneretia	14	1	0	1	1	0	1	0	0	0	0	0	0	0	0	0	0	1	0	0	1	1	1	0	0	0	0	0	1	0	0	1	1	0	1	0	0	0	1	0	0	0	0	0	1	0	0	0	0
Chromobacterium	14	2	0	2	1	0	1	0	0	0	0	0	0	0	0	1	0	1	0	0	0	0	1	0	0	0	0	0	1	0	0	1	1	0	0	0	0	0	1	0	0	0	0	0	0	0	0	0	0
Mitsuaria	13	1	0	1	1	0	1	0	0	0	0	1	0	0	0	0	0	1	0	0	1	1	1	0	0	0	0	0	0	0	0	1	1	0	1	0	0	0	1	0	0	0	0	0	0	0	0	0	0
Buchnera	13	1	0	1	1	0	0	0	0	0	0	0	0	0	0	0	0	1	0	0	1	1	1	0	0	0	0	0	0	0	0	0	0	0	1	0	0	0	0	0	0	0	0	0	0	0	0	0	0
Achromobacter	13	3	0	0	0	0	0	0	0	0	0	0	1	0	0	0	0	1	0	0	0	2	2	0	0	0	0	0	0	0	0	0	0	0	0	0	0	0	0	0	0	0	0	0	1	0	0	0	0
Paucibacter	12	1	0	1	1	0	1	0	0	0	0	0	0	0	0	0	0	1	0	0	1	1	1	0	0	0	0	0	0	0	0	1	1	0	1	0	0	0	1	0	0	0	0	0	0	0	0	0	0
Hydrogenophaga	12	4	0	1	0	0	3	0	0	0	0	1	0	0	0	0	0	0	0	0	0	1	0	0	0	0	0	0	1	0	0	0	0	0	0	0	0	0	0	0	0	0	0	0	0	0	0	0	0
Rhizobacter	11	1	0	1	1	0	1	0	0	0	1	1	0	0	0	0	0	1	0	0	0	0	1	0	0	0	0	0	1	0	0	1	0	0	0	0	0	0	0	0	0	0	0	0	0	0	0	1	0
Inhella	11	1	0	1	1	0	0	0	0	0	0	0	0	0	0	0	0	1	0	0	1	1	1	0	0	0	0	0	0	0	0	1	1	0	1	0	0	0	1	0	0	0	0	0	0	0	0	0	0
Thiomonas	10	1	0	1	1	0	1	0	0	0	0	1	0	0	0	0	0	1	0	0	0	0	1	0	0	0	0	0	1	0	0	1	0	0	0	0	0	0	0	0	0	0	0	0	0	0	0	1	0
Massilia	10	0	0	4	0	0	0	0	0	0	0	0	0	0	5	0	1	0	0	0	0	0	0	0	0	0	0	0	0	0	0	0	0	0	0	0	0	0	0	0	0	0	0	0	0	0	0	0	0
Ralstonia	9	1	0	1	0	0	1	0	0	0	1	1	0	0	0	0	0	1	0	0	0	0	1	0	0	0	0	0	1	0	0	1	0	0	0	0	0	0	0	0	0	0	0	0	0	0	0	0	0
Dickeya	9	0	0	0	1	0	0	0	0	0	0	0	0	0	0	0	0	0	0	0	0	1	0	1	0	0	0	0	0	0	0	0	0	0	1	0	0	0	0	0	0	1	0	0	0	0	0	0	0
Brevundimonas	9	1	0	0	0	0	0	0	0	0	0	0	0	7	0	0	0	0	0	0	0	0	0	0	0	0	0	0	0	0	0	0	0	0	0	0	0	0	0	0	0	0	0	0	0	0	0	0	0
Luteimonas	8	1	0	2	0	0	0	0	0	0	0	4	0	0	0	0	0	0	1	0	0	0	0	0	0	0	0	0	0	0	0	0	0	0	0	0	0	0	0	0	0	0	0	0	0	0	0	0	0
Idiomarina	8	0	0	0	1	1	0	1	1	0	1	0	0	0	0	1	0	0	0	0	0	0	0	0	0	1	0	0	0	0	0	0	0	0	0	0	0	0	0	0	0	0	0	0	0	0	0	0	0
Granulibacter	8	0	0	0	1	0	0	0	0	1	0	0	0	1	0	0	0	0	1	0	0	0	0	0	0	0	0	1	0	0	0	0	0	0	0	0	0	0	0	0	1	0	0	0	0	0	0	0	0
Bradyrhizobium	8	0	0	0	0	0	0	0	0	0	0	0	0	0	7	0	0	0	0	0	0	0	0	0	0	0	0	0	0	0	0	0	0	0	0	0	0	0	1	0	0	0	0	0	0	0	0	0	0
Shewanella	7	0	0	0	0	0	0	0	0	1	0	0	0	0	0	0	0	0	0	0	0	0	0	0	0	0	0	0	0	0	0	0	0	0	0	0	0	0	0	0	0	0	0	0	0	0	0	0	0
Neisseria	7	1	0	1	1	0	0	0	0	0	0	0	0	0	1	0	0	1	0	0	0	0	0	0	0	0	0	0	0	1	0	0	0	0	0	0	0	0	0	0	0	0	0	0	0	0	0	0	0
Tardiphaga	6	0	0	0	1	0	0	0	0	1	0	0	0	1	0	0	0	0	1	0	0	0	0	0	0	0	0	1	0	0	0	0	0	0	0	0	0	0	0	0	0	0	0	0	0	0	0	0	0
Oblitimonas	6	0	0	0	1	0	0	0	0	0	0	0	0	0	0	0	0	0	0	0	0	0	0	0	0	0	0	0	0	0	0	0	0	0	0	0	0	0	0	0	0	0	0	0	0	0	0	0	0
Lentilitoribacter	6	0	0	0	0	0	0	0	0	0	0	0	0	1	0	0	0	0	0	0	1	0	0	0	0	0	0	0	0	0	0	0	0	0	0	0	0	0	0	0	0	0	0	1	0	1	0	0	0
Erwinia	6	0	0	0	0	0	0	0	1	1	0	0	0	0	0	0	0	0	0	0	0	0	0	0	0	0	1	0	0	0	0	0	0	0	0	0	0	0	0	1	0	0	0	0	0	0	0	0	0
Edwardsiella	6	1	0	2	0	0	0	0	0	0	0	0	0	0	0	0	0	0	0	0	0	0	0	0	0	0	0	0	0	0	0	0	0	0	0	0	1	0	0	0	0	0	0	0	0	0	0	0	0
Yersinia	5	0	0	0	0	0	0	0	0	0	0	0	0	0	0	0	0	0	0	1	0	0	0	0	0	0	1	0	0	0	0	0	0	0	0	0	1	0	0	0	0	0	0	0	0	0	0	0	1
Sphingobium	5	0	0	0	0	0	0	0	0	0	0	0	0	0	0	0	0	0	0	0	0	0	0	0	0	0	0	0	0	0	0	0	0	0	0	0	0	0	0	0	0	0	0	0	0	0	0	0	0
Mesorhizobium	5	1	0	0	0	0	0	0	0	0	0	0	0	1	0	0	0	0	0	1	0	0	0	0	0	0	0	0	0	0	0	0	0	0	0	0	0	0	0	0	0	0	0	0	0	0	0	0	0
Lonsdalea	5	0	0	0	1	0	0	0	0	0	0	0	0	0	0	0	0	0	0	1	0	0	0	0	0	0	1	0	0	0	0	0	0	0	0	0	0	0	0	0	0	0	1	0	0	0	0	0	0
Cellvibrio	5	1	0	0	0	0	0	0	0	0	0	0	0	1	0	0	0	0	0	0	0	0	1	0	0	0	0	0	0	0	0	0	0	0	0	0	0	0	0	0	0	0	0	0	0	1	0	0	0
Boseongicola	5	0	0	0	0	0	0	0	0	1	0	0	0	1	0	0	0	0	1	0	0	0	0	0	0	0	0	0	0	0	0	0	0	0	0	0	0	0	0	0	0	0	0	0	0	0	1	0	0
Arenimonas	5	1	0	1	0	0	1	0	0	0	0	1	0	0	0	1	0	0	0	0	0	0	0	0	0	0	0	0	0	0	0	0	0	0	0	0	0	0	0	0	0	0	0	0	0	0	0	0	0
Acetobacter	5	1	0	1	0	0	0	0	0	0	0	0	0	0	0	0	0	1	0	0	0	0	0	0	0	0	0	0	0	0	0	0	0	0	0	0	0	0	0	0	0	0	0	0	1	0	0	0	0
Thauera	4	1	0	1	0	0	0	0	0	0	0	1	0	0	0	0	0	1	0	0	0	0	0	0	0	0	0	0	0	0	0	0	0	0	0	0	0	0	0	0	0	0	0	0	0	0	0	0	0
Rhizobium	4	0	0	0	0	0	0	0	0	0	0	0	0	0	0	0	0	0	0	0	0	0	0	0	0	0	0	0	0	0	0	0	0	0	0	0	0	0	0	0	0	0	0	0	0	0	0	0	0
Pusillimonas	4	1	0	1	0	0	0	0	0	0	0	1	0	0	0	0	0	0	0	0	1	0	0	0	0	0	0	0	0	0	0	0	0	0	0	0	0	0	0	0	0	0	0	0	0	0	0	0	0
Paracoccus	4	1	0	1	0	0	1	0	0	0	0	0	0	0	0	0	0	0	0	0	0	0	0	0	0	0	0	0	1	0	0	0	0	0	0	0	0	0	0	0	0	0	0	0	0	0	0	0	0
Nitrincola	4	0	0	0	0	0	0	0	0	0	0	0	0	0	0	0	0	0	0	0	0	0	0	0	0	0	0	0	0	0	0	0	0	1	1	0	0	0	0	0	0	0	0	0	0	0	0	0	0
Microvirgula	4	1	0	1	0	0	1	0	0	0	0	1	0	0	0	0	0	0	0	0	0	0	0	0	0	0	0	0	0	0	0	0	0	0	0	0	0	0	0	0	0	0	0	0	0	0	0	0	0
Jeongeupia	4	1	0	1	0	0	0	0	0	0	0	0	0	0	0	0	0	0	0	0	0	0	0	0	0	0	0	0	1	0	0	0	0	0	1	0	0	0	0	0	0	0	0	0	0	0	0	0	0
Gemmobacter	4	1	0	0	0	0	0	0	0	0	0	0	0	1	0	0	0	0	0	1	0	0	0	0	0	0	0	0	0	0	0	0	0	0	0	0	0	0	0	0	0	0	0	0	0	0	0	0	0
Citrobacter	4	1	0	0	0	0	0	0	0	0	0	0	0	0	0	0	0	0	0	1	0	0	0	0	0	0	1	0	0	0	0	0	0	0	0	0	0	0	0	0	0	0	0	0	0	0	0	0	0
Castellaniella	4	1	0	1	0	0	1	0	0	0	0	1	0	0	0	0	0	0	0	0	0	0	0	0	0	0	0	0	0	0	0	0	0	0	0	0	0	0	0	0	0	0	0	0	0	0	0	0	0
Azoarcus	4	1	0	1	0	0	1	0	0	0	0	1	0	0	0	0	0	0	0	0	0	0	0	0	0	0	0	0	0	0	0	0	0	0	0	0	0	0	0	0	0	0	0	0	0	0	0	0	0
Antarctobacter	4	0	0	0	0	0	0	0	0	1	0	0	0	1	0	0	0	0	1	0	0	0	0	0	0	0	0	0	0	0	0	0	0	0	0	0	0	0	0	0	0	0	0	0	0	0	1	0	0
Thermomonas	3	1	0	1	0	0	0	0	0	0	0	1	0	0	0	0	0	0	0	0	0	0	0	0	0	0	0	0	0	0	0	0	0	0	0	0	0	0	0	0	0	0	0	0	0	0	0	0	0
Pseudogulbenkiania	3	1	0	1	0	0	0	0	0	0	0	0	0	0	0	0	0	1	0	0	0	0	0	0	0	0	0	0	0	0	0	0	0	0	0	0	0	0	0	0	0	0	0	0	0	0	0	0	0
Pigmentiphaga	3	2	0	0	0	0	0	0	0	0	0	1	0	0	0	0	0	0	0	0	0	0	0	0	0	0	0	0	0	0	0	0	0	0	0	0	0	0	0	0	0	0	0	0	0	0	0	0	0
Marinobacter	3	0	0	1	0	0	0	0	0	0	0	0	0	0	0	0	1	0	0	0	0	0	0	0	0	0	0	0	0	0	0	0	0	0	0	0	0	0	0	0	0	0	1	0	0	0	0	0	0
Kluyvera	3	0	0	0	0	0	0	0	0	0	0	0	0	0	0	1	0	0	0	0	0	0	0	0	0	0	0	0	0	1	0	0	0	0	0	0	0	0	0	0	0	0	0	0	0	0	0	0	0
Kerstersia	3	1	0	0	0	0	1	0	0	0	0	1	0	0	0	0	0	0	0	0	0	0	0	0	0	0	0	0	0	0	0	0	0	0	0	0	0	0	0	0	0	0	0	0	0	0	0	0	0
Halomonas	3	1	0	1	0	0	1	0	0	0	0	0	0	0	0	0	0	0	0	0	0	0	0	0	0	0	0	0	0	0	0	0	0	0	0	0	0	0	0	0	0	0	0	0	0	0	0	0	0
Aerosticca	3	1	0	1	0	0	0	0	0	0	0	1	0	0	0	0	0	0	0	0	0	0	0	0	0	0	0	0	0	0	0	0	0	0	0	0	0	0	0	0	0	0	0	0	0	0	0	0	0
Zobellella	2	1	0	0	0	0	1	0	0	0	0	0	0	0	0	0	0	0	0	0	0	0	0	0	0	0	0	0	0	0	0	0	0	0	0	0	0	0	0	0	0	0	0	0	0	0	0	0	0
Shimwellia	2	0	0	0	0	0	0	0	0	0	0	0	0	0	0	0	0	0	0	0	0	0	0	0	0	0	0	0	0	0	0	0	0	0	0	0	1	0	0	0	0	0	0	0	0	0	0	0	0
Rhodobacter	2	1	0	0	0	0	1	0	0	0	0	0	0	0	0	0	0	0	0	0	0	0	0	0	0	0	0	0	0	0	0	0	0	0	0	0	0	0	0	0	0	0	0	0	0	0	0	0	0
Pseudoxanthomonas	2	0	0	0	1	0	0	0	0	0	0	0	0	0	0	0	0	0	0	0	0	0	0	0	0	0	0	0	0	0	0	0	0	0	0	0	0	0	0	0	0	0	0	0	0	0	0	0	0
Orrella	2	1	0	0	0	0	1	0	0	0	0	0	0	0	0	0	0	0	0	0	0	0	0	0	0	0	0	0	0	0	0	0	0	0	0	0	0	0	0	0	0	0	0	0	0	0	0	0	0
Lysobacter	2	1	0	0	0	0	0	0	0	0	0	0	0	0	0	0	0	0	1	0	0	0	0	0	0	0	0	0	0	0	0	0	0	0	0	0	0	0	0	0	0	0	0	0	0	0	0	0	0
Komagataeibacter	2	0	0	1	0	0	0	0	0	0	0	0	0	0	0	0	0	0	0	0	1	0	0	0	0	0	0	0	0	0	0	0	0	0	0	0	0	0	0	0	0	0	0	0	0	0	0	0	0
Janthinobacterium	2	0	0	1	0	0	0	0	0	0	0	0	0	0	1	0	0	0	0	0	0	0	0	0	0	0	0	0	0	0	0	0	0	0	0	0	0	0	0	0	0	0	0	0	0	0	0	0	0
Denitratisoma	2	1	0	1	0	0	0	0	0	0	0	0	0	0	0	0	0	0	0	0	0	0	0	0	0	0	0	0	0	0	0	0	0	0	0	0	0	0	0	0	0	0	0	0	0	0	0	0	0
Cronobacter	2	0	0	0	0	0	0	0	0	0	0	0	0	0	0	1	0	0	0	0	0	0	0	0	0	0	0	0	0	0	0	0	0	0	0	0	1	0	0	0	0	0	0	0	0	0	0	0	0
Azospirillum	2	1	0	1	0	0	0	0	0	0	0	0	0	0	0	0	0	0	0	0	0	0	0	0	0	0	0	0	0	0	0	0	0	0	0	0	0	0	0	0	0	0	0	0	0	0	0	0	0
Tabrizicola	1	0	0	0	0	0	0	0	0	0	0	0	0	1	0	0	0	0	0	0	0	0	0	0	0	0	0	0	0	0	0	0	0	0	0	0	0	0	0	0	0	0	0	0	0	0	0	0	0
Sulfitobacter	1	0	0	0	0	0	0	0	0	0	0	0	0	0	0	0	0	0	0	0	0	0	0	0	0	0	0	0	0	0	0	0	0	0	0	0	0	0	0	0	0	0	1	0	0	0	0	0	0
Salmonella	1	0	0	0	0	0	0	0	0	0	0	0	0	0	0	0	0	0	0	0	0	0	0	0	0	0	0	0	0	0	0	0	0	0	0	0	0	0	0	0	0	0	0	0	0	0	0	0	0
Roseovarius	1	0	0	0	0	0	0	0	0	0	0	0	0	1	0	0	0	0	0	0	0	0	0	0	0	0	0	0	0	0	0	0	0	0	0	0	0	0	0	0	0	0	0	0	0	0	0	0	0
Roseivivax	1	0	0	0	0	0	0	0	0	0	0	0	0	1	0	0	0	0	0	0	0	0	0	0	0	0	0	0	0	0	0	0	0	0	0	0	0	0	0	0	0	0	0	0	0	0	0	0	0
Rhodanobacter	1	0	0	1	0	0	0	0	0	0	0	0	0	0	0	0	0	0	0	0	0	0	0	0	0	0	0	0	0	0	0	0	0	0	0	0	0	0	0	0	0	0	0	0	0	0	0	0	0
Pseudescherichia	1	0	0	0	0	0	0	0	0	0	0	0	0	0	0	0	0	0	0	0	0	0	0	0	0	0	0	0	0	0	0	0	0	0	0	0	0	0	0	0	0	0	0	0	0	0	0	0	0
Pontivivens	1	0	0	0	0	0	0	0	0	0	0	0	0	0	1	0	0	0	0	0	0	0	0	0	0	0	0	0	0	0	0	0	0	0	0	0	0	0	0	0	0	0	0	0	0	0	0	0	0
Luteibacter	1	0	0	0	1	0	0	0	0	0	0	0	0	0	0	0	0	0	0	0	0	0	0	0	0	0	0	0	0	0	0	0	0	0	0	0	0	0	0	0	0	0	0	0	0	0	0	0	0
Leclercia	1	0	0	0	0	0	0	0	0	0	0	0	0	0	0	0	0	0	0	0	0	0	0	0	0	0	0	0	0	0	0	0	0	0	0	0	0	0	0	0	0	0	0	0	0	0	0	0	0
Kineobactrum	1	0	0	1	0	0	0	0	0	0	0	0	0	0	0	0	0	0	0	0	0	0	0	0	0	0	0	0	0	0	0	0	0	0	0	0	0	0	0	0	0	0	0	0	0	0	0	0	0
Diaphorobacter	1	1	0	0	0	0	0	0	0	0	0	0	0	0	0	0	0	0	0	0	0	0	0	0	0	0	0	0	0	0	0	0	0	0	0	0	0	0	0	0	0	0	0	0	0	0	0	0	0
Cedecea	1	0	0	0	0	0	0	0	0	0	0	0	0	0	0	0	0	0	0	0	0	0	0	0	0	0	0	0	0	0	0	0	0	0	0	0	1	0	0	0	0	0	0	0	0	0	0	0	0
Alcanivorax	1	0	0	0	0	0	0	0	0	0	0	0	0	0	0	0	0	0	0	0	0	0	0	0	0	0	0	0	0	0	0	0	0	0	0	0	0	0	0	0	0	0	0	0	0	0	0	0	0
Gemmata	5	1	0	0	0	0	1	0	0	0	0	0	0	1	1	0	0	0	0	0	0	0	0	0	0	0	0	0	0	0	0	0	0	0	0	0	0	0	0	0	0	0	0	0	0	1	0	0	0
Lacipirellula	1	0	0	0	0	0	0	0	0	0	0	0	0	0	1	0	0	0	0	0	0	0	0	0	0	0	0	0	0	0	0	0	0	0	0	0	0	0	0	0	0	0	0	0	0	0	0	0	0
Aquisphaera	1	0	0	0	0	0	0	0	0	0	0	0	0	0	1	0	0	0	0	0	0	0	0	0	0	0	0	0	0	0	0	0	0	0	0	0	0	0	0	0	0	0	0	0	0	0	0	0	0
Cystobacter	4	1	0	0	0	0	0	0	0	0	0	0	0	0	0	0	0	0	0	0	0	1	1	0	0	0	0	0	0	0	0	0	0	0	0	0	0	0	0	0	0	0	0	0	0	0	0	0	0
Stigmatella	2	0	0	0	0	0	0	0	0	0	0	0	0	0	1	0	0	0	0	0	0	0	0	0	0	0	0	0	0	0	0	0	0	0	0	0	0	0	0	0	0	0	0	0	0	0	0	0	0
Sorangium	1	0	0	0	0	0	0	0	0	0	0	0	0	0	1	0	0	0	0	0	0	0	0	0	0	0	0	0	0	0	0	0	0	0	0	0	0	0	0	0	0	0	0	0	0	0	0	0	0
Myxococcus	1	0	0	0	0	0	0	0	0	0	0	0	0	0	1	0	0	0	0	0	0	0	0	0	0	0	0	0	0	0	0	0	0	0	0	0	0	0	0	0	0	0	0	0	0	0	0	0	0
Minicystis	1	0	0	0	0	0	0	0	0	0	0	0	0	0	1	0	0	0	0	0	0	0	0	0	0	0	0	0	0	0	0	0	0	0	0	0	0	0	0	0	0	0	0	0	0	0	0	0	0
Corallococcus	1	0	0	0	0	0	0	0	0	0	0	0	0	0	1	0	0	0	0	0	0	0	0	0	0	0	0	0	0	0	0	0	0	0	0	0	0	0	0	0	0	0	0	0	0	0	0	0	0
Anaeromyxobacter	1	0	0	0	0	0	0	0	0	0	0	0	0	0	1	0	0	0	0	0	0	0	0	0	0	0	0	0	0	0	0	0	0	0	0	0	0	0	0	0	0	0	0	0	0	0	0	0	0
Salinarchaeum	1	0	0	0	0	0	0	0	0	0	0	0	0	0	1	0	0	0	0	0	0	0	0	0	0	0	0	0	0	0	0	0	0	0	0	0	0	0	0	0	0	0	0	0	0	0	0	0	0
Halorhabdus	1	0	0	0	0	0	0	0	0	0	0	0	0	0	1	0	0	0	0	0	0	0	0	0	0	0	0	0	0	0	0	0	0	0	0	0	0	0	0	0	0	0	0	0	0	0	0	0	0
Haloplanus	1	0	0	0	1	0	0	0	0	0	0	0	0	0	0	0	0	0	0	0	0	0	0	0	0	0	0	0	0	0	0	0	0	0	0	0	0	0	0	0	0	0	0	0	0	0	0	0	0
Halolamina	1	0	0	0	0	0	0	0	0	0	0	0	0	0	1	0	0	0	0	0	0	0	0	0	0	0	0	0	0	0	0	0	0	0	0	0	0	0	0	0	0	0	0	0	0	0	0	0	0
Gemmatimonas	4	0	0	0	0	0	0	0	0	0	0	0	0	0	1	0	0	0	0	0	0	0	0	0	0	0	0	0	0	0	0	0	0	0	0	0	0	0	0	0	0	0	0	0	0	0	0	0	0
Gemmatirosa	1	0	0	0	0	0	0	0	0	0	0	0	0	0	1	0	0	0	0	0	0	0	0	0	0	0	0	0	0	0	0	0	0	0	0	0	0	0	0	0	0	0	0	0	0	0	0	0	0
Limnochorda	1	0	0	0	0	0	0	0	0	0	0	0	0	0	1	0	0	0	0	0	0	0	0	0	0	0	0	0	0	0	0	0	0	0	0	0	0	0	0	0	0	0	0	0	0	0	0	0	0
Romboutsia	2	0	0	0	1	0	0	0	0	0	0	0	0	0	0	0	0	0	0	0	0	0	0	0	0	0	0	0	0	0	0	0	0	0	0	0	0	0	0	0	0	1	0	0	0	0	0	0	0
Acetobacterium	1	0	0	0	0	0	0	0	0	0	0	0	0	0	0	0	0	0	0	0	0	0	0	0	0	0	0	0	0	0	0	0	0	0	0	0	0	0	0	0	0	0	0	0	0	0	0	0	0
Mycoplasma	8	0	0	0	0	0	0	0	0	1	0	0	0	0	0	1	1	0	0	0	0	0	0	0	0	0	0	1	0	0	0	0	0	0	0	0	0	0	0	0	1	0	0	0	0	0	1	0	0
Peribacillus	7	0	0	0	0	0	0	0	0	0	0	0	0	1	0	0	1	0	0	0	0	0	0	0	0	0	1	1	0	0	1	0	0	0	0	0	0	0	0	0	1	0	0	0	0	0	0	0	0
Bacillus	3	0	0	0	0	0	0	0	0	0	0	0	0	0	0	0	0	0	0	0	0	0	0	0	0	0	0	0	0	0	0	0	0	0	0	0	0	0	0	0	0	0	0	0	0	0	0	0	0
Streptococcus	2	0	0	0	0	0	0	0	0	0	0	0	0	0	0	0	0	0	0	0	0	0	0	0	0	0	0	0	0	0	0	0	0	0	0	0	0	0	0	0	0	0	0	0	0	0	0	0	0
Sporosarcina	1	0	0	0	0	0	0	0	0	0	0	0	0	0	0	0	0	0	0	0	0	0	0	0	0	0	0	0	0	0	0	0	0	0	0	0	0	0	0	0	0	0	0	0	0	0	0	0	0
Geobacillus	1	0	0	0	0	0	0	0	0	0	0	0	0	0	0	0	0	0	0	0	0	0	0	0	0	0	0	0	0	0	0	0	0	0	0	0	0	0	0	0	0	0	0	0	0	0	0	0	0
Dictyoglomus	1	0	0	0	0	0	0	1	0	0	0	0	0	0	0	0	0	0	0	0	0	0	0	0	0	0	0	0	0	0	0	0	0	0	0	0	0	0	0	0	0	0	0	0	0	0	0	0	0
Desulfovibrio	8	0	0	1	0	0	1	0	0	0	0	0	0	0	2	0	0	0	0	0	0	0	0	0	0	0	0	0	0	0	0	0	0	0	0	0	1	0	0	0	0	0	1	0	0	0	0	0	0
Geobacter	10	0	0	0	0	0	1	0	0	1	0	0	0	0	1	0	0	0	0	0	0	0	0	0	0	0	0	0	0	0	0	0	0	0	0	0	0	0	0	0	0	0	2	0	0	0	0	0	0
Thermosulfurimonas	2	0	0	0	1	0	0	0	0	0	0	0	0	0	0	0	0	0	0	0	0	0	0	0	0	0	0	0	0	0	0	0	0	0	0	0	0	0	0	0	0	1	0	0	0	0	0	0	0
Desulfatibacillum	1	1	0	0	0	0	0	0	0	0	0	0	0	0	0	0	0	0	0	0	0	0	0	0	0	0	0	0	0	0	0	0	0	0	0	0	0	0	0	0	0	0	0	0	0	0	0	0	0
Stanieria	1	0	0	0	0	0	0	0	0	0	0	0	0	0	0	0	0	0	0	0	0	0	0	0	0	0	0	0	0	0	0	0	0	0	0	0	0	0	0	0	0	0	0	0	0	0	0	0	0
Nostoc	1	0	0	0	0	0	0	0	0	0	0	0	0	0	0	0	0	0	0	0	0	0	0	0	0	0	0	0	0	0	0	0	0	0	0	0	0	0	0	0	0	0	0	0	0	0	0	0	0
Cyanobium	1	0	0	0	0	0	0	0	0	0	0	0	0	0	1	0	0	0	0	0	0	0	0	0	0	0	0	0	0	0	0	0	0	0	0	0	0	0	0	0	0	0	0	0	0	0	0	0	0
Anabaena	1	0	0	0	1	0	0	0	0	0	0	0	0	0	0	0	0	0	0	0	0	0	0	0	0	0	0	0	0	0	0	0	0	0	0	0	0	0	0	0	0	0	0	0	0	0	0	0	0
Sphaerobacter	1	0	0	0	0	0	0	0	0	0	0	0	0	0	1	0	0	0	0	0	0	0	0	0	0	0	0	0	0	0	0	0	0	0	0	0	0	0	0	0	0	0	0	0	0	0	0	0	0
Caldilinea	1	0	0	0	0	0	0	0	0	0	0	0	0	0	0	0	0	0	0	0	0	0	0	0	0	0	0	0	0	0	0	0	0	0	0	0	0	0	0	0	0	0	1	0	0	0	0	0	0
Robiginitalea	13	0	0	0	1	0	0	0	0	1	0	0	0	1	0	0	1	0	0	0	0	0	0	1	0	0	1	1	0	0	0	0	0	0	0	1	0	0	0	0	1	0	0	0	0	0	1	0	1
Flavobacterium	11	0	0	0	1	0	0	0	0	2	0	0	0	1	0	0	4	0	0	0	0	0	0	0	0	0	0	2	0	0	0	0	0	0	0	0	0	0	0	0	0	0	0	0	0	0	0	0	0
Wenyingzhuangia	6	0	0	0	1	0	0	0	0	0	0	0	0	0	0	0	1	0	0	0	0	0	0	0	0	0	0	1	0	0	0	0	0	0	0	0	0	0	0	0	1	0	0	1	0	0	0	0	0
Mucilaginibacter	6	0	0	0	0	0	0	0	0	0	0	0	0	0	0	0	4	0	0	0	0	0	0	0	0	0	0	0	0	0	0	0	0	0	0	0	0	0	0	0	0	0	0	0	0	0	0	0	0
Chryseobacterium	6	0	0	0	0	0	0	0	0	2	0	0	0	0	0	0	3	0	0	0	0	0	0	0	0	0	0	0	0	0	0	0	0	0	0	0	0	0	0	0	0	0	0	0	0	0	0	0	0
Rufibacter	3	0	0	0	0	0	0	0	0	0	0	0	0	0	0	0	1	0	0	0	0	0	0	0	0	0	0	1	0	0	0	0	0	0	0	0	0	0	0	0	0	0	0	0	0	0	1	0	0
Niabella	3	0	0	0	0	0	0	0	0	0	0	0	0	0	0	0	1	0	0	0	0	0	0	0	0	0	0	1	0	0	0	0	0	0	0	0	0	0	0	0	1	0	0	0	0	0	0	0	0
Capnocytophaga	3	0	0	0	0	0	0	0	0	0	0	0	0	0	0	0	2	0	0	0	0	0	0	0	0	0	0	1	0	0	0	0	0	0	0	0	0	0	0	0	0	0	0	0	0	0	0	0	0
Pontibacter	2	0	0	0	0	0	0	0	0	0	0	0	0	0	0	0	1	0	0	0	0	0	0	0	0	0	0	1	0	0	0	0	0	0	0	0	0	0	0	0	0	0	0	0	0	0	0	0	0
Pedobacter	2	0	0	0	0	0	0	0	0	0	0	0	0	0	0	0	0	0	0	0	0	0	0	0	0	0	0	0	0	0	0	0	0	0	0	0	0	0	0	0	0	0	0	0	0	0	0	0	0
Maribacter	2	0	0	0	0	0	0	0	0	0	0	0	0	0	0	0	2	0	0	0	0	0	0	0	0	0	0	0	0	0	0	0	0	0	0	0	0	0	0	0	0	0	0	0	0	0	0	0	0
Leadbetterella	2	0	0	0	0	0	0	0	0	0	0	0	0	0	0	0	1	0	0	0	0	0	0	0	0	0	0	0	0	0	0	0	0	0	0	0	0	0	0	0	0	0	0	0	0	0	1	0	0
Cruoricaptor	2	0	0	0	0	0	0	0	0	0	0	0	0	0	0	0	1	0	0	0	0	0	0	0	0	0	0	1	0	0	0	0	0	0	0	0	0	0	0	0	0	0	0	0	0	0	0	0	0
Chryseolinea	2	0	0	0	1	0	0	0	0	0	0	0	0	0	0	0	1	0	0	0	0	0	0	0	0	0	0	0	0	0	0	0	0	0	0	0	0	0	0	0	0	0	0	0	0	0	0	0	0
Aquimarina	2	0	0	0	0	0	0	0	0	0	0	0	0	0	0	0	1	0	0	0	0	0	0	0	0	0	0	0	0	0	0	0	0	0	0	0	0	0	0	0	0	0	0	0	0	0	0	0	0
Algibacter	2	0	0	0	0	0	0	0	0	0	0	0	0	0	0	0	1	0	0	0	0	0	0	0	0	0	0	0	0	0	0	0	0	0	0	0	0	0	0	0	0	0	0	0	0	0	0	0	0
Tenacibaculum	1	0	0	0	0	0	0	0	0	0	0	0	0	0	0	0	1	0	0	0	0	0	0	0	0	0	0	0	0	0	0	0	0	0	0	0	0	0	0	0	0	0	0	0	0	0	0	0	0
Solitalea	1	0	0	0	0	0	0	0	0	0	0	0	0	0	0	0	1	0	0	0	0	0	0	0	0	0	0	0	0	0	0	0	0	0	0	0	0	0	0	0	0	0	0	0	0	0	0	0	0
Sediminicola	1	0	0	0	0	0	0	0	0	0	0	0	0	0	0	0	1	0	0	0	0	0	0	0	0	0	0	0	0	0	0	0	0	0	0	0	0	0	0	0	0	0	0	0	0	0	0	0	0
Hymenobacter	1	0	0	0	0	0	0	0	0	0	0	0	0	0	0	0	0	0	0	0	0	0	0	0	1	0	0	0	0	0	0	0	0	0	0	0	0	0	0	0	0	0	0	0	0	0	0	0	0
Cellulophaga	1	0	0	0	0	0	0	0	0	0	0	0	0	0	0	0	0	0	0	0	0	0	0	0	0	0	0	0	0	0	1	0	0	0	0	0	0	0	0	0	0	0	0	0	0	0	0	0	0
Bacteroides	1	0	0	0	0	0	0	0	0	0	0	0	0	0	0	0	1	0	0	0	0	0	0	0	0	0	0	0	0	0	0	0	0	0	0	0	0	0	0	0	0	0	0	0	0	0	0	0	0
Amniculibacterium	1	0	0	0	0	0	0	0	0	0	0	0	0	0	0	0	1	0	0	0	0	0	0	0	0	0	0	0	0	0	0	0	0	0	0	0	0	0	0	0	0	0	0	0	0	0	0	0	0
Adhaeribacter	1	0	0	0	0	0	0	0	0	0	0	0	0	0	0	0	1	0	0	0	0	0	0	0	0	0	0	0	0	0	0	0	0	0	0	0	0	0	0	0	0	0	0	0	0	0	0	0	0
Leucobacter	55	0	0	0	1	1	0	0	0	1	1	0	1	1	0	1	0	0	0	1	0	1	0	0	0	0	1	0	1	0	1	0	0	1	0	0	0	0	0	0	0	1	0	1	0	1	1	0	1
Streptomyces	29	1	0	1	1	0	2	0	0	1	0	0	0	2	0	0	1	0	0	2	0	0	0	1	1	0	1	2	0	0	0	0	0	0	0	0	0	0	0	0	1	1	0	0	0	2	1	0	1
Rhodococcus	9	0	0	0	1	0	0	0	0	1	0	0	0	1	0	1	0	0	1	0	0	0	0	0	0	0	0	0	0	0	0	0	0	0	0	0	0	0	0	0	0	0	0	0	0	0	0	0	0
Mycobacterium	6	0	0	1	0	0	0	0	0	0	0	0	0	0	4	0	0	0	1	0	0	0	0	0	0	0	0	0	0	0	0	0	0	0	0	0	0	0	0	0	0	0	0	0	0	0	0	0	0
Humibacter	4	0	0	0	0	0	0	0	0	0	0	0	0	0	0	0	1	0	0	0	0	0	0	0	0	0	0	1	0	0	0	0	0	0	0	0	0	0	0	0	1	0	0	0	0	0	0	0	0
Nonomuraea	1	0	0	0	0	0	0	0	0	0	0	0	0	0	1	0	0	0	0	0	0	0	0	0	0	0	0	0	0	0	0	0	0	0	0	0	0	0	0	0	0	0	0	0	0	0	0	0	0
[truncated: 187 more columns]

## Sheet: Fre taxanomy
Association frequency of GWAS loci at different taxanomic levels.
Phylum	Associated frequency of species	Number of associated loci	Class	Associated frequency of species	Number of associated loci	Order	Associated frequency of species	Number of associated loci
Proteobacteria	1901	216	Gammaproteobacteria	1631	212	Pseudomonadales	732	129
Actinobacteriota	104	75	Betaproteobacteria	145	74	Burkholderiales	684	100
Bacteroidota	75	21	Alphaproteobacteria	125	40	Xanthomonadales	192	47
Firmicutes	22	17	Actinomycetia	104	75	Enterobacterales	153	76
Desulfobacterota	18	16	Bacteroidia	87	29	Actinomycetales	59	58
Bacteroidetes	17	14	Bacilli	22	17	Flavobacteriales	51	19
Myxococcota	11	6	Desulfuromonadia	10	9	Sphingomonadales	45	22
Desulfobacterota_I	8	7	Myxococcia	9	6	Rhizobiales	29	19
Planctomycetota	7	5	Desulfovibrionia	8	7	Streptomycetales	29	23
Gemmatimonadota	5	4	Planctomycetia	7	5	Rhodobacterales	25	13
Halobacteriota	4	2	Desulfobacteria	6	6	Acetobacterales	15	14
Cyanobacteria	4	3	Gemmatimonadetes	5	4	Mycobacteriales	15	11
Firmicutes_A	3	3	Chitinophagia	4	4	Bacteroidales	13	12
Verrucomicrobiota	2	2	Halobacteria	4	2	Enterobacterales_A	13	13
Chloroflexota	2	2	Cyanobacteriia	4	3	Cytophagales	11	5
Euryarchaeota	1	1	Clostridia	3	3	Sphingobacteriales	10	3
Fibrobacterota	1	1	Verrucomicrobiae	2	2	Geobacterales	10	9
Firmicutes_G	1	1	Polyangia	2	1	Caulobacterales	9	3
Dictyoglomota	1	1	Thermodesulfobacteria	2	2	Myxococcales	9	6
			Sphingobacteriia	1	1	Mycoplasmatales	8	8
			Methanomicrobia	1	1	Desulfovibrionales	8	7
			Fibrobacteria	1	1	Chitinophagales	7	6
			Limnochordia	1	1	Bacillales_B	7	7
			Dictyoglomia	1	1	Desulfobacterales	6	6
			Chloroflexia	1	1	Gemmatales	5	5
			Anaerolineae	1	1	Gemmatimonadales	5	4
						Halobacteriales	4	2
						Bacillales	4	3
						Cyanobacteriales	3	2
						Methylococcales	2	2
						Azospirillales	2	2
						Polyangiales	2	1
						Peptostreptococcales	2	2
						Lactobacillales	2	2
						Thermodesulfobacteriales	2	2
						Methanomicrobiales	1	1
						Fibrobacterales	1	1
						Verrucomicrobiales	1	1
						Opitutales	1	1
						Pirellulales	1	1
						Isosphaerales	1	1
						Limnochordales	1	1
						Eubacteriales	1	1
						Bacillales_A	1	1
						Dictyoglomales	1	1
						PCC-6307	1	1
						Thermomicrobiales	1	1
						Caldilineales	1	1
						Streptosporangiales	1	1

## Sheet: Clustering
Clustering analysis of bacterial species associated with specific loci.
GWAS_hit	Dominant taxon	Cluster	Pseudomonadales	Enterobacterales	Burkholderiales	Xanthomonadales	Caulobacterales	Sphingomonadales	Rhizobiales	Azospirillales	Rhodobacterales	Methylococcales	Acetobacterales
locus331	Pseudomonadales	Cluster1	75	4.54545	11.3636	9.09091	0	0	0	0	0	0	0
locus337	Pseudomonadales	Cluster1	75	0	25	0	0	0	0	0	0	0	0
locus277	Pseudomonadales	Cluster1	77.551	2.04082	16.3265	4.08163	0	0	0	0	0	0	0
locus281	Pseudomonadales	Cluster1	81.25	0	18.75	0	0	0	0	0	0	0	0
locus50	Pseudomonadales	Cluster1	80	0	0	20	0	0	0	0	0	0	0
locus139	Pseudomonadales	Cluster1	96	4	0	0	0	0	0	0	0	0	0
locus290	Pseudomonadales	Cluster1	96	4	0	0	0	0	0	0	0	0	0
locus223	Pseudomonadales	Cluster1	100	0	0	0	0	0	0	0	0	0	0
locus72	Pseudomonadales	Cluster1	100	0	0	0	0	0	0	0	0	0	0
locus58	Pseudomonadales	Cluster1	100	0	0	0	0	0	0	0	0	0	0
locus95	Pseudomonadales	Cluster1	100	0	0	0	0	0	0	0	0	0	0
locus93	Pseudomonadales	Cluster1	100	0	0	0	0	0	0	0	0	0	0
locus408	Pseudomonadales	Cluster1	100	0	0	0	0	0	0	0	0	0	0
locus396	Pseudomonadales	Cluster1	100	0	0	0	0	0	0	0	0	0	0
locus386	Pseudomonadales	Cluster1	100	0	0	0	0	0	0	0	0	0	0
locus385	Pseudomonadales	Cluster1	100	0	0	0	0	0	0	0	0	0	0
locus374	Pseudomonadales	Cluster1	100	0	0	0	0	0	0	0	0	0	0
locus372	Pseudomonadales	Cluster1	100	0	0	0	0	0	0	0	0	0	0
locus361	Pseudomonadales	Cluster1	100	0	0	0	0	0	0	0	0	0	0
locus35	Pseudomonadales	Cluster1	100	0	0	0	0	0	0	0	0	0	0
locus33	Pseudomonadales	Cluster1	100	0	0	0	0	0	0	0	0	0	0
locus321	Pseudomonadales	Cluster1	100	0	0	0	0	0	0	0	0	0	0
locus293	Pseudomonadales	Cluster1	100	0	0	0	0	0	0	0	0	0	0
locus292	Pseudomonadales	Cluster1	100	0	0	0	0	0	0	0	0	0	0
locus272	Pseudomonadales	Cluster1	100	0	0	0	0	0	0	0	0	0	0
locus255	Pseudomonadales	Cluster1	100	0	0	0	0	0	0	0	0	0	0
locus247	Pseudomonadales	Cluster1	100	0	0	0	0	0	0	0	0	0	0
locus224	Pseudomonadales	Cluster1	100	0	0	0	0	0	0	0	0	0	0
locus222	Pseudomonadales	Cluster1	100	0	0	0	0	0	0	0	0	0	0
locus211	Pseudomonadales	Cluster1	100	0	0	0	0	0	0	0	0	0	0
locus193	Pseudomonadales	Cluster1	100	0	0	0	0	0	0	0	0	0	0
locus175	Pseudomonadales	Cluster1	100	0	0	0	0	0	0	0	0	0	0
locus167	Pseudomonadales	Cluster1	100	0	0	0	0	0	0	0	0	0	0
locus158	Pseudomonadales	Cluster1	100	0	0	0	0	0	0	0	0	0	0
locus110	Pseudomonadales	Cluster1	100	0	0	0	0	0	0	0	0	0	0
locus104	Pseudomonadales	Cluster1	100	0	0	0	0	0	0	0	0	0	0
locus83	Pseudomonadales	Cluster1	100	0	0	0	0	0	0	0	0	0	0
locus202	Pseudomonadales	Cluster1	100	0	0	0	0	0	0	0	0	0	0
locus92	Pseudomonadales	Cluster1	100	0	0	0	0	0	0	0	0	0	0
locus183	Pseudomonadales	Cluster1	100	0	0	0	0	0	0	0	0	0	0
locus227	Pseudomonadales	Cluster1	100	0	0	0	0	0	0	0	0	0	0
locus215	Pseudomonadales	Cluster1	100	0	0	0	0	0	0	0	0	0	0
locus174	Pseudomonadales	Cluster1	100	0	0	0	0	0	0	0	0	0	0
locus39	Pseudomonadales	Cluster1	100	0	0	0	0	0	0	0	0	0	0
locus213	Pseudomonadales	Cluster1	100	0	0	0	0	0	0	0	0	0	0
locus231	Pseudomonadales	Cluster1	100	0	0	0	0	0	0	0	0	0	0
locus351	Pseudomonadales	Cluster1	100	0	0	0	0	0	0	0	0	0	0
locus268	Pseudomonadales	Cluster1	100	0	0	0	0	0	0	0	0	0	0
locus398	Pseudomonadales	Cluster1	100	0	0	0	0	0	0	0	0	0	0
locus221	Pseudomonadales	Cluster1	100	0	0	0	0	0	0	0	0	0	0
locus165	Pseudomonadales	Cluster1	100	0	0	0	0	0	0	0	0	0	0
locus259	Pseudomonadales	Cluster1	100	0	0	0	0	0	0	0	0	0	0
locus370	Pseudomonadales	Cluster1	100	0	0	0	0	0	0	0	0	0	0
locus236	Pseudomonadales	Cluster1	100	0	0	0	0	0	0	0	0	0	0
locus308	Pseudomonadales	Cluster1	100	0	0	0	0	0	0	0	0	0	0
locus166	Pseudomonadales	Cluster1	100	0	0	0	0	0	0	0	0	0	0
locus12	Pseudomonadales	Cluster1	100	0	0	0	0	0	0	0	0	0	0
locus278	Pseudomonadales	Cluster1	100	0	0	0	0	0	0	0	0	0	0
locus228	Pseudomonadales	Cluster1	100	0	0	0	0	0	0	0	0	0	0
locus306	Pseudomonadales	Cluster1	100	0	0	0	0	0	0	0	0	0	0
locus47	Pseudomonadales	Cluster1	98.7952	1.20482	0	0	0	0	0	0	0	0	0
locus359	Pseudomonadales	Cluster1	98.4375	1.5625	0	0	0	0	0	0	0	0	0
locus68	Pseudomonadales	Cluster1	84.6154	7.69231	7.69231	0	0	0	0	0	0	0	0
locus66	Pseudomonadales	Cluster1	88	8	0	4	0	0	0	0	0	0	0
locus303	Pseudomonadales	Cluster1	90.9091	4.54545	4.54545	0	0	0	0	0	0	0	0
locus172	Pseudomonadales	Cluster1	92.9825	3.50877	3.50877	0	0	0	0	0	0	0	0
locus367	Pseudomonadales	Cluster1	44.4444	22.2222	22.2222	8.33333	0	2.77778	0	0	0	0	0
locus390	Pseudomonadales	Cluster1	33.3333	33.3333	33.3333	0	0	0	0	0	0	0	0
locus233	Pseudomonadales	Cluster1	66.6667	33.3333	0	0	0	0	0	0	0	0	0
locus74	Pseudomonadales	Cluster1	66.6667	33.3333	0	0	0	0	0	0	0	0	0
locus70	Pseudomonadales	Cluster1	50	50	0	0	0	0	0	0	0	0	0
locus200	Pseudomonadales	Cluster1	50	50	0	0	0	0	0	0	0	0	0
locus382	Pseudomonadales	Cluster1	50	50	0	0	0	0	0	0	0	0	0
locus10	Pseudomonadales	Cluster1	50	50	0	0	0	0	0	0	0	0	0
locus369	Pseudomonadales	Cluster1	50	0	0	0	0	50	0	0	0	0	0
locus243	Pseudomonadales	Cluster1	42.8571	0	14.2857	0	0	14.2857	28.5714	0	0	0	0
locus135	Pseudomonadales	Cluster1	50	0	16.6667	0	0	0	16.6667	0	16.6667	0	0
locus75	Pseudomonadales	Cluster1	50	0	50	0	0	0	0	0	0	0	0
locus252	Pseudomonadales	Cluster1	50	0	50	0	0	0	0	0	0	0	0
locus134	Pseudomonadales	Cluster1	50	0	50	0	0	0	0	0	0	0	0
locus36	Pseudomonadales	Cluster1	50	0	50	0	0	0	0	0	0	0	0
locus276	Pseudomonadales	Cluster1	50	0	50	0	0	0	0	0	0	0	0
locus77	Pseudomonadales	Cluster1	66.6667	0	33.3333	0	0	0	0	0	0	0	0
locus244	Pseudomonadales	Cluster1	62.5	0	37.5	0	0	0	0	0	0	0	0
locus287	Pseudomonadales	Cluster1	50	0	0	50	0	0	0	0	0	0	0
locus217	Pseudomonadales	Cluster1	50	0	0	50	0	0	0	0	0	0	0
locus177	Pseudomonadales	Cluster1	50	0	0	50	0	0	0	0	0	0	0
locus208	Pseudomonadales	Cluster1	20	0	0	0	0	40	0	0	20	0	20
locus194	Pseudomonadales	Cluster1	5.71429	0	8.57143	25.7143	20	8.57143	8.57143	0	20	0	2.85714
locus196	Pseudomonadales	Cluster1	22.2222	0	0	22.2222	0	33.3333	11.1111	0	0	0	11.1111
locus257	Enterobacterales	Cluster2	0	100	0	0	0	0	0	0	0	0	0
locus2	Enterobacterales	Cluster2	0	100	0	0	0	0	0	0	0	0	0
locus80	Enterobacterales	Cluster2	0	100	0	0	0	0	0	0	0	0	0
locus17	Enterobacterales	Cluster2	0	100	0	0	0	0	0	0	0	0	0
locus366	Enterobacterales	Cluster2	0	100	0	0	0	0	0	0	0	0	0
locus64	Enterobacterales	Cluster2	0	100	0	0	0	0	0	0	0	0	0
locus352	Enterobacterales	Cluster2	0	100	0	0	0	0	0	0	0	0	0
locus201	Enterobacterales	Cluster2	0	100	0	0	0	0	0	0	0	0	0
locus353	Enterobacterales	Cluster2	0	100	0	0	0	0	0	0	0	0	0
locus89	Enterobacterales	Cluster2	0	100	0	0	0	0	0	0	0	0	0
locus410	Enterobacterales	Cluster2	0	100	0	0	0	0	0	0	0	0	0
locus349	Enterobacterales	Cluster2	0	100	0	0	0	0	0	0	0	0	0
locus328	Enterobacterales	Cluster2	0	100	0	0	0	0	0	0	0	0	0
locus18	Enterobacterales	Cluster2	0	100	0	0	0	0	0	0	0	0	0
locus358	Enterobacterales	Cluster2	0	100	0	0	0	0	0	0	0	0	0
locus138	Enterobacterales	Cluster2	0	100	0	0	0	0	0	0	0	0	0
locus289	Enterobacterales	Cluster2	0	100	0	0	0	0	0	0	0	0	0
locus310	Enterobacterales	Cluster2	0	100	0	0	0	0	0	0	0	0	0
locus220	Enterobacterales	Cluster2	0	100	0	0	0	0	0	0	0	0	0
locus311	Enterobacterales	Cluster2	0	100	0	0	0	0	0	0	0	0	0
locus186	Enterobacterales	Cluster2	0	100	0	0	0	0	0	0	0	0	0
locus53	Enterobacterales	Cluster2	9.09091	90.9091	0	0	0	0	0	0	0	0	0
locus60	Enterobacterales	Cluster2	12.5	87.5	0	0	0	0	0	0	0	0	0
locus141	Enterobacterales	Cluster2	0	66.6667	33.3333	0	0	0	0	0	0	0	0
locus232	Enterobacterales	Cluster2	0	50	50	0	0	0	0	0	0	0	0
locus146	Enterobacterales	Cluster2	0	50	50	0	0	0	0	0	0	0	0
locus144	Enterobacterales	Cluster2	25	50	0	25	0	0	0	0	0	0	0
locus21	Enterobacterales	Cluster2	0	50	0	0	0	0	50	0	0	0	0
locus15	Enterobacterales	Cluster2	25.9259	44.4444	14.8148	7.40741	0	0	3.7037	0	3.7037	0	0
locus16	Enterobacterales	Cluster2	15.7895	57.8947	21.0526	5.26316	0	0	0	0	0	0	0
locus384	Burkholderiales	Cluster3	0	0	100	0	0	0	0	0	0	0	0
locus313	Burkholderiales	Cluster3	0	0	100	0	0	0	0	0	0	0	0
locus61	Burkholderiales	Cluster3	0	0	100	0	0	0	0	0	0	0	0
locus391	Burkholderiales	Cluster3	0	0	100	0	0	0	0	0	0	0	0
locus389	Burkholderiales	Cluster3	0	0	100	0	0	0	0	0	0	0	0
locus388	Burkholderiales	Cluster3	0	0	100	0	0	0	0	0	0	0	0
locus129	Burkholderiales	Cluster3	0	0	100	0	0	0	0	0	0	0	0
locus383	Burkholderiales	Cluster3	0	0	100	0	0	0	0	0	0	0	0
locus357	Burkholderiales	Cluster3	0	0	100	0	0	0	0	0	0	0	0
locus263	Burkholderiales	Cluster3	0	0	100	0	0	0	0	0	0	0	0
locus63	Burkholderiales	Cluster3	0	0	100	0	0	0	0	0	0	0	0
locus150	Burkholderiales	Cluster3	0	0	100	0	0	0	0	0	0	0	0
locus312	Burkholderiales	Cluster3	0	0	100	0	0	0	0	0	0	0	0
locus45	Burkholderiales	Cluster3	0	0	100	0	0	0	0	0	0	0	0
locus54	Burkholderiales	Cluster3	0	0	100	0	0	0	0	0	0	0	0
locus282	Burkholderiales	Cluster3	0	0	100	0	0	0	0	0	0	0	0
locus169	Burkholderiales	Cluster3	0	0	100	0	0	0	0	0	0	0	0
locus168	Burkholderiales	Cluster3	0	0	100	0	0	0	0	0	0	0	0
locus78	Burkholderiales	Cluster3	0	0	100	0	0	0	0	0	0	0	0
locus65	Burkholderiales	Cluster3	0	0	100	0	0	0	0	0	0	0	0
locus392	Burkholderiales	Cluster3	0	0	100	0	0	0	0	0	0	0	0
locus335	Burkholderiales	Cluster3	0	0	100	0	0	0	0	0	0	0	0
locus28	Burkholderiales	Cluster3	0	0	100	0	0	0	0	0	0	0	0
locus27	Burkholderiales	Cluster3	0	0	100	0	0	0	0	0	0	0	0
locus73	Burkholderiales	Cluster3	0	0	100	0	0	0	0	0	0	0	0
locus11	Burkholderiales	Cluster3	0	0	100	0	0	0	0	0	0	0	0
locus346	Burkholderiales	Cluster3	4.54545	0	90.9091	0	0	0	0	0	4.54545	0	0
locus212	Burkholderiales	Cluster3	5	0	85	0	0	10	0	0	0	0	0
locus123	Burkholderiales	Cluster3	2.85714	2.85714	85.7143	0	0	5.71429	0	0	0	0	2.85714
locus207	Burkholderiales	Cluster3	0	0	80	0	0	0	0	0	0	0	20
locus133	Burkholderiales	Cluster3	1.51515	7.57576	84.8485	1.51515	0	1.51515	0	0	3.0303	0	0
locus185	Burkholderiales	Cluster3	25	0	75	0	0	0	0	0	0	0	0
locus178	Burkholderiales	Cluster3	25	0	75	0	0	0	0	0	0	0	0
locus300	Burkholderiales	Cluster3	16.6667	0	83.3333	0	0	0	0	0	0	0	0
locus387	Burkholderiales	Cluster3	20	0	80	0	0	0	0	0	0	0	0
locus5	Burkholderiales	Cluster3	20	0	80	0	0	0	0	0	0	0	0
locus338	Burkholderiales	Cluster3	4	12	72	4	0	8	0	0	0	0	0
locus145	Burkholderiales	Cluster3	4.09836	9.01639	75.4098	4.09836	0.819672	1.63934	0.819672	0.819672	2.45902	0	0.819672
locus143	Burkholderiales	Cluster3	4.44444	7.77778	74.4444	6.66667	0	2.22222	0	1.11111	1.11111	0	2.22222
locus262	Burkholderiales	Cluster3	10	0	80	0	0	0	0	0	0	0	10
locus3	Burkholderiales	Cluster3	7.69231	7.69231	76.9231	0	0	0	7.69231	0	0	0	0
locus136	Burkholderiales	Cluster3	5.26316	5.26316	78.9474	0	0	10.5263	0	0	0	0	0
locus327	Burkholderiales	Cluster3	7.69231	3.84615	80.7692	0	0	7.69231	0	0	0	0	0
locus219	Burkholderiales	Cluster3	0	0	50	0	0	0	0	0	0	0	50
locus403	Burkholderiales	Cluster3	0	5.55556	50	0	0	0	38.8889	0	5.55556	0	0
locus363	Burkholderiales	Cluster3	0	0	60	0	0	0	0	0	40	0	0
locus19	Burkholderiales	Cluster3	0	0	66.6667	0	0	0	33.3333	0	0	0	0
locus41	Burkholderiales	Cluster3	0	0	66.6667	33.3333	0	0	0	0	0	0	0
locus273	Burkholderiales	Cluster3	0	0	78.2609	15.2174	0	6.52174	0	0	0	0	0
locus116	Burkholderiales	Cluster3	0	0	80	20	0	0	0	0	0	0	0
locus184	Burkholderiales	Cluster3	0	0	80	20	0	0	0	0	0	0	0
locus394	Burkholderiales	Cluster3	0	0	50	50	0	0	0	0	0	0	0
locus188	Burkholderiales	Cluster3	0	0	50	50	0	0	0	0	0	0	0
locus113	Burkholderiales	Cluster3	23.6842	6.57895	28.9474	34.2105	0	3.94737	1.31579	0	0	0	1.31579
locus130	Burkholderiales	Cluster3	22.2222	5.55556	27.7778	38.8889	0	5.55556	0	0	0	0	0
locus86	Burkholderiales	Cluster3	0	25	50	25	0	0	0	0	0	0	0
locus1	Burkholderiales	Cluster3	0	20	60	20	0	0	0	0	0	0	0
locus173	Burkholderiales	Cluster3	0	20	60	0	0	20	0	0	0	0	0
locus397	Burkholderiales	Cluster3	0	40	60	0	0	0	0	0	0	0	0
locus137	Burkholderiales	Cluster3	0	33.3333	66.6667	0	0	0	0	0	0	0	0
locus360	Burkholderiales	Cluster3	0	33.3333	66.6667	0	0	0	0	0	0	0	0
locus362	Burkholderiales	Cluster3	25	25	50	0	0	0	0	0	0	0	0
locus154	Burkholderiales	Cluster3	20	20	60	0	0	0	0	0	0	0	0
locus279	Burkholderiales	Cluster3	21.4286	14.2857	64.2857	0	0	0	0	0	0	0	0
locus336	Burkholderiales	Cluster3	16.6667	16.6667	66.6667	0	0	0	0	0	0	0	0
locus20	Burkholderiales	Cluster3	16.6667	16.6667	66.6667	0	0	0	0	0	0	0	0
locus393	Burkholderiales	Cluster3	16.6667	16.6667	66.6667	0	0	0	0	0	0	0	0
locus241	Burkholderiales	Cluster3	20	0	40	0	0	0	40	0	0	0	0
locus23	Burkholderiales	Cluster3	33.3333	0	44.4444	11.1111	0	0	11.1111	0	0	0	0
locus302	Burkholderiales	Cluster3	40	0	60	0	0	0	0	0	0	0	0
locus237	Burkholderiales	Cluster3	33.3333	0	66.6667	0	0	0	0	0	0	0	0
locus301	Burkholderiales	Cluster3	33.3333	0	66.6667	0	0	0	0	0	0	0	0
locus274	Burkholderiales	Cluster3	22.2222	7.40741	59.2593	0	0	3.7037	3.7037	0	0	0	3.7037
locus182	Burkholderiales	Cluster3	25	0	50	0	0	0	25	0	0	0	0
locus316	Burkholderiales	Cluster3	28.5714	0	57.1429	0	0	0	14.2857	0	0	0	0
locus340	Xanthomonadales	Cluster4	0	0	0	72.4138	0	10.3448	3.44828	0	6.89655	3.44828	3.44828
locus356	Xanthomonadales	Cluster4	0	0	0	100	0	0	0	0	0	0	0
locus229	Xanthomonadales	Cluster4	0	0	0	100	0	0	0	0	0	0	0
locus132	Xanthomonadales	Cluster4	0	0	0	100	0	0	0	0	0	0	0
locus264	Xanthomonadales	Cluster4	0	0	0	100	0	0	0	0	0	0	0
locus275	Xanthomonadales	Cluster4	0	0	0	100	0	0	0	0	0	0	0
locus402	Xanthomonadales	Cluster4	0	0	0	100	0	0	0	0	0	0	0
locus342	Xanthomonadales	Cluster4	0	0	0	100	0	0	0	0	0	0	0
locus324	Xanthomonadales	Cluster4	0	0	0	100	0	0	0	0	0	0	0
locus161	Xanthomonadales	Cluster4	0	0	0	100	0	0	0	0	0	0	0
locus309	Xanthomonadales	Cluster4	0	0	0	100	0	0	0	0	0	0	0
locus343	Xanthomonadales	Cluster4	0	0	0	100	0	0	0	0	0	0	0
locus71	Xanthomonadales	Cluster4	0	0	0	100	0	0	0	0	0	0	0
locus114	Xanthomonadales	Cluster4	0	0	0	100	0	0	0	0	0	0	0
locus209	Xanthomonadales	Cluster4	0	0	0	50	0	0	0	0	0	0	50
locus214	Xanthomonadales	Cluster4	11.3636	11.3636	11.3636	47.7273	0	6.81818	2.27273	0	4.54545	2.27273	2.27273
locus13	Xanthomonadales	Cluster4	14.2857	28.5714	0	42.8571	0	0	0	0	14.2857	0	0
locus120	Xanthomonadales	Cluster4	0	33.3333	0	66.6667	0	0	0	0	0	0	0
locus122	Xanthomonadales	Cluster4	0	50	0	50	0	0	0	0	0	0	0

## Sheet: GO
GO pathway enrichment of genes in different GWAS locus clusters.
ID	Description	GeneRatio	BackgroundRatio	P-value	geneID	Count of gene	GO	Cluster name	Dominated taxa
GO:0009856	pollination	20/843	277/24160	0.00183374	LOC_Os01g65060/LOC_Os01g62570/LOC_Os04g34250/LOC_Os04g34290/LOC_Os04g34300/LOC_Os04g34330/LOC_Os04g34480/LOC_Os04g34670/LOC_Os12g07610/LOC_Os03g35600/LOC_Os03g44200/LOC_Os03g54900/LOC_Os03g63074/LOC_Os04g34270/LOC_Os04g34370/LOC_Os06g20500/LOC_Os08g22864/LOC_Os09g27620/LOC_Os09g06970/LOC_Os03g63060	20	BP	Cluster3	Burkholderiales
GO:0044706	multi-multicellular organism process	20/843	277/24160	0.00183374	LOC_Os01g65060/LOC_Os01g62570/LOC_Os04g34250/LOC_Os04g34290/LOC_Os04g34300/LOC_Os04g34330/LOC_Os04g34480/LOC_Os04g34670/LOC_Os12g07610/LOC_Os03g35600/LOC_Os03g44200/LOC_Os03g54900/LOC_Os03g63074/LOC_Os04g34270/LOC_Os04g34370/LOC_Os06g20500/LOC_Os08g22864/LOC_Os09g27620/LOC_Os09g06970/LOC_Os03g63060	20	BP	Cluster3	Burkholderiales
GO:0009875	pollen-pistil interaction	10/843	109/24160	0.00482842	LOC_Os01g65060/LOC_Os04g34250/LOC_Os04g34290/LOC_Os04g34300/LOC_Os04g34330/LOC_Os04g34670/LOC_Os03g35600/LOC_Os04g34270/LOC_Os04g34370/LOC_Os06g20500	10	BP	Cluster3	Burkholderiales
GO:0016049	cell growth	25/843	465/24160	0.0224342	LOC_Os01g40200/LOC_Os01g62570/LOC_Os03g44020/LOC_Os03g44050/LOC_Os03g54750/LOC_Os04g26190/LOC_Os04g26220/LOC_Os04g26230/LOC_Os06g14810/LOC_Os12g08270/LOC_Os01g67160/LOC_Os01g39380/LOC_Os04g39440/LOC_Os04g39610/LOC_Os05g25910/LOC_Os06g15170/LOC_Os08g03440/LOC_Os08g22864/LOC_Os09g07294/LOC_Os12g08280/LOC_Os12g27102/LOC_Os12g36040/LOC_Os02g41860/LOC_Os04g39430/LOC_Os03g63060	25	BP	Cluster3	Burkholderiales
GO:0008219	cell death	20/843	366/24160	0.0330046	LOC_Os01g62630/LOC_Os04g26350/LOC_Os04g39460/LOC_Os05g09050/LOC_Os05g26890/LOC_Os08g16070/LOC_Os09g28770/LOC_Os11g13430/LOC_Os11g13510/LOC_Os12g14610/LOC_Os01g16090/LOC_Os02g32160/LOC_Os03g43840/LOC_Os03g63140/LOC_Os07g15680/LOC_Os08g14830/LOC_Os08g16120/LOC_Os10g04180/LOC_Os12g14330/LOC_Os12g18374	20	BP	Cluster3	Burkholderiales
GO:0008135	translation factor activity, RNA binding	11/826	133/23426	0.00751698	LOC_Os01g40150/LOC_Os01g40170/LOC_Os05g31160/LOC_Os01g02720/LOC_Os02g12794/LOC_Os03g36780/LOC_Os04g02150/LOC_Os12g07740/LOC_Os02g12800/LOC_Os02g32030/LOC_Os08g22354	11	MF	Cluster3	Burkholderiales
GO:0019748	secondary metabolic process	22/554	485/24160	0.00203073	LOC_Os01g25100/LOC_Os01g27260/LOC_Os01g27300/LOC_Os01g27340/LOC_Os01g27380/LOC_Os01g27490/LOC_Os02g12530/LOC_Os06g07941/LOC_Os06g08041/LOC_Os06g36920/LOC_Os09g16290/LOC_Os11g03510/LOC_Os01g24980/LOC_Os01g25010/LOC_Os01g27210/LOC_Os01g27360/LOC_Os01g27390/LOC_Os01g27480/LOC_Os02g03260/LOC_Os03g03034/LOC_Os07g07050/LOC_Os08g34790	22	BP	Cluster2	Enterobacterales
GO:0007267	cell-cell signaling	4/554	31/24160	0.00526601	LOC_Os03g22440/LOC_Os01g25540/LOC_Os01g25560/LOC_Os03g03460	4	BP	Cluster2	Enterobacterales
GO:0009856	pollination	12/554	277/24160	0.0268937	LOC_Os02g12130/LOC_Os06g36830/LOC_Os10g05250/LOC_Os11g03880/LOC_Os11g05240/LOC_Os01g24950/LOC_Os02g11890/LOC_Os06g36840/LOC_Os06g36880/LOC_Os07g41590/LOC_Os11g04840/LOC_Os02g02840	12	BP	Cluster2	Enterobacterales
GO:0044706	multi-multicellular organism process	12/554	277/24160	0.0268937	LOC_Os02g12130/LOC_Os06g36830/LOC_Os10g05250/LOC_Os11g03880/LOC_Os11g05240/LOC_Os01g24950/LOC_Os02g11890/LOC_Os06g36840/LOC_Os06g36880/LOC_Os07g41590/LOC_Os11g04840/LOC_Os02g02840	12	BP	Cluster2	Enterobacterales
GO:0005777	peroxisome	10/475	191/20699	0.0130451	LOC_Os01g25500/LOC_Os01g25880/LOC_Os02g02700/LOC_Os03g19010/LOC_Os07g41800/LOC_Os07g41810/LOC_Os07g41820/LOC_Os10g41410/LOC_Os11g03670/LOC_Os11g04980	10	CC	Cluster2	Enterobacterales
GO:0042579	microbody	10/475	191/20699	0.0130451	LOC_Os01g25500/LOC_Os01g25880/LOC_Os02g02700/LOC_Os03g19010/LOC_Os07g41800/LOC_Os07g41810/LOC_Os07g41820/LOC_Os10g41410/LOC_Os11g03670/LOC_Os11g04980	10	CC	Cluster2	Enterobacterales
GO:0019825	oxygen binding	36/1457	345/23426	0.00168722	LOC_Os08g35510/LOC_Os08g36860/LOC_Os02g36110/LOC_Os02g36150/LOC_Os02g36190/LOC_Os07g37970/LOC_Os05g12040/LOC_Os02g09190/LOC_Os02g09200/LOC_Os04g09430/LOC_Os06g09210/LOC_Os06g22020/LOC_Os07g23710/LOC_Os07g28110/LOC_Os07g37980/LOC_Os10g08540/LOC_Os10g09160/LOC_Os12g09500/LOC_Os01g72260/LOC_Os01g72740/LOC_Os01g72760/LOC_Os02g09220/LOC_Os02g36030/LOC_Os04g08828/LOC_Os06g09220/LOC_Os06g30500/LOC_Os06g…	36	MF	Cluster1	Pseudomonadales
GO:0009838	abscission	7/1491	29/24160	0.001576	LOC_Os06g09180/LOC_Os06g09190/LOC_Os03g11760/LOC_Os01g72020/LOC_Os11g31530/LOC_Os11g31560/LOC_Os11g31540	7	BP	Cluster1	Pseudomonadales
GO:0019748	secondary metabolic process	46/1491	485/24160	0.00257337	LOC_Os08g35510/LOC_Os11g31090/LOC_Os08g20200/LOC_Os01g72130/LOC_Os01g72120/LOC_Os01g72140/LOC_Os01g72160/LOC_Os04g43760/LOC_Os04g43800/LOC_Os11g40690/LOC_Os02g08420/LOC_Os02g08500/LOC_Os01g67054/LOC_Os05g43170/LOC_Os05g12190/LOC_Os05g12210/LOC_Os05g12240/LOC_Os10g07616/LOC_Os10g08620/LOC_Os10g08670/LOC_Os10g08680/LOC_Os03g08560/LOC_Os04g09430/LOC_Os05g12180/LOC_Os05g14370/LOC_Os06g45650/LOC_Os09g…	46	BP	Cluster1	Pseudomonadales
GO:0019725	cellular homeostasis	24/1491	242/24160	0.0150234	LOC_Os01g52450/LOC_Os05g44760/LOC_Os06g06790/LOC_Os03g07470/LOC_Os03g08560/LOC_Os06g08900/LOC_Os06g08930/LOC_Os06g09050/LOC_Os06g09120/LOC_Os12g25160/LOC_Os01g14520/LOC_Os01g48420/LOC_Os02g35900/LOC_Os04g43730/LOC_Os05g39110/LOC_Os05g45590/LOC_Os06g08880/LOC_Os06g08890/LOC_Os06g08910/LOC_Os06g09090/LOC_Os06g09130/LOC_Os06g22140/LOC_Os07g08350/LOC_Os10g08879	24	BP	Cluster1	Pseudomonadales
GO:0042592	homeostatic process	24/1491	242/24160	0.0150234	LOC_Os01g52450/LOC_Os05g44760/LOC_Os06g06790/LOC_Os03g07470/LOC_Os03g08560/LOC_Os06g08900/LOC_Os06g08930/LOC_Os06g09050/LOC_Os06g09120/LOC_Os12g25160/LOC_Os01g14520/LOC_Os01g48420/LOC_Os02g35900/LOC_Os04g43730/LOC_Os05g39110/LOC_Os05g45590/LOC_Os06g08880/LOC_Os06g08890/LOC_Os06g08910/LOC_Os06g09090/LOC_Os06g09130/LOC_Os06g22140/LOC_Os07g08350/LOC_Os10g08879	24	BP	Cluster1	Pseudomonadales
GO:0065008	regulation of biological quality	24/1491	242/24160	0.0150234	LOC_Os01g52450/LOC_Os05g44760/LOC_Os06g06790/LOC_Os03g07470/LOC_Os03g08560/LOC_Os06g08900/LOC_Os06g08930/LOC_Os06g09050/LOC_Os06g09120/LOC_Os12g25160/LOC_Os01g14520/LOC_Os01g48420/LOC_Os02g35900/LOC_Os04g43730/LOC_Os05g39110/LOC_Os05g45590/LOC_Os06g08880/LOC_Os06g08890/LOC_Os06g08910/LOC_Os06g09090/LOC_Os06g09130/LOC_Os06g22140/LOC_Os07g08350/LOC_Os10g08879	24	BP	Cluster1	Pseudomonadales
GO:0008219	cell death	32/1491	366/24160	0.0301721	LOC_Os04g57370/LOC_Os01g52450/LOC_Os05g44760/LOC_Os05g45210/LOC_Os05g42250/LOC_Os01g67054/LOC_Os05g43170/LOC_Os03g08410/LOC_Os02g19750/LOC_Os02g40130/LOC_Os02g40190/LOC_Os04g43440/LOC_Os04g52890/LOC_Os04g57390/LOC_Os06g20010/LOC_Os06g30430/LOC_Os08g13800/LOC_Os11g38580/LOC_Os12g09710/LOC_Os02g31100/LOC_Os03g08490/LOC_Os04g08390/LOC_Os04g57380/LOC_Os04g57640/LOC_Os05g45590/LOC_Os06g16450/LOC_Os07g…	32	BP	Cluster1	Pseudomonadales
GO:0009908	flower development	39/1491	470/24160	0.0373146	LOC_Os06g09180/LOC_Os06g09190/LOC_Os03g11760/LOC_Os01g72020/LOC_Os06g49130/LOC_Os01g14370/LOC_Os01g14430/LOC_Os01g72450/LOC_Os03g08380/LOC_Os06g45650/LOC_Os08g20480/LOC_Os08g35220/LOC_Os08g36740/LOC_Os08g38080/LOC_Os11g31530/LOC_Os11g31560/LOC_Os02g30850/LOC_Os02g45770/LOC_Os02g45850/LOC_Os03g07790/LOC_Os03g11614/LOC_Os06g06750/LOC_Os06g06900/LOC_Os06g16370/LOC_Os06g50600/LOC_Os07g27790/LOC_Os09g…	39	BP	Cluster1	Pseudomonadales
GO:0048367	shoot system development	39/1491	470/24160	0.0373146	LOC_Os06g09180/LOC_Os06g09190/LOC_Os03g11760/LOC_Os01g72020/LOC_Os06g49130/LOC_Os01g14370/LOC_Os01g14430/LOC_Os01g72450/LOC_Os03g08380/LOC_Os06g45650/LOC_Os08g20480/LOC_Os08g35220/LOC_Os08g36740/LOC_Os08g38080/LOC_Os11g31530/LOC_Os11g31560/LOC_Os02g30850/LOC_Os02g45770/LOC_Os02g45850/LOC_Os03g07790/LOC_Os03g11614/LOC_Os06g06750/LOC_Os06g06900/LOC_Os06g16370/LOC_Os06g50600/LOC_Os07g27790/LOC_Os09g…	39	BP	Cluster1	Pseudomonadales
GO:0090567	reproductive shoot system development	39/1491	470/24160	0.0373146	LOC_Os06g09180/LOC_Os06g09190/LOC_Os03g11760/LOC_Os01g72020/LOC_Os06g49130/LOC_Os01g14370/LOC_Os01g14430/LOC_Os01g72450/LOC_Os03g08380/LOC_Os06g45650/LOC_Os08g20480/LOC_Os08g35220/LOC_Os08g36740/LOC_Os08g38080/LOC_Os11g31530/LOC_Os11g31560/LOC_Os02g30850/LOC_Os02g45770/LOC_Os02g45850/LOC_Os03g07790/LOC_Os03g11614/LOC_Os06g06750/LOC_Os06g06900/LOC_Os06g16370/LOC_Os06g50600/LOC_Os07g27790/LOC_Os09g…	39	BP	Cluster1	Pseudomonadales
GO:0003006	developmental process involved in reproduction	39/1491	475/24160	0.0427406	LOC_Os06g09180/LOC_Os06g09190/LOC_Os03g11760/LOC_Os01g72020/LOC_Os06g49130/LOC_Os01g14370/LOC_Os01g14430/LOC_Os01g72450/LOC_Os03g08380/LOC_Os06g45650/LOC_Os08g20480/LOC_Os08g35220/LOC_Os08g36740/LOC_Os08g38080/LOC_Os11g31530/LOC_Os11g31560/LOC_Os02g30850/LOC_Os02g45770/LOC_Os02g45850/LOC_Os03g07790/LOC_Os03g11614/LOC_Os06g06750/LOC_Os06g06900/LOC_Os06g16370/LOC_Os06g50600/LOC_Os07g27790/LOC_Os09g…	39	BP	Cluster1	Pseudomonadales
GO:0048608	reproductive structure development	39/1491	475/24160	0.0427406	LOC_Os06g09180/LOC_Os06g09190/LOC_Os03g11760/LOC_Os01g72020/LOC_Os06g49130/LOC_Os01g14370/LOC_Os01g14430/LOC_Os01g72450/LOC_Os03g08380/LOC_Os06g45650/LOC_Os08g20480/LOC_Os08g35220/LOC_Os08g36740/LOC_Os08g38080/LOC_Os11g31530/LOC_Os11g31560/LOC_Os02g30850/LOC_Os02g45770/LOC_Os02g45850/LOC_Os03g07790/LOC_Os03g11614/LOC_Os06g06750/LOC_Os06g06900/LOC_Os06g16370/LOC_Os06g50600/LOC_Os07g27790/LOC_Os09g…	39	BP	Cluster1	Pseudomonadales
GO:0048731	system development	39/1491	475/24160	0.0427406	LOC_Os06g09180/LOC_Os06g09190/LOC_Os03g11760/LOC_Os01g72020/LOC_Os06g49130/LOC_Os01g14370/LOC_Os01g14430/LOC_Os01g72450/LOC_Os03g08380/LOC_Os06g45650/LOC_Os08g20480/LOC_Os08g35220/LOC_Os08g36740/LOC_Os08g38080/LOC_Os11g31530/LOC_Os11g31560/LOC_Os02g30850/LOC_Os02g45770/LOC_Os02g45850/LOC_Os03g07790/LOC_Os03g11614/LOC_Os06g06750/LOC_Os06g06900/LOC_Os06g16370/LOC_Os06g50600/LOC_Os07g27790/LOC_Os09g…	39	BP	Cluster1	Pseudomonadales
GO:0061458	reproductive system development	39/1491	475/24160	0.0427406	LOC_Os06g09180/LOC_Os06g09190/LOC_Os03g11760/LOC_Os01g72020/LOC_Os06g49130/LOC_Os01g14370/LOC_Os01g14430/LOC_Os01g72450/LOC_Os03g08380/LOC_Os06g45650/LOC_Os08g20480/LOC_Os08g35220/LOC_Os08g36740/LOC_Os08g38080/LOC_Os11g31530/LOC_Os11g31560/LOC_Os02g30850/LOC_Os02g45770/LOC_Os02g45850/LOC_Os03g07790/LOC_Os03g11614/LOC_Os06g06750/LOC_Os06g06900/LOC_Os06g16370/LOC_Os06g50600/LOC_Os07g27790/LOC_Os09g…	39	BP	Cluster1	Pseudomonadales
GO:0005654	nucleoplasm	17/1283	179/20699	0.0527856	LOC_Os05g43450/LOC_Os07g27930/LOC_Os06g08840/LOC_Os01g14430/LOC_Os01g16860/LOC_Os01g72450/LOC_Os08g31240/LOC_Os08g35220/LOC_Os06g45640/LOC_Os08g09690/LOC_Os08g24400/LOC_Os01g16870/LOC_Os03g22380/LOC_Os03g29760/LOC_Os07g47630/LOC_Os08g24420/LOC_Os08g37960	17	CC	Cluster1	Pseudomonadales
GO:0009991	response to extracellular stimulus	18/247	304/24160	2.75002e-09	LOC_Os01g19750/LOC_Os06g25010/LOC_Os03g50860/LOC_Os10g28760/LOC_Os10g28770/LOC_Os10g28790/LOC_Os10g28810/LOC_Os10g28820/LOC_Os10g28840/LOC_Os10g28860/LOC_Os10g29020/LOC_Os03g50980/LOC_Os10g28970/LOC_Os10g29050/LOC_Os10g29110/LOC_Os10g29180/LOC_Os10g29220/LOC_Os03g47610	18	BP	Cluster4	Xanthomonadales
GO:0009605	response to external stimulus	21/247	495/24160	4.58154e-08	LOC_Os01g19750/LOC_Os06g25010/LOC_Os03g51030/LOC_Os03g50860/LOC_Os10g28760/LOC_Os10g28770/LOC_Os10g28790/LOC_Os10g28810/LOC_Os10g28820/LOC_Os10g28840/LOC_Os10g28860/LOC_Os10g29020/LOC_Os11g11440/LOC_Os03g50980/LOC_Os10g28970/LOC_Os10g29050/LOC_Os10g29110/LOC_Os10g29180/LOC_Os10g29220/LOC_Os02g28074/LOC_Os03g47610	21	BP	Cluster4	Xanthomonadales
GO:0004518	nuclease activity	5/247	190/23426	0.0512641	LOC_Os09g36530/LOC_Os10g26730/LOC_Os01g19430/LOC_Os06g25250/LOC_Os02g28074	5	MF	Cluster4	Xanthomonadales
GO:0016788	hydrolase activity, acting on ester bonds	5/247	190/23426	0.0512641	LOC_Os09g36530/LOC_Os10g26730/LOC_Os01g19430/LOC_Os06g25250/LOC_Os02g28074	5	MF	Cluster4	Xanthomonadales

## Sheet: KEGG
KEGG pathway enrichment of genes in GWAS locus clusters.
ID	Description	GeneRatio	BgRatio	P-value	geneID	Count of gene	Cluster name	Dominated taxa
dosa00940	Phenylpropanoid biosynthesis	13/146	175/4655	0.00307421	Os01t0263000-00/Os02t0626600-00/Os01t0263300-01/Os02t0627100-01/Os03t0563600-01/Os04t0423800-01/Os04t0688200-01/Os04t0688300-01/Os04t0688500-01/Os04t0688600-01/Os04t0689000-01/Os08t0245200-01/Os05t0320700-02	13	Cluster3	Burkholderiales
dosa00040	Pentose and glucuronate interconversions	7/146	72/4655	0.00692349	Os01t0264100-00/Os06t0545200-00/Os01t0847600-01/Os01t0847700-01/Os03t0757900-01/Os06t0545400-01/Os06t0545800-01	7	Cluster3	Burkholderiales
dosa03060	Protein export	6/146	55/4655	0.00701779	Os03t0844700-01/Os08t0254500-01/Os09t0347500-01/Os09t0347700-01/Os10t0521300-01/Os12t0173366-01	6	Cluster3	Burkholderiales
dosa00360	Phenylalanine metabolism	5/146	43/4655	0.0104464	Os02t0626600-00/Os02t0627100-01/Os04t0183300-01/Os04t0183500-01/Os04t0184100-01	5	Cluster3	Burkholderiales
dosa00330	Arginine and proline metabolism	5/146	55/4655	0.0280182	Os04t0106300-01/Os04t0183300-01/Os04t0183500-01/Os04t0184100-01/Os04t0466600-01	5	Cluster3	Burkholderiales
dosa00480	Glutathione metabolism	8/103	116/4655	0.00386431	Os01t0353400-00/Os01t0370200-00/Os01t0370900-00/Os01t0371400-00/Os01t0369700-01/Os01t0371200-01/Os01t0371500-01/Os01t0372400-01	8	Cluster2	Enterobacterales
dosa00270	Cysteine and methionine metabolism	8/103	118/4655	0.00429093	Os04t0345800-00/Os06t0564400-00/Os01t0323600-01/Os06t0175800-01/Os06t0564500-01/Os06t0564700-01/Os08t0447000-01/Os11t0128800-01	8	Cluster2	Enterobacterales
dosa04130	SNARE interactions in vesicular transport	4/103	37/4655	0.00852363	Os02t0126800-01/Os02t0209900-01/Os06t0174400-01/Os07t0164300-01	4	Cluster2	Enterobacterales
dosa04120	Ubiquitin mediated proteolysis	7/103	126/4655	0.0208175	Os01t0121900-00/Os01t0123700-00/Os01t0124900-00/Os01t0328400-01/Os01t0369000-01/Os03t0123100-01/Os12t0636800-01	7	Cluster2	Enterobacterales
dosa01230	Biosynthesis of amino acids	10/103	231/4655	0.0305994	Os06t0564400-00/Os01t0323600-01/Os02t0125100-01/Os06t0175800-01/Os06t0564500-01/Os06t0564700-01/Os08t0447000-01/Os10t0564400-01/Os11t0128800-01/Os11t0148500-02	10	Cluster2	Enterobacterales
dosa00310	Lysine degradation	3/103	33/4655	0.0355126	Os02t0122700-00/Os01t0328700-01/Os02t0647900-01	3	Cluster2	Enterobacterales
dosa04070	Phosphatidylinositol signaling system	4/103	58/4655	0.0385454	Os11t0134400-00/Os02t0123600-01/Os11t0145000-01/Os11t0146100-01	4	Cluster2	Enterobacterales
dosa00920	Sulfur metabolism	3/103	37/4655	0.0474883	Os06t0564400-00/Os06t0564500-01/Os06t0564700-01	3	Cluster2	Enterobacterales
dosa03050	Proteasome	4/103	63/4655	0.0498174	Os10t0141400-00/Os06t0173100-01/Os06t0176000-01/Os06t0177100-01	4	Cluster2	Enterobacterales
dosa04626	Plant-pathogen interaction	31/294	211/4655	6.15287e-06	Os03t0220100-01/Os02t0472500-00/Os07t0126100-00/Os07t0126500-00/Os07t0127900-00/Os07t0128800-00/Os07t0129300-00/Os08t0453700-00/Os05t0528000-01/Os06t0191300-01/Os06t0191500-01/Os07t0126301-01/Os07t0127500-01/Os07t0127600-01/Os07t0129200-01/Os07t0125600-02/Os07t0126401-02/Os01t0955400-00/Os01t0955500-00/Os01t0956800-00/Os02t0685900-00/Os11t0569733-00/Os01t0899000-01/Os01t0949300-01/Os01t0949500-01…	31	Cluster1	Pseudomonadales
dosa00945	Stilbenoid, diarylheptanoid and gingerol biosynthesis	7/294	26/4655	0.00086449	Os05t0212600-00/Os05t0212900-00/Os05t0213100-00/Os10t0162856-00/Os10t0167900-00/Os10t0168300-00/Os10t0168500-00	7	Cluster1	Pseudomonadales
dosa04075	Plant hormone signal transduction	27/294	246/4655	0.00301992	Os02t0472500-00/Os07t0126100-00/Os07t0126500-00/Os07t0127900-00/Os07t0128800-00/Os07t0129300-00/Os05t0213500-01/Os06t0191300-01/Os06t0191500-01/Os07t0126301-01/Os07t0127500-01/Os07t0127600-01/Os07t0129200-01/Os07t0125600-02/Os07t0126401-02/Os06t0671150-00/Os08t0471950-00/Os01t0948900-01/Os01t0952500-01/Os02t0182100-01/Os02t0512000-01/Os04t0517900-01/Os04t0673300-01/Os05t0500900-01/Os05t0523300-01…	27	Cluster1	Pseudomonadales
dosa00565	Ether lipid metabolism	6/294	26/4655	0.00472981	Os08t0401800-00/Os05t0171000-01/Os06t0604300-01/Os06t0604400-01/Os06t0604200-02/Os01t0955000-02	6	Cluster1	Pseudomonadales
dosa00940	Phenylpropanoid biosynthesis	20/294	175/4655	0.0065791	Os04t0518100-01/Os04t0518400-01/Os06t0521200-00/Os06t0521400-00/Os06t0521900-00/Os07t0677400-00/Os07t0677500-00/Os11t0622800-00/Os02t0180700-01/Os05t0499300-01/Os05t0499400-01/Os06t0274800-01/Os06t0521500-01/Os06t0522300-01/Os07t0676900-01/Os07t0677100-01/Os07t0677200-01/Os07t0677300-01/Os07t0677600-01/Os12t0191500-01	20	Cluster1	Pseudomonadales
dosa00564	Glycerophospholipid metabolism	13/294	102/4655	0.0112237	Os01t0666000-01/Os05t0502200-01/Os08t0401800-00/Os01t0720400-01/Os02t0514500-01/Os04t0174900-01/Os04t0669500-01/Os05t0171000-01/Os06t0604300-01/Os06t0604400-01/Os06t0604200-02/Os01t0955000-02/Os11t0123400-00	13	Cluster1	Pseudomonadales
dosa04016	MAPK signaling pathway - plant	17/294	148/4655	0.011267	Os02t0472500-00/Os07t0126100-00/Os07t0126500-00/Os07t0127900-00/Os07t0128800-00/Os07t0129300-00/Os08t0453700-00/Os05t0213500-01/Os05t0528000-01/Os06t0191300-01/Os06t0191500-01/Os07t0126301-01/Os07t0127500-01/Os07t0127600-01/Os07t0129200-01/Os07t0125600-02/Os07t0126401-02	17	Cluster1	Pseudomonadales
dosa00920	Sulfur metabolism	6/294	37/4655	0.0266776	Os03t0185000-00/Os03t0215800-01/Os04t0165700-01/Os05t0533500-01/Os01t0667200-01/Os05t0503300-02	6	Cluster1	Pseudomonadales
dosa00130	Ubiquinone and other terpenoid-quinone biosynthesis	6/294	44/4655	0.0504991	Os07t0179300-00/Os11t0644800-00/Os02t0302200-01/Os02t0302700-01/Os05t0501300-01/Os12t0615400-01	6	Cluster1	Pseudomonadales
dosa00908	Zeatin biosynthesis	3/39	28/4655	0.00154129	Os04t0556600-00/Os04t0556400-01/Os04t0556500-01	3	Cluster4	Xanthomonadales
dosa00520	Amino sugar and nucleotide sugar metabolism	4/39	150/4655	0.0355428	Os01t0296700-01/Os01t0303100-01/Os03t0599800-01/Os06t0356800-01	4	Cluster4	Xanthomonadales
dosa00940	Phenylpropanoid biosynthesis	4/39	175/4655	0.0571089	Os01t0293900-00/Os01t0294700-01/Os06t0472900-01/Os07t0104100-01	4	Cluster4	Xanthomonadales

## Sheet: KEGG genes
KEGG pathway annotation of genes in GWAS locus cluster.
KEGG id	Gene id	Pathway name	Cluster name	Dominated taxa
dosa00010	Os01t0328700-01	Glycolysis / Gluconeogenesis	Cluster2	Enterobacterales
dosa00010	Os02t0647900-01	Glycolysis / Gluconeogenesis	Cluster2	Enterobacterales
dosa00010	Os11t0148500-02	Glycolysis / Gluconeogenesis	Cluster2	Enterobacterales
dosa00020	Os01t0328700-01	Citrate cycle (TCA cycle)	Cluster2	Enterobacterales
dosa00040	Os02t0214400-01	Pentose and glucuronate interconversions	Cluster2	Enterobacterales
dosa00040	Os07t0607400-01	Pentose and glucuronate interconversions	Cluster2	Enterobacterales
dosa00052	Os06t0172800-00	Galactose metabolism	Cluster2	Enterobacterales
dosa00053	Os02t0647900-01	Ascorbate and aldarate metabolism	Cluster2	Enterobacterales
dosa00053	Os06t0567200-01	Ascorbate and aldarate metabolism	Cluster2	Enterobacterales
dosa00061	Os11t0147000-01	Fatty acid biosynthesis	Cluster2	Enterobacterales
dosa00062	Os10t0563000-01	Fatty acid elongation	Cluster2	Enterobacterales
dosa00071	Os02t0647900-01	Fatty acid degradation	Cluster2	Enterobacterales
dosa00071	Os11t0147000-01	Fatty acid degradation	Cluster2	Enterobacterales
dosa00100	Os01t0354200-01	Steroid biosynthesis	Cluster2	Enterobacterales
dosa00130	Os08t0448000-01	Ubiquinone and other terpenoid-quinone biosynthesis	Cluster2	Enterobacterales
dosa00190	Os12t0638700-01	Oxidative phosphorylation	Cluster2	Enterobacterales
dosa00220	Os02t0650900-01	Arginine biosynthesis	Cluster2	Enterobacterales
dosa00230	Os05t0349200-01	Purine metabolism	Cluster2	Enterobacterales
dosa00230	Os10t0563700-01	Purine metabolism	Cluster2	Enterobacterales
dosa00240	Os10t0563700-01	Pyrimidine metabolism	Cluster2	Enterobacterales
dosa00250	Os02t0650900-01	Alanine, aspartate and glutamate metabolism	Cluster2	Enterobacterales
dosa00260	Os01t0328700-01	Glycine, serine and threonine metabolism	Cluster2	Enterobacterales
dosa00260	Os08t0447000-01	Glycine, serine and threonine metabolism	Cluster2	Enterobacterales
dosa00260	Os11t0128800-01	Glycine, serine and threonine metabolism	Cluster2	Enterobacterales
dosa00270	Os01t0323600-01	Cysteine and methionine metabolism	Cluster2	Enterobacterales
dosa00270	Os04t0345800-00	Cysteine and methionine metabolism	Cluster2	Enterobacterales
dosa00270	Os06t0175800-01	Cysteine and methionine metabolism	Cluster2	Enterobacterales
dosa00270	Os06t0564400-00	Cysteine and methionine metabolism	Cluster2	Enterobacterales
dosa00270	Os06t0564500-01	Cysteine and methionine metabolism	Cluster2	Enterobacterales
dosa00270	Os06t0564700-01	Cysteine and methionine metabolism	Cluster2	Enterobacterales
dosa00270	Os08t0447000-01	Cysteine and methionine metabolism	Cluster2	Enterobacterales
dosa00270	Os11t0128800-01	Cysteine and methionine metabolism	Cluster2	Enterobacterales
dosa00280	Os01t0328700-01	Valine, leucine and isoleucine degradation	Cluster2	Enterobacterales
dosa00280	Os02t0647900-01	Valine, leucine and isoleucine degradation	Cluster2	Enterobacterales
dosa00290	Os02t0125100-01	Valine, leucine and isoleucine biosynthesis	Cluster2	Enterobacterales
dosa00300	Os11t0128800-01	Lysine biosynthesis	Cluster2	Enterobacterales
dosa00310	Os01t0328700-01	Lysine degradation	Cluster2	Enterobacterales
dosa00310	Os02t0122700-00	Lysine degradation	Cluster2	Enterobacterales
dosa00310	Os02t0647900-01	Lysine degradation	Cluster2	Enterobacterales
dosa00330	Os02t0647900-01	Arginine and proline metabolism	Cluster2	Enterobacterales
dosa00340	Os02t0647900-01	Histidine metabolism	Cluster2	Enterobacterales
dosa00380	Os01t0328700-01	Tryptophan metabolism	Cluster2	Enterobacterales
dosa00380	Os02t0647900-01	Tryptophan metabolism	Cluster2	Enterobacterales
dosa00400	Os10t0564400-01	Phenylalanine, tyrosine and tryptophan biosynthesis	Cluster2	Enterobacterales
dosa00410	Os02t0647900-01	beta-Alanine metabolism	Cluster2	Enterobacterales
dosa00450	Os06t0175800-01	Selenocompound metabolism	Cluster2	Enterobacterales
dosa00480	Os01t0353400-00	Glutathione metabolism	Cluster2	Enterobacterales
dosa00480	Os01t0369700-01	Glutathione metabolism	Cluster2	Enterobacterales
dosa00480	Os01t0370200-00	Glutathione metabolism	Cluster2	Enterobacterales
dosa00480	Os01t0370900-00	Glutathione metabolism	Cluster2	Enterobacterales
dosa00480	Os01t0371200-01	Glutathione metabolism	Cluster2	Enterobacterales
dosa00480	Os01t0371400-00	Glutathione metabolism	Cluster2	Enterobacterales
dosa00480	Os01t0371500-01	Glutathione metabolism	Cluster2	Enterobacterales
dosa00480	Os01t0372400-01	Glutathione metabolism	Cluster2	Enterobacterales
dosa00500	Os08t0445700-01	Starch and sucrose metabolism	Cluster2	Enterobacterales
dosa00510	Os07t0164500-01	N-Glycan biosynthesis	Cluster2	Enterobacterales
dosa00511	Os05t0346500-01	Other glycan degradation	Cluster2	Enterobacterales
dosa00531	Os06t0179000-01	Glycosaminoglycan degradation	Cluster2	Enterobacterales
dosa00561	Os01t0329000-01	Glycerolipid metabolism	Cluster2	Enterobacterales
dosa00561	Os02t0647900-01	Glycerolipid metabolism	Cluster2	Enterobacterales
dosa00561	Os06t0563900-01	Glycerolipid metabolism	Cluster2	Enterobacterales
dosa00562	Os02t0123600-01	Inositol phosphate metabolism	Cluster2	Enterobacterales
dosa00562	Os11t0145000-01	Inositol phosphate metabolism	Cluster2	Enterobacterales
dosa00562	Os11t0146100-01	Inositol phosphate metabolism	Cluster2	Enterobacterales
dosa00564	Os01t0329000-01	Glycerophospholipid metabolism	Cluster2	Enterobacterales
dosa00564	Os02t0120200-01	Glycerophospholipid metabolism	Cluster2	Enterobacterales
dosa00564	Os02t0123600-01	Glycerophospholipid metabolism	Cluster2	Enterobacterales
dosa00564	Os11t0146600-00	Glycerophospholipid metabolism	Cluster2	Enterobacterales
dosa00565	Os02t0120200-01	Ether lipid metabolism	Cluster2	Enterobacterales
dosa00592	Os01t0370000-01	alpha-Linolenic acid metabolism	Cluster2	Enterobacterales
dosa00592	Os11t0146600-00	alpha-Linolenic acid metabolism	Cluster2	Enterobacterales
dosa00620	Os01t0328700-01	Pyruvate metabolism	Cluster2	Enterobacterales
dosa00620	Os02t0647900-01	Pyruvate metabolism	Cluster2	Enterobacterales
dosa00620	Os11t0148500-02	Pyruvate metabolism	Cluster2	Enterobacterales
dosa00630	Os01t0328700-01	Glyoxylate and dicarboxylate metabolism	Cluster2	Enterobacterales
dosa00640	Os01t0328700-01	Propanoate metabolism	Cluster2	Enterobacterales
dosa00660	Os02t0125100-01	C5-Branched dibasic acid metabolism	Cluster2	Enterobacterales
dosa00730	Os01t0356500-01	Thiamine metabolism	Cluster2	Enterobacterales
dosa00770	Os01t0360600-01	Pantothenate and CoA biosynthesis	Cluster2	Enterobacterales
dosa00770	Os02t0647900-01	Pantothenate and CoA biosynthesis	Cluster2	Enterobacterales
dosa00860	Os03t0340001-01	Porphyrin metabolism	Cluster2	Enterobacterales
dosa00900	Os07t0607700-01	Terpenoid backbone biosynthesis	Cluster2	Enterobacterales
dosa00903	Os02t0647900-01	Limonene and pinene degradation	Cluster2	Enterobacterales
dosa00906	Os03t0125100-01	Carotenoid biosynthesis	Cluster2	Enterobacterales
dosa00910	Os02t0650900-01	Nitrogen metabolism	Cluster2	Enterobacterales
dosa00920	Os06t0564400-00	Sulfur metabolism	Cluster2	Enterobacterales
dosa00920	Os06t0564500-01	Sulfur metabolism	Cluster2	Enterobacterales
dosa00920	Os06t0564700-01	Sulfur metabolism	Cluster2	Enterobacterales
dosa00940	Os01t0326300-01	Phenylpropanoid biosynthesis	Cluster2	Enterobacterales
dosa00940	Os01t0327400-01	Phenylpropanoid biosynthesis	Cluster2	Enterobacterales
dosa00940	Os08t0448000-01	Phenylpropanoid biosynthesis	Cluster2	Enterobacterales
dosa00941	Os01t0372500-00	Flavonoid biosynthesis	Cluster2	Enterobacterales
dosa00966	Os02t0125100-01	Glucosinolate biosynthesis	Cluster2	Enterobacterales
dosa00970	Os01t0372700-01	Aminoacyl-tRNA biosynthesis	Cluster2	Enterobacterales
dosa00970	Os07t0165000-01	Aminoacyl-tRNA biosynthesis	Cluster2	Enterobacterales
dosa00999	Os01t0323600-01	Biosynthesis of various plant secondary metabolites	Cluster2	Enterobacterales
dosa01100	Os01t0323600-01	Metabolic pathways	Cluster2	Enterobacterales
dosa01100	Os01t0326300-01	Metabolic pathways	Cluster2	Enterobacterales
dosa01100	Os01t0327400-01	Metabolic pathways	Cluster2	Enterobacterales
dosa01100	Os01t0328700-01	Metabolic pathways	Cluster2	Enterobacterales
dosa01100	Os01t0329000-01	Metabolic pathways	Cluster2	Enterobacterales
dosa01100	Os01t0353400-00	Metabolic pathways	Cluster2	Enterobacterales
dosa01100	Os01t0354200-01	Metabolic pathways	Cluster2	Enterobacterales
dosa01100	Os01t0356500-01	Metabolic pathways	Cluster2	Enterobacterales
dosa01100	Os01t0360600-01	Metabolic pathways	Cluster2	Enterobacterales
dosa01100	Os01t0369700-01	Metabolic pathways	Cluster2	Enterobacterales
dosa01100	Os01t0370000-01	Metabolic pathways	Cluster2	Enterobacterales
dosa01100	Os01t0370200-00	Metabolic pathways	Cluster2	Enterobacterales
dosa01100	Os01t0370900-00	Metabolic pathways	Cluster2	Enterobacterales
dosa01100	Os01t0371200-01	Metabolic pathways	Cluster2	Enterobacterales
dosa01100	Os01t0371400-00	Metabolic pathways	Cluster2	Enterobacterales
dosa01100	Os01t0371500-01	Metabolic pathways	Cluster2	Enterobacterales
dosa01100	Os01t0372400-01	Metabolic pathways	Cluster2	Enterobacterales
dosa01100	Os01t0372500-00	Metabolic pathways	Cluster2	Enterobacterales
dosa01100	Os02t0120200-01	Metabolic pathways	Cluster2	Enterobacterales
dosa01100	Os02t0122700-00	Metabolic pathways	Cluster2	Enterobacterales
dosa01100	Os02t0123600-01	Metabolic pathways	Cluster2	Enterobacterales
dosa01100	Os02t0125100-01	Metabolic pathways	Cluster2	Enterobacterales
dosa01100	Os02t0214400-01	Metabolic pathways	Cluster2	Enterobacterales
dosa01100	Os02t0647900-01	Metabolic pathways	Cluster2	Enterobacterales
dosa01100	Os02t0650900-01	Metabolic pathways	Cluster2	Enterobacterales
dosa01100	Os03t0125100-01	Metabolic pathways	Cluster2	Enterobacterales
dosa01100	Os03t0340001-01	Metabolic pathways	Cluster2	Enterobacterales
dosa01100	Os04t0345800-00	Metabolic pathways	Cluster2	Enterobacterales
dosa01100	Os05t0349200-01	Metabolic pathways	Cluster2	Enterobacterales
dosa01100	Os06t0172800-00	Metabolic pathways	Cluster2	Enterobacterales
dosa01100	Os06t0175800-01	Metabolic pathways	Cluster2	Enterobacterales
dosa01100	Os06t0179000-01	Metabolic pathways	Cluster2	Enterobacterales
dosa01100	Os06t0563900-01	Metabolic pathways	Cluster2	Enterobacterales
dosa01100	Os06t0564400-00	Metabolic pathways	Cluster2	Enterobacterales
dosa01100	Os06t0564500-01	Metabolic pathways	Cluster2	Enterobacterales
dosa01100	Os06t0564700-01	Metabolic pathways	Cluster2	Enterobacterales
dosa01100	Os06t0567200-01	Metabolic pathways	Cluster2	Enterobacterales
dosa01100	Os07t0164500-01	Metabolic pathways	Cluster2	Enterobacterales
dosa01100	Os07t0607400-01	Metabolic pathways	Cluster2	Enterobacterales
dosa01100	Os08t0445700-01	Metabolic pathways	Cluster2	Enterobacterales
dosa01100	Os08t0447000-01	Metabolic pathways	Cluster2	Enterobacterales
dosa01100	Os08t0448000-01	Metabolic pathways	Cluster2	Enterobacterales
dosa01100	Os10t0563000-01	Metabolic pathways	Cluster2	Enterobacterales
dosa01100	Os10t0563700-01	Metabolic pathways	Cluster2	Enterobacterales
dosa01100	Os10t0564400-01	Metabolic pathways	Cluster2	Enterobacterales
dosa01100	Os11t0128800-01	Metabolic pathways	Cluster2	Enterobacterales
dosa01100	Os11t0145000-01	Metabolic pathways	Cluster2	Enterobacterales
dosa01100	Os11t0146100-01	Metabolic pathways	Cluster2	Enterobacterales
dosa01100	Os11t0146600-00	Metabolic pathways	Cluster2	Enterobacterales
dosa01100	Os11t0147000-01	Metabolic pathways	Cluster2	Enterobacterales
dosa01100	Os11t0148500-02	Metabolic pathways	Cluster2	Enterobacterales
dosa01100	Os12t0638700-01	Metabolic pathways	Cluster2	Enterobacterales
dosa01110	Os01t0323600-01	Biosynthesis of secondary metabolites	Cluster2	Enterobacterales
dosa01110	Os01t0326300-01	Biosynthesis of secondary metabolites	Cluster2	Enterobacterales
dosa01110	Os01t0327400-01	Biosynthesis of secondary metabolites	Cluster2	Enterobacterales
dosa01110	Os01t0328700-01	Biosynthesis of secondary metabolites	Cluster2	Enterobacterales
dosa01110	Os01t0329000-01	Biosynthesis of secondary metabolites	Cluster2	Enterobacterales
dosa01110	Os01t0354200-01	Biosynthesis of secondary metabolites	Cluster2	Enterobacterales
dosa01110	Os01t0370000-01	Biosynthesis of secondary metabolites	Cluster2	Enterobacterales
dosa01110	Os01t0372500-00	Biosynthesis of secondary metabolites	Cluster2	Enterobacterales
dosa01110	Os02t0120200-01	Biosynthesis of secondary metabolites	Cluster2	Enterobacterales
dosa01110	Os02t0125100-01	Biosynthesis of secondary metabolites	Cluster2	Enterobacterales
dosa01110	Os02t0647900-01	Biosynthesis of secondary metabolites	Cluster2	Enterobacterales
dosa01110	Os03t0125100-01	Biosynthesis of secondary metabolites	Cluster2	Enterobacterales
dosa01110	Os03t0340001-01	Biosynthesis of secondary metabolites	Cluster2	Enterobacterales
dosa01110	Os05t0349200-01	Biosynthesis of secondary metabolites	Cluster2	Enterobacterales
dosa01110	Os06t0175800-01	Biosynthesis of secondary metabolites	Cluster2	Enterobacterales
dosa01110	Os06t0564400-00	Biosynthesis of secondary metabolites	Cluster2	Enterobacterales
dosa01110	Os06t0564500-01	Biosynthesis of secondary metabolites	Cluster2	Enterobacterales
dosa01110	Os06t0564700-01	Biosynthesis of secondary metabolites	Cluster2	Enterobacterales
dosa01110	Os07t0607700-01	Biosynthesis of secondary metabolites	Cluster2	Enterobacterales
dosa01110	Os08t0445700-01	Biosynthesis of secondary metabolites	Cluster2	Enterobacterales
dosa01110	Os08t0447000-01	Biosynthesis of secondary metabolites	Cluster2	Enterobacterales
dosa01110	Os08t0448000-01	Biosynthesis of secondary metabolites	Cluster2	Enterobacterales
dosa01110	Os10t0563700-01	Biosynthesis of secondary metabolites	Cluster2	Enterobacterales
dosa01110	Os10t0564400-01	Biosynthesis of secondary metabolites	Cluster2	Enterobacterales
dosa01110	Os11t0128800-01	Biosynthesis of secondary metabolites	Cluster2	Enterobacterales
dosa01110	Os11t0146600-00	Biosynthesis of secondary metabolites	Cluster2	Enterobacterales
dosa01110	Os11t0148500-02	Biosynthesis of secondary metabolites	Cluster2	Enterobacterales
dosa01200	Os01t0328700-01	Carbon metabolism	Cluster2	Enterobacterales
dosa01200	Os02t0650900-01	Carbon metabolism	Cluster2	Enterobacterales
dosa01200	Os06t0564400-00	Carbon metabolism	Cluster2	Enterobacterales
dosa01200	Os06t0564500-01	Carbon metabolism	Cluster2	Enterobacterales
dosa01200	Os06t0564700-01	Carbon metabolism	Cluster2	Enterobacterales
dosa01200	Os08t0447000-01	Carbon metabolism	Cluster2	Enterobacterales
dosa01200	Os11t0148500-02	Carbon metabolism	Cluster2	Enterobacterales
dosa01210	Os02t0125100-01	2-Oxocarboxylic acid metabolism	Cluster2	Enterobacterales
dosa01212	Os10t0563000-01	Fatty acid metabolism	Cluster2	Enterobacterales
dosa01212	Os11t0147000-01	Fatty acid metabolism	Cluster2	Enterobacterales
dosa01230	Os01t0323600-01	Biosynthesis of amino acids	Cluster2	Enterobacterales
dosa01230	Os02t0125100-01	Biosynthesis of amino acids	Cluster2	Enterobacterales
dosa01230	Os06t0175800-01	Biosynthesis of amino acids	Cluster2	Enterobacterales
dosa01230	Os06t0564400-00	Biosynthesis of amino acids	Cluster2	Enterobacterales
dosa01230	Os06t0564500-01	Biosynthesis of amino acids	Cluster2	Enterobacterales
dosa01230	Os06t0564700-01	Biosynthesis of amino acids	Cluster2	Enterobacterales
dosa01230	Os08t0447000-01	Biosynthesis of amino acids	Cluster2	Enterobacterales
dosa01230	Os10t0564400-01	Biosynthesis of amino acids	Cluster2	Enterobacterales
dosa01230	Os11t0128800-01	Biosynthesis of amino acids	Cluster2	Enterobacterales
dosa01230	Os11t0148500-02	Biosynthesis of amino acids	Cluster2	Enterobacterales
dosa01232	Os05t0349200-01	Nucleotide metabolism	Cluster2	Enterobacterales
dosa01232	Os10t0563700-01	Nucleotide metabolism	Cluster2	Enterobacterales
dosa01240	Os01t0323600-01	Biosynthesis of cofactors	Cluster2	Enterobacterales
dosa01240	Os01t0328700-01	Biosynthesis of cofactors	Cluster2	Enterobacterales
dosa01240	Os01t0356500-01	Biosynthesis of cofactors	Cluster2	Enterobacterales
dosa01240	Os01t0360600-01	Biosynthesis of cofactors	Cluster2	Enterobacterales
dosa01240	Os02t0647900-01	Biosynthesis of cofactors	Cluster2	Enterobacterales
dosa01240	Os03t0340001-01	Biosynthesis of cofactors	Cluster2	Enterobacterales
dosa01240	Os10t0563700-01	Biosynthesis of cofactors	Cluster2	Enterobacterales
dosa02010	Os01t0356400-01	ABC transporters	Cluster2	Enterobacterales
dosa03008	Os07t0162300-01	Ribosome biogenesis in eukaryotes	Cluster2	Enterobacterales
dosa03008	Os10t0564900-01	Ribosome biogenesis in eukaryotes	Cluster2	Enterobacterales
dosa03008	Os12t0634800-01	Ribosome biogenesis in eukaryotes	Cluster2	Enterobacterales
dosa03010	Os01t0328400-01	Ribosome	Cluster2	Enterobacterales
dosa03010	Os01t0358400-01	Ribosome	Cluster2	Enterobacterales
dosa03010	Os02t0652600-02	Ribosome	Cluster2	Enterobacterales
dosa03010	Os05t0346300-01	Ribosome	Cluster2	Enterobacterales
dosa03010	Os07t0608500-01	Ribosome	Cluster2	Enterobacterales
dosa03010	Os10t0564300-01	Ribosome	Cluster2	Enterobacterales
dosa03013	Os01t0363900-01	Nucleocytoplasmic transport	Cluster2	Enterobacterales
dosa03013	Os02t0122000-01	Nucleocytoplasmic transport	Cluster2	Enterobacterales
dosa03013	Os03t0123100-01	Nucleocytoplasmic transport	Cluster2	Enterobacterales
dosa03013	Os11t0132700-01	Nucleocytoplasmic transport	Cluster2	Enterobacterales
dosa03015	Os02t0122000-01	mRNA surveillance pathway	Cluster2	Enterobacterales
dosa03015	Os02t0217500-01	mRNA surveillance pathway	Cluster2	Enterobacterales
dosa03022	Os02t0125800-01	Basal transcription factors	Cluster2	Enterobacterales
dosa03040	Os02t0126700-01	Spliceosome	Cluster2	Enterobacterales
dosa03040	Os06t0566100-01	Spliceosome	Cluster2	Enterobacterales
dosa03040	Os08t0444100-01	Spliceosome	Cluster2	Enterobacterales
dosa03040	Os11t0495400-00	Spliceosome	Cluster2	Enterobacterales
dosa03050	Os06t0173100-01	Proteasome	Cluster2	Enterobacterales
dosa03050	Os06t0176000-01	Proteasome	Cluster2	Enterobacterales
dosa03050	Os06t0177100-01	Proteasome	Cluster2	Enterobacterales
dosa03050	Os10t0141400-00	Proteasome	Cluster2	Enterobacterales
dosa03410	Os01t0351100-00	Base excision repair	Cluster2	Enterobacterales
dosa03410	Os01t0351200-00	Base excision repair	Cluster2	Enterobacterales
dosa03420	Os02t0125800-01	Nucleotide excision repair	Cluster2	Enterobacterales
dosa03440	Os02t0650800-00	Homologous recombination	Cluster2	Enterobacterales
dosa04016	Os01t0382000-01	MAPK signaling pathway - plant	Cluster2	Enterobacterales
dosa04016	Os01t0382400-01	MAPK signaling pathway - plant	Cluster2	Enterobacterales
dosa04016	Os07t0161700-00	MAPK signaling pathway - plant	Cluster2	Enterobacterales
dosa04016	Os10t0563700-01	MAPK signaling pathway - plant	Cluster2	Enterobacterales
dosa04016	Os11t0134400-00	MAPK signaling pathway - plant	Cluster2	Enterobacterales
dosa04070	Os02t0123600-01	Phosphatidylinositol signaling system	Cluster2	Enterobacterales
dosa04070	Os11t0134400-00	Phosphatidylinositol signaling system	Cluster2	Enterobacterales
dosa04070	Os11t0145000-01	Phosphatidylinositol signaling system	Cluster2	Enterobacterales
dosa04070	Os11t0146100-01	Phosphatidylinositol signaling system	Cluster2	Enterobacterales
dosa04075	Os01t0382000-01	Plant hormone signal transduction	Cluster2	Enterobacterales
dosa04075	Os01t0382400-01	Plant hormone signal transduction	Cluster2	Enterobacterales
dosa04120	Os01t0121900-00	Ubiquitin mediated proteolysis	Cluster2	Enterobacterales
dosa04120	Os01t0123700-00	Ubiquitin mediated proteolysis	Cluster2	Enterobacterales
dosa04120	Os01t0124900-00	Ubiquitin mediated proteolysis	Cluster2	Enterobacterales
dosa04120	Os01t0328400-01	Ubiquitin mediated proteolysis	Cluster2	Enterobacterales
dosa04120	Os01t0369000-01	Ubiquitin mediated proteolysis	Cluster2	Enterobacterales
dosa04120	Os03t0123100-01	Ubiquitin mediated proteolysis	Cluster2	Enterobacterales
dosa04120	Os12t0636800-01	Ubiquitin mediated proteolysis	Cluster2	Enterobacterales
dosa04130	Os02t0126800-01	SNARE interactions in vesicular transport	Cluster2	Enterobacterales
dosa04130	Os02t0209900-01	SNARE interactions in vesicular transport	Cluster2	Enterobacterales
dosa04130	Os06t0174400-01	SNARE interactions in vesicular transport	Cluster2	Enterobacterales
dosa04130	Os07t0164300-01	SNARE interactions in vesicular transport	Cluster2	Enterobacterales
dosa04141	Os01t0369000-01	Protein processing in endoplasmic reticulum	Cluster2	Enterobacterales
dosa04141	Os02t0128000-00	Protein processing in endoplasmic reticulum	Cluster2	Enterobacterales
dosa04141	Os12t0636000-01	Protein processing in endoplasmic reticulum	Cluster2	Enterobacterales
dosa04144	Os02t0120200-01	Endocytosis	Cluster2	Enterobacterales
dosa04144	Os02t0128600-01	Endocytosis	Cluster2	Enterobacterales
dosa04144	Os11t0145000-01	Endocytosis	Cluster2	Enterobacterales
dosa04144	Os11t0146100-01	Endocytosis	Cluster2	Enterobacterales
dosa04146	Os07t0608800-01	Peroxisome	Cluster2	Enterobacterales
dosa04146	Os11t0131200-01	Peroxisome	Cluster2	Enterobacterales
dosa04146	Os11t0147000-01	Peroxisome	Cluster2	Enterobacterales
dosa04626	Os01t0323100-01	Plant-pathogen interaction	Cluster2	Enterobacterales
dosa04626	Os01t0382000-01	Plant-pathogen interaction	Cluster2	Enterobacterales
dosa04626	Os01t0382400-01	Plant-pathogen interaction	Cluster2	Enterobacterales
dosa04626	Os04t0311400-01	Plant-pathogen interaction	Cluster2	Enterobacterales
dosa04626	Os11t0134400-00	Plant-pathogen interaction	Cluster2	Enterobacterales
dosa04712	Os10t0564900-01	Circadian rhythm - plant	Cluster2	Enterobacterales
dosa00010	Os01t0847600-01	Glycolysis / Gluconeogenesis	Cluster3	Burkholderiales
dosa00010	Os01t0847700-01	Glycolysis / Gluconeogenesis	Cluster3	Burkholderiales
dosa00010	Os04t0469500-01	Glycolysis / Gluconeogenesis	Cluster3	Burkholderiales
dosa00010	Os05t0375100-00	Glycolysis / Gluconeogenesis	Cluster3	Burkholderiales
dosa00010	Os08t0126300-01	Glycolysis / Gluconeogenesis	Cluster3	Burkholderiales
dosa00010	Os09t0375000-01	Glycolysis / Gluconeogenesis	Cluster3	Burkholderiales
dosa00030	Os04t0469500-01	Pentose phosphate pathway	Cluster3	Burkholderiales
dosa00040	Os01t0264100-00	Pentose and glucuronate interconversions	Cluster3	Burkholderiales
dosa00040	Os01t0847600-01	Pentose and glucuronate interconversions	Cluster3	Burkholderiales
dosa00040	Os01t0847700-01	Pentose and glucuronate interconversions	Cluster3	Burkholderiales
dosa00040	Os03t0757900-01	Pentose and glucuronate interconversions	Cluster3	Burkholderiales
dosa00040	Os06t0545200-00	Pentose and glucuronate interconversions	Cluster3	Burkholderiales
dosa00040	Os06t0545400-01	Pentose and glucuronate interconversions	Cluster3	Burkholderiales
dosa00040	Os06t0545800-01	Pentose and glucuronate interconversions	Cluster3	Burkholderiales
dosa00051	Os04t0469500-01	Fructose and mannose metabolism	Cluster3	Burkholderiales
dosa00051	Os05t0375100-00	Fructose and mannose metabolism	Cluster3	Burkholderiales
dosa00051	Os06t0311600-01	Fructose and mannose metabolism	Cluster3	Burkholderiales
dosa00052	Os01t0264100-00	Galactose metabolism	Cluster3	Burkholderiales
dosa00052	Os04t0469500-01	Galactose metabolism	Cluster3	Burkholderiales
dosa00052	Os05t0375100-00	Galactose metabolism	Cluster3	Burkholderiales
dosa00053	Os01t0847600-01	Ascorbate and aldarate metabolism	Cluster3	Burkholderiales
dosa00053	Os01t0847700-01	Ascorbate and aldarate metabolism	Cluster3	Burkholderiales
dosa00053	Os03t0563100-01	Ascorbate and aldarate metabolism	Cluster3	Burkholderiales
dosa00053	Os03t0757900-01	Ascorbate and aldarate metabolism	Cluster3	Burkholderiales
dosa00061	Os03t0845500-01	Fatty acid biosynthesis	Cluster3	Burkholderiales
dosa00061	Os12t0242700-01	Fatty acid biosynthesis	Cluster3	Burkholderiales
dosa00062	Os04t0116600-01	Fatty acid elongation	Cluster3	Burkholderiales
dosa00062	Os06t0260500-00	Fatty acid elongation	Cluster3	Burkholderiales
dosa00062	Os06t0262800-01	Fatty acid elongation	Cluster3	Burkholderiales
dosa00071	Os03t0845500-01	Fatty acid degradation	Cluster3	Burkholderiales
dosa00100	Os11t0302500-01	Steroid biosynthesis	Cluster3	Burkholderiales
dosa00130	Os05t0320700-02	Ubiquinone and other terpenoid-quinone biosynthesis	Cluster3	Burkholderiales
dosa00130	Os08t0245200-01	Ubiquinone and other terpenoid-quinone biosynthesis	Cluster3	Burkholderiales
dosa00190	Os02t0520800-01	Oxidative phosphorylation	Cluster3	Burkholderiales
dosa00190	Os04t0687100-01	Oxidative phosphorylation	Cluster3	Burkholderiales
dosa00190	Os05t0377000-01	Oxidative phosphorylation	Cluster3	Burkholderiales
dosa00190	Os08t0246400-01	Oxidative phosphorylation	Cluster3	Burkholderiales
dosa00195	Os01t0773700-02	Photosynthesis	Cluster3	Burkholderiales
dosa00195	Os04t0690800-01	Photosynthesis	Cluster3	Burkholderiales
dosa00195	Os08t0347500-00	Photosynthesis	Cluster3	Burkholderiales
dosa00196	Os09t0346500-04	Photosynthesis - antenna proteins	Cluster3	Burkholderiales
dosa00220	Os04t0106300-01	Arginine biosynthesis	Cluster3	Burkholderiales
dosa00230	Os05t0182201-01	Purine metabolism	Cluster3	Burkholderiales
dosa00240	Os08t0248800-01	Pyrimidine metabolism	Cluster3	Burkholderiales
dosa00250	Os08t0248800-01	Alanine, aspartate and glutamate metabolism	Cluster3	Burkholderiales
dosa00260	Os04t0107200-01	Glycine, serine and threonine metabolism	Cluster3	Burkholderiales
dosa00260	Os04t0107300-01	Glycine, serine and threonine metabolism	Cluster3	Burkholderiales
dosa00270	Os10t0517500-02	Cysteine and methionine metabolism	Cluster3	Burkholderiales
dosa00280	Os05t0125500-01	Valine, leucine and isoleucine degradation	Cluster3	Burkholderiales
dosa00330	Os04t0106300-01	Arginine and proline metabolism	Cluster3	Burkholderiales
dosa00330	Os04t0183300-01	Arginine and proline metabolism	Cluster3	Burkholderiales
dosa00330	Os04t0183500-01	Arginine and proline metabolism	Cluster3	Burkholderiales
dosa00330	Os04t0184100-01	Arginine and proline metabolism	Cluster3	Burkholderiales
dosa00330	Os04t0466600-01	Arginine and proline metabolism	Cluster3	Burkholderiales
dosa00360	Os02t0626600-00	Phenylalanine metabolism	Cluster3	Burkholderiales
dosa00360	Os02t0627100-01	Phenylalanine metabolism	Cluster3	Burkholderiales
dosa00360	Os04t0183300-01	Phenylalanine metabolism	Cluster3	Burkholderiales
dosa00360	Os04t0183500-01	Phenylalanine metabolism	Cluster3	Burkholderiales
dosa00360	Os04t0184100-01	Phenylalanine metabolism	Cluster3	Burkholderiales
dosa00380	Os04t0183300-01	Tryptophan metabolism	Cluster3	Burkholderiales
dosa00380	Os04t0183500-01	Tryptophan metabolism	Cluster3	Burkholderiales
dosa00380	Os04t0184100-01	Tryptophan metabolism	Cluster3	Burkholderiales
dosa00380	Os09t0344500-01	Tryptophan metabolism	Cluster3	Burkholderiales
dosa00400	Os04t0467700-01	Phenylalanine, tyrosine and tryptophan biosynthesis	Cluster3	Burkholderiales
dosa00400	Os06t0542200-01	Phenylalanine, tyrosine and tryptophan biosynthesis	Cluster3	Burkholderiales
dosa00400	Os08t0320400-01	Phenylalanine, tyrosine and tryptophan biosynthesis	Cluster3	Burkholderiales
dosa00450	Os10t0517500-02	Selenocompound metabolism	Cluster3	Burkholderiales
dosa00480	Os03t0643700-01	Glutathione metabolism	Cluster3	Burkholderiales
dosa00500	Os01t0264100-00	Starch and sucrose metabolism	Cluster3	Burkholderiales
dosa00500	Os02t0143100-01	Starch and sucrose metabolism	Cluster3	Burkholderiales
dosa00500	Os03t0758100-01	Starch and sucrose metabolism	Cluster3	Burkholderiales
dosa00500	Os05t0375100-00	Starch and sucrose metabolism	Cluster3	Burkholderiales
dosa00500	Os10t0521000-01	Starch and sucrose metabolism	Cluster3	Burkholderiales
dosa00500	Os11t0236100-01	Starch and sucrose metabolism	Cluster3	Burkholderiales
dosa00510	Os03t0565100-01	N-Glycan biosynthesis	Cluster3	Burkholderiales
dosa00513	Os03t0565100-01	Various types of N-glycan biosynthesis	Cluster3	Burkholderiales
dosa00520	Os01t0264100-00	Amino sugar and nucleotide sugar metabolism	Cluster3	Burkholderiales
dosa00520	Os03t0757900-01	Amino sugar and nucleotide sugar metabolism	Cluster3	Burkholderiales
dosa00520	Os05t0375100-00	Amino sugar and nucleotide sugar metabolism	Cluster3	Burkholderiales
dosa00561	Os01t0139600-01	Glycerolipid metabolism	Cluster3	Burkholderiales
dosa00561	Os01t0847600-01	Glycerolipid metabolism	Cluster3	Burkholderiales
dosa00561	Os01t0847700-01	Glycerolipid metabolism	Cluster3	Burkholderiales
dosa00561	Os08t0131300-00	Glycerolipid metabolism	Cluster3	Burkholderiales
dosa00562	Os04t0691900-01	Inositol phosphate metabolism	Cluster3	Burkholderiales
dosa00562	Os12t0183200-00	Inositol phosphate metabolism	Cluster3	Burkholderiales
dosa00562	Os12t0183300-01	Inositol phosphate metabolism	Cluster3	Burkholderiales
dosa00563	Os02t0219400-01	Glycosylphosphatidylinositol (GPI)-anchor biosynthesis	Cluster3	Burkholderiales
dosa00563	Os03t0640300-01	Glycosylphosphatidylinositol (GPI)-anchor biosynthesis	Cluster3	Burkholderiales
dosa00564	Os01t0139600-01	Glycerophospholipid metabolism	Cluster3	Burkholderiales
dosa00564	Os01t0183000-01	Glycerophospholipid metabolism	Cluster3	Burkholderiales
dosa00564	Os07t0260400-01	Glycerophospholipid metabolism	Cluster3	Burkholderiales
dosa00564	Os08t0131300-00	Glycerophospholipid metabolism	Cluster3	Burkholderiales
dosa00565	Os07t0260400-01	Ether lipid metabolism	Cluster3	Burkholderiales
dosa00592	Os02t0218700-01	alpha-Linolenic acid metabolism	Cluster3	Burkholderiales
dosa00592	Os02t0218800-01	alpha-Linolenic acid metabolism	Cluster3	Burkholderiales
dosa00620	Os01t0847600-01	Pyruvate metabolism	Cluster3	Burkholderiales
dosa00620	Os01t0847700-01	Pyruvate metabolism	Cluster3	Burkholderiales
dosa00630	Os04t0107200-01	Glyoxylate and dicarboxylate metabolism	Cluster3	Burkholderiales
dosa00630	Os04t0107300-01	Glyoxylate and dicarboxylate metabolism	Cluster3	Burkholderiales
dosa00710	Os08t0126300-01	Carbon fixation in photosynthetic organisms	Cluster3	Burkholderiales
dosa00750	Os10t0517400-01	Vitamin B6 metabolism	Cluster3	Burkholderiales
dosa00760	Os09t0345700-01	Nicotinate and nicotinamide metabolism	Cluster3	Burkholderiales
dosa00780	Os08t0245400-01	Biotin metabolism	Cluster3	Burkholderiales
dosa00780	Os12t0242700-01	Biotin metabolism	Cluster3	Burkholderiales
dosa00860	Os01t0265000-00	Porphyrin metabolism	Cluster3	Burkholderiales
dosa00860	Os03t0563300-01	Porphyrin metabolism	Cluster3	Burkholderiales
dosa00900	Os01t0265000-00	Terpenoid backbone biosynthesis	Cluster3	Burkholderiales
dosa00904	Os04t0180400-01	Diterpenoid biosynthesis	Cluster3	Burkholderiales
dosa00906	Os01t0581300-01	Carotenoid biosynthesis	Cluster3	Burkholderiales
dosa00906	Os12t0405200-01	Carotenoid biosynthesis	Cluster3	Burkholderiales
dosa00908	Os01t0775400-01	Zeatin biosynthesis	Cluster3	Burkholderiales
dosa00908	Os02t0220100-00	Zeatin biosynthesis	Cluster3	Burkholderiales
dosa00920	Os12t0183200-00	Sulfur metabolism	Cluster3	Burkholderiales
dosa00920	Os12t0183300-01	Sulfur metabolism	Cluster3	Burkholderiales
dosa00940	Os01t0263000-00	Phenylpropanoid biosynthesis	Cluster3	Burkholderiales
dosa00940	Os01t0263300-01	Phenylpropanoid biosynthesis	Cluster3	Burkholderiales
dosa00940	Os02t0626600-00	Phenylpropanoid biosynthesis	Cluster3	Burkholderiales
dosa00940	Os02t0627100-01	Phenylpropanoid biosynthesis	Cluster3	Burkholderiales
dosa00940	Os03t0563600-01	Phenylpropanoid biosynthesis	Cluster3	Burkholderiales
dosa00940	Os04t0423800-01	Phenylpropanoid biosynthesis	Cluster3	Burkholderiales
dosa00940	Os04t0688200-01	Phenylpropanoid biosynthesis	Cluster3	Burkholderiales
dosa00940	Os04t0688300-01	Phenylpropanoid biosynthesis	Cluster3	Burkholderiales
dosa00940	Os04t0688500-01	Phenylpropanoid biosynthesis	Cluster3	Burkholderiales
dosa00940	Os04t0688600-01	Phenylpropanoid biosynthesis	Cluster3	Burkholderiales
dosa00940	Os04t0689000-01	Phenylpropanoid biosynthesis	Cluster3	Burkholderiales
dosa00940	Os05t0320700-02	Phenylpropanoid biosynthesis	Cluster3	Burkholderiales
dosa00940	Os08t0245200-01	Phenylpropanoid biosynthesis	Cluster3	Burkholderiales
dosa00941	Os05t0320700-02	Flavonoid biosynthesis	Cluster3	Burkholderiales
dosa00945	Os05t0320700-02	Stilbenoid, diarylheptanoid and gingerol biosynthesis	Cluster3	Burkholderiales
dosa00970	Os08t0320000-01	Aminoacyl-tRNA biosynthesis	Cluster3	Burkholderiales
dosa01040	Os04t0116600-01	Biosynthesis of unsaturated fatty acids	Cluster3	Burkholderiales
dosa01100	Os01t0183000-01	Metabolic pathways	Cluster3	Burkholderiales
dosa01100	Os01t0263000-00	Metabolic pathways	Cluster3	Burkholderiales
dosa01100	Os01t0263300-01	Metabolic pathways	Cluster3	Burkholderiales
dosa01100	Os01t0264100-00	Metabolic pathways	Cluster3	Burkholderiales
dosa01100	Os01t0265000-00	Metabolic pathways	Cluster3	Burkholderiales
dosa01100	Os01t0581300-01	Metabolic pathways	Cluster3	Burkholderiales
dosa01100	Os01t0773700-02	Metabolic pathways	Cluster3	Burkholderiales
dosa01100	Os01t0847600-01	Metabolic pathways	Cluster3	Burkholderiales
dosa01100	Os01t0847700-01	Metabolic pathways	Cluster3	Burkholderiales
dosa01100	Os02t0218700-01	Metabolic pathways	Cluster3	Burkholderiales
dosa01100	Os02t0218800-01	Metabolic pathways	Cluster3	Burkholderiales
dosa01100	Os02t0219400-01	Metabolic pathways	Cluster3	Burkholderiales
dosa01100	Os02t0520800-01	Metabolic pathways	Cluster3	Burkholderiales
dosa01100	Os02t0626600-00	Metabolic pathways	Cluster3	Burkholderiales
dosa01100	Os02t0627100-01	Metabolic pathways	Cluster3	Burkholderiales
dosa01100	Os03t0563100-01	Metabolic pathways	Cluster3	Burkholderiales
dosa01100	Os03t0563300-01	Metabolic pathways	Cluster3	Burkholderiales
dosa01100	Os03t0563600-01	Metabolic pathways	Cluster3	Burkholderiales
dosa01100	Os03t0565100-01	Metabolic pathways	Cluster3	Burkholderiales
dosa01100	Os03t0640300-01	Metabolic pathways	Cluster3	Burkholderiales
dosa01100	Os03t0643700-01	Metabolic pathways	Cluster3	Burkholderiales
dosa01100	Os03t0757900-01	Metabolic pathways	Cluster3	Burkholderiales
dosa01100	Os03t0758100-01	Metabolic pathways	Cluster3	Burkholderiales
dosa01100	Os03t0845500-01	Metabolic pathways	Cluster3	Burkholderiales
dosa01100	Os04t0106300-01	Metabolic pathways	Cluster3	Burkholderiales
dosa01100	Os04t0107200-01	Metabolic pathways	Cluster3	Burkholderiales
dosa01100	Os04t0107300-01	Metabolic pathways	Cluster3	Burkholderiales
dosa01100	Os04t0116600-01	Metabolic pathways	Cluster3	Burkholderiales
dosa01100	Os04t0183300-01	Metabolic pathways	Cluster3	Burkholderiales
dosa01100	Os04t0183500-01	Metabolic pathways	Cluster3	Burkholderiales
dosa01100	Os04t0184100-01	Metabolic pathways	Cluster3	Burkholderiales
dosa01100	Os04t0423800-01	Metabolic pathways	Cluster3	Burkholderiales
dosa01100	Os04t0466600-01	Metabolic pathways	Cluster3	Burkholderiales
dosa01100	Os04t0467700-01	Metabolic pathways	Cluster3	Burkholderiales
dosa01100	Os04t0469500-01	Metabolic pathways	Cluster3	Burkholderiales
dosa01100	Os04t0688200-01	Metabolic pathways	Cluster3	Burkholderiales
dosa01100	Os04t0688300-01	Metabolic pathways	Cluster3	Burkholderiales
dosa01100	Os04t0688500-01	Metabolic pathways	Cluster3	Burkholderiales
dosa01100	Os04t0688600-01	Metabolic pathways	Cluster3	Burkholderiales
dosa01100	Os04t0689000-01	Metabolic pathways	Cluster3	Burkholderiales
dosa01100	Os04t0690800-01	Metabolic pathways	Cluster3	Burkholderiales
dosa01100	Os04t0691900-01	Metabolic pathways	Cluster3	Burkholderiales
dosa01100	Os05t0125500-01	Metabolic pathways	Cluster3	Burkholderiales
dosa01100	Os05t0182201-01	Metabolic pathways	Cluster3	Burkholderiales
dosa01100	Os05t0320700-02	Metabolic pathways	Cluster3	Burkholderiales
dosa01100	Os05t0375100-00	Metabolic pathways	Cluster3	Burkholderiales
dosa01100	Os05t0377000-01	Metabolic pathways	Cluster3	Burkholderiales
dosa01100	Os06t0260500-00	Metabolic pathways	Cluster3	Burkholderiales
dosa01100	Os06t0262800-01	Metabolic pathways	Cluster3	Burkholderiales
dosa01100	Os06t0311600-01	Metabolic pathways	Cluster3	Burkholderiales
dosa01100	Os06t0542200-01	Metabolic pathways	Cluster3	Burkholderiales
dosa01100	Os06t0545200-00	Metabolic pathways	Cluster3	Burkholderiales
dosa01100	Os06t0545400-01	Metabolic pathways	Cluster3	Burkholderiales
dosa01100	Os06t0545800-01	Metabolic pathways	Cluster3	Burkholderiales
dosa01100	Os07t0260400-01	Metabolic pathways	Cluster3	Burkholderiales
dosa01100	Os08t0126300-01	Metabolic pathways	Cluster3	Burkholderiales
dosa01100	Os08t0131300-00	Metabolic pathways	Cluster3	Burkholderiales
dosa01100	Os08t0245200-01	Metabolic pathways	Cluster3	Burkholderiales
dosa01100	Os08t0245400-01	Metabolic pathways	Cluster3	Burkholderiales
dosa01100	Os08t0246400-01	Metabolic pathways	Cluster3	Burkholderiales
dosa01100	Os08t0248800-01	Metabolic pathways	Cluster3	Burkholderiales
dosa01100	Os08t0320400-01	Metabolic pathways	Cluster3	Burkholderiales
dosa01100	Os08t0347500-00	Metabolic pathways	Cluster3	Burkholderiales
dosa01100	Os09t0344500-01	Metabolic pathways	Cluster3	Burkholderiales
dosa01100	Os09t0345700-01	Metabolic pathways	Cluster3	Burkholderiales
dosa01100	Os09t0346500-04	Metabolic pathways	Cluster3	Burkholderiales
dosa01100	Os09t0375000-01	Metabolic pathways	Cluster3	Burkholderiales
dosa01100	Os10t0517400-01	Metabolic pathways	Cluster3	Burkholderiales
dosa01100	Os10t0517500-02	Metabolic pathways	Cluster3	Burkholderiales
dosa01100	Os10t0521000-01	Metabolic pathways	Cluster3	Burkholderiales
dosa01100	Os11t0236100-01	Metabolic pathways	Cluster3	Burkholderiales
dosa01100	Os11t0302500-01	Metabolic pathways	Cluster3	Burkholderiales
dosa01100	Os12t0183200-00	Metabolic pathways	Cluster3	Burkholderiales
dosa01100	Os12t0183300-01	Metabolic pathways	Cluster3	Burkholderiales
dosa01100	Os12t0242700-01	Metabolic pathways	Cluster3	Burkholderiales
dosa01100	Os12t0405200-01	Metabolic pathways	Cluster3	Burkholderiales
dosa01110	Os01t0139600-01	Biosynthesis of secondary metabolites	Cluster3	Burkholderiales
dosa01110	Os01t0263000-00	Biosynthesis of secondary metabolites	Cluster3	Burkholderiales
dosa01110	Os01t0263300-01	Biosynthesis of secondary metabolites	Cluster3	Burkholderiales
dosa01110	Os01t0264100-00	Biosynthesis of secondary metabolites	Cluster3	Burkholderiales
dosa01110	Os01t0265000-00	Biosynthesis of secondary metabolites	Cluster3	Burkholderiales
dosa01110	Os01t0581300-01	Biosynthesis of secondary metabolites	Cluster3	Burkholderiales
dosa01110	Os01t0775400-01	Biosynthesis of secondary metabolites	Cluster3	Burkholderiales
dosa01110	Os01t0847600-01	Biosynthesis of secondary metabolites	Cluster3	Burkholderiales
dosa01110	Os01t0847700-01	Biosynthesis of secondary metabolites	Cluster3	Burkholderiales
dosa01110	Os02t0143100-01	Biosynthesis of secondary metabolites	Cluster3	Burkholderiales
dosa01110	Os02t0218700-01	Biosynthesis of secondary metabolites	Cluster3	Burkholderiales
dosa01110	Os02t0218800-01	Biosynthesis of secondary metabolites	Cluster3	Burkholderiales
dosa01110	Os02t0220100-00	Biosynthesis of secondary metabolites	Cluster3	Burkholderiales
dosa01110	Os02t0626600-00	Biosynthesis of secondary metabolites	Cluster3	Burkholderiales
dosa01110	Os02t0627100-01	Biosynthesis of secondary metabolites	Cluster3	Burkholderiales
dosa01110	Os03t0563300-01	Biosynthesis of secondary metabolites	Cluster3	Burkholderiales
dosa01110	Os03t0563600-01	Biosynthesis of secondary metabolites	Cluster3	Burkholderiales
dosa01110	Os03t0758100-01	Biosynthesis of secondary metabolites	Cluster3	Burkholderiales
dosa01110	Os04t0106300-01	Biosynthesis of secondary metabolites	Cluster3	Burkholderiales
dosa01110	Os04t0107200-01	Biosynthesis of secondary metabolites	Cluster3	Burkholderiales
dosa01110	Os04t0107300-01	Biosynthesis of secondary metabolites	Cluster3	Burkholderiales
dosa01110	Os04t0116600-01	Biosynthesis of secondary metabolites	Cluster3	Burkholderiales
dosa01110	Os04t0180400-01	Biosynthesis of secondary metabolites	Cluster3	Burkholderiales
dosa01110	Os04t0423800-01	Biosynthesis of secondary metabolites	Cluster3	Burkholderiales
dosa01110	Os04t0467700-01	Biosynthesis of secondary metabolites	Cluster3	Burkholderiales
dosa01110	Os04t0469500-01	Biosynthesis of secondary metabolites	Cluster3	Burkholderiales
dosa01110	Os04t0688200-01	Biosynthesis of secondary metabolites	Cluster3	Burkholderiales
dosa01110	Os04t0688300-01	Biosynthesis of secondary metabolites	Cluster3	Burkholderiales
dosa01110	Os04t0688500-01	Biosynthesis of secondary metabolites	Cluster3	Burkholderiales
dosa01110	Os04t0688600-01	Biosynthesis of secondary metabolites	Cluster3	Burkholderiales
dosa01110	Os04t0689000-01	Biosynthesis of secondary metabolites	Cluster3	Burkholderiales
dosa01110	Os05t0182201-01	Biosynthesis of secondary metabolites	Cluster3	Burkholderiales
dosa01110	Os05t0320700-02	Biosynthesis of secondary metabolites	Cluster3	Burkholderiales
dosa01110	Os05t0375100-00	Biosynthesis of secondary metabolites	Cluster3	Burkholderiales
dosa01110	Os06t0260500-00	Biosynthesis of secondary metabolites	Cluster3	Burkholderiales
dosa01110	Os06t0262800-01	Biosynthesis of secondary metabolites	Cluster3	Burkholderiales
dosa01110	Os06t0542200-01	Biosynthesis of secondary metabolites	Cluster3	Burkholderiales
dosa01110	Os07t0260400-01	Biosynthesis of secondary metabolites	Cluster3	Burkholderiales
dosa01110	Os08t0126300-01	Biosynthesis of secondary metabolites	Cluster3	Burkholderiales
dosa01110	Os08t0131300-00	Biosynthesis of secondary metabolites	Cluster3	Burkholderiales
dosa01110	Os08t0245200-01	Biosynthesis of secondary metabolites	Cluster3	Burkholderiales
dosa01110	Os08t0320400-01	Biosynthesis of secondary metabolites	Cluster3	Burkholderiales
dosa01110	Os09t0344500-01	Biosynthesis of secondary metabolites	Cluster3	Burkholderiales
dosa01110	Os09t0375000-01	Biosynthesis of secondary metabolites	Cluster3	Burkholderiales
dosa01110	Os10t0521000-01	Biosynthesis of secondary metabolites	Cluster3	Burkholderiales
dosa01110	Os11t0236100-01	Biosynthesis of secondary metabolites	Cluster3	Burkholderiales
dosa01110	Os11t0302500-01	Biosynthesis of secondary metabolites	Cluster3	Burkholderiales
dosa01110	Os12t0242700-01	Biosynthesis of secondary metabolites	Cluster3	Burkholderiales
dosa01110	Os12t0405200-01	Biosynthesis of secondary metabolites	Cluster3	Burkholderiales
dosa01200	Os04t0107200-01	Carbon metabolism	Cluster3	Burkholderiales
dosa01200	Os04t0107300-01	Carbon metabolism	Cluster3	Burkholderiales
dosa01200	Os04t0469500-01	Carbon metabolism	Cluster3	Burkholderiales
dosa01200	Os05t0375100-00	Carbon metabolism	Cluster3	Burkholderiales
dosa01200	Os08t0126300-01	Carbon metabolism	Cluster3	Burkholderiales
dosa01200	Os09t0375000-01	Carbon metabolism	Cluster3	Burkholderiales
dosa01212	Os03t0845500-01	Fatty acid metabolism	Cluster3	Burkholderiales
dosa01212	Os04t0116600-01	Fatty acid metabolism	Cluster3	Burkholderiales
dosa01212	Os12t0242700-01	Fatty acid metabolism	Cluster3	Burkholderiales
dosa01230	Os04t0106300-01	Biosynthesis of amino acids	Cluster3	Burkholderiales
dosa01230	Os04t0467700-01	Biosynthesis of amino acids	Cluster3	Burkholderiales
dosa01230	Os04t0469500-01	Biosynthesis of amino acids	Cluster3	Burkholderiales
dosa01230	Os06t0542200-01	Biosynthesis of amino acids	Cluster3	Burkholderiales
dosa01230	Os08t0126300-01	Biosynthesis of amino acids	Cluster3	Burkholderiales
dosa01230	Os08t0320400-01	Biosynthesis of amino acids	Cluster3	Burkholderiales
dosa01230	Os09t0375000-01	Biosynthesis of amino acids	Cluster3	Burkholderiales
dosa01232	Os05t0182201-01	Nucleotide metabolism	Cluster3	Burkholderiales
dosa01240	Os01t0264100-00	Biosynthesis of cofactors	Cluster3	Burkholderiales
dosa01240	Os01t0847600-01	Biosynthesis of cofactors	Cluster3	Burkholderiales
dosa01240	Os01t0847700-01	Biosynthesis of cofactors	Cluster3	Burkholderiales
dosa01240	Os03t0563100-01	Biosynthesis of cofactors	Cluster3	Burkholderiales
dosa01240	Os03t0757900-01	Biosynthesis of cofactors	Cluster3	Burkholderiales
dosa01240	Os08t0245400-01	Biosynthesis of cofactors	Cluster3	Burkholderiales
dosa01240	Os08t0248800-01	Biosynthesis of cofactors	Cluster3	Burkholderiales
dosa01240	Os09t0345700-01	Biosynthesis of cofactors	Cluster3	Burkholderiales
dosa01240	Os12t0242700-01	Biosynthesis of cofactors	Cluster3	Burkholderiales
dosa01250	Os01t0264100-00	Biosynthesis of nucleotide sugars	Cluster3	Burkholderiales
dosa01250	Os03t0757900-01	Biosynthesis of nucleotide sugars	Cluster3	Burkholderiales
dosa01250	Os05t0375100-00	Biosynthesis of nucleotide sugars	Cluster3	Burkholderiales
dosa03008	Os02t0290400-01	Ribosome biogenesis in eukaryotes	Cluster3	Burkholderiales
dosa03008	Os12t0175900-00	Ribosome biogenesis in eukaryotes	Cluster3	Burkholderiales
dosa03010	Os01t0140500-01	Ribosome	Cluster3	Burkholderiales
dosa03010	Os03t0452300-01	Ribosome	Cluster3	Burkholderiales
dosa03010	Os03t0756000-01	Ribosome	Cluster3	Burkholderiales
dosa03010	Os03t0843400-01	Ribosome	Cluster3	Burkholderiales
dosa03010	Os08t0128500-00	Ribosome	Cluster3	Burkholderiales
dosa03010	Os11t0433900-01	Ribosome	Cluster3	Burkholderiales
dosa03013	Os03t0566800-01	Nucleocytoplasmic transport	Cluster3	Burkholderiales
dosa03013	Os04t0691500-01	Nucleocytoplasmic transport	Cluster3	Burkholderiales
dosa03015	Os01t0116600-01	mRNA surveillance pathway	Cluster3	Burkholderiales
dosa03015	Os03t0566800-01	mRNA surveillance pathway	Cluster3	Burkholderiales
dosa03015	Os03t0754900-01	mRNA surveillance pathway	Cluster3	Burkholderiales
dosa03018	Os03t0844450-01	RNA degradation	Cluster3	Burkholderiales
dosa03018	Os04t0469500-01	RNA degradation	Cluster3	Burkholderiales
dosa03018	Os09t0375000-01	RNA degradation	Cluster3	Burkholderiales
dosa03020	Os01t0183400-00	RNA polymerase	Cluster3	Burkholderiales
dosa03020	Os03t0845700-01	RNA polymerase	Cluster3	Burkholderiales
dosa03022	Os01t0846900-01	Basal transcription factors	Cluster3	Burkholderiales
dosa03030	Os12t0176500-01	DNA replication	Cluster3	Burkholderiales
dosa03030	Os12t0242900-01	DNA replication	Cluster3	Burkholderiales
dosa03040	Os01t0263600-01	Spliceosome	Cluster3	Burkholderiales
dosa03040	Os01t0265800-01	Spliceosome	Cluster3	Burkholderiales
dosa03040	Os02t0221500-01	Spliceosome	Cluster3	Burkholderiales
dosa03040	Os02t0252100-02	Spliceosome	Cluster3	Burkholderiales
dosa03040	Os03t0566800-01	Spliceosome	Cluster3	Burkholderiales
dosa03040	Os08t0127700-01	Spliceosome	Cluster3	Burkholderiales
dosa03060	Os03t0844700-01	Protein export	Cluster3	Burkholderiales
dosa03060	Os08t0254500-01	Protein export	Cluster3	Burkholderiales
dosa03060	Os09t0347500-01	Protein export	Cluster3	Burkholderiales
dosa03060	Os09t0347700-01	Protein export	Cluster3	Burkholderiales
dosa03060	Os10t0521300-01	Protein export	Cluster3	Burkholderiales
dosa03060	Os12t0173366-01	Protein export	Cluster3	Burkholderiales
dosa03250	Os01t0141300-00	Viral life cycle - HIV-1	Cluster3	Burkholderiales
dosa03420	Os01t0141700-01	Nucleotide excision repair	Cluster3	Burkholderiales
dosa03420	Os10t0518900-01	Nucleotide excision repair	Cluster3	Burkholderiales
dosa03420	Os12t0176500-01	Nucleotide excision repair	Cluster3	Burkholderiales
dosa03430	Os01t0777300-00	Mismatch repair	Cluster3	Burkholderiales
dosa03430	Os12t0176500-01	Mismatch repair	Cluster3	Burkholderiales
dosa03440	Os01t0578000-01	Homologous recombination	Cluster3	Burkholderiales
dosa03440	Os03t0639700-01	Homologous recombination	Cluster3	Burkholderiales
dosa03440	Os11t0302700-01	Homologous recombination	Cluster3	Burkholderiales
dosa04016	Os01t0583100-01	MAPK signaling pathway - plant	Cluster3	Burkholderiales
dosa04016	Os01t0846300-01	MAPK signaling pathway - plant	Cluster3	Burkholderiales
dosa04016	Os02t0255300-00	MAPK signaling pathway - plant	Cluster3	Burkholderiales
dosa04016	Os04t0691100-01	MAPK signaling pathway - plant	Cluster3	Burkholderiales
dosa04070	Os01t0777700-00	Phosphatidylinositol signaling system	Cluster3	Burkholderiales
dosa04070	Os04t0691900-01	Phosphatidylinositol signaling system	Cluster3	Burkholderiales
dosa04070	Os12t0183200-00	Phosphatidylinositol signaling system	Cluster3	Burkholderiales
dosa04070	Os12t0183300-01	Phosphatidylinositol signaling system	Cluster3	Burkholderiales
dosa04075	Os01t0583100-01	Plant hormone signal transduction	Cluster3	Burkholderiales
dosa04075	Os01t0846300-01	Plant hormone signal transduction	Cluster3	Burkholderiales
dosa04075	Os02t0143300-00	Plant hormone signal transduction	Cluster3	Burkholderiales
dosa04075	Os02t0255300-00	Plant hormone signal transduction	Cluster3	Burkholderiales
dosa04075	Os04t0691100-01	Plant hormone signal transduction	Cluster3	Burkholderiales
dosa04120	Os01t0141700-01	Ubiquitin mediated proteolysis	Cluster3	Burkholderiales
dosa04120	Os02t0293400-01	Ubiquitin mediated proteolysis	Cluster3	Burkholderiales
dosa04120	Os05t0182500-01	Ubiquitin mediated proteolysis	Cluster3	Burkholderiales
dosa04120	Os06t0311300-01	Ubiquitin mediated proteolysis	Cluster3	Burkholderiales
dosa04120	Os09t0242300-00	Ubiquitin mediated proteolysis	Cluster3	Burkholderiales
dosa04136	Os03t0644000-01	Autophagy - other	Cluster3	Burkholderiales
dosa04141	Os01t0184100-01	Protein processing in endoplasmic reticulum	Cluster3	Burkholderiales
dosa04141	Os01t0773600-01	Protein processing in endoplasmic reticulum	Cluster3	Burkholderiales
dosa04141	Os03t0565100-01	Protein processing in endoplasmic reticulum	Cluster3	Burkholderiales
dosa04141	Os08t0254500-01	Protein processing in endoplasmic reticulum	Cluster3	Burkholderiales
dosa04141	Os09t0347500-01	Protein processing in endoplasmic reticulum	Cluster3	Burkholderiales
dosa04141	Os09t0347700-01	Protein processing in endoplasmic reticulum	Cluster3	Burkholderiales
dosa04141	Os12t0173366-01	Protein processing in endoplasmic reticulum	Cluster3	Burkholderiales
dosa04144	Os01t0141300-00	Endocytosis	Cluster3	Burkholderiales
dosa04144	Os01t0265100-01	Endocytosis	Cluster3	Burkholderiales
dosa04144	Os01t0848700-01	Endocytosis	Cluster3	Burkholderiales
dosa04144	Os03t0639800-01	Endocytosis	Cluster3	Burkholderiales
dosa04144	Os07t0260400-01	Endocytosis	Cluster3	Burkholderiales
dosa04145	Os04t0691900-01	Phagosome	Cluster3	Burkholderiales
dosa04145	Os08t0254500-01	Phagosome	Cluster3	Burkholderiales
dosa04145	Os09t0347500-01	Phagosome	Cluster3	Burkholderiales
dosa04145	Os09t0347700-01	Phagosome	Cluster3	Burkholderiales
dosa04145	Os12t0173366-01	Phagosome	Cluster3	Burkholderiales
dosa04146	Os03t0845500-01	Peroxisome	Cluster3	Burkholderiales
dosa04146	Os05t0323900-01	Peroxisome	Cluster3	Burkholderiales
dosa04626	Os02t0627700-00	Plant-pathogen interaction	Cluster3	Burkholderiales
dosa04626	Os03t0844100-01	Plant-pathogen interaction	Cluster3	Burkholderiales
dosa04626	Os03t0848600-01	Plant-pathogen interaction	Cluster3	Burkholderiales
dosa04626	Os04t0470500-00	Plant-pathogen interaction	Cluster3	Burkholderiales
dosa04626	Os04t0471700-00	Plant-pathogen interaction	Cluster3	Burkholderiales
dosa04626	Os06t0260500-00	Plant-pathogen interaction	Cluster3	Burkholderiales
dosa04626	Os06t0262800-01	Plant-pathogen interaction	Cluster3	Burkholderiales
dosa04626	Os08t0260800-00	Plant-pathogen interaction	Cluster3	Burkholderiales
dosa04626	Os08t0261000-01	Plant-pathogen interaction	Cluster3	Burkholderiales
dosa04626	Os12t0246700-01	Plant-pathogen interaction	Cluster3	Burkholderiales
dosa04712	Os01t0182600-01	Circadian rhythm - plant	Cluster3	Burkholderiales
dosa04712	Os02t0625000-01	Circadian rhythm - plant	Cluster3	Burkholderiales
dosa00010	Os01t0722700-01	Glycolysis / Gluconeogenesis	Cluster1	Pseudomonadales
dosa00010	Os05t0522500-01	Glycolysis / Gluconeogenesis	Cluster1	Pseudomonadales
dosa00010	Os06t0326400-01	Glycolysis / Gluconeogenesis	Cluster1	Pseudomonadales
dosa00010	Os06t0499900-01	Glycolysis / Gluconeogenesis	Cluster1	Pseudomonadales
dosa00010	Os06t0666600-01	Glycolysis / Gluconeogenesis	Cluster1	Pseudomonadales
dosa00010	Os06t0668200-01	Glycolysis / Gluconeogenesis	Cluster1	Pseudomonadales
dosa00010	Os10t0163340-01	Glycolysis / Gluconeogenesis	Cluster1	Pseudomonadales
dosa00010	Os12t0616900-01	Glycolysis / Gluconeogenesis	Cluster1	Pseudomonadales
dosa00020	Os01t0248400-01	Citrate cycle (TCA cycle)	Cluster1	Pseudomonadales
dosa00020	Os01t0276100-01	Citrate cycle (TCA cycle)	Cluster1	Pseudomonadales
dosa00020	Os02t0514700-00	Citrate cycle (TCA cycle)	Cluster1	Pseudomonadales
dosa00020	Os06t0303400-00	Citrate cycle (TCA cycle)	Cluster1	Pseudomonadales
dosa00020	Os06t0499900-01	Citrate cycle (TCA cycle)	Cluster1	Pseudomonadales
dosa00020	Os12t0616900-01	Citrate cycle (TCA cycle)	Cluster1	Pseudomonadales
dosa00030	Os01t0665400-01	Pentose phosphate pathway	Cluster1	Pseudomonadales
dosa00030	Os03t0412800-01	Pentose phosphate pathway	Cluster1	Pseudomonadales
dosa00030	Os06t0326400-01	Pentose phosphate pathway	Cluster1	Pseudomonadales
dosa00030	Os07t0176900-01	Pentose phosphate pathway	Cluster1	Pseudomonadales
dosa00030	Os10t0163340-01	Pentose phosphate pathway	Cluster1	Pseudomonadales
dosa00040	Os03t0216800-01	Pentose and glucuronate interconversions	Cluster1	Pseudomonadales
dosa00040	Os07t0675100-01	Pentose and glucuronate interconversions	Cluster1	Pseudomonadales
dosa00040	Os08t0286100-00	Pentose and glucuronate interconversions	Cluster1	Pseudomonadales
dosa00051	Os01t0722700-01	Fructose and mannose metabolism	Cluster1	Pseudomonadales
dosa00051	Os01t0894300-01	Fructose and mannose metabolism	Cluster1	Pseudomonadales
dosa00051	Os05t0522500-01	Fructose and mannose metabolism	Cluster1	Pseudomonadales
dosa00051	Os06t0326400-01	Fructose and mannose metabolism	Cluster1	Pseudomonadales
dosa00051	Os10t0163340-01	Fructose and mannose metabolism	Cluster1	Pseudomonadales
dosa00051	Os11t0600900-01	Fructose and mannose metabolism	Cluster1	Pseudomonadales
dosa00052	Os01t0722700-01	Galactose metabolism	Cluster1	Pseudomonadales
dosa00052	Os05t0522500-01	Galactose metabolism	Cluster1	Pseudomonadales
dosa00053	Os06t0187200-01	Ascorbate and aldarate metabolism	Cluster1	Pseudomonadales
dosa00061	Os08t0199400-01	Fatty acid biosynthesis	Cluster1	Pseudomonadales
dosa00061	Os08t0200100-01	Fatty acid biosynthesis	Cluster1	Pseudomonadales
dosa00062	Os03t0220100-01	Fatty acid elongation	Cluster1	Pseudomonadales
dosa00071	Os05t0529200-01	Fatty acid degradation	Cluster1	Pseudomonadales
dosa00073	Os08t0298700-01	Cutin, suberine and wax biosynthesis	Cluster1	Pseudomonadales
dosa00073	Os08t0401500-01	Cutin, suberine and wax biosynthesis	Cluster1	Pseudomonadales
dosa00073	Os11t0507200-00	Cutin, suberine and wax biosynthesis	Cluster1	Pseudomonadales
dosa00100	Os05t0211100-01	Steroid biosynthesis	Cluster1	Pseudomonadales
dosa00100	Os07t0567100-00	Steroid biosynthesis	Cluster1	Pseudomonadales
dosa00130	Os02t0302200-01	Ubiquinone and other terpenoid-quinone biosynthesis	Cluster1	Pseudomonadales
dosa00130	Os02t0302700-01	Ubiquinone and other terpenoid-quinone biosynthesis	Cluster1	Pseudomonadales
dosa00130	Os05t0501300-01	Ubiquinone and other terpenoid-quinone biosynthesis	Cluster1	Pseudomonadales
dosa00130	Os07t0179300-00	Ubiquinone and other terpenoid-quinone biosynthesis	Cluster1	Pseudomonadales
dosa00130	Os11t0644800-00	Ubiquinone and other terpenoid-quinone biosynthesis	Cluster1	Pseudomonadales
dosa00130	Os12t0615400-01	Ubiquinone and other terpenoid-quinone biosynthesis	Cluster1	Pseudomonadales
dosa00190	Os01t0720300-00	Oxidative phosphorylation	Cluster1	Pseudomonadales
dosa00190	Os05t0301700-01	Oxidative phosphorylation	Cluster1	Pseudomonadales
dosa00190	Os05t0509200-01	Oxidative phosphorylation	Cluster1	Pseudomonadales
dosa00190	Os05t0533700-01	Oxidative phosphorylation	Cluster1	Pseudomonadales
dosa00190	Os05t0533800-01	Oxidative phosphorylation	Cluster1	Pseudomonadales
dosa00190	Os07t0564500-01	Oxidative phosphorylation	Cluster1	Pseudomonadales
dosa00195	Os05t0508900-01	Photosynthesis	Cluster1	Pseudomonadales
dosa00195	Os07t0567400-01	Photosynthesis	Cluster1	Pseudomonadales
dosa00195	Os08t0200300-02	Photosynthesis	Cluster1	Pseudomonadales
dosa00195	Os12t0189400-01	Photosynthesis	Cluster1	Pseudomonadales
dosa00196	Os01t0720500-01	Photosynthesis - antenna proteins	Cluster1	Pseudomonadales
dosa00220	Os03t0183600-00	Arginine biosynthesis	Cluster1	Pseudomonadales
dosa00220	Os07t0461900-01	Arginine biosynthesis	Cluster1	Pseudomonadales
dosa00230	Os01t0641100-01	Purine metabolism	Cluster1	Pseudomonadales
dosa00230	Os04t0518000-01	Purine metabolism	Cluster1	Pseudomonadales
dosa00230	Os04t0671100-01	Purine metabolism	Cluster1	Pseudomonadales
dosa00230	Os11t0125900-00	Purine metabolism	Cluster1	Pseudomonadales
dosa00230	Os11t0126400-00	Purine metabolism	Cluster1	Pseudomonadales
dosa00230	Os12t0197100-01	Purine metabolism	Cluster1	Pseudomonadales
dosa00240	Os01t0641100-01	Pyrimidine metabolism	Cluster1	Pseudomonadales
dosa00240	Os01t0951200-01	Pyrimidine metabolism	Cluster1	Pseudomonadales
dosa00240	Os04t0515400-00	Pyrimidine metabolism	Cluster1	Pseudomonadales
dosa00240	Os11t0125900-00	Pyrimidine metabolism	Cluster1	Pseudomonadales
dosa00240	Os11t0126400-00	Pyrimidine metabolism	Cluster1	Pseudomonadales
dosa00250	Os03t0183600-00	Alanine, aspartate and glutamate metabolism	Cluster1	Pseudomonadales
dosa00260	Os04t0516600-01	Glycine, serine and threonine metabolism	Cluster1	Pseudomonadales
dosa00260	Os06t0667600-01	Glycine, serine and threonine metabolism	Cluster1	Pseudomonadales
dosa00260	Os07t0182100-01	Glycine, serine and threonine metabolism	Cluster1	Pseudomonadales
dosa00270	Os02t0302200-01	Cysteine and methionine metabolism	Cluster1	Pseudomonadales
dosa00270	Os02t0302700-01	Cysteine and methionine metabolism	Cluster1	Pseudomonadales
dosa00270	Os03t0185000-00	Cysteine and methionine metabolism	Cluster1	Pseudomonadales
dosa00270	Os03t0215800-01	Cysteine and methionine metabolism	Cluster1	Pseudomonadales
dosa00270	Os04t0165700-01	Cysteine and methionine metabolism	Cluster1	Pseudomonadales
dosa00270	Os04t0669800-01	Cysteine and methionine metabolism	Cluster1	Pseudomonadales
dosa00270	Os04t0669900-00	Cysteine and methionine metabolism	Cluster1	Pseudomonadales
dosa00270	Os05t0533500-01	Cysteine and methionine metabolism	Cluster1	Pseudomonadales
dosa00270	Os06t0573900-00	Cysteine and methionine metabolism	Cluster1	Pseudomonadales
dosa00270	Os11t0642800-01	Cysteine and methionine metabolism	Cluster1	Pseudomonadales
dosa00270	Os11t0644800-00	Cysteine and methionine metabolism	Cluster1	Pseudomonadales
dosa00280	Os06t0594100-01	Valine, leucine and isoleucine degradation	Cluster1	Pseudomonadales
dosa00310	Os02t0514700-00	Lysine degradation	Cluster1	Pseudomonadales
dosa00310	Os06t0275500-01	Lysine degradation	Cluster1	Pseudomonadales
dosa00330	Os04t0671200-01	Arginine and proline metabolism	Cluster1	Pseudomonadales
dosa00330	Os04t0671300-01	Arginine and proline metabolism	Cluster1	Pseudomonadales
dosa00340	Os01t0276500-01	Histidine metabolism	Cluster1	Pseudomonadales
dosa00350	Os02t0302200-01	Tyrosine metabolism	Cluster1	Pseudomonadales
dosa00350	Os02t0302700-01	Tyrosine metabolism	Cluster1	Pseudomonadales
dosa00350	Os11t0644800-00	Tyrosine metabolism	Cluster1	Pseudomonadales
dosa00360	Os02t0302200-01	Phenylalanine metabolism	Cluster1	Pseudomonadales
dosa00360	Os02t0302700-01	Phenylalanine metabolism	Cluster1	Pseudomonadales
dosa00360	Os04t0518100-01	Phenylalanine metabolism	Cluster1	Pseudomonadales
dosa00360	Os04t0518400-01	Phenylalanine metabolism	Cluster1	Pseudomonadales
dosa00360	Os11t0644800-00	Phenylalanine metabolism	Cluster1	Pseudomonadales
dosa00380	Os01t0273800-01	Tryptophan metabolism	Cluster1	Pseudomonadales
dosa00380	Os01t0274100-00	Tryptophan metabolism	Cluster1	Pseudomonadales
dosa00380	Os02t0514700-00	Tryptophan metabolism	Cluster1	Pseudomonadales
dosa00380	Os05t0528600-01	Tryptophan metabolism	Cluster1	Pseudomonadales
dosa00380	Os12t0189500-00	Tryptophan metabolism	Cluster1	Pseudomonadales
dosa00400	Os02t0180500-01	Phenylalanine, tyrosine and tryptophan biosynthesis	Cluster1	Pseudomonadales
dosa00400	Os02t0302200-01	Phenylalanine, tyrosine and tryptophan biosynthesis	Cluster1	Pseudomonadales
dosa00400	Os02t0302700-01	Phenylalanine, tyrosine and tryptophan biosynthesis	Cluster1	Pseudomonadales
dosa00400	Os07t0182100-01	Phenylalanine, tyrosine and tryptophan biosynthesis	Cluster1	Pseudomonadales
dosa00400	Os08t0484500-01	Phenylalanine, tyrosine and tryptophan biosynthesis	Cluster1	Pseudomonadales
dosa00400	Os11t0644800-00	Phenylalanine, tyrosine and tryptophan biosynthesis	Cluster1	Pseudomonadales
dosa00410	Os04t0671200-01	beta-Alanine metabolism	Cluster1	Pseudomonadales
dosa00410	Os04t0671300-01	beta-Alanine metabolism	Cluster1	Pseudomonadales
dosa00410	Os06t0594100-01	beta-Alanine metabolism	Cluster1	Pseudomonadales
dosa00430	Os03t0182000-00	Taurine and hypotaurine metabolism	Cluster1	Pseudomonadales
dosa00440	Os11t0123400-00	Phosphonate and phosphinate metabolism	Cluster1	Pseudomonadales
dosa00460	Os01t0897600-01	Cyanoamino acid metabolism	Cluster1	Pseudomonadales
dosa00460	Os04t0165700-01	Cyanoamino acid metabolism	Cluster1	Pseudomonadales
dosa00460	Os04t0513700-00	Cyanoamino acid metabolism	Cluster1	Pseudomonadales
dosa00460	Os04t0513900-01	Cyanoamino acid metabolism	Cluster1	Pseudomonadales
dosa00460	Os06t0656000-00	Cyanoamino acid metabolism	Cluster1	Pseudomonadales
dosa00460	Os09t0490400-00	Cyanoamino acid metabolism	Cluster1	Pseudomonadales
dosa00480	Os01t0248400-01	Glutathione metabolism	Cluster1	Pseudomonadales
dosa00480	Os01t0949700-01	Glutathione metabolism	Cluster1	Pseudomonadales
dosa00480	Os01t0949750-00	Glutathione metabolism	Cluster1	Pseudomonadales
dosa00480	Os01t0949800-01	Glutathione metabolism	Cluster1	Pseudomonadales
dosa00480	Os01t0950000-01	Glutathione metabolism	Cluster1	Pseudomonadales
dosa00480	Os03t0412800-01	Glutathione metabolism	Cluster1	Pseudomonadales
dosa00480	Os11t0642800-01	Glutathione metabolism	Cluster1	Pseudomonadales
dosa00500	Os01t0722700-01	Starch and sucrose metabolism	Cluster1	Pseudomonadales
dosa00500	Os01t0894300-01	Starch and sucrose metabolism	Cluster1	Pseudomonadales
dosa00500	Os01t0897600-01	Starch and sucrose metabolism	Cluster1	Pseudomonadales
dosa00500	Os04t0513700-00	Starch and sucrose metabolism	Cluster1	Pseudomonadales
dosa00500	Os04t0513900-01	Starch and sucrose metabolism	Cluster1	Pseudomonadales
dosa00500	Os05t0212300-01	Starch and sucrose metabolism	Cluster1	Pseudomonadales
dosa00500	Os05t0522500-01	Starch and sucrose metabolism	Cluster1	Pseudomonadales
dosa00500	Os05t0533600-01	Starch and sucrose metabolism	Cluster1	Pseudomonadales
dosa00500	Os08t0301500-01	Starch and sucrose metabolism	Cluster1	Pseudomonadales
dosa00500	Os08t0473900-01	Starch and sucrose metabolism	Cluster1	Pseudomonadales
dosa00500	Os09t0490400-00	Starch and sucrose metabolism	Cluster1	Pseudomonadales
dosa00510	Os03t0180700-01	N-Glycan biosynthesis	Cluster1	Pseudomonadales
dosa00510	Os03t0216600-01	N-Glycan biosynthesis	Cluster1	Pseudomonadales
dosa00511	Os03t0219400-01	Other glycan degradation	Cluster1	Pseudomonadales
dosa00513	Os03t0180700-01	Various types of N-glycan biosynthesis	Cluster1	Pseudomonadales
dosa00513	Os03t0219400-01	Various types of N-glycan biosynthesis	Cluster1	Pseudomonadales
dosa00513	Os08t0472600-01	Various types of N-glycan biosynthesis	Cluster1	Pseudomonadales
dosa00520	Os01t0722700-01	Amino sugar and nucleotide sugar metabolism	Cluster1	Pseudomonadales
dosa00520	Os01t0894300-01	Amino sugar and nucleotide sugar metabolism	Cluster1	Pseudomonadales
dosa00520	Os03t0219400-01	Amino sugar and nucleotide sugar metabolism	Cluster1	Pseudomonadales
dosa00520	Os03t0413400-01	Amino sugar and nucleotide sugar metabolism	Cluster1	Pseudomonadales
dosa00520	Os05t0522500-01	Amino sugar and nucleotide sugar metabolism	Cluster1	Pseudomonadales
dosa00520	Os06t0187200-01	Amino sugar and nucleotide sugar metabolism	Cluster1	Pseudomonadales
dosa00520	Os07t0674100-01	Amino sugar and nucleotide sugar metabolism	Cluster1	Pseudomonadales
dosa00520	Os09t0488000-01	Amino sugar and nucleotide sugar metabolism	Cluster1	Pseudomonadales
dosa00520	Os11t0124900-01	Amino sugar and nucleotide sugar metabolism	Cluster1	Pseudomonadales
dosa00520	Os11t0600900-01	Amino sugar and nucleotide sugar metabolism	Cluster1	Pseudomonadales
dosa00531	Os03t0219400-01	Glycosaminoglycan degradation	Cluster1	Pseudomonadales
dosa00561	Os01t0666000-01	Glycerolipid metabolism	Cluster1	Pseudomonadales
dosa00561	Os05t0468600-00	Glycerolipid metabolism	Cluster1	Pseudomonadales
dosa00561	Os05t0502200-01	Glycerolipid metabolism	Cluster1	Pseudomonadales
dosa00561	Os06t0326700-01	Glycerolipid metabolism	Cluster1	Pseudomonadales
dosa00561	Os08t0299400-01	Glycerolipid metabolism	Cluster1	Pseudomonadales
dosa00562	Os01t0955000-02	Inositol phosphate metabolism	Cluster1	Pseudomonadales
dosa00562	Os03t0182400-01	Inositol phosphate metabolism	Cluster1	Pseudomonadales
dosa00562	Os11t0309000-01	Inositol phosphate metabolism	Cluster1	Pseudomonadales
dosa00564	Os01t0666000-01	Glycerophospholipid metabolism	Cluster1	Pseudomonadales
dosa00564	Os01t0720400-01	Glycerophospholipid metabolism	Cluster1	Pseudomonadales
dosa00564	Os01t0955000-02	Glycerophospholipid metabolism	Cluster1	Pseudomonadales
dosa00564	Os02t0514500-01	Glycerophospholipid metabolism	Cluster1	Pseudomonadales
dosa00564	Os04t0174900-01	Glycerophospholipid metabolism	Cluster1	Pseudomonadales
dosa00564	Os04t0669500-01	Glycerophospholipid metabolism	Cluster1	Pseudomonadales
dosa00564	Os05t0171000-01	Glycerophospholipid metabolism	Cluster1	Pseudomonadales
dosa00564	Os05t0502200-01	Glycerophospholipid metabolism	Cluster1	Pseudomonadales
dosa00564	Os06t0604200-02	Glycerophospholipid metabolism	Cluster1	Pseudomonadales
dosa00564	Os06t0604300-01	Glycerophospholipid metabolism	Cluster1	Pseudomonadales
dosa00564	Os06t0604400-01	Glycerophospholipid metabolism	Cluster1	Pseudomonadales
dosa00564	Os08t0401800-00	Glycerophospholipid metabolism	Cluster1	Pseudomonadales
dosa00564	Os11t0123400-00	Glycerophospholipid metabolism	Cluster1	Pseudomonadales
dosa00565	Os01t0955000-02	Ether lipid metabolism	Cluster1	Pseudomonadales
dosa00565	Os05t0171000-01	Ether lipid metabolism	Cluster1	Pseudomonadales
dosa00565	Os06t0604200-02	Ether lipid metabolism	Cluster1	Pseudomonadales
dosa00565	Os06t0604300-01	Ether lipid metabolism	Cluster1	Pseudomonadales
dosa00565	Os06t0604400-01	Ether lipid metabolism	Cluster1	Pseudomonadales
dosa00565	Os08t0401800-00	Ether lipid metabolism	Cluster1	Pseudomonadales
dosa00600	Os03t0219400-01	Sphingolipid metabolism	Cluster1	Pseudomonadales
dosa00600	Os11t0516000-01	Sphingolipid metabolism	Cluster1	Pseudomonadales
dosa00603	Os03t0219400-01	Glycosphingolipid biosynthesis - globo and isoglobo series	Cluster1	Pseudomonadales
dosa00604	Os03t0219400-01	Glycosphingolipid biosynthesis - ganglio series	Cluster1	Pseudomonadales
dosa00620	Os04t0671700-01	Pyruvate metabolism	Cluster1	Pseudomonadales
dosa00620	Os05t0230900-01	Pyruvate metabolism	Cluster1	Pseudomonadales
dosa00620	Os06t0499900-01	Pyruvate metabolism	Cluster1	Pseudomonadales
dosa00620	Os09t0315700-01	Pyruvate metabolism	Cluster1	Pseudomonadales
dosa00620	Os12t0616900-01	Pyruvate metabolism	Cluster1	Pseudomonadales
dosa00630	Os04t0623500-01	Glyoxylate and dicarboxylate metabolism	Cluster1	Pseudomonadales
dosa00630	Os06t0303400-00	Glyoxylate and dicarboxylate metabolism	Cluster1	Pseudomonadales
dosa00630	Os06t0667600-01	Glyoxylate and dicarboxylate metabolism	Cluster1	Pseudomonadales
dosa00640	Os06t0594100-01	Propanoate metabolism	Cluster1	Pseudomonadales
dosa00710	Os03t0183600-00	Carbon fixation in photosynthetic organisms	Cluster1	Pseudomonadales
dosa00710	Os06t0666600-01	Carbon fixation in photosynthetic organisms	Cluster1	Pseudomonadales
dosa00710	Os06t0668200-01	Carbon fixation in photosynthetic organisms	Cluster1	Pseudomonadales
dosa00710	Os07t0176900-01	Carbon fixation in photosynthetic organisms	Cluster1	Pseudomonadales
dosa00710	Os09t0315700-01	Carbon fixation in photosynthetic organisms	Cluster1	Pseudomonadales
dosa00710	Os10t0163340-01	Carbon fixation in photosynthetic organisms	Cluster1	Pseudomonadales
dosa00730	Os04t0671100-01	Thiamine metabolism	Cluster1	Pseudomonadales
dosa00770	Os04t0671200-01	Pantothenate and CoA biosynthesis	Cluster1	Pseudomonadales
dosa00770	Os04t0671300-01	Pantothenate and CoA biosynthesis	Cluster1	Pseudomonadales
dosa00770	Os07t0179400-01	Pantothenate and CoA biosynthesis	Cluster1	Pseudomonadales
dosa00790	Os06t0670000-01	Folate biosynthesis	Cluster1	Pseudomonadales
dosa00860	Os03t0186100-01	Porphyrin metabolism	Cluster1	Pseudomonadales
dosa00860	Os06t0603000-01	Porphyrin metabolism	Cluster1	Pseudomonadales
dosa00900	Os01t0248701-00	Terpenoid backbone biosynthesis	Cluster1	Pseudomonadales
dosa00900	Os01t0642000-01	Terpenoid backbone biosynthesis	Cluster1	Pseudomonadales
dosa00900	Os03t0184550-01	Terpenoid backbone biosynthesis	Cluster1	Pseudomonadales
dosa00904	Os02t0569900-01	Diterpenoid biosynthesis	Cluster1	Pseudomonadales
dosa00904	Os02t0570400-01	Diterpenoid biosynthesis	Cluster1	Pseudomonadales
dosa00904	Os02t0570500-01	Diterpenoid biosynthesis	Cluster1	Pseudomonadales
dosa00904	Os02t0570700-01	Diterpenoid biosynthesis	Cluster1	Pseudomonadales
dosa00905	Os08t0456200-00	Brassinosteroid biosynthesis	Cluster1	Pseudomonadales
dosa00906	Os03t0184000-00	Carotenoid biosynthesis	Cluster1	Pseudomonadales
dosa00906	Os08t0472800-01	Carotenoid biosynthesis	Cluster1	Pseudomonadales
dosa00906	Os11t0572700-00	Carotenoid biosynthesis	Cluster1	Pseudomonadales
dosa00909	Os03t0184550-01	Sesquiterpenoid and triterpenoid biosynthesis	Cluster1	Pseudomonadales
dosa00910	Os08t0470700-00	Nitrogen metabolism	Cluster1	Pseudomonadales
dosa00910	Os12t0153500-01	Nitrogen metabolism	Cluster1	Pseudomonadales
dosa00920	Os01t0667200-01	Sulfur metabolism	Cluster1	Pseudomonadales
dosa00920	Os03t0185000-00	Sulfur metabolism	Cluster1	Pseudomonadales
dosa00920	Os03t0215800-01	Sulfur metabolism	Cluster1	Pseudomonadales
dosa00920	Os04t0165700-01	Sulfur metabolism	Cluster1	Pseudomonadales
dosa00920	Os05t0503300-02	Sulfur metabolism	Cluster1	Pseudomonadales
dosa00920	Os05t0533500-01	Sulfur metabolism	Cluster1	Pseudomonadales
dosa00940	Os02t0180700-01	Phenylpropanoid biosynthesis	Cluster1	Pseudomonadales
dosa00940	Os04t0518100-01	Phenylpropanoid biosynthesis	Cluster1	Pseudomonadales
dosa00940	Os04t0518400-01	Phenylpropanoid biosynthesis	Cluster1	Pseudomonadales
dosa00940	Os05t0499300-01	Phenylpropanoid biosynthesis	Cluster1	Pseudomonadales
dosa00940	Os05t0499400-01	Phenylpropanoid biosynthesis	Cluster1	Pseudomonadales
dosa00940	Os06t0274800-01	Phenylpropanoid biosynthesis	Cluster1	Pseudomonadales
dosa00940	Os06t0521200-00	Phenylpropanoid biosynthesis	Cluster1	Pseudomonadales
dosa00940	Os06t0521400-00	Phenylpropanoid biosynthesis	Cluster1	Pseudomonadales
dosa00940	Os06t0521500-01	Phenylpropanoid biosynthesis	Cluster1	Pseudomonadales
dosa00940	Os06t0521900-00	Phenylpropanoid biosynthesis	Cluster1	Pseudomonadales
dosa00940	Os06t0522300-01	Phenylpropanoid biosynthesis	Cluster1	Pseudomonadales
dosa00940	Os07t0676900-01	Phenylpropanoid biosynthesis	Cluster1	Pseudomonadales
dosa00940	Os07t0677100-01	Phenylpropanoid biosynthesis	Cluster1	Pseudomonadales
dosa00940	Os07t0677200-01	Phenylpropanoid biosynthesis	Cluster1	Pseudomonadales
dosa00940	Os07t0677300-01	Phenylpropanoid biosynthesis	Cluster1	Pseudomonadales
dosa00940	Os07t0677400-00	Phenylpropanoid biosynthesis	Cluster1	Pseudomonadales
dosa00940	Os07t0677500-00	Phenylpropanoid biosynthesis	Cluster1	Pseudomonadales
dosa00940	Os07t0677600-01	Phenylpropanoid biosynthesis	Cluster1	Pseudomonadales
dosa00940	Os11t0622800-00	Phenylpropanoid biosynthesis	Cluster1	Pseudomonadales
dosa00940	Os12t0191500-01	Phenylpropanoid biosynthesis	Cluster1	Pseudomonadales
dosa00945	Os05t0212600-00	Stilbenoid, diarylheptanoid and gingerol biosynthesis	Cluster1	Pseudomonadales
dosa00945	Os05t0212900-00	Stilbenoid, diarylheptanoid and gingerol biosynthesis	Cluster1	Pseudomonadales
dosa00945	Os05t0213100-00	Stilbenoid, diarylheptanoid and gingerol biosynthesis	Cluster1	Pseudomonadales
dosa00945	Os10t0162856-00	Stilbenoid, diarylheptanoid and gingerol biosynthesis	Cluster1	Pseudomonadales
dosa00945	Os10t0167900-00	Stilbenoid, diarylheptanoid and gingerol biosynthesis	Cluster1	Pseudomonadales
dosa00945	Os10t0168300-00	Stilbenoid, diarylheptanoid and gingerol biosynthesis	Cluster1	Pseudomonadales
dosa00945	Os10t0168500-00	Stilbenoid, diarylheptanoid and gingerol biosynthesis	Cluster1	Pseudomonadales
dosa00950	Os02t0302200-01	Isoquinoline alkaloid biosynthesis	Cluster1	Pseudomonadales
dosa00950	Os02t0302700-01	Isoquinoline alkaloid biosynthesis	Cluster1	Pseudomonadales
dosa00950	Os11t0644800-00	Isoquinoline alkaloid biosynthesis	Cluster1	Pseudomonadales
dosa00960	Os02t0302200-01	Tropane, piperidine and pyridine alkaloid biosynthesis	Cluster1	Pseudomonadales
dosa00960	Os02t0302700-01	Tropane, piperidine and pyridine alkaloid biosynthesis	Cluster1	Pseudomonadales
dosa00960	Os11t0644800-00	Tropane, piperidine and pyridine alkaloid biosynthesis	Cluster1	Pseudomonadales
dosa00999	Os01t0897600-01	Biosynthesis of various plant secondary metabolites	Cluster1	Pseudomonadales
dosa00999	Os02t0306401-00	Biosynthesis of various plant secondary metabolites	Cluster1	Pseudomonadales
dosa00999	Os04t0513700-00	Biosynthesis of various plant secondary metabolites	Cluster1	Pseudomonadales
dosa00999	Os04t0513900-01	Biosynthesis of various plant secondary metabolites	Cluster1	Pseudomonadales
dosa00999	Os09t0490400-00	Biosynthesis of various plant secondary metabolites	Cluster1	Pseudomonadales
dosa01040	Os08t0199400-01	Biosynthesis of unsaturated fatty acids	Cluster1	Pseudomonadales
dosa01040	Os08t0200100-01	Biosynthesis of unsaturated fatty acids	Cluster1	Pseudomonadales
dosa01100	Os01t0248400-01	Metabolic pathways	Cluster1	Pseudomonadales
dosa01100	Os01t0248701-00	Metabolic pathways	Cluster1	Pseudomonadales
dosa01100	Os01t0273800-01	Metabolic pathways	Cluster1	Pseudomonadales
dosa01100	Os01t0274100-00	Metabolic pathways	Cluster1	Pseudomonadales
dosa01100	Os01t0276100-01	Metabolic pathways	Cluster1	Pseudomonadales
dosa01100	Os01t0276500-01	Metabolic pathways	Cluster1	Pseudomonadales
dosa01100	Os01t0641100-01	Metabolic pathways	Cluster1	Pseudomonadales
dosa01100	Os01t0642000-01	Metabolic pathways	Cluster1	Pseudomonadales
dosa01100	Os01t0665400-01	Metabolic pathways	Cluster1	Pseudomonadales
dosa01100	Os01t0667200-01	Metabolic pathways	Cluster1	Pseudomonadales
dosa01100	Os01t0720300-00	Metabolic pathways	Cluster1	Pseudomonadales
dosa01100	Os01t0720400-01	Metabolic pathways	Cluster1	Pseudomonadales
dosa01100	Os01t0720500-01	Metabolic pathways	Cluster1	Pseudomonadales
dosa01100	Os01t0722100-01	Metabolic pathways	Cluster1	Pseudomonadales
dosa01100	Os01t0722700-01	Metabolic pathways	Cluster1	Pseudomonadales
dosa01100	Os01t0894300-01	Metabolic pathways	Cluster1	Pseudomonadales
dosa01100	Os01t0897600-01	Metabolic pathways	Cluster1	Pseudomonadales
dosa01100	Os01t0949700-01	Metabolic pathways	Cluster1	Pseudomonadales
dosa01100	Os01t0949750-00	Metabolic pathways	Cluster1	Pseudomonadales
dosa01100	Os01t0949800-01	Metabolic pathways	Cluster1	Pseudomonadales
dosa01100	Os01t0950000-01	Metabolic pathways	Cluster1	Pseudomonadales
dosa01100	Os01t0951200-01	Metabolic pathways	Cluster1	Pseudomonadales
dosa01100	Os01t0955000-02	Metabolic pathways	Cluster1	Pseudomonadales
dosa01100	Os02t0180500-01	Metabolic pathways	Cluster1	Pseudomonadales
dosa01100	Os02t0180700-01	Metabolic pathways	Cluster1	Pseudomonadales
dosa01100	Os02t0302200-01	Metabolic pathways	Cluster1	Pseudomonadales
dosa01100	Os02t0302700-01	Metabolic pathways	Cluster1	Pseudomonadales
dosa01100	Os02t0306401-00	Metabolic pathways	Cluster1	Pseudomonadales
dosa01100	Os02t0514700-00	Metabolic pathways	Cluster1	Pseudomonadales
dosa01100	Os03t0180700-01	Metabolic pathways	Cluster1	Pseudomonadales
dosa01100	Os03t0182000-00	Metabolic pathways	Cluster1	Pseudomonadales
dosa01100	Os03t0182400-01	Metabolic pathways	Cluster1	Pseudomonadales
dosa01100	Os03t0183600-00	Metabolic pathways	Cluster1	Pseudomonadales
dosa01100	Os03t0184000-00	Metabolic pathways	Cluster1	Pseudomonadales
dosa01100	Os03t0185000-00	Metabolic pathways	Cluster1	Pseudomonadales
dosa01100	Os03t0186100-01	Metabolic pathways	Cluster1	Pseudomonadales
dosa01100	Os03t0215800-01	Metabolic pathways	Cluster1	Pseudomonadales
dosa01100	Os03t0216600-01	Metabolic pathways	Cluster1	Pseudomonadales
dosa01100	Os03t0216800-01	Metabolic pathways	Cluster1	Pseudomonadales
dosa01100	Os03t0219400-01	Metabolic pathways	Cluster1	Pseudomonadales
dosa01100	Os03t0220100-01	Metabolic pathways	Cluster1	Pseudomonadales
dosa01100	Os03t0412800-01	Metabolic pathways	Cluster1	Pseudomonadales
dosa01100	Os03t0413400-01	Metabolic pathways	Cluster1	Pseudomonadales
dosa01100	Os04t0165700-01	Metabolic pathways	Cluster1	Pseudomonadales
dosa01100	Os04t0513700-00	Metabolic pathways	Cluster1	Pseudomonadales
dosa01100	Os04t0513900-01	Metabolic pathways	Cluster1	Pseudomonadales
dosa01100	Os04t0515400-00	Metabolic pathways	Cluster1	Pseudomonadales
dosa01100	Os04t0516600-01	Metabolic pathways	Cluster1	Pseudomonadales
dosa01100	Os04t0518000-01	Metabolic pathways	Cluster1	Pseudomonadales
dosa01100	Os04t0518100-01	Metabolic pathways	Cluster1	Pseudomonadales
dosa01100	Os04t0518400-01	Metabolic pathways	Cluster1	Pseudomonadales
dosa01100	Os04t0623500-01	Metabolic pathways	Cluster1	Pseudomonadales
dosa01100	Os04t0669800-01	Metabolic pathways	Cluster1	Pseudomonadales
dosa01100	Os04t0669900-00	Metabolic pathways	Cluster1	Pseudomonadales
dosa01100	Os04t0671100-01	Metabolic pathways	Cluster1	Pseudomonadales
dosa01100	Os04t0671200-01	Metabolic pathways	Cluster1	Pseudomonadales
dosa01100	Os04t0671300-01	Metabolic pathways	Cluster1	Pseudomonadales
dosa01100	Os04t0671700-01	Metabolic pathways	Cluster1	Pseudomonadales
dosa01100	Os05t0171000-01	Metabolic pathways	Cluster1	Pseudomonadales
dosa01100	Os05t0211100-01	Metabolic pathways	Cluster1	Pseudomonadales
dosa01100	Os05t0212300-01	Metabolic pathways	Cluster1	Pseudomonadales
dosa01100	Os05t0230900-01	Metabolic pathways	Cluster1	Pseudomonadales
dosa01100	Os05t0301700-01	Metabolic pathways	Cluster1	Pseudomonadales
dosa01100	Os05t0468600-00	Metabolic pathways	Cluster1	Pseudomonadales
dosa01100	Os05t0499300-01	Metabolic pathways	Cluster1	Pseudomonadales
dosa01100	Os05t0499400-01	Metabolic pathways	Cluster1	Pseudomonadales
dosa01100	Os05t0501300-01	Metabolic pathways	Cluster1	Pseudomonadales
dosa01100	Os05t0502200-01	Metabolic pathways	Cluster1	Pseudomonadales
dosa01100	Os05t0503300-02	Metabolic pathways	Cluster1	Pseudomonadales
dosa01100	Os05t0508900-01	Metabolic pathways	Cluster1	Pseudomonadales
dosa01100	Os05t0509200-01	Metabolic pathways	Cluster1	Pseudomonadales
dosa01100	Os05t0522500-01	Metabolic pathways	Cluster1	Pseudomonadales
dosa01100	Os05t0528600-01	Metabolic pathways	Cluster1	Pseudomonadales
dosa01100	Os05t0533500-01	Metabolic pathways	Cluster1	Pseudomonadales
dosa01100	Os05t0533600-01	Metabolic pathways	Cluster1	Pseudomonadales
dosa01100	Os05t0533700-01	Metabolic pathways	Cluster1	Pseudomonadales
dosa01100	Os05t0533800-01	Metabolic pathways	Cluster1	Pseudomonadales
dosa01100	Os06t0187200-01	Metabolic pathways	Cluster1	Pseudomonadales
dosa01100	Os06t0274800-01	Metabolic pathways	Cluster1	Pseudomonadales
dosa01100	Os06t0275500-01	Metabolic pathways	Cluster1	Pseudomonadales
dosa01100	Os06t0303400-00	Metabolic pathways	Cluster1	Pseudomonadales
dosa01100	Os06t0326400-01	Metabolic pathways	Cluster1	Pseudomonadales
dosa01100	Os06t0326700-01	Metabolic pathways	Cluster1	Pseudomonadales
dosa01100	Os06t0499900-01	Metabolic pathways	Cluster1	Pseudomonadales
dosa01100	Os06t0521200-00	Metabolic pathways	Cluster1	Pseudomonadales
dosa01100	Os06t0521400-00	Metabolic pathways	Cluster1	Pseudomonadales
dosa01100	Os06t0521500-01	Metabolic pathways	Cluster1	Pseudomonadales
dosa01100	Os06t0521900-00	Metabolic pathways	Cluster1	Pseudomonadales
dosa01100	Os06t0522300-01	Metabolic pathways	Cluster1	Pseudomonadales
dosa01100	Os06t0573900-00	Metabolic pathways	Cluster1	Pseudomonadales
dosa01100	Os06t0594100-01	Metabolic pathways	Cluster1	Pseudomonadales
dosa01100	Os06t0603000-01	Metabolic pathways	Cluster1	Pseudomonadales
dosa01100	Os06t0604200-02	Metabolic pathways	Cluster1	Pseudomonadales
dosa01100	Os06t0604300-01	Metabolic pathways	Cluster1	Pseudomonadales
dosa01100	Os06t0604400-01	Metabolic pathways	Cluster1	Pseudomonadales
dosa01100	Os06t0656000-00	Metabolic pathways	Cluster1	Pseudomonadales
dosa01100	Os06t0666600-01	Metabolic pathways	Cluster1	Pseudomonadales
dosa01100	Os06t0667600-01	Metabolic pathways	Cluster1	Pseudomonadales
dosa01100	Os06t0668200-01	Metabolic pathways	Cluster1	Pseudomonadales
dosa01100	Os06t0670000-01	Metabolic pathways	Cluster1	Pseudomonadales
dosa01100	Os07t0176900-01	Metabolic pathways	Cluster1	Pseudomonadales
dosa01100	Os07t0179300-00	Metabolic pathways	Cluster1	Pseudomonadales
dosa01100	Os07t0179400-01	Metabolic pathways	Cluster1	Pseudomonadales
dosa01100	Os07t0182100-01	Metabolic pathways	Cluster1	Pseudomonadales
dosa01100	Os07t0461900-01	Metabolic pathways	Cluster1	Pseudomonadales
dosa01100	Os07t0564500-01	Metabolic pathways	Cluster1	Pseudomonadales
dosa01100	Os07t0567100-00	Metabolic pathways	Cluster1	Pseudomonadales
dosa01100	Os07t0567400-01	Metabolic pathways	Cluster1	Pseudomonadales
dosa01100	Os07t0674100-01	Metabolic pathways	Cluster1	Pseudomonadales
dosa01100	Os07t0675100-01	Metabolic pathways	Cluster1	Pseudomonadales
dosa01100	Os07t0676900-01	Metabolic pathways	Cluster1	Pseudomonadales
dosa01100	Os07t0677100-01	Metabolic pathways	Cluster1	Pseudomonadales
dosa01100	Os07t0677200-01	Metabolic pathways	Cluster1	Pseudomonadales
dosa01100	Os07t0677300-01	Metabolic pathways	Cluster1	Pseudomonadales
dosa01100	Os07t0677400-00	Metabolic pathways	Cluster1	Pseudomonadales
dosa01100	Os07t0677500-00	Metabolic pathways	Cluster1	Pseudomonadales
dosa01100	Os07t0677600-01	Metabolic pathways	Cluster1	Pseudomonadales
dosa01100	Os08t0199400-01	Metabolic pathways	Cluster1	Pseudomonadales
dosa01100	Os08t0200100-01	Metabolic pathways	Cluster1	Pseudomonadales
dosa01100	Os08t0200300-02	Metabolic pathways	Cluster1	Pseudomonadales
dosa01100	Os08t0286100-00	Metabolic pathways	Cluster1	Pseudomonadales
dosa01100	Os08t0299400-01	Metabolic pathways	Cluster1	Pseudomonadales
dosa01100	Os08t0301500-01	Metabolic pathways	Cluster1	Pseudomonadales
dosa01100	Os08t0401800-00	Metabolic pathways	Cluster1	Pseudomonadales
dosa01100	Os08t0456200-00	Metabolic pathways	Cluster1	Pseudomonadales
dosa01100	Os08t0470700-00	Metabolic pathways	Cluster1	Pseudomonadales
dosa01100	Os08t0472600-01	Metabolic pathways	Cluster1	Pseudomonadales
dosa01100	Os08t0473900-01	Metabolic pathways	Cluster1	Pseudomonadales
dosa01100	Os08t0484500-01	Metabolic pathways	Cluster1	Pseudomonadales
dosa01100	Os09t0315700-01	Metabolic pathways	Cluster1	Pseudomonadales
dosa01100	Os09t0488000-01	Metabolic pathways	Cluster1	Pseudomonadales
dosa01100	Os09t0490400-00	Metabolic pathways	Cluster1	Pseudomonadales
dosa01100	Os10t0163340-01	Metabolic pathways	Cluster1	Pseudomonadales
dosa01100	Os11t0123400-00	Metabolic pathways	Cluster1	Pseudomonadales
dosa01100	Os11t0124900-01	Metabolic pathways	Cluster1	Pseudomonadales
dosa01100	Os11t0125900-00	Metabolic pathways	Cluster1	Pseudomonadales
dosa01100	Os11t0126400-00	Metabolic pathways	Cluster1	Pseudomonadales
dosa01100	Os11t0309000-01	Metabolic pathways	Cluster1	Pseudomonadales
dosa01100	Os11t0516000-01	Metabolic pathways	Cluster1	Pseudomonadales
dosa01100	Os11t0572700-00	Metabolic pathways	Cluster1	Pseudomonadales
dosa01100	Os11t0600900-01	Metabolic pathways	Cluster1	Pseudomonadales
dosa01100	Os11t0622800-00	Metabolic pathways	Cluster1	Pseudomonadales
dosa01100	Os11t0642800-01	Metabolic pathways	Cluster1	Pseudomonadales
dosa01100	Os11t0644800-00	Metabolic pathways	Cluster1	Pseudomonadales
dosa01100	Os12t0153500-01	Metabolic pathways	Cluster1	Pseudomonadales
dosa01100	Os12t0189400-01	Metabolic pathways	Cluster1	Pseudomonadales
dosa01100	Os12t0189500-00	Metabolic pathways	Cluster1	Pseudomonadales
dosa01100	Os12t0191500-01	Metabolic pathways	Cluster1	Pseudomonadales
dosa01100	Os12t0197100-01	Metabolic pathways	Cluster1	Pseudomonadales
dosa01100	Os12t0615400-01	Metabolic pathways	Cluster1	Pseudomonadales
dosa01100	Os12t0616900-01	Metabolic pathways	Cluster1	Pseudomonadales
dosa01110	Os01t0248400-01	Biosynthesis of secondary metabolites	Cluster1	Pseudomonadales
dosa01110	Os01t0248701-00	Biosynthesis of secondary metabolites	Cluster1	Pseudomonadales
dosa01110	Os01t0276100-01	Biosynthesis of secondary metabolites	Cluster1	Pseudomonadales
dosa01110	Os01t0276500-01	Biosynthesis of secondary metabolites	Cluster1	Pseudomonadales
dosa01110	Os01t0642000-01	Biosynthesis of secondary metabolites	Cluster1	Pseudomonadales
dosa01110	Os01t0666000-01	Biosynthesis of secondary metabolites	Cluster1	Pseudomonadales
dosa01110	Os01t0722700-01	Biosynthesis of secondary metabolites	Cluster1	Pseudomonadales
dosa01110	Os01t0894300-01	Biosynthesis of secondary metabolites	Cluster1	Pseudomonadales
dosa01110	Os01t0897600-01	Biosynthesis of secondary metabolites	Cluster1	Pseudomonadales
dosa01110	Os01t0955000-02	Biosynthesis of secondary metabolites	Cluster1	Pseudomonadales
dosa01110	Os02t0180500-01	Biosynthesis of secondary metabolites	Cluster1	Pseudomonadales
dosa01110	Os02t0180700-01	Biosynthesis of secondary metabolites	Cluster1	Pseudomonadales
dosa01110	Os02t0302200-01	Biosynthesis of secondary metabolites	Cluster1	Pseudomonadales
dosa01110	Os02t0302700-01	Biosynthesis of secondary metabolites	Cluster1	Pseudomonadales
dosa01110	Os02t0306401-00	Biosynthesis of secondary metabolites	Cluster1	Pseudomonadales
dosa01110	Os02t0514700-00	Biosynthesis of secondary metabolites	Cluster1	Pseudomonadales
dosa01110	Os02t0569900-01	Biosynthesis of secondary metabolites	Cluster1	Pseudomonadales
dosa01110	Os02t0570400-01	Biosynthesis of secondary metabolites	Cluster1	Pseudomonadales
dosa01110	Os02t0570500-01	Biosynthesis of secondary metabolites	Cluster1	Pseudomonadales
dosa01110	Os02t0570700-01	Biosynthesis of secondary metabolites	Cluster1	Pseudomonadales
dosa01110	Os03t0184000-00	Biosynthesis of secondary metabolites	Cluster1	Pseudomonadales
dosa01110	Os03t0184550-01	Biosynthesis of secondary metabolites	Cluster1	Pseudomonadales
dosa01110	Os03t0185000-00	Biosynthesis of secondary metabolites	Cluster1	Pseudomonadales
dosa01110	Os03t0186100-01	Biosynthesis of secondary metabolites	Cluster1	Pseudomonadales
dosa01110	Os03t0215800-01	Biosynthesis of secondary metabolites	Cluster1	Pseudomonadales
dosa01110	Os03t0220100-01	Biosynthesis of secondary metabolites	Cluster1	Pseudomonadales
dosa01110	Os03t0412800-01	Biosynthesis of secondary metabolites	Cluster1	Pseudomonadales
dosa01110	Os04t0165700-01	Biosynthesis of secondary metabolites	Cluster1	Pseudomonadales
dosa01110	Os04t0513700-00	Biosynthesis of secondary metabolites	Cluster1	Pseudomonadales
dosa01110	Os04t0513900-01	Biosynthesis of secondary metabolites	Cluster1	Pseudomonadales
dosa01110	Os04t0516600-01	Biosynthesis of secondary metabolites	Cluster1	Pseudomonadales
dosa01110	Os04t0518100-01	Biosynthesis of secondary metabolites	Cluster1	Pseudomonadales
dosa01110	Os04t0518400-01	Biosynthesis of secondary metabolites	Cluster1	Pseudomonadales
dosa01110	Os04t0623500-01	Biosynthesis of secondary metabolites	Cluster1	Pseudomonadales
dosa01110	Os04t0671100-01	Biosynthesis of secondary metabolites	Cluster1	Pseudomonadales
dosa01110	Os05t0171000-01	Biosynthesis of secondary metabolites	Cluster1	Pseudomonadales
dosa01110	Os05t0211100-01	Biosynthesis of secondary metabolites	Cluster1	Pseudomonadales
dosa01110	Os05t0212600-00	Biosynthesis of secondary metabolites	Cluster1	Pseudomonadales
dosa01110	Os05t0212900-00	Biosynthesis of secondary metabolites	Cluster1	Pseudomonadales
dosa01110	Os05t0213100-00	Biosynthesis of secondary metabolites	Cluster1	Pseudomonadales
dosa01110	Os05t0499300-01	Biosynthesis of secondary metabolites	Cluster1	Pseudomonadales
dosa01110	Os05t0499400-01	Biosynthesis of secondary metabolites	Cluster1	Pseudomonadales
dosa01110	Os05t0501300-01	Biosynthesis of secondary metabolites	Cluster1	Pseudomonadales
dosa01110	Os05t0502200-01	Biosynthesis of secondary metabolites	Cluster1	Pseudomonadales
dosa01110	Os05t0522500-01	Biosynthesis of secondary metabolites	Cluster1	Pseudomonadales
dosa01110	Os05t0533500-01	Biosynthesis of secondary metabolites	Cluster1	Pseudomonadales
dosa01110	Os05t0533600-01	Biosynthesis of secondary metabolites	Cluster1	Pseudomonadales
dosa01110	Os06t0274800-01	Biosynthesis of secondary metabolites	Cluster1	Pseudomonadales
dosa01110	Os06t0303400-00	Biosynthesis of secondary metabolites	Cluster1	Pseudomonadales
dosa01110	Os06t0326400-01	Biosynthesis of secondary metabolites	Cluster1	Pseudomonadales
dosa01110	Os06t0499900-01	Biosynthesis of secondary metabolites	Cluster1	Pseudomonadales
dosa01110	Os06t0521200-00	Biosynthesis of secondary metabolites	Cluster1	Pseudomonadales
dosa01110	Os06t0521400-00	Biosynthesis of secondary metabolites	Cluster1	Pseudomonadales
dosa01110	Os06t0521500-01	Biosynthesis of secondary metabolites	Cluster1	Pseudomonadales
dosa01110	Os06t0521900-00	Biosynthesis of secondary metabolites	Cluster1	Pseudomonadales
dosa01110	Os06t0522300-01	Biosynthesis of secondary metabolites	Cluster1	Pseudomonadales
dosa01110	Os06t0573900-00	Biosynthesis of secondary metabolites	Cluster1	Pseudomonadales
dosa01110	Os06t0603000-01	Biosynthesis of secondary metabolites	Cluster1	Pseudomonadales
dosa01110	Os06t0604200-02	Biosynthesis of secondary metabolites	Cluster1	Pseudomonadales
dosa01110	Os06t0604300-01	Biosynthesis of secondary metabolites	Cluster1	Pseudomonadales
dosa01110	Os06t0604400-01	Biosynthesis of secondary metabolites	Cluster1	Pseudomonadales
dosa01110	Os06t0656000-00	Biosynthesis of secondary metabolites	Cluster1	Pseudomonadales
dosa01110	Os06t0666600-01	Biosynthesis of secondary metabolites	Cluster1	Pseudomonadales
dosa01110	Os06t0667600-01	Biosynthesis of secondary metabolites	Cluster1	Pseudomonadales
dosa01110	Os06t0668200-01	Biosynthesis of secondary metabolites	Cluster1	Pseudomonadales
dosa01110	Os07t0176900-01	Biosynthesis of secondary metabolites	Cluster1	Pseudomonadales
dosa01110	Os07t0179300-00	Biosynthesis of secondary metabolites	Cluster1	Pseudomonadales
dosa01110	Os07t0182100-01	Biosynthesis of secondary metabolites	Cluster1	Pseudomonadales
dosa01110	Os07t0461900-01	Biosynthesis of secondary metabolites	Cluster1	Pseudomonadales
dosa01110	Os07t0567100-00	Biosynthesis of secondary metabolites	Cluster1	Pseudomonadales
dosa01110	Os07t0676900-01	Biosynthesis of secondary metabolites	Cluster1	Pseudomonadales
dosa01110	Os07t0677100-01	Biosynthesis of secondary metabolites	Cluster1	Pseudomonadales
dosa01110	Os07t0677200-01	Biosynthesis of secondary metabolites	Cluster1	Pseudomonadales
dosa01110	Os07t0677300-01	Biosynthesis of secondary metabolites	Cluster1	Pseudomonadales
dosa01110	Os07t0677400-00	Biosynthesis of secondary metabolites	Cluster1	Pseudomonadales
dosa01110	Os07t0677500-00	Biosynthesis of secondary metabolites	Cluster1	Pseudomonadales
dosa01110	Os07t0677600-01	Biosynthesis of secondary metabolites	Cluster1	Pseudomonadales
dosa01110	Os08t0301500-01	Biosynthesis of secondary metabolites	Cluster1	Pseudomonadales
dosa01110	Os08t0401800-00	Biosynthesis of secondary metabolites	Cluster1	Pseudomonadales
dosa01110	Os08t0456200-00	Biosynthesis of secondary metabolites	Cluster1	Pseudomonadales
dosa01110	Os08t0472800-01	Biosynthesis of secondary metabolites	Cluster1	Pseudomonadales
dosa01110	Os08t0473900-01	Biosynthesis of secondary metabolites	Cluster1	Pseudomonadales
dosa01110	Os08t0484500-01	Biosynthesis of secondary metabolites	Cluster1	Pseudomonadales
dosa01110	Os09t0490400-00	Biosynthesis of secondary metabolites	Cluster1	Pseudomonadales
dosa01110	Os10t0162856-00	Biosynthesis of secondary metabolites	Cluster1	Pseudomonadales
dosa01110	Os10t0163340-01	Biosynthesis of secondary metabolites	Cluster1	Pseudomonadales
dosa01110	Os10t0167900-00	Biosynthesis of secondary metabolites	Cluster1	Pseudomonadales
dosa01110	Os10t0168300-00	Biosynthesis of secondary metabolites	Cluster1	Pseudomonadales
dosa01110	Os10t0168500-00	Biosynthesis of secondary metabolites	Cluster1	Pseudomonadales
dosa01110	Os11t0125900-00	Biosynthesis of secondary metabolites	Cluster1	Pseudomonadales
dosa01110	Os11t0126400-00	Biosynthesis of secondary metabolites	Cluster1	Pseudomonadales
dosa01110	Os11t0572700-00	Biosynthesis of secondary metabolites	Cluster1	Pseudomonadales
dosa01110	Os11t0600900-01	Biosynthesis of secondary metabolites	Cluster1	Pseudomonadales
dosa01110	Os11t0622800-00	Biosynthesis of secondary metabolites	Cluster1	Pseudomonadales
dosa01110	Os11t0644800-00	Biosynthesis of secondary metabolites	Cluster1	Pseudomonadales
dosa01110	Os12t0191500-01	Biosynthesis of secondary metabolites	Cluster1	Pseudomonadales
dosa01110	Os12t0197100-01	Biosynthesis of secondary metabolites	Cluster1	Pseudomonadales
dosa01110	Os12t0615400-01	Biosynthesis of secondary metabolites	Cluster1	Pseudomonadales
dosa01110	Os12t0616900-01	Biosynthesis of secondary metabolites	Cluster1	Pseudomonadales
dosa01200	Os01t0248400-01	Carbon metabolism	Cluster1	Pseudomonadales
dosa01200	Os01t0276100-01	Carbon metabolism	Cluster1	Pseudomonadales
dosa01200	Os01t0722700-01	Carbon metabolism	Cluster1	Pseudomonadales
dosa01200	Os02t0514700-00	Carbon metabolism	Cluster1	Pseudomonadales
dosa01200	Os03t0183600-00	Carbon metabolism	Cluster1	Pseudomonadales
dosa01200	Os03t0185000-00	Carbon metabolism	Cluster1	Pseudomonadales
dosa01200	Os03t0215800-01	Carbon metabolism	Cluster1	Pseudomonadales
dosa01200	Os03t0412800-01	Carbon metabolism	Cluster1	Pseudomonadales
dosa01200	Os04t0165700-01	Carbon metabolism	Cluster1	Pseudomonadales
dosa01200	Os04t0623500-01	Carbon metabolism	Cluster1	Pseudomonadales
dosa01200	Os05t0522500-01	Carbon metabolism	Cluster1	Pseudomonadales
dosa01200	Os05t0533500-01	Carbon metabolism	Cluster1	Pseudomonadales
dosa01200	Os06t0303400-00	Carbon metabolism	Cluster1	Pseudomonadales
dosa01200	Os06t0499900-01	Carbon metabolism	Cluster1	Pseudomonadales
dosa01200	Os06t0594100-01	Carbon metabolism	Cluster1	Pseudomonadales
dosa01200	Os06t0666600-01	Carbon metabolism	Cluster1	Pseudomonadales
dosa01200	Os06t0667600-01	Carbon metabolism	Cluster1	Pseudomonadales
dosa01200	Os06t0668200-01	Carbon metabolism	Cluster1	Pseudomonadales
dosa01200	Os07t0176900-01	Carbon metabolism	Cluster1	Pseudomonadales
dosa01200	Os09t0315700-01	Carbon metabolism	Cluster1	Pseudomonadales
dosa01200	Os10t0163340-01	Carbon metabolism	Cluster1	Pseudomonadales
dosa01200	Os12t0616900-01	Carbon metabolism	Cluster1	Pseudomonadales
dosa01210	Os01t0248400-01	2-Oxocarboxylic acid metabolism	Cluster1	Pseudomonadales
dosa01210	Os01t0276100-01	2-Oxocarboxylic acid metabolism	Cluster1	Pseudomonadales
dosa01210	Os03t0183600-00	2-Oxocarboxylic acid metabolism	Cluster1	Pseudomonadales
dosa01210	Os06t0303400-00	2-Oxocarboxylic acid metabolism	Cluster1	Pseudomonadales
dosa01210	Os07t0461900-01	2-Oxocarboxylic acid metabolism	Cluster1	Pseudomonadales
dosa01212	Os08t0199400-01	Fatty acid metabolism	Cluster1	Pseudomonadales
dosa01212	Os08t0200100-01	Fatty acid metabolism	Cluster1	Pseudomonadales
dosa01230	Os01t0248400-01	Biosynthesis of amino acids	Cluster1	Pseudomonadales
dosa01230	Os01t0276100-01	Biosynthesis of amino acids	Cluster1	Pseudomonadales
dosa01230	Os01t0276500-01	Biosynthesis of amino acids	Cluster1	Pseudomonadales
dosa01230	Os02t0180500-01	Biosynthesis of amino acids	Cluster1	Pseudomonadales
dosa01230	Os03t0183600-00	Biosynthesis of amino acids	Cluster1	Pseudomonadales
dosa01230	Os03t0185000-00	Biosynthesis of amino acids	Cluster1	Pseudomonadales
dosa01230	Os03t0215800-01	Biosynthesis of amino acids	Cluster1	Pseudomonadales
dosa01230	Os04t0165700-01	Biosynthesis of amino acids	Cluster1	Pseudomonadales
dosa01230	Os04t0516600-01	Biosynthesis of amino acids	Cluster1	Pseudomonadales
dosa01230	Os05t0533500-01	Biosynthesis of amino acids	Cluster1	Pseudomonadales
dosa01230	Os06t0303400-00	Biosynthesis of amino acids	Cluster1	Pseudomonadales
dosa01230	Os06t0666600-01	Biosynthesis of amino acids	Cluster1	Pseudomonadales
dosa01230	Os06t0668200-01	Biosynthesis of amino acids	Cluster1	Pseudomonadales
dosa01230	Os07t0176900-01	Biosynthesis of amino acids	Cluster1	Pseudomonadales
dosa01230	Os07t0182100-01	Biosynthesis of amino acids	Cluster1	Pseudomonadales
dosa01230	Os07t0461900-01	Biosynthesis of amino acids	Cluster1	Pseudomonadales
dosa01230	Os08t0484500-01	Biosynthesis of amino acids	Cluster1	Pseudomonadales
dosa01230	Os10t0163340-01	Biosynthesis of amino acids	Cluster1	Pseudomonadales
dosa01232	Os01t0641100-01	Nucleotide metabolism	Cluster1	Pseudomonadales
dosa01232	Os04t0515400-00	Nucleotide metabolism	Cluster1	Pseudomonadales
dosa01232	Os04t0518000-01	Nucleotide metabolism	Cluster1	Pseudomonadales
dosa01232	Os04t0671100-01	Nucleotide metabolism	Cluster1	Pseudomonadales
dosa01232	Os11t0125900-00	Nucleotide metabolism	Cluster1	Pseudomonadales
dosa01232	Os11t0126400-00	Nucleotide metabolism	Cluster1	Pseudomonadales
dosa01240	Os01t0951200-01	Biosynthesis of cofactors	Cluster1	Pseudomonadales
dosa01240	Os03t0186100-01	Biosynthesis of cofactors	Cluster1	Pseudomonadales
dosa01240	Os04t0671100-01	Biosynthesis of cofactors	Cluster1	Pseudomonadales
dosa01240	Os05t0501300-01	Biosynthesis of cofactors	Cluster1	Pseudomonadales
dosa01240	Os06t0187200-01	Biosynthesis of cofactors	Cluster1	Pseudomonadales
dosa01240	Os07t0179300-00	Biosynthesis of cofactors	Cluster1	Pseudomonadales
dosa01240	Os07t0179400-01	Biosynthesis of cofactors	Cluster1	Pseudomonadales
dosa01240	Os11t0600900-01	Biosynthesis of cofactors	Cluster1	Pseudomonadales
dosa01240	Os11t0642800-01	Biosynthesis of cofactors	Cluster1	Pseudomonadales
dosa01240	Os12t0615400-01	Biosynthesis of cofactors	Cluster1	Pseudomonadales
dosa01250	Os01t0722700-01	Biosynthesis of nucleotide sugars	Cluster1	Pseudomonadales
dosa01250	Os01t0894300-01	Biosynthesis of nucleotide sugars	Cluster1	Pseudomonadales
dosa01250	Os05t0522500-01	Biosynthesis of nucleotide sugars	Cluster1	Pseudomonadales
dosa01250	Os06t0187200-01	Biosynthesis of nucleotide sugars	Cluster1	Pseudomonadales
dosa01250	Os07t0674100-01	Biosynthesis of nucleotide sugars	Cluster1	Pseudomonadales
dosa01250	Os09t0488000-01	Biosynthesis of nucleotide sugars	Cluster1	Pseudomonadales
dosa01250	Os11t0600900-01	Biosynthesis of nucleotide sugars	Cluster1	Pseudomonadales
dosa02010	Os07t0464600-01	ABC transporters	Cluster1	Pseudomonadales
dosa03008	Os03t0343300-01	Ribosome biogenesis in eukaryotes	Cluster1	Pseudomonadales
dosa03008	Os06t0274200-01	Ribosome biogenesis in eukaryotes	Cluster1	Pseudomonadales
dosa03008	Os11t0598700-00	Ribosome biogenesis in eukaryotes	Cluster1	Pseudomonadales
dosa03008	Os12t0188900-01	Ribosome biogenesis in eukaryotes	Cluster1	Pseudomonadales
dosa03010	Os01t0251100-01	Ribosome	Cluster1	Pseudomonadales
dosa03010	Os01t0276000-01	Ribosome	Cluster1	Pseudomonadales
dosa03010	Os01t0896800-01	Ribosome	Cluster1	Pseudomonadales
dosa03010	Os03t0219900-01	Ribosome	Cluster1	Pseudomonadales
dosa03010	Os05t0528200-01	Ribosome	Cluster1	Pseudomonadales
dosa03010	Os05t0528900-01	Ribosome	Cluster1	Pseudomonadales
dosa03010	Os07t0180900-01	Ribosome	Cluster1	Pseudomonadales
dosa03010	Os07t0251301-00	Ribosome	Cluster1	Pseudomonadales
dosa03010	Os07t0674200-01	Ribosome	Cluster1	Pseudomonadales
dosa03010	Os07t0674700-01	Ribosome	Cluster1	Pseudomonadales
dosa03010	Os08t0310100-01	Ribosome	Cluster1	Pseudomonadales
dosa03010	Os08t0404200-00	Ribosome	Cluster1	Pseudomonadales
dosa03010	Os08t0404300-01	Ribosome	Cluster1	Pseudomonadales
dosa03010	Os10t0170200-01	Ribosome	Cluster1	Pseudomonadales
dosa03010	Os12t0616200-01	Ribosome	Cluster1	Pseudomonadales
dosa03013	Os06t0704300-01	Nucleocytoplasmic transport	Cluster1	Pseudomonadales
dosa03015	Os06t0164100-02	mRNA surveillance pathway	Cluster1	Pseudomonadales
dosa03015	Os06t0574500-01	mRNA surveillance pathway	Cluster1	Pseudomonadales
dosa03015	Os06t0589700-01	mRNA surveillance pathway	Cluster1	Pseudomonadales
dosa03015	Os08t0305300-01	mRNA surveillance pathway	Cluster1	Pseudomonadales
dosa03015	Os08t0455600-01	mRNA surveillance pathway	Cluster1	Pseudomonadales
dosa03018	Os06t0589700-01	RNA degradation	Cluster1	Pseudomonadales
dosa03018	Os07t0249600-01	RNA degradation	Cluster1	Pseudomonadales
dosa03018	Os09t0491772-01	RNA degradation	Cluster1	Pseudomonadales
dosa03018	Os12t0156400-01	RNA degradation	Cluster1	Pseudomonadales
dosa03020	Os07t0463100-01	RNA polymerase	Cluster1	Pseudomonadales
dosa03022	Os05t0509900-01	Basal transcription factors	Cluster1	Pseudomonadales
dosa03030	Os01t0642900-01	DNA replication	Cluster1	Pseudomonadales
dosa03040	Os01t0667800-01	Spliceosome	Cluster1	Pseudomonadales
dosa03040	Os01t0956600-01	Spliceosome	Cluster1	Pseudomonadales
dosa03040	Os02t0301500-01	Spliceosome	Cluster1	Pseudomonadales
dosa03040	Os05t0303000-01	Spliceosome	Cluster1	Pseudomonadales
dosa03040	Os06t0187900-01	Spliceosome	Cluster1	Pseudomonadales
dosa03040	Os06t0523900-00	Spliceosome	Cluster1	Pseudomonadales
dosa03050	Os02t0182500-01	Proteasome	Cluster1	Pseudomonadales
dosa03050	Os06t0703600-01	Proteasome	Cluster1	Pseudomonadales
dosa03050	Os09t0314900-00	Proteasome	Cluster1	Pseudomonadales
dosa03060	Os04t0165600-01	Protein export	Cluster1	Pseudomonadales
dosa03060	Os04t0623700-01	Protein export	Cluster1	Pseudomonadales
dosa03060	Os05t0509500-01	Protein export	Cluster1	Pseudomonadales
dosa03060	Os08t0197700-00	Protein export	Cluster1	Pseudomonadales
dosa03060	Os11t0620000-01	Protein export	Cluster1	Pseudomonadales
dosa03060	Os12t0438900-01	Protein export	Cluster1	Pseudomonadales
dosa03250	Os01t0246100-01	Viral life cycle - HIV-1	Cluster1	Pseudomonadales
dosa03250	Os06t0704800-00	Viral life cycle - HIV-1	Cluster1	Pseudomonadales
dosa03250	Os11t0123500-01	Viral life cycle - HIV-1	Cluster1	Pseudomonadales
dosa03410	Os04t0673400-01	Base excision repair	Cluster1	Pseudomonadales
dosa03410	Os08t0304900-01	Base excision repair	Cluster1	Pseudomonadales
dosa03410	Os08t0489300-01	Base excision repair	Cluster1	Pseudomonadales
dosa03430	Os01t0642900-01	Mismatch repair	Cluster1	Pseudomonadales
dosa03440	Os01t0642900-01	Homologous recombination	Cluster1	Pseudomonadales
dosa04016	Os02t0472500-00	MAPK signaling pathway - plant	Cluster1	Pseudomonadales
dosa04016	Os05t0213500-01	MAPK signaling pathway - plant	Cluster1	Pseudomonadales
dosa04016	Os05t0528000-01	MAPK signaling pathway - plant	Cluster1	Pseudomonadales
dosa04016	Os06t0191300-01	MAPK signaling pathway - plant	Cluster1	Pseudomonadales
dosa04016	Os06t0191500-01	MAPK signaling pathway - plant	Cluster1	Pseudomonadales
dosa04016	Os07t0125600-02	MAPK signaling pathway - plant	Cluster1	Pseudomonadales
dosa04016	Os07t0126100-00	MAPK signaling pathway - plant	Cluster1	Pseudomonadales
dosa04016	Os07t0126301-01	MAPK signaling pathway - plant	Cluster1	Pseudomonadales
dosa04016	Os07t0126401-02	MAPK signaling pathway - plant	Cluster1	Pseudomonadales
dosa04016	Os07t0126500-00	MAPK signaling pathway - plant	Cluster1	Pseudomonadales
dosa04016	Os07t0127500-01	MAPK signaling pathway - plant	Cluster1	Pseudomonadales
dosa04016	Os07t0127600-01	MAPK signaling pathway - plant	Cluster1	Pseudomonadales
dosa04016	Os07t0127900-00	MAPK signaling pathway - plant	Cluster1	Pseudomonadales
dosa04016	Os07t0128800-00	MAPK signaling pathway - plant	Cluster1	Pseudomonadales
dosa04016	Os07t0129200-01	MAPK signaling pathway - plant	Cluster1	Pseudomonadales
dosa04016	Os07t0129300-00	MAPK signaling pathway - plant	Cluster1	Pseudomonadales
dosa04016	Os08t0453700-00	MAPK signaling pathway - plant	Cluster1	Pseudomonadales
dosa04070	Os11t0309000-01	Phosphatidylinositol signaling system	Cluster1	Pseudomonadales
dosa04075	Os01t0948900-01	Plant hormone signal transduction	Cluster1	Pseudomonadales
dosa04075	Os01t0952500-01	Plant hormone signal transduction	Cluster1	Pseudomonadales
dosa04075	Os02t0182100-01	Plant hormone signal transduction	Cluster1	Pseudomonadales
dosa04075	Os02t0472500-00	Plant hormone signal transduction	Cluster1	Pseudomonadales
dosa04075	Os02t0512000-01	Plant hormone signal transduction	Cluster1	Pseudomonadales
dosa04075	Os04t0517900-01	Plant hormone signal transduction	Cluster1	Pseudomonadales
dosa04075	Os04t0673300-01	Plant hormone signal transduction	Cluster1	Pseudomonadales
dosa04075	Os05t0213500-01	Plant hormone signal transduction	Cluster1	Pseudomonadales
dosa04075	Os05t0500900-01	Plant hormone signal transduction	Cluster1	Pseudomonadales
dosa04075	Os05t0523300-01	Plant hormone signal transduction	Cluster1	Pseudomonadales
dosa04075	Os06t0191300-01	Plant hormone signal transduction	Cluster1	Pseudomonadales
dosa04075	Os06t0191500-01	Plant hormone signal transduction	Cluster1	Pseudomonadales
dosa04075	Os06t0671150-00	Plant hormone signal transduction	Cluster1	Pseudomonadales
dosa04075	Os07t0125600-02	Plant hormone signal transduction	Cluster1	Pseudomonadales
dosa04075	Os07t0126100-00	Plant hormone signal transduction	Cluster1	Pseudomonadales
dosa04075	Os07t0126301-01	Plant hormone signal transduction	Cluster1	Pseudomonadales
dosa04075	Os07t0126401-02	Plant hormone signal transduction	Cluster1	Pseudomonadales
dosa04075	Os07t0126500-00	Plant hormone signal transduction	Cluster1	Pseudomonadales
dosa04075	Os07t0127500-01	Plant hormone signal transduction	Cluster1	Pseudomonadales
dosa04075	Os07t0127600-01	Plant hormone signal transduction	Cluster1	Pseudomonadales
dosa04075	Os07t0127900-00	Plant hormone signal transduction	Cluster1	Pseudomonadales
dosa04075	Os07t0128800-00	Plant hormone signal transduction	Cluster1	Pseudomonadales
dosa04075	Os07t0129200-01	Plant hormone signal transduction	Cluster1	Pseudomonadales
dosa04075	Os07t0129300-00	Plant hormone signal transduction	Cluster1	Pseudomonadales
dosa04075	Os08t0471950-00	Plant hormone signal transduction	Cluster1	Pseudomonadales
dosa04075	Os09t0489500-01	Plant hormone signal transduction	Cluster1	Pseudomonadales
dosa04075	Os12t0152900-01	Plant hormone signal transduction	Cluster1	Pseudomonadales
dosa04120	Os01t0273100-01	Ubiquitin mediated proteolysis	Cluster1	Pseudomonadales
dosa04120	Os01t0673600-01	Ubiquitin mediated proteolysis	Cluster1	Pseudomonadales
dosa04120	Os05t0232500-01	Ubiquitin mediated proteolysis	Cluster1	Pseudomonadales
dosa04120	Os05t0463900-01	Ubiquitin mediated proteolysis	Cluster1	Pseudomonadales
dosa04120	Os06t0301000-01	Ubiquitin mediated proteolysis	Cluster1	Pseudomonadales
dosa04120	Os09t0293400-01	Ubiquitin mediated proteolysis	Cluster1	Pseudomonadales
dosa04120	Os09t0294300-01	Ubiquitin mediated proteolysis	Cluster1	Pseudomonadales
dosa04130	Os06t0590500-01	SNARE interactions in vesicular transport	Cluster1	Pseudomonadales
dosa04130	Os08t0307300-01	SNARE interactions in vesicular transport	Cluster1	Pseudomonadales
dosa04130	Os12t0154400-00	SNARE interactions in vesicular transport	Cluster1	Pseudomonadales
dosa04130	Os12t0192300-00	SNARE interactions in vesicular transport	Cluster1	Pseudomonadales
dosa04136	Os04t0624000-01	Autophagy - other	Cluster1	Pseudomonadales
dosa04136	Os06t0574500-01	Autophagy - other	Cluster1	Pseudomonadales
dosa04136	Os10t0163100-01	Autophagy - other	Cluster1	Pseudomonadales
dosa04141	Os01t0895600-01	Protein processing in endoplasmic reticulum	Cluster1	Pseudomonadales
dosa04141	Os02t0181800-01	Protein processing in endoplasmic reticulum	Cluster1	Pseudomonadales
dosa04141	Os03t0216600-01	Protein processing in endoplasmic reticulum	Cluster1	Pseudomonadales
dosa04141	Os05t0303000-01	Protein processing in endoplasmic reticulum	Cluster1	Pseudomonadales
dosa04141	Os05t0507300-01	Protein processing in endoplasmic reticulum	Cluster1	Pseudomonadales
dosa04141	Os06t0163400-01	Protein processing in endoplasmic reticulum	Cluster1	Pseudomonadales
dosa04141	Os06t0301000-01	Protein processing in endoplasmic reticulum	Cluster1	Pseudomonadales
dosa04141	Os08t0197700-00	Protein processing in endoplasmic reticulum	Cluster1	Pseudomonadales
dosa04141	Os08t0474700-01	Protein processing in endoplasmic reticulum	Cluster1	Pseudomonadales
dosa04141	Os08t0487800-01	Protein processing in endoplasmic reticulum	Cluster1	Pseudomonadales
dosa04141	Os09t0293400-01	Protein processing in endoplasmic reticulum	Cluster1	Pseudomonadales
dosa04144	Os01t0951100-01	Endocytosis	Cluster1	Pseudomonadales
dosa04144	Os04t0669300-01	Endocytosis	Cluster1	Pseudomonadales
dosa04144	Os05t0171000-01	Endocytosis	Cluster1	Pseudomonadales
dosa04144	Os05t0303000-01	Endocytosis	Cluster1	Pseudomonadales
dosa04144	Os06t0604200-02	Endocytosis	Cluster1	Pseudomonadales
dosa04144	Os06t0604300-01	Endocytosis	Cluster1	Pseudomonadales
dosa04144	Os06t0604400-01	Endocytosis	Cluster1	Pseudomonadales
dosa04144	Os06t0714600-01	Endocytosis	Cluster1	Pseudomonadales
dosa04144	Os06t0717100-01	Endocytosis	Cluster1	Pseudomonadales
dosa04144	Os08t0401800-00	Endocytosis	Cluster1	Pseudomonadales
dosa04144	Os10t0169800-01	Endocytosis	Cluster1	Pseudomonadales
dosa04144	Os11t0123500-01	Endocytosis	Cluster1	Pseudomonadales
dosa04145	Os01t0895600-01	Phagosome	Cluster1	Pseudomonadales
dosa04145	Os03t0219300-01	Phagosome	Cluster1	Pseudomonadales
dosa04145	Os05t0507300-01	Phagosome	Cluster1	Pseudomonadales
dosa04145	Os08t0307300-01	Phagosome	Cluster1	Pseudomonadales
dosa04145	Os12t0154400-00	Phagosome	Cluster1	Pseudomonadales
dosa04146	Os01t0248400-01	Peroxisome	Cluster1	Pseudomonadales
dosa04146	Os03t0219200-01	Peroxisome	Cluster1	Pseudomonadales
dosa04146	Os04t0623500-01	Peroxisome	Cluster1	Pseudomonadales
dosa04146	Os08t0298700-01	Peroxisome	Cluster1	Pseudomonadales
dosa04146	Os09t0315000-01	Peroxisome	Cluster1	Pseudomonadales
dosa04626	Os01t0899000-01	Plant-pathogen interaction	Cluster1	Pseudomonadales
dosa04626	Os01t0949300-01	Plant-pathogen interaction	Cluster1	Pseudomonadales
dosa04626	Os01t0949500-01	Plant-pathogen interaction	Cluster1	Pseudomonadales
dosa04626	Os01t0955100-01	Plant-pathogen interaction	Cluster1	Pseudomonadales
dosa04626	Os01t0955400-00	Plant-pathogen interaction	Cluster1	Pseudomonadales
dosa04626	Os01t0955500-00	Plant-pathogen interaction	Cluster1	Pseudomonadales
dosa04626	Os01t0956800-00	Plant-pathogen interaction	Cluster1	Pseudomonadales
dosa04626	Os02t0469600-01	Plant-pathogen interaction	Cluster1	Pseudomonadales
dosa04626	Os02t0472500-00	Plant-pathogen interaction	Cluster1	Pseudomonadales
dosa04626	Os02t0513000-01	Plant-pathogen interaction	Cluster1	Pseudomonadales
dosa04626	Os02t0685900-00	Plant-pathogen interaction	Cluster1	Pseudomonadales
dosa04626	Os03t0220100-01	Plant-pathogen interaction	Cluster1	Pseudomonadales
dosa04626	Os05t0502000-01	Plant-pathogen interaction	Cluster1	Pseudomonadales
dosa04626	Os05t0528000-01	Plant-pathogen interaction	Cluster1	Pseudomonadales
dosa04626	Os06t0191300-01	Plant-pathogen interaction	Cluster1	Pseudomonadales
dosa04626	Os06t0191500-01	Plant-pathogen interaction	Cluster1	Pseudomonadales
dosa04626	Os07t0125600-02	Plant-pathogen interaction	Cluster1	Pseudomonadales
dosa04626	Os07t0126100-00	Plant-pathogen interaction	Cluster1	Pseudomonadales
dosa04626	Os07t0126301-01	Plant-pathogen interaction	Cluster1	Pseudomonadales
dosa04626	Os07t0126401-02	Plant-pathogen interaction	Cluster1	Pseudomonadales
dosa04626	Os07t0126500-00	Plant-pathogen interaction	Cluster1	Pseudomonadales
dosa04626	Os07t0127500-01	Plant-pathogen interaction	Cluster1	Pseudomonadales
dosa04626	Os07t0127600-01	Plant-pathogen interaction	Cluster1	Pseudomonadales
dosa04626	Os07t0127900-00	Plant-pathogen interaction	Cluster1	Pseudomonadales
dosa04626	Os07t0128800-00	Plant-pathogen interaction	Cluster1	Pseudomonadales
dosa04626	Os07t0129200-01	Plant-pathogen interaction	Cluster1	Pseudomonadales
dosa04626	Os07t0129300-00	Plant-pathogen interaction	Cluster1	Pseudomonadales
dosa04626	Os07t0568600-01	Plant-pathogen interaction	Cluster1	Pseudomonadales
dosa04626	Os08t0453700-00	Plant-pathogen interaction	Cluster1	Pseudomonadales
dosa04626	Os08t0487800-01	Plant-pathogen interaction	Cluster1	Pseudomonadales
dosa04626	Os11t0569733-00	Plant-pathogen interaction	Cluster1	Pseudomonadales
dosa00040	Os10t0407000-01	Pentose and glucuronate interconversions	Cluster4	Xanthomonadales
dosa00190	Os03t0718600-00	Oxidative phosphorylation	Cluster4	Xanthomonadales
dosa00260	Os04t0555900-01	Glycine, serine and threonine metabolism	Cluster4	Xanthomonadales
dosa00270	Os01t0293000-01	Cysteine and methionine metabolism	Cluster4	Xanthomonadales
dosa00330	Os02t0482400-01	Arginine and proline metabolism	Cluster4	Xanthomonadales
dosa00400	Os03t0718000-01	Phenylalanine, tyrosine and tryptophan biosynthesis	Cluster4	Xanthomonadales
dosa00470	Os04t0555900-01	D-Amino acid metabolism	Cluster4	Xanthomonadales
dosa00480	Os02t0482400-01	Glutathione metabolism	Cluster4	Xanthomonadales
dosa00500	Os04t0554000-00	Starch and sucrose metabolism	Cluster4	Xanthomonadales
dosa00520	Os01t0296700-01	Amino sugar and nucleotide sugar metabolism	Cluster4	Xanthomonadales
dosa00520	Os01t0303100-01	Amino sugar and nucleotide sugar metabolism	Cluster4	Xanthomonadales
dosa00520	Os03t0599800-01	Amino sugar and nucleotide sugar metabolism	Cluster4	Xanthomonadales
dosa00520	Os06t0356800-01	Amino sugar and nucleotide sugar metabolism	Cluster4	Xanthomonadales
dosa00561	Os01t0299300-00	Glycerolipid metabolism	Cluster4	Xanthomonadales
dosa00561	Os03t0719400-01	Glycerolipid metabolism	Cluster4	Xanthomonadales
dosa00564	Os01t0299300-00	Glycerophospholipid metabolism	Cluster4	Xanthomonadales
dosa00740	Os04t0557000-01	Riboflavin metabolism	Cluster4	Xanthomonadales
dosa00860	Os09t0532000-01	Porphyrin metabolism	Cluster4	Xanthomonadales
dosa00905	Os03t0602300-01	Brassinosteroid biosynthesis	Cluster4	Xanthomonadales
dosa00908	Os04t0556400-01	Zeatin biosynthesis	Cluster4	Xanthomonadales
dosa00908	Os04t0556500-01	Zeatin biosynthesis	Cluster4	Xanthomonadales
dosa00908	Os04t0556600-00	Zeatin biosynthesis	Cluster4	Xanthomonadales
dosa00940	Os01t0293900-00	Phenylpropanoid biosynthesis	Cluster4	Xanthomonadales
dosa00940	Os01t0294700-01	Phenylpropanoid biosynthesis	Cluster4	Xanthomonadales
dosa00940	Os06t0472900-01	Phenylpropanoid biosynthesis	Cluster4	Xanthomonadales
dosa00940	Os07t0104100-01	Phenylpropanoid biosynthesis	Cluster4	Xanthomonadales
dosa00970	Os12t0533700-01	Aminoacyl-tRNA biosynthesis	Cluster4	Xanthomonadales
dosa00999	Os01t0293000-01	Biosynthesis of various plant secondary metabolites	Cluster4	Xanthomonadales
dosa01100	Os01t0293000-01	Metabolic pathways	Cluster4	Xanthomonadales
dosa01100	Os01t0293900-00	Metabolic pathways	Cluster4	Xanthomonadales
dosa01100	Os01t0294700-01	Metabolic pathways	Cluster4	Xanthomonadales
dosa01100	Os01t0296700-01	Metabolic pathways	Cluster4	Xanthomonadales
dosa01100	Os01t0299300-00	Metabolic pathways	Cluster4	Xanthomonadales
dosa01100	Os01t0303100-01	Metabolic pathways	Cluster4	Xanthomonadales
dosa01100	Os02t0482400-01	Metabolic pathways	Cluster4	Xanthomonadales
dosa01100	Os03t0599800-01	Metabolic pathways	Cluster4	Xanthomonadales
dosa01100	Os03t0602300-01	Metabolic pathways	Cluster4	Xanthomonadales
dosa01100	Os03t0718000-01	Metabolic pathways	Cluster4	Xanthomonadales
dosa01100	Os03t0718600-00	Metabolic pathways	Cluster4	Xanthomonadales
dosa01100	Os03t0719400-01	Metabolic pathways	Cluster4	Xanthomonadales
dosa01100	Os04t0554000-00	Metabolic pathways	Cluster4	Xanthomonadales
dosa01100	Os04t0555900-01	Metabolic pathways	Cluster4	Xanthomonadales
dosa01100	Os04t0557000-01	Metabolic pathways	Cluster4	Xanthomonadales
dosa01100	Os06t0356800-01	Metabolic pathways	Cluster4	Xanthomonadales
dosa01100	Os06t0472900-01	Metabolic pathways	Cluster4	Xanthomonadales
dosa01100	Os07t0104100-01	Metabolic pathways	Cluster4	Xanthomonadales
dosa01100	Os10t0407000-01	Metabolic pathways	Cluster4	Xanthomonadales
dosa01110	Os01t0293000-01	Biosynthesis of secondary metabolites	Cluster4	Xanthomonadales
dosa01110	Os01t0293900-00	Biosynthesis of secondary metabolites	Cluster4	Xanthomonadales
dosa01110	Os01t0294700-01	Biosynthesis of secondary metabolites	Cluster4	Xanthomonadales
dosa01110	Os01t0299300-00	Biosynthesis of secondary metabolites	Cluster4	Xanthomonadales
dosa01110	Os02t0482400-01	Biosynthesis of secondary metabolites	Cluster4	Xanthomonadales
dosa01110	Os03t0602300-01	Biosynthesis of secondary metabolites	Cluster4	Xanthomonadales
dosa01110	Os03t0718000-01	Biosynthesis of secondary metabolites	Cluster4	Xanthomonadales
dosa01110	Os04t0554000-00	Biosynthesis of secondary metabolites	Cluster4	Xanthomonadales
dosa01110	Os04t0556400-01	Biosynthesis of secondary metabolites	Cluster4	Xanthomonadales
dosa01110	Os04t0556500-01	Biosynthesis of secondary metabolites	Cluster4	Xanthomonadales
dosa01110	Os04t0556600-00	Biosynthesis of secondary metabolites	Cluster4	Xanthomonadales
dosa01110	Os04t0557000-01	Biosynthesis of secondary metabolites	Cluster4	Xanthomonadales
dosa01110	Os06t0472900-01	Biosynthesis of secondary metabolites	Cluster4	Xanthomonadales
dosa01110	Os07t0104100-01	Biosynthesis of secondary metabolites	Cluster4	Xanthomonadales
dosa01110	Os09t0532000-01	Biosynthesis of secondary metabolites	Cluster4	Xanthomonadales
dosa01230	Os01t0293000-01	Biosynthesis of amino acids	Cluster4	Xanthomonadales
dosa01230	Os03t0718000-01	Biosynthesis of amino acids	Cluster4	Xanthomonadales
dosa01240	Os01t0293000-01	Biosynthesis of cofactors	Cluster4	Xanthomonadales
dosa01240	Os04t0557000-01	Biosynthesis of cofactors	Cluster4	Xanthomonadales
dosa01250	Os03t0599800-01	Biosynthesis of nucleotide sugars	Cluster4	Xanthomonadales
dosa03010	Os01t0304000-01	Ribosome	Cluster4	Xanthomonadales
dosa03010	Os11t0220800-01	Ribosome	Cluster4	Xanthomonadales
dosa03020	Os07t0105100-00	RNA polymerase	Cluster4	Xanthomonadales
dosa03040	Os03t0717600-01	Spliceosome	Cluster4	Xanthomonadales
dosa03060	Os06t0473100-00	Protein export	Cluster4	Xanthomonadales
dosa03410	Os09t0536000-01	Base excision repair	Cluster4	Xanthomonadales
dosa04075	Os03t0717700-01	Plant hormone signal transduction	Cluster4	Xanthomonadales
dosa04075	Os11t0221000-01	Plant hormone signal transduction	Cluster4	Xanthomonadales
dosa04075	Os11t0221200-00	Plant hormone signal transduction	Cluster4	Xanthomonadales
dosa04075	Os11t0221300-00	Plant hormone signal transduction	Cluster4	Xanthomonadales
dosa04120	Os03t0681400-01	Ubiquitin mediated proteolysis	Cluster4	Xanthomonadales
dosa04141	Os03t0678400-01	Protein processing in endoplasmic reticulum	Cluster4	Xanthomonadales
dosa04141	Os06t0367500-01	Protein processing in endoplasmic reticulum	Cluster4	Xanthomonadales
dosa04626	Os08t0144100-01	Plant-pathogen interaction	Cluster4	Xanthomonadales
dosa04712	Os03t0719800-01	Circadian rhythm - plant	Cluster4	Xanthomonadales

## Sheet: Phenylpropanoid
Analysis of enriched genes within the phenylpropanoid biosynthesis pathway.
Transcript ID	Locus	Gene_name	Bacterial order-level annotation
Os08t0245200-01	Locus273	Os4CL1	Burkholderiales
Os05t0320700-02	Locus184	OsC4H2	Burkholderiales
Os11t0622800-00	Locus372	OsCAD4	Pseudomonadales
Os02t0180700-01	Locus58	OsCCR21	Pseudomonadales
Os04t0518100-01	Locus158	OsPAL02	Pseudomonadales
Os02t0626600-00	Locus78	OsPAL05	Burkholderiales
Os02t0627100-01	Locus78	OsPAL06	Burkholderiales
Os04t0518400-01	Locus158	OsPAL07	Pseudomonadales
Os07t0676900-01	Locus259	prx109	Pseudomonadales
Os01t0294700-01	Locus13	prx11	Xanthomonadales
Os07t0677100-01	Locus259	prx110	Pseudomonadales
Os07t0677200-01	Locus259	prx111	Pseudomonadales
Os07t0677300-01	Locus259	prx112	Pseudomonadales
Os07t0677400-00	Locus259	prx113	Pseudomonadales
Os07t0677500-00	Locus259	prx114	Pseudomonadales
Os07t0677600-01	Locus259	prx115	Pseudomonadales
Os12t0191500-01	Locus385	prx137	Pseudomonadales
Os01t0263300-01	Locus11	prx3	Burkholderiales
Os03t0563600-01	Locus113	prx49	Burkholderiales
Os01t0263000-00	Locus11	prx5	Burkholderiales
Os04t0423800-01	Locus150	prx54	Burkholderiales
Os04t0688200-01	Locus168	prx60	Burkholderiales
Os04t0688300-01	Locus168	prx61	Burkholderiales
Os04t0688500-01	Locus168	prx62	Burkholderiales
Os04t0688600-01	Locus168	prx63	Burkholderiales
Os04t0689000-01	Locus168	prx64	Burkholderiales
Os05t0499300-01	Locus194	prx74	Pseudomonadales
Os05t0499400-01	Locus194	prx75	Pseudomonadales
Os06t0274800-01	Locus208	prx77	Pseudomonadales
Os06t0472900-01	Locus214	prx79	Xanthomonadales
Os01t0293900-00	Locus13	prx8	Xanthomonadales
Os06t0522300-01	Locus217	prx81	Pseudomonadales
Os06t0521900-00	Locus217	prx82	Pseudomonadales
Os06t0521500-01	Locus217	prx83	Pseudomonadales
Os06t0521400-00	Locus217	prx84	Pseudomonadales
Os06t0521200-00	Locus217	prx85	Pseudomonadales
Os07t0104100-01	Locus229	prx97	Xanthomonadales
