# Supplementary material for: Microbiome homeostasis on rice leaves is regulated by a precursor molecule of lignin biosynthesis
Source: Nat Commun. 2024 Jan 2;15:23. doi: 10.1038/s41467-023-44335-3 (PMC10762202; doi:10.1038/s41467-023-44335-3)
Supplement: Supplementary file 8 — Supplementary Data 5 [file 41467_2023_44335_MOESM8_ESM.xlsx]

## Sheet: Description
Supplementary Data 5. P-values for unpaired one-way ANOVA with Tukey’s HSD test for 16S rRNA gene amplicon analysis and metabolite analysis.
Description of tables:
Table S3 P-value	P-values for Supplementary Table 3. P-values were calculated with unpaired one-way analysis of variance (ANOVA) with Tukey’s HSD test. The numbers of replicated samples are as follows: WT (n=6), KO (n=6) and OE (n=6). Groups are abbreviated as: wild-type, WT; OsPAL02-knockdown, KO; OsPAL02-overexpression, OE.
Table S4 P-value	P-values for Supplementary Table 4. P-values were calculated with unpaired one-way analysis of variance (ANOVA) with Tukey’s HSD test. The numbers of replicated samples are as follows: WT (n=6), KOline2 (n=6), KOline3 (n=6), OEline2 (n=6) and OEline3 (n=6). Groups are abbreviated as: wild-type, WT; OsPAL02-knockdown line 2, KOline2; OsPAL02-knockdown line 3, KOline3; OsPAL02-overexpression line 2…
Table S5 P-value	P-values for Supplementary Table 5. P-values were calculated with unpaired one-way analysis of variance (ANOVA) with Tukey’s HSD test. The numbers of replicated samples are as follows: WT (n=6), KOline2 (n=6), KOline3 (n=6), OEline2 (n=6) and OEline3 (n=6). Groups are abbreviated as: wild-type, WT; OsPAL02-knockdown line 2, KOline2; OsPAL02-knockdown line 3, KOline3; OsPAL02-overexpression line 2…

## Sheet: Table S3 P-value 
P-values for Supplementary Table 3
taxaonomy	group1	group2	number in group1	number in group2	P-value
Pseudomonadales	KO	OE	6	6	0.001
Pseudomonadales	KO	WT	6	6	0.001
Pseudomonadales	OE	WT	6	6	0.004
Enterobacterales	KO	OE	6	6	0.589
Enterobacterales	KO	WT	6	6	0.279
Enterobacterales	OE	WT	6	6	0.36
Sphingomonadales	KO	OE	6	6	0.54
Sphingomonadales	KO	WT	6	6	0.589
Sphingomonadales	OE	WT	6	6	0.54
Xanthomonadales	KO	OE	6	6	0.009
Xanthomonadales	KO	WT	6	6	0.006
Xanthomonadales	OE	WT	6	6	0.24
Flavobacteriales	KO	OE	6	6	0.006
Flavobacteriales	KO	WT	6	6	0.31
Flavobacteriales	OE	WT	6	6	0.03
Rhizobiales	KO	OE	6	6	0.046
Rhizobiales	KO	WT	6	6	0.818
Rhizobiales	OE	WT	6	6	0.186
Paenibacillales	KO	OE	6	6	1
Paenibacillales	KO	WT	6	6	1
Paenibacillales	OE	WT	6	6	1
Sphingobacteriales	KO	OE	6	6	0.006
Sphingobacteriales	KO	WT	6	6	0.006
Sphingobacteriales	OE	WT	6	6	0.394
Burkholderiales	KO	OE	6	6	0.052
Burkholderiales	KO	WT	6	6	0.006
Burkholderiales	OE	WT	6	6	0.485
Caulobacterales	KO	OE	6	6	0.013
Caulobacterales	KO	WT	6	6	0.31
Caulobacterales	OE	WT	6	6	0.017
Micrococcales	KO	OE	6	6	0.015
Micrococcales	KO	WT	6	6	0.818
Micrococcales	OE	WT	6	6	0.04
Bacteroidales	KO	OE	6	6	1
Bacteroidales	KO	WT	6	6	0.396
Bacteroidales	OE	WT	6	6	1
Cytophagales	KO	OE	6	6	0.135
Cytophagales	KO	WT	6	6	0.394
Cytophagales	OE	WT	6	6	0.184
Lachnospirales	KO	OE	6	6	0.97
Lachnospirales	KO	WT	6	6	0.97
Lachnospirales	OE	WT	6	6	0.396
Oscillospirales	KO	OE	6	6	0.93
Oscillospirales	KO	WT	6	6	1
Oscillospirales	OE	WT	6	6	0.93
SAR11_clade	KO	OE	6	6	0.83
SAR11_clade	KO	WT	6	6	0.83
SAR11_clade	OE	WT	6	6	0.762
Bacillales	KO	OE	6	6	0.122
Bacillales	KO	WT	6	6	0.011
Bacillales	OE	WT	6	6	0.936

## Sheet: Table S4 P-value 
P-values for Supplementary Table 4
taxaonomy	group1	group2	number in group1	number in group2	P-value
Pseudomonadales	KOline2	KOline3	6	6	0.138
Pseudomonadales	KOline2	OEline2	6	6	4.65e-05
Pseudomonadales	KOline2	OEline3	6	6	0.00099
Pseudomonadales	KOline2	WT	6	6	0.002
Pseudomonadales	KOline3	OEline2	6	6	4.88e-05
Pseudomonadales	KOline3	OEline3	6	6	0.00096
Pseudomonadales	KOline3	WT	6	6	0.00091
Pseudomonadales	OEline2	OEline3	6	6	0.3
Pseudomonadales	OEline2	WT	6	6	0.000157
Pseudomonadales	OEline3	WT	6	6	0.004
Enterobacterales	KOline2	KOline3	6	6	0.261
Enterobacterales	KOline2	OEline2	6	6	0.381
Enterobacterales	KOline2	OEline3	6	6	0.192
Enterobacterales	KOline2	WT	6	6	0.217
Enterobacterales	KOline3	OEline2	6	6	0.456
Enterobacterales	KOline3	OEline3	6	6	0.242
Enterobacterales	KOline3	WT	6	6	0.253
Enterobacterales	OEline2	OEline3	6	6	0.814
Enterobacterales	OEline2	WT	6	6	0.616
Enterobacterales	OEline3	WT	6	6	0.74
Sphingomonadales	KOline2	KOline3	6	6	0.572
Sphingomonadales	KOline2	OEline2	6	6	7.99e-05
Sphingomonadales	KOline2	OEline3	6	6	7.78e-05
Sphingomonadales	KOline2	WT	6	6	0.912
Sphingomonadales	KOline3	OEline2	6	6	7.49e-05
Sphingomonadales	KOline3	OEline3	6	6	7.35e-05
Sphingomonadales	KOline3	WT	6	6	0.817
Sphingomonadales	OEline2	OEline3	6	6	0.056
Sphingomonadales	OEline2	WT	6	6	0.105
Sphingomonadales	OEline3	WT	6	6	0.1
Xanthomonadales	KOline2	KOline3	6	6	0.443
Xanthomonadales	KOline2	OEline2	6	6	2.78e-07
Xanthomonadales	KOline2	OEline3	6	6	2.74e-07
Xanthomonadales	KOline2	WT	6	6	1.67e-07
Xanthomonadales	KOline3	OEline2	6	6	3.11e-08
Xanthomonadales	KOline3	OEline3	6	6	2.98e-08
Xanthomonadales	KOline3	WT	6	6	7.5e-09
Xanthomonadales	OEline2	OEline3	6	6	0.824
Xanthomonadales	OEline2	WT	6	6	0.267
Xanthomonadales	OEline3	WT	6	6	0.294
Flavobacteriales	KOline2	KOline3	6	6	0.306
Flavobacteriales	KOline2	OEline2	6	6	0.011
Flavobacteriales	KOline2	OEline3	6	6	0.012
Flavobacteriales	KOline2	WT	6	6	0.112
Flavobacteriales	KOline3	OEline2	6	6	0.068
Flavobacteriales	KOline3	OEline3	6	6	0.07
Flavobacteriales	KOline3	WT	6	6	0.677
Flavobacteriales	OEline2	OEline3	6	6	0.051
Flavobacteriales	OEline2	WT	6	6	0.019
Flavobacteriales	OEline3	WT	6	6	0.02
Sphingobacteriales	KOline2	KOline3	6	6	0.288
Sphingobacteriales	KOline2	OEline2	6	6	0.023
Sphingobacteriales	KOline2	OEline3	6	6	0.023
Sphingobacteriales	KOline2	WT	6	6	0.024
Sphingobacteriales	KOline3	OEline2	6	6	0.005
Sphingobacteriales	KOline3	OEline3	6	6	0.005
Sphingobacteriales	KOline3	WT	6	6	0.005
Sphingobacteriales	OEline2	OEline3	6	6	0.13
Sphingobacteriales	OEline2	WT	6	6	0.003
Sphingobacteriales	OEline3	WT	6	6	0.012
Paenibacillales	KOline2	KOline3	6	6	0.051
Paenibacillales	KOline2	OEline2	6	6	0.076
Paenibacillales	KOline2	OEline3	6	6	0.056
Paenibacillales	KOline2	WT	6	6	0.179
Paenibacillales	KOline3	OEline2	6	6	0.075
Paenibacillales	KOline3	OEline3	6	6	0.251
Paenibacillales	KOline3	WT	6	6	0.177
Paenibacillales	OEline2	OEline3	6	6	0.074
Paenibacillales	OEline2	WT	6	6	0.462
Paenibacillales	OEline3	WT	6	6	0.175
Rhizobiales	KOline2	KOline3	6	6	0.173
Rhizobiales	KOline2	OEline2	6	6	3.49e-07
Rhizobiales	KOline2	OEline3	6	6	2.52e-07
Rhizobiales	KOline2	WT	6	6	0.59
Rhizobiales	KOline3	OEline2	6	6	2.45e-07
Rhizobiales	KOline3	OEline3	6	6	1.62e-07
Rhizobiales	KOline3	WT	6	6	0.683
Rhizobiales	OEline2	OEline3	6	6	0.206
Rhizobiales	OEline2	WT	6	6	0.114
Rhizobiales	OEline3	WT	6	6	0.111
Burkholderiales	KOline2	KOline3	6	6	0.43
Burkholderiales	KOline2	OEline2	6	6	0.001
Burkholderiales	KOline2	OEline3	6	6	1.17e-05
Burkholderiales	KOline2	WT	6	6	7.17e-06
Burkholderiales	KOline3	OEline2	6	6	0.002
Burkholderiales	KOline3	OEline3	6	6	5.54e-06
Burkholderiales	KOline3	WT	6	6	2.27e-06
Burkholderiales	OEline2	OEline3	6	6	0.074
Burkholderiales	OEline2	WT	6	6	0.913
Burkholderiales	OEline3	WT	6	6	0.000367

## Sheet: Table S5 P-value 
P-values for Supplementary Table 5
alpha-diversity	group1	group2	number in group1	number in group2	P-value
observed_species	KOline2	KOline3	6	6	0.886
observed_species	KOline2	OEline2	6	6	0.000253
observed_species	KOline2	OEline3	6	6	0.000321
observed_species	KOline2	WT	6	6	0.011
observed_species	KOline3	OEline2	6	6	0.005
observed_species	KOline3	OEline3	6	6	0.006
observed_species	KOline3	WT	6	6	0.07
observed_species	OEline2	OEline3	6	6	0.886
observed_species	OEline2	WT	6	6	0.045
observed_species	OEline3	WT	6	6	0.07
Shannon	KOline2	KOline3	6	6	1
Shannon	KOline2	OEline2	6	6	0.001
Shannon	KOline2	OEline3	6	6	0.002
Shannon	KOline2	WT	6	6	0.088
Shannon	KOline3	OEline2	6	6	0.000567
Shannon	KOline3	OEline3	6	6	0.001
Shannon	KOline3	WT	6	6	0.083
Shannon	OEline2	OEline3	6	6	1
Shannon	OEline2	WT	6	6	0.36
Shannon	OEline3	WT	6	6	0.36
Simpson	KOline2	KOline3	6	6	0.714
Simpson	KOline2	OEline2	6	6	0.035
Simpson	KOline2	OEline3	6	6	0.018
Simpson	KOline2	WT	6	6	0.714
Simpson	KOline3	OEline2	6	6	0.034
Simpson	KOline3	OEline3	6	6	0.016
Simpson	KOline3	WT	6	6	0.714
Simpson	OEline2	OEline3	6	6	0.714
Simpson	OEline2	WT	6	6	0.714
Simpson	OEline3	WT	6	6	0.714
Pielou	KOline2	KOline3	6	6	0.077
Pielou	KOline2	OEline2	6	6	0.068
Pielou	KOline2	OEline3	6	6	0.064
Pielou	KOline2	WT	6	6	0.176
Pielou	KOline3	OEline2	6	6	0.046
Pielou	KOline3	OEline3	6	6	0.044
Pielou	KOline3	WT	6	6	0.108
Pielou	OEline2	OEline3	6	6	0.792
Pielou	OEline2	WT	6	6	0.792
Pielou	OEline3	WT	6	6	0.792
