# Supplementary material for: Microbiome homeostasis on rice leaves is regulated by a precursor molecule of lignin biosynthesis
Source: Nat Commun. 2024 Jan 2;15:23. doi: 10.1038/s41467-023-44335-3 (PMC10762202; doi:10.1038/s41467-023-44335-3)
Supplement: Supplementary file 9 — Supplementary Data 6 [file 41467_2023_44335_MOESM9_ESM.xlsx]

## Sheet: Description
Supplementary Data 6. Metabolite analysis of OsPAL02- WT, KO and OE rice leaves.
Description of tables:
metabolites	Analysis of cinnamic acids and derivatives in WT, KO and OE rice leaves.
ANOVA	Analysis of metabolic peak areas (ln) in WT, KO and OE rice leaves. P-values were calculated according to the unpaired one-way analysis of variance (ANOVA) with Tukey’s HSD test. Values are means ± SD of relative abundance (%). The numbers of replicated samples are as follows: WT (n=6), KO (n=6) and OE (n=6). The peak intensity values were normalized using ln transformation.

## Sheet: metabolites
Analysis of cinnamic acids and derivatives in WT, KO and OE rice leaves.
ID	rt(min)	m/z	Name	adduct	Formula	INCHIKEY	SMILES	Class	score	OE1	OE2	OE3	OE4	OE5	OE6	WT1	WT2	WT3	WT4	WT5	WT6	KO1	KO2	KO3	KO4	KO5	KO6
NEG_603	6.778	163.041	3-(3-Hydroxy-phenyl)-acrylic acid	[M-H]-	C9H8O3	KKSDGJDHHZEWEP-UHFFFAOYSA-N	OC(=O)C=CC1=CC=CC(=C1)O	Cinnamic acids and derivatives	0.892	6056.97	4782.36	5525.5	3899	3958.87	9709.53	11168.2	10601.3	11365.6	11902.8	10994.7	10123	7886.14	8105.13	8101.64	7898.07	17054.8	7625.73
NEG_897	2.842	193.05	3-(4-Hydroxy-3-methoxyphenyl)-2-propenoic acid	[M-H]-	C10H10O4	KSEBMYQBYZTDHS-UHFFFAOYSA-N	COC1=C(O)C=CC(=C1)C=CC(O)=O	Cinnamic acids and derivatives	0.852	37030	40188.7	31837	25373.4	46291.7	55668.2	61413	62189.7	48545.1	54963	52441.4	52335.9	23822.6	26402	42707.1	38761.9	36788.5	40351.7
NEG_599	2.404	163.04	4-Hydroxycinnamic acid	[M-H]-	C9H8O3	NGSWKAQJJWESNS-ZZXKWVIFSA-N	OC(=O)C=CC1=CC=C(O)C=C1	Cinnamic acids and derivatives	0.85	176711	12819.5	120289	119949	98502.7	140289	6926.85	6888.42	6723.13	4845.11	4331.1	4035.49	1336.29	1096.42	940.237	936.401	942.627	843.292
NEG_6930	3.011	517.156	Sibiricose A5	[M-H]-	C22H30O14	ZPEADZHVGOCGKH-YQTDNFGYSA-N	COC1=CC(=CC=C1O)C=CC(=O)OC2C(O)C(CO)OC2(CO)OC3OC(CO)C(O)C(O)C3O	Cinnamic acids and derivatives	0.775	23141.1	22064.8	22046.9	26093.2	24389.4	26426.3	31941	39945	21845.8	36731.7	22835.9	30551.2	16890.8	25073.6	14616.6	16919	20837.5	20592.4
POS_1092	7.403	165.051	2-Hydroxycinnamic acid	[M+H]+	C9H8O3	PMOWTIHVNWZYFI-AATRIKPKSA-N	OC(=O)C=CC1=C(O)C=CC=C1	Cinnamic acids and derivatives	0.821	38271.9	61305.5	42631.9	57921.3	38954.3	55338.3	52976.8	42517	44441.4	38369	34403.5	41712.8	59376.2	46017.5	46895.5	47864.6	48399.4	45683.2
POS_1095	2.074	165.056	3-Hydroxycinnamic acid	[M+H]+	C9H8O3	KKSDGJDHHZEWEP-SNAWJCMRSA-N	OC(=O)C=CC1=CC(=CC=C1)O	Cinnamic acids and derivatives	0.784	35817.6	51610.1	41660	34993.8	32877.4	37433.3	10140.5	15408.5	13356.2	17904.3	13299.4	10981	36205.6	40408.6	32700.5	29764.7	40093.9	36233.9
POS_1048	9.007	163.036	4-Hydroxycoumarin	[M+H]+	C9H6O3	VXIXUWQIVKSKSA-UHFFFAOYSA-N	OC1=CC(=O)OC2=CC=CC=C12	Cinnamic acids and derivatives	0.702	680209	267602	313614	257544	188940	379564	557121	165341	251455	356197	150104	232261	304044	249398	284263	293091	168330	309250
POS_1344	2.612	177.05	7-Methoxycoumarin	[M+H]+	C10H8O3	LIIALPBMIOVAHH-UHFFFAOYSA-N	COC1=CC2=C(C=CC(=O)O2)C=C1	Cinnamic acids and derivatives	0.748	20263.9	52819.9	28608.5	30340.3	32154.3	83490.9	39728.1	39886.3	28819.2	39689.9	35415.8	35580.7	40754.9	40764.3	41189.3	42158.8	22736.5	40003.2
POS_722	2.57	147.043	Coumarin	[M+H]+	C9H6O2	ZYGHJZDHTFUPRJ-UHFFFAOYSA-N	O=C1OC2=C(C=CC=C2)C=C1	Cinnamic acids and derivatives	0.838	44663.3	139241	87103.6	94027.3	43232.4	66417.8	51860	94586.7	56118.6	58414.7	72828.4	41345.6	88293.1	87381.4	88272.7	93161.4	81467.4	89136.8
POS_17709	5.38	761.222	[(2S,3R,4R,5S,6S)-4-acetyloxy-2-[[(1S,2S,4S,5S,6R,10S)-10-[(2S,3R,4S,5S,6R)-3-acetyloxy-4,5-dihydroxy-6-(hydroxymethyl)oxan-2-yl]oxy-2-(hydroxymethyl)-3,9-dioxatricyclo[4.4.0.02,4]dec-7-en-5-yl]oxy]-5-hydroxy-6-methyloxan-3-yl] (E)-3-(4-hydroxyphenyl)prop-2-enoate	[M+Na]+	C34H42O18	MIQMVCTWXSPFSC-TUVVYHBMSA-N	C[C@@H]1O[C@@H](O[C@H]2[C@@H]3C=CO[C@@H](O[C@@H]4O[C@H](CO)[C@@H](O)[C@H](O)[C@H]4OC(C)=O)[C@@H]3[C@@]5(CO)O[C@@H]25)[C@H](OC(=O)\\C=C\\C6=CC=C(O)C=C6)[C@H](OC(C)=O)[C@H]1O	Cinnamic acids and derivatives	0.713	347075	456494	284070	216552	428445	34405.5	164919	170189	184453	254348	206062	141601	178998	166481	244518	244630	160566	245591
POS_5196	3.236	333.147	(4R)-4-Ethenyl-4,10-dimethyl-2-(2-methylprop-1-enyl)-2,3-dihydropyrano[3,2-c]chromen-5-one	[M+Na]+	C20H22O3	NJVADEFPOCMONF-LGTGAQBVSA-N	CC(C)=CC1C[C@](C)(C=C)C2=C(O1)C3=C(C)C=CC=C3OC2=O	Cinnamic acids and derivatives	0.758	109773	108182	80263.9	85021.2	103950	54884.8	119785	107913	101572	109078	101110	105734	91115.8	87461.5	91123.1	90036.2	105704	91949.7
POS_7519	4.942	399.139	[1,3-Dihydroxy-1-(7-methoxy-2-oxochromen-6-yl)-3-methylbutan-2-yl] (E)-2-methylbut-2-enoate	[M+Na]+	C20H24O7	GFMYIOGFYYHKLA-IZZDOVSWSA-N	COC1=CC2=C(C=CC(=O)O2)C=C1C(O)C(OC(=O)C(C)=CC)C(C)(C)O	Cinnamic acids and derivatives	0.732	93609.3	82918.3	67938.5	72909.8	92331	47342.1	37118	39569	33533.8	36562	34038.8	37073.1	53078.6	50768.1	54745.9	53080.2	44437.3	54824
POS_9179	0.623	455.109	[3-Hydroxy-1-(4-methoxy-7-oxofuro[3,2-g]chromen-9-yl)oxy-3-methylbutan-2-yl] (E)-2-methylbut-2-enoate	[M+K]+	C22H24O8	QUSMURJIBTWAOP-WUXMJOGZSA-N	COC1=C2C=COC2=C(OCC(OC(=O)C(C)=CC)C(C)(C)O)C3=C1C=CC(=O)O3	Cinnamic acids and derivatives	0.796	2.64399e+06	2.21279e+06	2.343e+06	2.14359e+06	2.29285e+06	472899	2.34468e+06	2.53948e+06	2.70017e+06	2.3865e+06	3.58482e+06	2.38668e+06	2.04283e+06	2.0872e+06	2.05205e+06	2.12033e+06	2.1904e+06	2.05147e+06
POS_2864	7.034	252.136	3-Phenyl-N-(2-phenylethyl)-2-propenamide	[M+H]+	C17H17NO	BOSUEWCVNFFBGV-VAWYXSNFSA-N	OC(C=CC1=CC=CC=C1)=NCCC2=CC=CC=C2	Cinnamic acids and derivatives	0.788	4164.72	4720.64	2896.45	3069.92	5912.37	1207.82	4341.21	10190.4	6856.73	9682.2	10324.3	9376.58	8337.34	7891.89	8468.84	9639.08	23191.2	8330.86
POS_13968	4.273	617.146	4-(3,4-Dihydroxyphenyl)-5-[(6-O-beta-D-xylopyranosyl-beta-D-glucopyranosyl)oxy]-7-methoxycoumarin	[M+Na]+	C27H30O15	GXDJGKMWLJOJFR-WUSKNVGPSA-N	COC1=CC(=C2C(=C1)OC(=O)C=C2C3=CC(=C(O)C=C3)O)OC4OC(COC5OCC(O)C(O)C5O)C(O)C(O)C4O	Cinnamic acids and derivatives	0.754	372316	457672	266495	522613	666902	45344.4	568972	1.15968e+06	596173	618562	413341	1.08217e+06	578869	492304	543232	609472	557268	552656
POS_3953	3.207	292.024	Actara	[M+H]+	C8H10ClN5O3S	NWWZPOKUUAIXIW-DHZHZOJOSA-N	CN1COCN(CC2=CN=C(Cl)S2)\\C1=N\\[N+]([O-])=O	Cinnamic acids and derivatives	0.737	2440.37	2461.95	922.832	952.389	1341.8	2919.38	6482.87	7472.18	6558.84	5990.55	6369.62	4082.47	4843.88	2982.01	5060.54	5279.86	13712.4	5062.64
POS_1061	8.876	163.04	cis-Caffeic acid	[M-H2O+H]+	C9H8O4	QAIPRVGONGVQAS-RQOWECAXSA-N	OC(=O)\\C=C/C1=CC=C(O)C(=C1)O	Cinnamic acids and derivatives	0.72	111668	165506	112432	117188	166240	89247.1	117990	157388	138560	140036	155068	116508	122129	134595	118995	118907	137270	114171
POS_1621	3.851	195.062	Isoferulic acid	[M+H]+	C10H10O4	QURCVMIEKCOAJU-HWKANZROSA-N	COC1=CC=C(C=CC(O)=O)C=C1O	Cinnamic acids and derivatives	0.857	22410.3	13427.3	6700.34	6476.51	26325.9	4768.35	30962.6	30057.9	16291.5	31330	14567.4	27283.7	21249.3	22154.3	12462.6	20607	26257.8	21551.2
POS_8765	0.715	439.14	Kotanin	[M+H]+	C24H22O8	CSJOUDOXDHMIAH-UHFFFAOYSA-N	COC1=CC(=O)OC2=C1C(=CC(=C2C3=C(OC)C=C(C)C4=C3OC(=O)C=C4OC)OC)C	Cinnamic acids and derivatives	0.713	24285	45432.7	66635	38662.1	33830.8	7165.47	26610.1	34381.6	49512.1	32904.7	42113.6	41337.3	23312.7	22277.9	29156.1	22611.4	34787	22282.1
POS_3137	3.111	265.15	N-(4-Aminobutyl)-3-(4-hydroxy-3-methoxyphenyl)prop-2-enamide	[M+H]+	C14H20N2O3	SFUVCMKSYKHYLD-UHFFFAOYSA-N	COC1=C(O)C=CC(=C1)C=CC(=O)NCCCCN	Cinnamic acids and derivatives	0.916	178996	197826	107160	124359	173997	866129	1.12701e+06	978810	991424	1.08384e+06	914040	925061	617613	604679	622201	617623	1.26431e+06	608891
POS_5262	1.662	335.13	Nor-Dentatin	[M+Na]+	C19H20O4	WYMMNGQSPNWCIK-UHFFFAOYSA-N	CC1(C)OC2=C(C3=C(C=CC(=O)O3)C(=C2C=C1)O)C(C)(C)C=C	Cinnamic acids and derivatives	0.84	333032	252593	357810	554519	752507	128672	1.05175e+06	872469	971363	923983	862711	2.49342e+06	838657	456739	704602	968463	1.01634e+06	841411
POS_3488	3.366	277.163	p-Cumaroylagmatin	[M+H]+	C14H20N4O2	AKIHYQWCLCDMMI-UHFFFAOYSA-N	NC(=N)NCCCCNC(=O)C=CC1=CC=C(O)C=C1	Cinnamic acids and derivatives	0.761	3135.42	3103.62	2238.51	3448.67	4674.06	1373.38	39073.2	28893.8	17016.2	34726.6	14116.1	27974.3	10312.2	9930.54	9088.11	10697.5	20848.3	10654.4
POS_1840	4.209	207.136	Sinapoyl malate	[M+H]+	C15H16O9	DUDGAPSRYCQPBG-UFFNRZRYSA-N	COC1=C(O)C(=CC(=C1)C=CC(=O)OC(CC(O)=O)C(O)=O)OC	Cinnamic acids and derivatives	0.701	154306	92537.6	54732.9	56351.1	92501.1	343300	122985	88528.1	133889	116342	149176	67046.5	167604	126143	167600	169324	57754.9	162745
POS_8945	2.186	447.143	Trichodermamide C	[M+H]+	C21H22N2O9	PCMUPOUDXMFDRE-NYGSYELISA-N	COC1=C(OC)C2=C(C=C1)C=C(N(C)C(=O)C3=NO[C@H]4[C@H](O)C=C[C@@H](O)[C@@]4(O)C3)C(=O)O2	Cinnamic acids and derivatives	0.733	8201.56	10024.5	8037.51	6812.7	6683.61	19395.9	10272.1	9552.85	7375.77	10148.2	12613.8	13679.9	11958.2	11701.6	11646.7	11960.4	13662.8	8577.08

## Sheet: ANOVA
Analysis of metabolite peak areas (ln) in WT, KO and OE rice leaves
Metabolite id	group1	group2	Values of group1	Values of group2	number in group1	number in group2	P-value
POS_1048	KO	WT	12.48±0.23	12.46±0.49	6	6	1
POS_1344	KO	WT	10.52±0.24	10.5±0.13	6	6	1
POS_722	KO	WT	11.38±0.04	11.01±0.29	6	6	0.069
POS_5196	KO	WT	11.44±0.07	11.58±0.06	6	6	0.1161
POS_7519	KO	WT	10.85±0.08	10.5±0.06	6	6	2.59e-05
POS_9179	KO	WT	14.55±0.03	14.78±0.16	6	6	0.052
POS_13968	KO	WT	13.23±0.07	13.45±0.4	6	6	0.364
POS_3953	KO	WT	8.61±0.5	8.71±0.21	6	6	0.657
POS_8765	KO	WT	10.14±0.19	10.52±0.22	6	6	0.374
POS_5262	KO	WT	13.57±0.29	13.91±0.41	6	6	0.126
POS_8945	KO	WT	9.35±0.15	9.25±0.22	6	6	0.784
POS_1092	KO	WT	10.8±0.1	10.65±0.15	6	6	0.199
POS_1095	KO	WT	10.48±0.12	9.49±0.21	6	6	1.8e-05
POS_17709	KO	WT	12.22±0.21	12.12±0.2	6	6	1
POS_2864	KO	WT	9.22±0.41	9±0.34	6	6	0.349
POS_1061	KO	WT	11.73±0.07	11.83±0.13	6	6	0.453
POS_1621	KO	WT	9.91±0.25	10.08±0.35	6	6	0.359
POS_3137	KO	WT	13.45±0.29	13.82±0.08	6	6	0.383
POS_3488	KO	WT	9.34±0.3	10.14±0.4	6	6	0.004
POS_1840	KO	WT	11.8±0.43	11.6±0.3	6	6	1
NEG_603	KO	WT	9.11±0.31	9.31±0.06	6	6	0.179
NEG_897	KO	WT	10.43±0.24	10.92±0.1	6	6	0.01
NEG_599	KO	WT	6.91±0.16	8.61±0.25	6	6	1.02e-06
NEG_6930	KO	WT	9.84±0.19	10.31±0.25	6	6	0.016
POS_1048	OE	WT	12.67±0.44	12.46±0.49	6	6	1
POS_1344	OE	WT	10.51±0.51	10.5±0.13	6	6	1
POS_722	OE	WT	11.19±0.46	11.01±0.29	6	6	0.704
POS_5196	OE	WT	11.38±0.27	11.58±0.06	6	6	0.254
POS_7519	OE	WT	11.22±0.25	10.5±0.06	6	6	0.001
POS_9179	OE	WT	14.39±0.65	14.78±0.16	6	6	0.42
POS_13968	OE	WT	12.61±0.98	13.45±0.4	6	6	0.286
POS_3953	OE	WT	7.41±0.51	8.71±0.21	6	6	0.003
POS_8765	OE	WT	10.3±0.77	10.52±0.22	6	6	1
POS_5262	OE	WT	12.74±0.62	13.91±0.41	6	6	0.012
POS_8945	OE	WT	9.12±0.4	9.25±0.22	6	6	0.784
POS_1092	OE	WT	10.78±0.21	10.65±0.15	6	6	0.452
POS_1095	OE	WT	10.56±0.16	9.49±0.21	6	6	8.67e-06
POS_17709	OE	WT	12.34±0.97	12.12±0.2	6	6	1
POS_2864	OE	WT	8.1±0.56	9±0.34	6	6	0.018
POS_1061	OE	WT	11.73±0.25	11.83±0.13	6	6	0.826
POS_1621	OE	WT	9.29±0.71	10.08±0.35	6	6	0.0304
POS_3137	OE	WT	12.22±0.75	13.82±0.08	6	6	0.01
POS_3488	OE	WT	7.94±0.42	10.14±0.4	6	6	9.87e-06
POS_1840	OE	WT	11.57±0.69	11.6±0.3	6	6	1
NEG_603	OE	WT	8.59±0.34	9.31±0.06	6	6	0.01
NEG_897	OE	WT	10.55±0.28	10.92±0.1	6	6	0.042
NEG_599	OE	WT	11.38±0.96	8.61±0.25	6	6	0.000611
NEG_6930	OE	WT	10.08±0.08	10.31±0.25	6	6	0.08
POS_1048	KO	OE	12.48±0.23	12.67±0.44	6	6	1
POS_1344	KO	OE	10.52±0.24	10.51±0.51	6	6	1
POS_722	KO	OE	11.38±0.04	11.19±0.46	6	6	0.704
POS_5196	KO	OE	11.44±0.07	11.38±0.27	6	6	0.653
POS_7519	KO	OE	10.85±0.08	11.22±0.25	6	6	0.016
POS_9179	KO	OE	14.55±0.03	14.39±0.65	6	6	0.574
POS_13968	KO	OE	13.23±0.07	12.61±0.98	6	6	0.364
POS_3953	KO	OE	8.61±0.5	7.41±0.51	6	6	0.004
POS_8765	KO	OE	10.14±0.19	10.3±0.77	6	6	1
POS_5262	KO	OE	13.57±0.29	12.74±0.62	6	6	0.042
POS_8945	KO	OE	9.35±0.15	9.12±0.4	6	6	0.705
POS_1092	KO	OE	10.8±0.1	10.78±0.21	6	6	0.89
POS_1095	KO	OE	10.48±0.12	10.56±0.16	6	6	0.362
POS_17709	KO	OE	12.22±0.21	12.34±0.97	6	6	1
POS_2864	KO	OE	9.22±0.41	8.1±0.56	6	6	0.01
POS_1061	KO	OE	11.73±0.07	11.73±0.25	6	6	0.989
POS_1621	KO	OE	9.91±0.25	9.29±0.71	6	6	0.177
POS_3137	KO	OE	13.45±0.29	12.22±0.75	6	6	0.017
POS_3488	KO	OE	9.34±0.3	7.94±0.42	6	6	0.000183
POS_1840	KO	OE	11.8±0.43	11.57±0.69	6	6	1
NEG_603	KO	OE	9.11±0.31	8.59±0.34	6	6	0.042
NEG_897	KO	OE	10.43±0.24	10.55±0.28	6	6	0.459
NEG_599	KO	OE	6.91±0.16	11.38±0.96	6	6	0.000138
NEG_6930	KO	OE	9.84±0.19	10.08±0.08	6	6	0.056
