# Supplementary material for: Microbiome homeostasis on rice leaves is regulated by a precursor molecule of lignin biosynthesis
Source: Nat Commun. 2024 Jan 2;15:23. doi: 10.1038/s41467-023-44335-3 (PMC10762202; doi:10.1038/s41467-023-44335-3)
Supplement: Supplementary file 10 — Supplementary Data 7 [file 41467_2023_44335_MOESM10_ESM.xlsx]

## Sheet: Description
Supplementary Data 7. Bacterial isolation and co-cultivation with 4-HCA.
Description of tables:
Isolated Bac	Information on isolated bacteria.
Growth curve	Data obtained for growth curves of bacteria co-cultured with 4-HCA.
Fig 5 P-value	P-values for Fig 5. P-values were calculated with unpaired one-way analysis of variance (ANOVA) with Tukey’s HSD test.

## Sheet: Isolated Bac
Information on isolated bacteria.
Strain	Phylum	Famliy	Genus	Order	16S rRNA sequence
2	Proteobacteria	Moraxellaceae	Acinetobacter	Pseudomonadales	TTAGGCTAGCTACTTCTGGTGCACAAACTCCCATGGTGTGACGGGCGGTGTGTACAAGGCCCGGGAACGTATTCACCGCGGCATTCTGATCCGCGATTACTAGCGATTCCGACTTCATGGAGTCGAGTTGCAGACTCCAATCCGGACTACGATCGGCTTTTTGAGATTAGCATCACATCGCTGTGTAGCAACCCTTTGTACCGACCATTGTAGCACGTGTGTAGCCCTGGCCGTAAGGGCCATGATGACTTGACGTCGTCCCCGCCTTCCTCCAGTTTGTCACTGGCAGTATCCTTAAAGAGCACTTTAAGCGAGGAGGAGGCTACTTTAGATAATACCTAGAGATAGTGGACGTTACTCGCAGAATAAGCACCGGCTAACTCTGTGCCAGCAGCCGCG…
3	Proteobacteria	Pseudomonadaceae	Pseudomonas	Pseudomonadales	TACCGTCCCCCCGAAGGTTAGACTAGCTACTTCTGGTGCAACCCACTCCCATGGTGTGACGGGCGGTGTGTACAAGGCCCGGGAACGTATTCACCGCGACATTCTGATTCGCGATTACTAGCGATTCCGACTTCACGCAGTCGAGTTGCAGACTGCGATCCGGACTACGATCGGTTTTGTGAGATTAGCTCCACCTCGCGGCTTGGCAACCCTCTGTACCGACCATTGTAGCACGTGTGTAGCCCAGGCCGTAAGGGCCATGATGACTTGACGTCATCCCCACCTTCCTCCGGTTTGTCACCGGCAGTCTCCTTAGAGTGCCCACCATAACGTGCTGGTAACTAAGGACAAGGGTTGCGCTCGTTACGGGACTTAACCCAACATCTCACGACACGAGCT…
10	Proteobacteria	Pseudomonadaceae	Pseudomonas	Pseudomonadales	GCCTAGGAATCTGCCTGGTAGTGGGGGATAACGTTCGGAAACGGACGCTAATACCGCATACGTCCTACGGGAGAAAGCAGGGGACCTTCGGGCCTTGCGCTATCAGATGAGCCTAGGTCGGATTAGCTAGTTGGTGAGGTAATGGCTCACCAAGGCGACGATCCGTAACTGGTCTGAGAGGATGATCAGTCACACTGGAACTGAGACACGGTCCAGACTCCTACGGGAGGCAGCAGTGGGGAATATTGGACAATGGGCGAAAGCCTGATCCAGCCATGCCGCGTGTGTGAAGAAGGTCTTCGGATTGTAAAGCACTTTAAGTTGGGAGGAAGGGCAGTTACCTAATACGTGATTGTTTTGACGTTACCGACAGAATAAGCACCGGCTAACTCTGTGCCA…
12	Proteobacteria	Comamonadaceae	Delftia	Burkholderiales	AACAGGTCTTCGGACGCTGACGAGTGGCGAACGGGTGAGTAATACATCGGAACGTGCCCAGTCGTGGGGGATAACTACTCGAAAGAGTAGCTAATACCGCATACGATCTGAGGATGAAAGCGGGGGACCTTCGGGCCTCGCGCGATTGGAGCGGCCGATGGCAGATTAGGTAGTTGGTGGGATAAAAGCTTACCAAGCCGACGATCTGTAGCTGGTCTGAGAGGACGACCAGCCACACTGGGACTGAGACACGGCCCAGACTCCTACGGGAGGCAGCAGTGGGGAATTTTGGACACTGCTTTTGTACGGAACGAAAAAGCTCCTTCTAATACAGGGGGCCCATGACGGTACCGTAAGAATAAGCACCGGCTAACTACGTGCCAGCAGCCGCGGTAATAC…
17	Proteobacteria	Pseudomonadaceae	Pseudomonas	Pseudomonadales	ACTCCCATGGTGTGACGGGCGGTGTGTACAAGGCCCGGGAACGTATTCACCGTGACGTTCTGATTCACGATTACTAGCGATTCCGACTTCACGCAGTCGAGTTGCAGACTGCGATCCGGACTACGATCGGTTTTATGGGATTAGCTCCACCTCGCGGCTTGGCAACCCTTTGTACCGACCATTGTAGCACGTGTGTAGCCCTGGCCGTAAGGGCCATGATGACTTGACGTCATCCCCACCTTCCTCCGGTTTGTCACCGGCAGTCTCCTTAGAGTGCCCACCATAACGTGCTGGTAACTAAGGACAAGGGTTGCGCTCGTTACGGGACTTAACCCAACATCTCACGACACGAGCTGACGACAGCCATGCAGCACCTGTGTCTGAGTTCCCGAAGGCACC…
21	Proteobacteria	Moraxellaceae	Acinetobacter	Pseudomonadales	TTCTGATCCGCGATTACTAACGATTCCGACTTCATGGAGTCGAGTTGCAGACTCCAATCCGGACTACGATCGGCTTTTTGAGATTAGCATCCTATCGCTAGGTAGCAACCCTTTGTACCGACCATTGTAGCACGTGTGTAGCCCTGGCCGTAAGGGCCATGATGACTTGACGTCGTCCCCGCCTTCCTCCAGTTTGTCACTGGCAGTATCCTTAAAGTTCCCATCCGAAATGCTGGCAAGTAAGGAAAAGGGTTGCGCTCGTTGCGGGACTTAACCCAACATCTCACGACACGAGCTGACGAGCACTTTAAGCGAGGAGGAGGCTCTTTTGGTTAATACCCAAGATGAGTGGACGTTACTCGCAGAATAAGCACCGGCTAACTCTGTGCCAGCAGCCGC…
34	Proteobacteria	Pseudomonadaceae	Pseudomonas	Pseudomonadales	ACGCTAATACCGCATACGTCCTACGGGAGAAAGCAGGGGACCTTCGGGCCTTGCGCTATCAGATGAGCCTAGGTCGGATTAGCTAGTTGGTGAGGTAATGGCTCACCAAGGCGACGATCCGTAACTGGTCTGAGAGGATGATCAGTCACACTGGAACTGAGACACGGTCCAGACTCCTACGGGAGGCAGCAGTGGGGAATATTGGACAATGGGCGAAAGCCAGCACTTTAAGTTGGGAGGAAGGGCAGTAAGCTAATACCTTGCTGTTTTGACGTTACCGACAGAATAAGCACCGGCTAACTCTGTGCCAGCAGCCGCGGTAATACAGAGGGTGCAAGCGTTAATCGGAATTACTGGGCGTAAAGCGCGCGTAGGTGGTTTGTTAAGTTGGATGTGAAA…
67	Proteobacteria	Pseudomonadaceae	Pseudomonas	Pseudomonadales	CTAGCTACTTCTGGAGCACCCACTCCCATGGTGTGACGGGCGGTGTGTACAAGGCCCGGGAACGTATTCACCGTGACGTTCTGATTCACGATTACTAGCGATTCCGACTTCACGCAGTCGAGTTGCAGACTGCGATCCGGACTACGATCGGTTTTATGGGATTAGCTCCACCTCGCGGCTTGGCAACCCTTTGTACCGACCATTGTAGCACGTGTGTAGCCCTGGCCGTAAGGGCCATGATGACTTGACGTCATCCCCACCTTCCTCCGGTTTGTCACCGGCAGTCTCCTTAGAGTGCCCACCATTACGTGCTGGTAACTAAGGACAAGGGTTGCGCTCGTTACGGGACTTAACCCAACATCTCACGACACGAGCTGACGACAGCCATGCAGCACCTGT…
77	Proteobacteria	Pseudomonadaceae	Pseudomonas	Pseudomonadales	CTAGCTACTTCTGGTGCACCCACTCCCATGGTGTGACGGGCGGTGTGTACAAGGCCCGGGAACGTATTCACCGCGACATTCTGATTCGCGATTACTAGCGATTCCGACTTCACGCAGTCGAGTTGCAGACTGCGATCCGGACTACGATCGGTTTTATGGGATTAGCTCCACCTCGCGGCTTGGCAACCCTCTGTACCGACCATTGTAGCACGTGTGTAGCCCAGGCCGTAAGGGCCATGATGACTTGACGTCATCCCCACCTTCCTCCGGTTTGTCACCGGCAGTCTCCTTAGAGTGCCAGCACTTTAAGTTGGGAGGAAGGGCAGTAAGTTAATACCTTGCTGTTTTGACGTTACCGACAGAATAAGCACCGGCTAACTCTGTGCCAGCAGCCGCGGT…
82	Proteobacteria	Pseudomonadaceae	Pseudomonas	Pseudomonadales	CTTGCTCCCGGATTCAGCGGCGGACGGGTGAGTAATGCCTAGGAATCTGCCTGGTAGTGGGGGACAACGTTTCGAAAGGAACGCTAATACCGCATACGTCCTACGGGAGAAAGCAGGGGACCTTCGGGCCTTGCGCTATCAGATGAGCCTAGGTCGGATTAGCTAGTTGGTGAGGTAATGGCTCACCAAGGCGACGATCCGTAACTGGTCTGAGAGGATGATCAGTCACACTGGAACTGAGACACGGTCCAGACTCCTACGGGAGGCAGCAGTGGGGAATATTGGACAATGGGCGAAAGCCTGATCCAGCCATGCCGCGTGTGTGAAGAAGGTCTTCGGATTGTAAAGCACTTTAAGTTGGGAGGAAGGGTTGTAGATTAATACTCTGCAATTTTGACG…
85	Proteobacteria	Pseudomonadaceae	Pseudomonas	Pseudomonadales	ACTAGCTACTTCTGGTGCAACCCACTCCCATGGTGTGACGGGCGGTGTGTACAAGGCCCGGGAACGTATTCACCGCGACATTCTGATTCGCGATTACTAGCGATTCCGACTTCACGCAGTCGAGTTGCAGACTGCGATCCGGACTACGAAGCACTTTAAGTTGGGAGGAAGGGTTGTAGATTAATACTCTGCAATTTTGACGTTACCGACAGAATAAGCACCGGCTAACTCTGTGCCAGCAGCCGCGGTAATACAGAGGGTGCAAGCGTTAATCGGAATTACTGGGCGTAAAGCGCGCGTAGGTGGTTTGTTAAGTTGGATGTGAAAGCCCCGGGCTCAACCTGGGAACTGCATCCAAAACTGGCAAGCTAGAGTACGGTAGAGGGTGGTGGAATTTCC…
95	Proteobacteria	Pseudomonadaceae	Pseudomonas	Pseudomonadales	TCCTCCCGAGGGTTAGACTAGCTACTTCTGGAGCACCCACTCCCATGGTGTGACGGGCGGTGTGTACAAGGCCCGGGAACGTATTCACCGTGACGTTCTGATTCACGATTACTAGCGATTCCGACTTCACGCAGTCGAGTTGCAGACTGCGATCCGGACTACGATCGGTTTTATGGGATTAGCTCCACCTCGCGGCTTGGCAACCCTTTGTACCGACCATTGTAGCACGTGTGTAGCCCTGGCCGTAAGGGCCATGATGACTTGACGTCATCCCCACCTTCCTCCGGTTTGTCACCGGCAGTCTCCTTAGAGTGCCCACCATAACGTGCTGGTAACTAAGGACAAGGGTTGCGCTCGTTACGGGACTTAACCCAACATCTCACGACACGAGCTGACGAC…
110	Proteobacteria	Pseudomonadaceae	Pseudomonas	Pseudomonadales	CTAGCTACTTCTGGAGCACCCACTCCCATGGTGTGACGGGCGGTGTGTACAAGGCCCGGGAACGTATTCACCGTGACGTTCTGATTCACGATTACTAGCGATTCCGACTTCACGCAGTCGAGTTGCAGACTGCGATCCGGACTACGATCGGTTTTATGGGATTAGCTCCACCTCGCGGCTTGGCAACCCTTTGTACCGACCATTGTAGCACGTGTGTAGCCCTGGCCGTAAGGGCCATGATGACTTGACGTCATCCCCACCTTCCTCCGGTTTGTCACCGGCAGTCTCCTTAGAGTGCCCACCATTACGTGCTGGTAACTAAGGACAAGGGTTGCGCTCGTTACGGGACTTAACCCAACATCTCACGACACGAGCTGACGACAGCCATGCAGCACCTGT…
116	Proteobacteria	Pseudomonadaceae	Pseudomonas	Pseudomonadales	AGGTTAGACTAGCTACTTCTGGTGAACCCACTCCCATGGTGTGACGGGCGGTGTGTACAAGGCCCGGGAACGTATTCACCGCGACATTCTGATTCGCGATTACTAGCGATTCCGACTTCACGCAGTCGAGTTGCAGACTGCGATCCGGACTACGATCGGTTTTATGGGATTAGCTCCACCTCGCGGCTTGGCAACCCTTTGTACCGACCATTGTAGCACGTGTGTAGCCCAGGCCGTAAGGGCCATGATGACTTGACGTCATCCCCACCTTCCTCCGGTTTGTCACCGGCAGTCTCCTTAGAGTGCCCACCATAACGTGCTGGTAACTAAGGACAAGGGTTGCGCTCGTTACGGGACTTAACCCAACATCTCACGACACGAGCTGACGACAGCCATGCA…
119	Proteobacteria	Pseudomonadaceae	Pseudomonas	Pseudomonadales	CACAGTTCCCCTACGGCTACCTTGTTACGACTTCACCCCAGTCATGAATCACACCGTGGTAACCGTCCTCCCGAAAGCACTTTAAGTTGGGAGGAAGGGCAGTAAGTTAATACCTTGCTGTTTTGACGTTACCGACAGAATAAGCACCGGCTAACTCTGTGCCAGCAGCCGCGGTAATACAGAGGGTGCAAGCGTTAATCGGAATTACTGGGCGTAAAGCGCGCGTAGGTGGTTCGTTAAGTTGGATGTGAAAGCCCCGGGCTCAACCTGGGAACTGCATCCAAAACTGGCGAGCTAGAGTATGGTAGAGGGTGGTGGAATTTCCTGTGTAGCGGTGAAATGCGTAGATATAGGAAGGAACACCAGTGGCGAGAGTGCCCACCATTACGTGCTGGTAAC…
122	Proteobacteria	Comamonadaceae	Acidovorax	Burkholderiales	GTGACGGGCGGTGTGTACAAGACCCGGGAACGTATTCACCGTGACATTCTGATCCACGATTACTAGCGATTCCGACTGCTTTTGTACGGAACGAAAAGCCTCTTTCTAATAAAGAGGGGTCATGACGGTACCGTAAGAATAAGCACCGGCTAACTACGTGCCAGCAGCCGCGGTAATACGTAGGGTGCGAGCGTTAATCGGAATTACTGGGCGTAAAGCGTGCGCAGGCGGTAATGTAAGACAGATGTGAAATCCCCGGGCTCAACCTGGGAACTGCATTTGTGACTGCATTGCTGGAGTGCGGCAGAGGGGGATGGAATTCCGCGTGTAGCAGTGAAATGCGTAGATATGCGGAGGAACACCGATGGCTCGAGCACTCCTCTATCTCTAAAGGATTCC…
125	Proteobacteria	Pseudomonadaceae	Pseudomonas	Pseudomonadales	CAGCGCCCTCCCGAAGGTTAAGCTACCTGCTTCTGGTGCAACAAACTCCCATGGTGTGACGGGCGGTGTGTACAAGGCCCGGGAACGTATTCACCGCAGCAATGCTGATCTGCGATTACTAGCGATTCCGACTTCATGGAGTCGAGTTGCAGACTCCAATCCGGACTGAGATAGGGTTTCTGGGATTGGCTTACCGTCGCCGGCTTGCAGCCCTCTGTCCCTACCATTGTAGTACGTGTGTAGCCCTGGCCGTAAGGGCCATGATGACTTGACGTCATCCCCACCTTCCTCCGGTTTGTCACCGGCGGTCTCCTTAGAGTTCCCACCATTACGTGCTGGCAACTAAGGACAAGGGTTGCGCTCGTTGCGGGACTTAACCCAACATCTCACGACACGAGC…
133	Proteobacteria	Pseudomonadaceae	Pseudomonas	Pseudomonadales	TCCCCTACGGCTACCTTGTTACGACTTCACCCCAGTCATGAATCACACCGTGGTAACCGTCCTCCCGAAGGTTAGACTAGCTACTTCTGGTGCAACCCACTCCCATGGTGTGACGGGCGGTGTGTACAAGGCCCGGGAACGTATTCACCGCGACATTCTGATTCGCGATTACTAGCGATTCCGACTTCACGCAGTCGAGTTGCAGACTGCGATCCGGACTACGATCGGTTTTATGGGATTAGCTCCACCTCGCGGCTTGGCAACCCTCTGTACCGACCATTGTAGCACGTGTGTAGCCCAGGCCGTAAGGGCCATGATGACTTGACGTCATCCCCACCTTCCTCCGGTTTGTCACCGGCAGTCTCCTTAGAGTGCCCACCATTACGTGCTGGTAACTAA…
198	Proteobacteria	Xanthomonadaceae	Xanthomonas	Xanthomonadales	AGCTACCTGCTTCTGGAGCAACAAACTCCCATGGTGTGACGGGCGGTGTGTACAAGGCCCGGGAACGTATTCACCGCAGCAATGCTGATCTGCGATTACTAGCGATTCCGACTTCATGGAGTCGAGTTGCAGACTCCAATCCGGACTGAGATGGGGTTTCTGGGATTGGCTTACCGTCGCCGGCTTGCAGCCCTCTGTCCCCACCATTGTAGTACGTGTGTAGCCCTGGTCGTAAGGGCCATGATGACTTGACGTCATCCCCACCTTCCTCCGGTTTGTCACCGGCGGTCTCCTTAGAGTTCCCACCATTACGTGCTGGCAACTAAGGACAAGGGTTGCGCTCGTTGCGGGACTTAACCCAACATCTCACGACACGAGCTGACGACAGCCATGCAGCAC…
214	Proteobacteria	Pseudomonadaceae	Pseudomonas	Pseudomonadales	AGCTTGCTCCTGGATTCAGCGGCGGACGGGTGAGTAATGCCTAGGAATCTGCCTGGTAGTGGGGGACAACGTTTCGAAAGGAACGCTAATACCGCATACGTCCTACGGGAGAAAGCAGGGGACCTTCGGGCCTTGCGCTATCAGATGAGCCTAGGTCGGATTAGCTAGTTGGTGAGGTAATGGCTCACCAAGGCGACGATCCGTAACTGGTCTGAGAGGATGATCAGTCACACTGGAACTGAGACACGGTCCAGACTCCTACGGGAGGCAGCAGTGGGGAATATTGGACAATGGGCGAAAGCCTGATCCAGCCATGCCGCGTGTGTGAAGAAGGTCTTCGGATTGTAAAGCACTTTAAGTTGGGAGGAAGGGTTGTAGATTAATACTCTGCAATTTTGA…
220	Proteobacteria	Xanthomonadaceae	Xanthomonas	Xanthomonadales	GCGCCCTCCCGAAGGTTAAGCTACCTGCTTCTGGTGCACAAACTCCCATGGTGTGACGGGCGGTGTGTACAAGGCCCGGGAACGTATTCACCGCAGCAATGCTGATCTGCGATTACTAGCGATTCCGATCGGGTTGTAAAGCCCTTTTGTTGGGAAAGAAAAGCAGTCGGTTAATACCCGATTGTTCTGACGGTACCCAAAGAATAAGCACCGGCTAACTTCGTGCCAGCAGCCGCGGTAATACGAAGGGTGCAAGCGTTACTCGGAATTACTGGGCGTAAAGCGTGCGTAGGTGGTTGTTTAAGTCCGTTGTGAAAGCCCTGGGCTCAACCTGGGAATTGCAGTGGATACTGGGCAACTAGAGTGTGGTAGAGGATGGCGGAATTCCCGGTGTAGCAG…
TJ1	Proteobacteria	Xanthomonadaceae	Xanthomonas	Xanthomonadales	GTTGAGGAATACATCGGAATCTACTCTTTCGTTGGGGGATAACGTAGGGAAACTTACGCTAATACCGCATACGACCTAGACCTTCGGGCTTCGCGCGATTGAGGATGAGCCGATGTCGGATTAGCTAGTTGGCGGGGTAAAGGCCCACCATCGTCGCCTTATCCGTAGCTGGTCTGAGAGGATGATCAGCCACACTGGAACTGAGACACGGTCCAGACTCCTACGGGAGGCAGCAGTGGGGAATATTGGACAATGGGCGCAAGCCTGATCCAGCCATGCCGCGTGGGTGAAGAAGGCCTTTCGGGTTGTAAAGCCCTTTTGTTGGGAAAGAAAAGCAGTCGGTTAATACCCGATTGTTCTGACGGTACCCAAAGAATAAGCACCGGCTAACTTCGTGCC…
7	Proteobacteria	Aurantimonadaceae	Aureimonas	Rhizobiales	CTCCCATGGTGTGACGGGCGGTGTGTACAAGGCCCGGGAACGTATTCACCGTGGCATGCTGATCCACGATTACTAGCGATTCCAACTTCATGCACTCGAGTTGCAGAGTGCAATCCGAACTGAGACGGCTTTTTGGGATTAGCTCGACCTCGCGGTCTGGCTGCCCACTGTCACCGCCATTGTAGCACGTGTGTAGCCCAGCCCGTAAGGGCCATGAGGACTTGACGTCATCCCCACCTTCCTCTCGGCTTATCACCGGCAGTCCCCCTAGAGTGCCCAACTGAATGCTGGCAACTAAGGGCGAGGGTTGCGCTCGTTGCGGGACTTAACCCAACATCTCACGACACGAGCTGACGACAGCCATGCAGCACCTGTGCACCTGTCCCGAAGGAATAGCTC…
8	Proteobacteria	Caulobacteraceae	Brevundimonas	Caulobacterales	AACTCCCATGGTGTGACGGGCGGTGTGTACAAGGCCCGGGAACGTATTCACCGCGGCATGCTGATCCGCGATTACTAGCGATTCCAACTTCATGCCCTCGAGTTGCAGAGGACAATCCGAACTGAGACGACTTTTAAGGATTAACCCTCTGTAGTCGCCATTGTAGCACGTGTGTAGCCCACCCTGTAAGGGCCATGAGGACTTGACGTCATCCCCACCTTCCTCCGGCTTAGCACCGGCAGTCCCATTAGAGTTCCCAACTAAATGATGGCAACTAATGGCGAGGGTTGCGCTCGTTGCGGGACTTAACCCAACATCTCACGACACGAGCTGACGACAGCCATGCAGCACCTGTGTCCTAGTCCCCGAAGGGAAAGCCACGTCTCCGTGGCGGTCCAG…
9	Firmicutes	Bacillaceae	Bacillus	Bacillales	CCGACTTCGGGTGTTCAAACTCTCGTGGTGTGACGGGCGGTGTGTACAAGGCCCGGGAACGTATTCACCGCGGCATGCTGATCCGCGATTACTAGCGATTCCAGCTTCATGTAGGCGAGTTGCAGCCTACAATCCGAACTGAGAATGGTTTTATGGGATTGGCTTGACCTCGCGGTCTTGCAGCCCTTTGTACCATCCATTGTAGCACGTGTGTAGCCCAGGTCATAAGGGGCATGATGATTTGACGTCATCCCCACCTTCCTCCGGTTTGTCACCGGCAGTCACCTTAGAGTGCCCAACTAAATGCTGGCAACTAAGATCAAGGGTTGCGCTCGTTGCGGGACTTAACCCAACATCTCACGACACGAGCTGACGACAACCATGCACCACCTGTCACTC…
16	Firmicutes	Bacillaceae	Bacillus	Bacillales	CCACCGACTTCGGGTGTTAAAACTCTCGTGGTGTGACGGGCGGTGTGTACAAGGCCCGGGAACGTATTCACCGCGGCATGCTGATCCGCGATTACTAGTGATTCCGGCTTCATGTAGGCGAGTTGCAGCCTACAATCCGAACTGAGAATAGTTTTATGGGATTAGCTCCACCTCGCGGTCTTGCAACCCTTTGTACTATCCATTGTAGCACGTGTGTAGCCCAGGTCATAAGGGGCATGATGATTTGACGTCATCCCCACCTTCCTCCGGTTTGTCACCGGCAGTCACCTTAGAGTGCCCAACTGAATGCTGGCAACTAAGATCAAGGGTTGCGCTCGTTGCGGGACTTAACCCAACATCTCACGACACGAGCTGACGACAACCATGCACCACCTGTCA…
19	Firmicutes	Bacillaceae	Bacillus	Bacillales	CCTCACCGACTTCGGGTGTTACAAACTCTCGTGGTGTGACGGGCGGTGTGTACAAGGCCCGGGAACGTATTCACCGCGGCATGCTGATCCGCGATTACTAGCGATTCCGGCTTCATGTAGGCGAGTTGCAGCCTACAATCCGAACTGAGAACGGTTTTATGAGATTAGCGTACTCTCGCGAGTTAGCGACTCTTTGTACCGTCCATTGTAGCACGTGTGTAGCCCAGGTCATAAGGGGCATGATGATTTGACGTCATCCCCACCTTCCTCCGGTTTGTCACCGGCAGTCACCTTAGAGTGCCCAACTAAATGATGGCAACTAAGATTAAGGGTTGCGCTCGTTGCGGGACTTAACCCAACATCTCACGACACGAGCTGACGACAACCATGCACCACCTG…
25	Bacteroidetes	Weeksellaceae	Chryseobacterium	Flavobacteriales	TCTTGAGAGCGGCGCACGGGTGCGGAACACGTGTGCAACCTGCCTTTATCTGGGGGATAGCCTTTCGAAAGGGAGATTAATACCCCATAATATAATGAGTGGCATCGCTTATTATTGAAAACTCCGGTGGATAGAGATGGGCACGCGCAAGATTAGATAGTTGGTGAGGTAACGGCTCACCAAGTCAATGATCTTTAGGGGGCCTGAGAGGGTGATCCCCCACACTGGTACTGAGACACGGACCAGACTCCTACGGGAGGCAGCAGTGAGGAATATTGGACAATGGGTGAGAGCCTGATCCAGCCATCCCGCGTGAAGGACGACGGCCCTATGGGTTGTAAACTTCTTTTGTACAGGGATAAACCTTTCCACGTGTGGAAAGCTGAAGGTACTGTACGA…
33	Firmicutes	Staphylococcaceae	Staphylococcus	Bacillales	GGTTACTCCACCGGCTTCGGGTGTTAAAACTCTCGTGGTGTGACGGGCGGTGTGTACAAGACCCGGGAACGTATTCACCGTAGCATGCTGATCTACGATTACTAGCGATTCCAGCTTCATGTAGTCGAGTTGCAGACTACAATCCGAACTGAGAACAACTTTATGGGATTTGCATGACCTCGCGGTTTAGCTGCCCTTTGTATTGTCCATTGTAGCACGTGTGTAGCCCAAATCATAAGGGGCATGATGATTTGACGTCATCCCCACCTTCCTCCGGTTTGTCACCGGCAGTCAACTTAGAGTGCCCAACTTAATGATGGCAACTAAGCTTAAGGGTTGCGCTCGTTGCGGGACTTAACCCAACATCTCACGACACGAGCTGACGACAACCATGCACCA…
36	Proteobacteria	Enterobacteriaceae	Enterobacter	Enterobacterales	CCTACTTCTTTTGCAACCCACTCCCATGGTGTGACGGGCGGTGTGTACAAGGCCCGGGAACGTATTCACCGTAGCATTCTGATCTACGATTACTAGCGATTCCGACTTCATGGAGTCGAGTTGCAGACTCCAATCCGGACTACGACGCACTTTATGAGGTCCGCTTGCTCTCGCGAGGTCGCTTCTCTTTGTATGCGCCATTGTAGCACGTGTGTAGCCCTACTCGTAAGGGCCATGATGACTTGACGTCATCCCCACCTTCCTCCAGTTTATCACTGGCAGTCTCCTTTGAGTTCCCGGCCGGACCGCTGGCAACAAAGGATAAGGGTTGCGCTCGTTGCGGGACTTAACCCAACATTTCACAACACGAGCTGACGACAGCCATGCAGCACCTGTCTC…
39	Firmicutes	Bacillaceae	Bacillus	Bacillales	CTCCCTGATGTTAGCGGCGGACGGGTGAGTAACACGTGGGTAACCTGCCTGTAAGACTGGGATAACTCCGGGAAACCGGGGCTAATACCGGATGGTTGTCTGAACCGCATGGTTCAGACATAAAAGGTGGCTTCGGCTACCACTTACAGATGGACCCGCGGCGCATTAGCTAGTTGGTGAGGTAACGGCTCACCAAGGCGACGATGCGTAGCCGACCTGAGAGGGTGATCGGCCACACTGGGACTGAGACACGGCCCAGACTCCTACGGGAGGCAGCAGTAGGGAATCTTCCGCAATGGACGAAAGTCTGACGGAGCAACGCCGCGTGAGTGATGAAGGTTTTCGGATCGTAAAGCTCTGTTGTTAGGGAAGAACAAGTGCCGTTCAAATAGGGCGGCA…
40	Bacteroidetes	Weeksellaceae	Chryseobacterium	Flavobacteriales	TTCCATGGCTTGACGGGCGGTGTGTACAAGGCCCGGGAACGTATTCACCGCGCCATGGCTGATGCGCGATTACTAGCGATTCCAGCTTCATAGAGTCGAGTTGCAGACTCCAATCCGAACTGAGACCGGCTTTCGAGATTCGCATCACATCGCTGTGTAGCTGCCCTCTGTACCGGCCATTGTATTACGTGTGTGGCCCAAGGCGTAAGGGCCGTGATGATTTGACGTCATCCCCACCTTCCTCTCTACTTGCGTAGGCAGTCTCACTAGAGTCCCCAACTTAATGATGGCAACTAGTGACAGGGGTTGCGCTCGTTGCAGGACTTAACCTAACACCTCACGGCACGAGCTGACGACAACCATGCAGCACCTTGAAAATTGTCCGAAGAAAATCTCATT…
42	Firmicutes	Bacillaceae	Bacillus	Bacillales	AAGGTTACCTCACCGACTTCGGGTGTTGCAAACTCTCGTGGTGTGACGGGCGGTGTGTACAAGGCCCGGGAACGTATTCACCGCGGCATGCTGATCCGCGATTACTAGCGATTCCAGCTTCACGCAGTCGAGTTGCAGACTGCGATCCGAACTGAGAACAGATTTGTGGGATTGGCTAAACCTTGCGGTCTCGCAGCCCTTTGTTCTGTCCATTGTAGCACGTGTGTAGCCCAGGTCATAAGGGGCATGATGATTTGACGTCATCCCCACCTTCCTCCGGTTTGTCACCGGCAGTCACCTTAGAGTGCCCAACTGAATGCTGGCAACTAAGATCAAGGGTTGCGCTCGTTGCGGGACTTAACCCAACATCTCACGACACGAGCTGACGACAACCATGCA…
43	Bacteroidetes	Weeksellaceae	Chryseobacterium	Flavobacteriales	CTTCCATGGCTTGACGGGCGGTGTGTACAAGGCCCGGGAACGTATTCACCGCGCCATGGCTGATGCGCGATTACTAGCGATTCCAGCTTCATAGAGTCGAGTTGCAGACTCCAATCCGAACTGAGACCGGCTTTCGAGATTTGCATCACATCGCTGTGTAGCTGCCCTCTGTACCGGCCATTGTATTACGTGTGTGGCCCAAGACGTAAGGGCCGTGATGATTTGACGTCATCCCCACCTTCCTCTCTACTTGCGTAGGCAGTCTCACTAGAGTCCCCAACTCAATGATGGCAACTAGTGACAGGGGTTGCGCTCGTTGCAGGACTTAACCTAACACCTCACGGCACGAGCTGACGACAACCATGCAGCACCTTGAAAATTGCCCGAAGGAGGATCTAT…
44	Firmicutes	Bacillales Family XII. Incertae Sedis	Exiguobacterium	Bacillales	TCACCGGCTTCGGGTGTTGCAAACTCTCGTGGTGTGACGGGCGGTGTGTACAAGACCCGGGAACGTATTCACCGCAGTATGCTGACCTGCGATTACTAGCGATTCCGACTTCATGCAGGCGAGTTGCAGCCTGCAATCCGAACTGGGAACGGCTTTATGGGATTGGCTCCACCTCGCGGTCTCGCTGCCCTTTGTACCGTCCATTGTAGCACGTGTGTAGCCCAACTCATAAGGGGCATGATGATTTGACGTCATCCCCACCTTCCTCCGGTTTGTCACCGGCAGTCTCCCTAGAGTGCCCAACTGAATGCTGGCAACTAAGGATAGGGGTTGCGCTCGTTGCGGGACTTAACCCAACATCTCACGACACGAGCTGACGACAACCATGCACCACCTGTC…
50	Firmicutes	Bacillaceae	Bacillus	Bacillales	GTGACGGGCGGTGTGTACAAGGCCCGGGAACGTATTCACCGCGGCATGCTGATCCGCGATTACTAGCGATTCCAGCTTCATGTAGGCGAGTTGCAGCCTACAATCCGAACTGAGAATGGTTTTATGGGATTGGCTTGACCTCGCGGTCTTGCAGCCCTTTGTACCATCCATTGTAGCACGTGTGTAGCCCAGGTCATAAGGGGCATGATGATTTGACGTCATCCCCACCTTCCTCCGGTTTGTCACCGGCAGTCACCTTAGAGTGCCCAACTAAATGCTGGCAACTAAGATCAAGGGTTGCGCTCGTTGCGGGACTTAACCCAACATCTCACGACACGAGCTGACGACAACCATGCACCACCTGTCACTCTGTCCCCCGAAGGGGAACGCTCTATCTCT…
74	Actinobacteria	Micrococcaceae	Arthrobacter	Actinomycetales	GGGAACGTATTCACCGCAGCGTTGCTGATCTGCGATTACTAGCGACTCCAACTTCATGGGGTCGAGTTGCAGACCCCAATCCGAACTGAGACCGGCTTTTTGGGATTAGCTCCACCTCACAGTATCGCAACCCTTTGTACCGGCCATTGTAGCATGCGTGAAGCCCAAGACATAAGGGGCATGATGATTTGACGTCGTCCCCACCTTCCTCCGAGTTGACCCCGGCAGTCTCCCATGAGTCCCCGCCATTACGCGCTGGCAACATGGAACGAGGGTTGCGCTCGTTGCGGGACTTAACCCAACATCTCACGACACGAGCTGACGACAACCATGCACCACCTGTGAACCAGCCCCGAAGGGAAACACCATCTCTGATGCGATCCAGTCCATGTCAAGCCT…
75	Actinobacteria	Microbacteriaceae	Agromyces	Actinomycetales	AACGGGTGAGTAACACGTGAGTAACCTGCCCTGGACTCTGGGATAACTGCGGGAAACTGTAGCTAATACCGGATATGACCTTGGATCGCATGATTCTTGGTGGAAAGTTTTTCGGTCTGGGATGGACTCGCGGCCTATCAGCTTGTTGGTGAGGTAATGGCTCACCAAGGCGTCGACGGGTAGCCGGCCTGAGAGGGTGACCGGCCACACTGGGACTGAGACACGGCCCAGACTCCTACGGGAGGCAGCAGTGGGGAATATTGCACAATGGGCGCAAGCCTGATGCAGCAACGCCGCGTGGGGGATGACGGCCTTCGGGTTGTAAACCTCTTTTAGTAAGGAAGAAGCCTTCGGGTGACGGTACTTGCAGAAAAAGCACCGGCTAACTACGTGCCAGCA…
78	Firmicutes	Bacillales Family XII. Incertae Sedis	Exiguobacterium	Bacillales	TTACTAACGATTCCGACTTCATGCAGGCGAGTTGCAGCCTGCAATCCGAACTGGGAACGGCTTTATGGGATTGGCTCCACCTCGCGGTCTCGCTGCCCTTTGTACCGTCCATTGTAGCACGTGTGTAGCCCAACTCATAAGGGGCATGATGATTTGACGTCATCCCCACCTTCCTCCGGTTTGTCACCGGCAGTCTCCCTAGAGTGCCCAACTGAATGCTGGCAACTAAGGATAGGGGTTGCGCTCGTTGCGGGACTTAACCCAACATCTCACGACACGAGCTGACGACAACCATGCACCACCTGTCACCATTGTCCCCGAAGGGAAAACTTGATCTCTCAAGCGGTCAATGGGATGTCAAGAGTTGGTAAGGTTCTTCGCGTTGCTTCGAATTAAACC…
81	Proteobacteria	Enterobacteriaceae	Enterobacter	Enterobacterales	CCTACTTCTTTTGCAACCCACTCCCATGGTGTGACGGGCGGTGTGTACAAGGCCCGGGAACGTATTCACCGTAGCATTCTGATCTACGATTACTAGCGATTCCGACTTCATGGAGTCGAGTTGCAGACTCCAATCCGGACTACGACGCACTTTATGAGGTCCGCTTGCTCTCGCGAGGTCGCTTCTCTTTGTATGCGCCATTGTAGCACGTGTGTAGCCCTACTCGTAAGGGCCATGATGACTTGACGTCATCCCCACCTTCCTCCAGTTTATCACTGGCAGTCTCCTTTGAGTTCCCGGCCGAACCGCTGGCAACAAAGGATAAGGGTTGCGCTCGTTGCGGGACTTAACCCAACATTTCACAACACGAGCTGACGACAGCCATGCAGCACCTGTCTC…
96	Bacteroidetes	Weeksellaceae	Chryseobacterium	Flavobacteriales	GGTCACCGACTTCAGGTACCCCAGACTTCCATGGCTTGACGGGCGGTGTGTACAAGGCCCGGGAACGTATTCACCGCGCCATGGCTGATGCGCGATTACTAGCGATTCCAGCTTCATAGAGTCGAGTTGCAGACTCCAATCCGAACTGAGACCGGCTTTCGAGATTTGCATCACATCGCTGTGTAGCTGCCCTCTGTACCGGCCATTGTATTACGTGTGTGGCCCAAGGCGTAAGGGCCGTGATGATTTGACGTCATCCCCACCTTCCTCTCTACTTGCGTAGGCAGTCTCACTAGAGTCCCCAACTTAATGATGGCAACTAGTGACAGGGGTTGCGCTCGTTGCAGGACTTAACCTAACACCTCACGGCACGAGCTGACGACAACCATGCAGCACCTT…
98	Bacteroidetes	Weeksellaceae	Epilithonimonas	Flavobacteriales	CGATTACTAGCGATTCCAGCTTCATAGAGTCGAGTTGCAGACTCCAATCCGAACTGAGACCGGCTTTCGAGATTTGCATCACATCGCTGTGTAGCTGCCCTCTGTACCGGCCATTGTATTACGTGTGTGGCCCAAGACGTAAGGGCCGTGATGATTTGACGTCATCCCCACCTTCCTCTCTACTTGCGTAGGCAGTCTCACTAGAGTCCCCAACTCAATGATGGCAACTAGTGACAGGGGTTGCGCTCGTTGCAGGACTTAACCTAACACCTCACGGCACGAGCTGACGACAACCATGCAGCACCTTGAAAATTGCCCGAAGGAGGATCTATTTCTAAATCTGTCAATTCCCATTTAAGTCTTGGTAAGGTTCCTCGCGTATCATCGAATTAAACCACA…
100	Proteobacteria	Caulobacteraceae	Brevundimonas	Caulobacterales	GTCGGCTGCCTCCATTGCTGGTTAGCGCACCGCCTTCGGGTAGAACCAACTCCCATGGTGTGACGGGCGGTGTGTACAAGGCCCGGGAACGTATTCACCGCGGCATGCTGATCCGCGATTACTAGCGATTCCAACTTCATGCCCTCGAGTTGCAGAGGACAATCCGAACTGAGACAACTTTTAAGGATTAACCCTCTGTAGTTGCCATTGTAGCACGTGTGTAGCCCACCCTGTAAGGGCCATGAGGACTTGACGTCATCCCCACCTTCCTCCGGCTTAGCACCGGCAGTCCCATTAGAGTTCCCAACTAAATGATGGCAACTAATGGCGAGGGTTGCGCTCGTTGCGGGACTTAACCCAACATCTCACGACACGAGCTGACGACAGCCATGCAGCACC…
108	Proteobacteria	Enterobacteriaceae	Enterobacter	Enterobacterales	TTAAGCTACCTACTTCTTTTGCACCCACTCCCATGGTGTGACGGGCGGTGTGTACAAGGCCCGGGAACGTATTCACCGTAGCATTCTGATCTACGATTACTAGCGATTCCGACTTCACGGAGTCGAGTTGCAGACTCCGATCCGGACTACGACGCACTTTATGAGGTCCGCTTGCTCTCGCGAGGTCGCTTCTCTTTGTATGCGCCATTGTAGCACGTGTGTAGCCCTACTCGTAAGGGCCATGATGACTTGACGTCATCCCCACCTTCCTCCAGTTTATCACTGGCAGTCTCCTTTGAGTTCCCGGCCGAACCGCTGGCAACAAAGGATAAGGGTTGCGCTCGTTGCGGGACTTAACCCAACATTTCACAACACGAGCTGACGACAGCCATGCAGCAC…
111	Bacteroidetes	Weeksellaceae	Chryseobacterium	Flavobacteriales	CTTCCATGGCTTGACGGGCGGTGTGTACAAGGCCCGGGAACGTATTCACCGCGCCATGGCTGATGCGCGATTACTAGCGATTCCAGCTTCATAGAGTCGAGTTGCAGACTCCAATCCGAACTGAGACCGGCTTTCGAGATTTGCATCACATCACTGTGTAGCTGCCCTCTGTACCGGCCATTGTATTACGTGTGTGGCCCAAGGCGTAAGGGCCGTGATGATTTGACGTCATCCCCACCTTCCTCTCTACTTGCGTAGGCAGTCTCACTAGAGTCCCCAACTTAATGATGGCAACTAGTGACAGGGGTTGCGCTCGTTGCAGGACTTAACCTAACACCTCACGGCACGAGCTGACGACAACCATGCAGCACCTTGAAAAATGTCCGAAGAAAAGTCTAT…
124	Firmicutes	Staphylococcaceae	Mammaliicoccus	Bacillales	TTAGACTTCACCCCAATCATTTGTCCCACCTTCGACGGCTAGCTCCTAAAAGGTTACTCCACCGGCTTCGGGTGTTACAAACTCTCGTGGTGTGACGGGCGGTGTGTACAAGACCCGGGAACGTATTCACCGTAGCATGCTGATCTACGATTACTAGCGATTCCAGCTTCATGTAGTCGAGTTGCAGACTACAATCCGAACTGAGAATAATTTTATGGGATTTGCTTGGCCTCGCGGATTCGCTGCCCTTTGTATTATCCATTGTAGCACGTGTGTAGCCCAAATCATAAGGGGCATGATGATTTGACGTCATCCCCACCTTCCTCCGGTTTGTCACCGGCAGTCAACCTAGAGTGCCCAACTTAATGATGGCAACTAAGCTTAAGGGTTGCGCTCGTT…
126	Actinobacteria	Microbacteriaceae	Microbacterium	Actinomycetales	CGACTTTCATGACTTGACGGGCGGTGTGTACAAGACCCGGGAACGTATTCACCGCAGCGTTGCTGATCTGCGATTACTAGCGACTCCGACTTCATGAGGTCGAGTTGCAGACCTCAATCCGAACTGGGACCGGCTTTTTGGGATTCGCTCCACCTCACGGTATTGCAGCCCTTTGTACCGGCCATTGTAGCATGCGTGAAGCCCAAGACATAAGGGGCATGATGATTTGACGTCATCCCCACCTTCCTCCGAGTTGACCCCGGCAGTATCCCATGAGTTCCCACCATTACGTGCTGGCAACATAGAACGAGGGTTGCGCTCGTTGCGGGACTTAACCCAACATCTCACGACACGAGCTGACGACAACCATGCACCACCTGTTCACCAGTGTCCAAAGAG…
150	Firmicutes	Paenibacillaceae	Paenibacillus	Paenibacillales	CCACCGGCTTCGGGTGTTGTAAACTCTCGTGGTGTGACGGGCGGTGTGTACAAGACCCGGGAACGTATTCACCGCGGCATGCTGATCCGCGATTACTAGCAATTCCGACTTCATGCAGGCGAGTTGCAGCCTGCAATCCGAACTGAGACCAGCTTTTTAGGATTCGCTCCACCTCGCGGCTTCGCTTCCCGTTGTACTGGCCATTGTAGTACGTGTGTAGCCCAGGTCATAAGGGGCATGATGATTTGACGTCATCCCCACCTTCCTCCGGTTTGTCACCGGCAGTCACCTTAGAGTGCCCAGCCTTACCTGCTGGCAACTAAGATCAAGGGTTGCGCTCGTTGCGGGACTTAACCCAACATCTCACGACACGAGCTGACGACAACCATGCACCACCTG…
152	Actinobacteria	Microbacteriaceae	Leucobacter	Actinomycetales	CGACTCCGACTTCATGGGGTCGAGTTGCAGACCCCAATCCGAACTGAGACCGACTTTTTGGGATTCGCTCCACCTCGCGGTATCGCAGCCCTTTGTATCGGCCATTGTAGCATGCGTGAAGCCCAAGACATAAGGGGCATGATGATTTGACGTCATCCCCACCTTCCTCCGTGTTGACCACGGCAGTATCCCATGAGTTCCCACCATAACGTGCTGGCAACATAGGACGAGGGTTGCGCTCGTTGCCGGACTTAACCGAACATCTCACGACACGAGCTGACGACAACCATGCACCACCTGTAACCGAGTGTCCAAAGAGTTCTGTATCTCTACAGCGTTCTCGGCTATGTCAAGCCTTGGTAAGGTTCTTCGCGTTGCATCGAATTAATCCGCATGCTC…
158	Proteobacteria	Erwiniaceae	Pantoea	Enterobacterales	GGGCGGTGTGTACAAGGCCCGGGAACGTATTCACCGTGGCATTCTGATCCACGATTACTAGCGATTCCGACTTCACGGAGTCGAGTTGCAGACTCCGATCCGGACTACGACGCACTTTATGAGGTCCGCTTGCTCTCGCGAGGTCGCTTCTCTTTGTATGCGCCATTGTAGCACGTGTGTAGCCCTACTCGTAAGGGCCATGATGACTTGACGTCATCCCCACCTTCCTCCGGTTTATCACCGGCAGTCTCCTTTGAGTTCCCGACCGAATCGCTGGCAACAAAGGATAAGGGTTGCGCTCGTTGCGGGACTTAACCCAACATTTCACAACACGAGCTGACGACAGCCATGCAGCACCTGTCTCACAGTTCCCGAAGGCACCTAGGCATCTCTGCCGAG…
160	Bacteroidetes	Sphingobacteriaceae	Mucilaginibacter	Sphingobacteriia	TGGCTCAGGATGAACGCTAGCGGCAGGCCTAATACATGCAAGTCGGACGGGATTCAGGAGCTTGCTTGTTTAACACGTATGTAACCTACCTTTATCAGGGGGATAGCCTCTCGAAAGAGAGATTAAGCCCGCATAGAATCACAGTACAGCATTGTACAATGATCAAATATTTATAGGATAAAGATGGGCATGCGGAACATTAGCTAGATGGCGGGGTAACGGCCCACCATGGCGACGATGTTTAGGGGATCTGAGAGGATGGCCCCCCACACTGGTACTGAGACACGGACCAGACTCCTACGGGAGGCAGCAGTAAGGAATATTGGTCAATGGGCGGAAGCCTGAACCAGCCATGCCGCGTGCAGGAAGACGGCCCTACGGGTTGTAAACTGCTTTTGT…
174	Proteobacteria	Erwiniaceae	Pantoea	Enterobacterales	GGGCGGTGTGTACAAGGCCCGGGAACGTATTCACCGTGGCATTCTGATCCACGATTACTAGCGATTCCGACTTCACGGAGTCGAGTTGCAGACTCCGATCCGGACTACGACGCACTTTGTGAGGTCCGCTTGCTCTCGCGAGGTCGCTTCTCTTTGTATGCGCCATTGTAGCACGTGTGTAGCCCTACTCGTAAGGGCCATGATGACTTGACGTCATCCCCACCTTCCTCCGGTTTATCACCGGCAGTCTCCTTTGAGTTCCCGACCGAATCGCTGGCAACAAAGGATAAGGGTTGCGCTCGTTGCGGGACTTAACCCAACATTTCACAACACGAGCTGACGACAGCCATGCAGCACCTGTCTCAGCGTTCCCGAAGGCACCAATGCATCTCTGCCAAG…
180	Proteobacteria	Enterobacteriaceae	Leclercia	Enterobacterales	TGACGAGTGGCGGACGGGTGAGTAATGTCTGGGAAACTGCCCGATGGAGGGGGATAACTACTGGAAACGGTAGCTAATACCGCATAACGTCGCAAGACCAAAGTGGGGGACCTTCGGGCCTCACACCATCGGATGTGCCCAGATGGGATTAGCTAGTAGGTGGGGTAATGGCTCACCTAGGCGACGATCCCTAGCTGGTCTGAGAGGATGACCAGCCACACTGGAACTGAGACACGGTCCAGACTCCTACGGGAGGCAGCAGTGGGGAATATTGCACAATGGGCGCAAGCCTGATGCAGCCATGCCGCGTGTATGAAGAAGGCCTTCGGGTTGTAAAGTACTTTCAGCGGGGAGGAAGGCGGTGAAGTTAATAGCTTCACCGATTGACGTTACCCGCAG…
185	Bacteroidetes	Sphingobacteriaceae	Mucilaginibacter	Sphingobacteriia	CACCCTTCCGGTACGGCTACCTTGTTACGACTTAGCCCCAGTTACCGACTTTACCCTAGGACGCTCCTTGCGGTTACGCACTTCAGGCACTTCCAGCTTCCATGGCTTGACGGGCGGTGTGTACAAGGCCCGGGAACGTATTCACCGCGTCATTGCTGATACGCGATTACTAGCGAATCCAACTTCACGGGGTCGAGTTGCAGACCCCGATCCGAACTGTGAATGACTTTGTGAGATTGGCATCCTGTTGCCAGGTAGCTGCCCTCTGTATCATCCATTGTAGCACGTGTGTAGCCCCGGACGTAAGGGCCATGATGACTTGACGTCGTCCCCTCCTTCCTCTCTATTTGCATAGGCAGTCTGTTTAGAGTCCCCACCTTAAATGCTGGCAACTAAACA…
190	Firmicutes	Bacillaceae	Gottfriedia	Bacillales	GGCTGGCCCCTAAAGGTTACCCCACCGACTTCGGGTGTTAAAACTCTCGTGGTGTGACGGGCGGTGTGTACAAGGCCCGGGAACGTATTCACCGCGGCATGCTGATCCGCGATTACTAGTGATTCCGGCTTCATGTAGGCGAGTTGCAGCCTACAATCCGAACTGAGAATAGTTTTATGGGATTAGCTCCACCTCGCGGTCTTGCAACCCTTTGTACTATCCATTGTAGCACGTGTGTAGCCCAGGTCATAAGGGGCATGATGATTTGACGTCATCCCCACCTTCCTCCGGTTTGTCACCGGCAGTCACCTTAGAGTGCCCAACTAAATGCTGGCAACTAAGATCAAGGGTTGCGCTCGTTGCGGGACTTAACCCAACATCTCACGACACGAGCTGACG…
191	Firmicutes	Streptococcaceae	Lactococcus	Lactobacillales	CCCAACTCCCGTGGTGTGACGGGCGGTGTGTACAAGGCCCGGGAACGTATTCACCGCGGCGTGCTGATCCGCGATTACTAGCGATTCCGACTTCATGTAGGCGAGTTGCAGCCTACAATCCGAACTGAGAATGGTTTTAAGAGATTAGCTAAACATCACTGTCTCGCGACTCGTTGTACCATCCATTGTAGCACGTGTGTAGCCCAGGTCATAAGGGGCATGATGATTTGACGTCATCCCCACCTTCCTCCGGTTTATCACCGGCAGTCTCGTTAGAGTGCCCAACTTAATGATGGCAACTAACAATAGGGGTTGCGCTCGTTGCGGGACTTAACCCAACATCTCACGACACGAGCTGACGACAACCATGCACCACCTGTATCCCGTGTCCCGAAGGAA…
192	Proteobacteria	Brucellaceae	Ochrobactrum	Rhizobiales	CTGCCTCCTTACGGTTAGACAGTGCCTTCGGGCAGAACCAACTCCCATGGTGTGACGGGCGGTGTGTACAAGGCCCGGGAACGTATTCACCGCGGCATGCTGATCCGCGATTACTAGCGATTCCAACTTCATGCACTCGAGTTGCAGAGTGCAATCCGAACTGAGATGGCTTTTGGAGATTAGCTCACACTCGCGTGCTTGCTGCCCACTGTCACCACCATTGTAGCACGTGTGTAGCCCAGCCCGTAAGGGCCATGAGGACTTGACGTCATCCCCACCTTCCTCCAGCTTATCACTGGCAGTCCCTTTAGAGTGCCCAACTAAATGATGGCAACTAAAGGCGAGGGTTGCGCTCGTTGCGGGACTTAACCCAACATCTCACGACACGAGCTGACGACA…
226	Proteobacteria	Methylobacteriaceae	Methylobacterium	Rhizobiales	CTGCCTCCTTGCGGTTGGCGCAGCGCCGTCGGGTAAGACCAACTCCCATGGTGTGACGGGCGGTGTGTACAAGGCCCGGGAACGTATTCACCGTGGCATGCTGATCCACGATTACTAGCGATTCCGCCTTCATGCACTCGAGTTGCAGAGTGCAATCCGAACTGAGACGGCTTTTGGGGATTTGCTCCAGATCGCTCCTTCGCCTCCCACTGTCACCGCCATTGTAGCACGTGTGTAGCCCATCCCGTAAGGGCCATGAGGACTTGACGTCATCCACACCTTCCTCGCGGCTTATCACCGGCAGTCTCCCTAGAGTGCCCAACTGAATGATGGCAACTAAGGACGTGGGTTGCGCTCGTTGCGGGACTTAACCCAACATCTCACGACACGAGCTGACGA…
242	Bacteroidetes	Sphingobacteriaceae	Mucilaginibacter	Sphingobacteriia	TGCAAGTCGGACGGGATTTGGGAGCTTGCTCCCAATGAGAGTGGCGCACGGGTGCGTAACACGTATGTAACCTACCTTGTTCAGGGGGATAGCCTCTCGAAAGAGAGATTAAGACCGCATAACATCACTTTATGGCATCATAGTGTGATCAAATATTTATAGGAACAAGATGGGCATGCGGAACATTAGCTAGTTGGTAAGGTAACGGCTTACCAAGGCTACGATGTTTAGGGGATCTGAGAGGATGGCCCCCCACACTGGTACTGAGACACGGACCAGACTCCTACGGGAGGCAGCAGTAAGGAATATTGGTCAATGGGCGCAAGCCTGAACCAGCCATGCCGCGTGCAGGAAGACGGCCCTACGGGTTGTAAACTGCTTTTGTACGGGAATAAACCT…
246	Proteobacteria	Erwiniaceae	Pantoea	Enterobacterales	TTCTTTTGCAACCCACTCCCATGGTGTGACGGGCGGTGTGTACAAGGCCCGGGAACGTATTCACCGTGGCATTCTGATCCACGATTACTAGCGATTCCGACTTCACGGAGTCGAGTTGCAGACTCCGATCCGGACTACGACGCACTTTGTGAGGTCCGCTTGCTCTCGCGAGGTCGCTTCTCTTTGTATGCGCCATTGTAGCACGTGTGTAGCCCTACTCGTAAGGGCCATGATGACTTGACGTCATCCCCACCTTCCTCCGGTTTATCACCGGCAGTCTCCTTTGAGTTCCCGACCGAATCGCTGGCAACAAAGGATAAGGGTTGCGCTCGTTGCGGGACTTAACCCAACATTTCACAACACGAGCTGACGACAGCCATGCAGCACCTGTCTCAGCGT…
260	Proteobacteria	Yersiniaceae	Rahnella	Enterobacterales	GGGAACGTATTCACCGTAGCATTCTGATCTACGAATACTAGCGATTCCGACTTCATGGAGTCGAGTTGCAGACTCCAATCCGGACTACGACATACTTTATGAGGTCCGCTTGCTCTCGCGAGTTCGCTTCTCTTTGTATATGCCATTGTAGCACGTGTGTAGCCCTACTCGTAAGGGCCATGATGACTTGACGTCATCCCCACCTTCCTCCGGTTTATCACCGGCAGTCTCCTTTGAGTTCCCGACATTACTCGCTGGCAACAAAGGATAAGGGTTGCGCTCGTTGCGGGACTTAACCCAACATTTCACAACACGAGCTGACGACAGCCATGCAGCACCTGTCTCAGAGTTCCCGAAGGCACTAAGCTATCTCTAGCGAATTCTCTGGATGTCAAGAGT…
262	Firmicutes	Planococcaceae	Rummeliibacillus	Bacillales	ACTCTCGTGGTGTGACGGGCGGTGTGTACAAGGCCCGGGAACGTATTCACCGCGGCATGCTGATCCGCGATTACTAGCGATTCCGGCTTCATGTAGGCGAGTTGCAGCCTACAATCCGAACTGAGAACGGTTTTATGAGATTAGCTTGCTCTCGCGAGTTTGCGACTCTTTGTACCGTCCATTGTAGCACGTGTGTAGCCCAGGTCATAAGGGGCATGATGATTTGACGTCATCCCCACCTTCCTCCGGTTTGTCACCGGCAGTCACCTTAGAGTGCCCAACTAAATGATGGCAACTAAGATCAAGGGTTGCGCTCGTTGCGGGACTTAACCCAACATCTCACGACACGAGCTGACGACAACCATGCACCACCTGTCACCAATGTCCCCGAAGGGAAAA…
283	Firmicutes	Bacillaceae	Priestia	Bacillales	ACTCTCGTGGTGTGACGGGCGGTGTGTACAAGGCCCGGGAACGTATTCACCGCGGCATGCTGATCCGCGATTACTAGCGATTCCAGCTTCATGTAGGCGAGTTGCAGCCTACAATCCGAACTGAGAATGGTTTTATGGGATTGGCTTGACCTCGCGGTCTTGCAGCCCTTTGTACCATCCATTGTAGCACGTGTGTAGCCCAGGTCATAAGGGGCATGATGATTTGACGTCATCCCCACCTTCCTCCGGTTTGTCACCGGCAGTCACCTTAGAGTGCCCAACTAAATGCTGGCAACTAAGATCAAGGGTTGCGCTCGTTGCGGGACTTAACCCAACATCTCACGACACGAGCTGACGACAACCATGCACCACCTGTCACTCTGTCCCCCGAAGGGGAAC…
292	Firmicutes	Bacillaceae	Priestia	Bacillales	GGCGGACGGGTGAGTAACACGTGGGCAACCTGCCTGTAAGACTGGGATAACTTCGGGAAACCGAAGCTAATACCGGATAGGATCTTCTCCTTCATGGGAGATGATTGAAAGATGGTTTCGGCTATCACTTACAGATGGGCCCGCGGTGCATTAGCTAGTTGGTGAGGTAACGGCTCACCAAGGCAACGATGCATAGCCGACCTGAGAGGGTGATCGGCCACACTGGGACTGAGACACGGCCCAGACTCCTACGGGAGGCAGCAGTAGGGAATCTTCCGCAATGGACGAAAGTCTGACGGAGCAACGCCGCGTGAGTGATGAAGGCTTTCGGGTCGTAAAACTCTGTTGTTAGGGAAGAACAAGTACGAGAGTAACTGCTCGTACCTTGACGGTACCTAA…
298	Actinobacteria;	Nocardiaceae	Rhodococcus	Mycobacteriales	TCTGCCCTGCACTTCGGGATAAGCCTGGGAAACTGGGTCTAATACCGGATATGACCTCAGGTTGCATGACTTGGGGTGGAAAGATTTATCGGTGCAGGATGGGCCCGCGGCCTATCAGCTTGTTGGTGGGGTAATGGCCTACCAAGGCGACGACGGGTAGCCGACCTGAGAGGGTGACCGGCCACACTGGGACTGAGACACGGCCCAGACTCCTACGGGAGGCAGCAGTGGGGAATATTGCACAATGGGCGAAAGCCTGATGCAGCGACGCCGCGTGAGGGATGACGGCCTTCGGGTTGTAAACCTCTTTCAGCAGGGACGAAGCGCAAGTGACGGTACCTGCAGAAGAAGCACCGGCTAACTACGTGCCAGCAGCCGCGGTAATACGTAGGGTGCAAG…
299	Proteobacteria	Yersiniaceae	Serratia	Enterobacterales	GCGGCGGACGGGTGAGTAATGTCTGGGAAACTGCCTGATGGAGGGGGATAACTACTGGAAACGGTAGCTAATACCGCATAACGTCGCAAGACCAAAGAGGGGGACCTTCGGGCCTCTTGCCATCAGATGTGCCCAGATGGGATTAGCTAGTAGGTGGGGTAATGGCTCACCTAGGCGACGATCCCTAGCTGGTCTGAGAGGATGACCAGCCACACTGGAACTGAGACACGGTCCAGACTCCTACGGGAGGCAGCAGTGGGGAATATTGCACAATGGGCGCAAGCCTGATGCAGCCATGCCGCGTGTGTGAAGAAGGCCTTCGGGTTGTAAAGCACTTTCAGCGAGGAGGAAGGTGGTGAACTTAATACGTTCATCAATTGACGTTACTCGCAGAAGAAG…
329	Proteobacteria	Erwiniaceae	Pantoea	Enterobacterales	AACCCACTCCCATGGTGTGACGGGCGGTGTGTACAAGGCCCGGGAACGTATTCACCGTGGCATTCTGATCCACGATTACTAGCGATTCCGACTTCACGGAGTCGAGTTGCAGACTCCGATCCGGACTACGACGCACTTTGTGAGGTCCGCTTGCTCTCGCGAGGTCGCTTCTCTTTGTATGCGCCATTGTAGCACGTGTGTAGCCCTACTCGTAAGGGCCATGATGACTTGACGTCATCCCCACCTTCCTCCGGTTTATCACCGGCAGTCTCCTTTGAGTTCCCGACCGAATCGCTGGCAACAAAGGATAAGGGTTGCGCTCGTTGCGGGACTTAACCCAACATTTCACAACACGAGCTGACGACAGCCATGCAGCACCTGTCTCAGCGTTCCCGAAGG…
365	Proteobacteria	Erwiniaceae	Pantoea	Enterobacterales	AGCACAGAGGAGCTTGCTCCTCGGGTGACGAGTGGCGGACGGGTGAGTAATGTCTGGGGATCTGCCCGATAGAGGGGGATAACCACTGGAAACGGTGGCTAATACCGCATAACGTCGCAAGACCAAAGAGGGGGACCTTCGGGCCTCTCACTATCGGATGAACCCAGATGGGATTAGCTAGTAGGCGGGGTAACGGCCCACCTAGGCGACGATCCCTAGCTGGTCTGAGAGGATGACCAGCCACACTGGAACTGAGACACGGTCCAGACTCCTACGGGAGGCAGCAGTGGGGAATATTGCACAATGGGCGCAAGCCTGATGCAGCCATGCCGCGTGTATGAAGAAGGCCTTCGGGTTGTAAAGTACTTTCAGCGGGGAGGAAGGCAGTGAGGTTAATAA…
376	Bacteroidetes	Sphingobacteriaceae	Sphingobacterium	Sphingomonadales	CTGGGAACGTATTCACCGCGGCATGCTGATCCGCGATTACTAGCGATTCCGCCTTCATGCTCTCGAGTTGCAGAGAACAATCCGAACTGAGACAACTTTTGGGGATTAGCTCGCCCTCGCAGGGTCGCTGCCCACTGTAGTTGCCATTGTAGCACGTGTGTAGCCCAGCGCGTAAGGGCCATGAGGACTTGACGTCATCCCCACCTTCCTCCGGCTTATCACCGGCGGTTCCTTTAGAGTACCCAACCAAATGATGGTAACTAAAGGCGAGGGTTGCGCTCGTTGCGGGACTTAACCCAACATCTCACGACACGAGCTGACGACAGCCATGCAGCACCTGTGTTCCAGTCCCCGAAGGGAAGAGATCCATCTCTGGAAATCGTCCGGACATGTCAAACG…
377	Bacteroidetes	Sphingobacteriaceae	Sphingobacterium	Sphingomonadales	CGCCTTCGGGTGAATCCAACTCCCATGGTGTGACGGGCGGTGTGTACAAGGCCTGGGAACGTATTCACCGCGGCATGCTGATCCGCGATTACTAGCGATTCCGCCTTCATGCTCTCGAGTTGCAGAGAACAATCCGAACTGAGACAGGTTTTGGAGATTAGCTCACCCTCGCGGGATTGCTGCCCACTGTACCTGCCATTGTAGCACGTGTGTAGCCCAGCGCGTAAGGGCCATGAGGACTTGACGTCATCCCCACCTTCCTCCGGCTTATCACCGGCGGTTCCTTTAGAGTACCCAACTAAATGATGGTAACTAAAGGCGAGGGTTGCGCTCGTTGCGGGACTTAACCCAACATCTCACGACACGAGCTGACGACAGCCATGCAGCACCTGTGTTCCA…
393	Bacteroidetes	Sphingobacteriaceae	Sphingobacterium	Sphingomonadales	TCCCATGGTGTGACGGGCGGTGTGTACAAGGCCTGGGAACGTATTCACCGCGGCATGCTGATCCGCGATTACTAGCGATTCCGCCTTCATGCTCTCGAGTTGCAGAGAACAATCCGAACTGAGACAGGTTTTGGAGATTAGCTCACCCTCGCGGGATTGCTGCCCACTGTACCTGCCATTGTAGCACGTGTGTAGCCCAGCGCGTAAGGGCCATGAGGACTTGACGTCATCCCCACCTTCCTCCGGCTTATCACCGGCGGTTCCTTTAGAGTACCCAACTAAATGATGGTAACTAAAGGCGAGGGTTGCGCTCGTTGCGGGACTTAACCCAACATCTCACGACACGAGCTGACGACAGCCATGCAGCACCTGTGTTCCAGTCCCCGAAGGGAAGAAATC…
400	Bacteroidetes	Sphingobacteriaceae	Sphingobacterium	Sphingomonadales	GCCTTCGGGTGAATCCAACTCCCATGGTGTGACGGGCGGTGTGTACAAGGCCTGGGAACGTATTCACCGCGGCATGCTGATCCGCGATTACTAGCGATTCCGCCTTCATGCTCTCGAGTTGCAGAGAACAATCCGAACTGAGACAACTTTTGGGGATTAGCTCGCCCTCGCAGGGTCGCTGCCCACTGTAGTTGCCATTGTAGCACGTGTGTAGCCCAGCGCGTAAGGGCCATGAGGACTTGACGTCATCCCCACCTTCCTCCGGCTTATCACCGGCGGTTCCTTTAGAGTACCCAACTAAATGATGGTAACTAAAGGCGAGGGTTGCGCTCGTTGCGGGACTTAACCCAACATCTCACGACACGAGCTGACGACAGCCATGCAGCACCTGTGTTCCAG…
407	Bacteroidetes	Sphingobacteriaceae	Sphingobacterium	Sphingomonadales	GCCTGCTTCCCTTGCGGGTTGGCGCAACGCCTTCGGGTGAATCCAACTCCCATGGTGTGACGGGCGGTGTGTACAAGGCCTGGGAACGTATTCACCGCGGCATGCTGATCCGCGATTACTAGCGATTCCGCCTTCATGCTCTCGAGTTGCAGAGAACAATCCGAACTGAGACAGGTTTTGGAGATTAGCTCACCCTCGCGGGATTGCTGCCCACTGTACCTGCCATTGTAGCACGTGTGTAGCCCAGCGCGTAAGGGCCATGAGGACTTGACGTCATCCCCACCTTCCTCCGGCTTATCACCGGCGGTTCCTTTAGAGTACCCAACTAAATGATGGTAACTAAAGGCGAGGGTTGCGCTCGTTGCGGGACTTAACCCAACATCTCACGACACGAGCTGA…
413	Firmicutes	Staphylococcaceae	Staphylococcus	Bacillales	CCCGGGAACGTATTCACCGTAGCATGCTGATCTACGATTACTAGCGATTCCAGCTTCATGTAGTCGAGTTGCAGACTACAATCCGAACTGAGAACAACTTTATGGGATTTGCATGACCTCGCGGTTTAGCTGCCCTTTGTATTGTCCATTGTAGCACGTGTGTAGCCCAAATCATAAGGGGCATGATGATTTGACGTCATCCCCACCTTCCTCCGGTTTGTCACCGGCAGTCAACCTAGAGTGCCCAACTTAATGATGGCAACTAAGCTTAAGGGTTGCGCTCGTTGCGGGACTTAACCCAACATCTCACGACACGAGCTGACGACAACCATGCACCACCTGTCACTTTGTCCCCCGAAGGGGAAAGCTCTATCTCTAGAGTGGTCAAAGGATGTCAAG…
442	Bacteroidetes	Sphingobacteriaceae	Sphingobacterium	Sphingomonadales	AGCTTGCTCGAAGATGGTGAGAGTGGCGCACGGGTGCGTAACGCGTGAGCAACCTACCTCTATCAGGGGGATAGCCTCTCGAAAGAGAGATTAACACCGCATAACATCAACAGTTCGCATGTTCAGTTGATTAAATATTTATAGGATAGAGATGGGCTCGCGTGACATTAGCTAGTTGGTAGGGTAACGGCTTACCAAGGCGACGATGTCTAGGGGCTCTGAGAGGAGAATCCCCCACACTGGTACTGAGACACGGACCAGACTCCTACGGGAGGCAGCAGTAAGGAATATTGGTCAATGGGCGGAAGCCTGAACCAGCCATGCCGCGTGCAGGATGACTGCCCTATGGGTTGTAAACTGCTTTTGTCCAGGAATAAACCTAGATACGTGTATCTAGCT…
479	Bacteroidetes	Sphingobacteriaceae	Sphingobacterium	Sphingomonadales	GCCTGCTTCCCTTGCGGGTTGGCGCAACGCCTTCGGGTGAATCCAACTCCCATGGTGTGACGGGCGGTGTGTACAAGGCCTGGGAACGTATTCACCGCGGCATGCTGATCCGCGATTACTAGCGATTCCGCCTTCATGCTCTCGAGTTGCAGAGAACAATCCGAACTGAGACAACTTTTGGGGATTAGCTCGCCCTCGCAGGGTCGCTGCCCACTGTAGTTGCCATTGTAGCACGTGTGTAGCCCAGCGCGTAAGGGCCATGAGGACTTGACGTCATCCCCACCTTCCTCCGGCTTATCACCGGCGGTTCCTTTAGAGTACCCAACCAAATGATGGTAACTAAAGGCGAGGGTTGCGCTCGTTGCGGGACTTAACCCAACATCTCACGACACGAGCTGA…
508	Proteobacteria	Yersiniaceae	Serratia	Enterobacterales	GAGCTTGCTCCCCGGGTGACGAGCGGCGGACGGGTGAGTAATGTCTGGGAAACTGCCTGATGGAGGGGGATAACTACTGGAAACGGTAGCTAATACCGCATAACGTCGCAAGACCAAAGAGGGGGACCTTCGGGCCTCTTGCCATCAGATGTGCCCAGATGGGATTAGCTAGTAGGTGGGGTAATGGCTCACCTAGGCGACGATCCCTAGCTGGTCTGAGAGGATGACCAGCCACACTGGAACTGAGACACGGTCCAGACTCCTACGGGAGGCAGCAGTGGGGAATATTGCACAATGGGCGCAAGCCTGATGCAGCCATGCCGCGTGTGTGAAGAAGGCCTTCGGGTTGTAAAGCACTTTCAGCGAGGAGGAAGGTGGTGAACTTAATACGTTCATCAA…

## Sheet: Growth curve
Data obtained for growth curves of bacteria co-cultured with 4-HCA.
Time (h)	Group	0	2	4	6	8	10	12	14	16	18	20	22	24
Xanthomonas_sp.220	MOCK (n=6)	0	0.0563±0.0048a	0.2534±0.0062a	0.3673±0.0098a	0.3931±0.0124a	0.4267±0.0224a	0.4603±0.0328a	0.4939±0.0433a	0.4939±0.0433a	0.5156±0.0513a	0.5823±0.0684a	0.5934±0.0755a	0.6019±0.0882a
Xanthomonas_sp.220	4-HCA (n=6)	0	0.0122±0.0032b	0.0686±0.0062b	0.0812±0.0055b	0.0845±0.0054b	0.0887±0.0053b	0.0928±0.0065b	0.097±0.0086b	0.097±0.0086b	0.087±0.0128b	0.1009±0.0361b	0.1135±0.0313b	0.109±0.0407b
Xanthomonas_sp.198	MOCK (n=6)	0	0.0532±0.0058a	0.2462±0.0096a	0.3493±0.0076a	0.3721±0.0105a	0.3925±0.0128a	0.413±0.0157a	0.4335±0.0191a	0.4335±0.0191a	0.4433±0.0158a	0.4865±0.0205a	0.5024±0.0322a	0.4932±0.0201a
Xanthomonas_sp.198	4-HCA (n=6)	0	0.0108±0.002b	0.0658±0.003b	0.077±0.0064b	0.0789±0.0063b	0.082±0.0109b	0.0852±0.0176b	0.0884±0.0246b	0.0884±0.0246b	0.0784±0.0226b	0.1364±0.0137b	0.1344±0.0107b	0.1191±0.0391b
Xanthomonas_oryzae_sp.TJ1	MOCK (n=6)	0	0.0967±0.0095a	0.1389±0.0084a	0.1656±0.012a	0.1922±0.0095a	0.2054±0.0108a	0.2658±0.0129a	0.3009±0.0082a	0.3035±0.0091a	0.3164±0.0129a	0.3356±0.0187a	0.3334±0.0104a	0.3419±0.0087a
Xanthomonas_oryzae_sp.TJ1	4-HCA (n=6)	0	0.0191±0.0119b	0.027±0.011b	0.047±0.0097b	0.0514±0.012b	0.0581±0.0101b	0.0679±0.0094b	0.0797±0.0206b	0.0934±0.019b	0.0962±0.0176b	0.0963±0.0079b	0.1108±0.0046b	0.1172±0.0118b
Pseudomonas_sp.95	MOCK (n=6)	0	0.0982±0.0071a	0.2697±0.02a	0.4425±0.0267a	0.4713±0.0289a	0.5002±0.0356a	0.529±0.045a	0.529±0.045a	0.4229±0.011a	0.3854±0.0114a	0.3674±0.0127a	0.3616±0.0159a	0.3853±0.0193a
Pseudomonas_sp.95	4-HCA (n=6)	0	0.0904±0.0068a	0.2395±0.0174b	0.3924±0.0181b	0.419±0.0245b	0.4456±0.0403b	0.4723±0.0583a	0.4723±0.0583a	0.432±0.0307a	0.3867±0.02a	0.3683±0.0154a	0.3615±0.0174a	0.3944±0.0267a
Pseudomonas_sp.85	MOCK (n=6)	0	0.1005±0.0263a	0.2619±0.0479a	0.3053±0.0559a	0.2936±0.0573a	0.2818±0.0588a	0.2701±0.0604a	0.2701±0.0604a	0.2732±0.0467b	0.2863±0.0401b	0.2719±0.0455b	0.2824±0.0507a	0.3207±0.0746a
Pseudomonas_sp.85	4-HCA (n=6)	0	0.0838±0.0284a	0.2751±0.0461a	0.3135±0.0537a	0.3207±0.0563a	0.328±0.0592a	0.3352±0.0624a	0.3352±0.0624a	0.326±0.0309a	0.3287±0.0192a	0.3218±0.0258a	0.3287±0.0305a	0.3542±0.0451a
Pseudomonas_sp.82	MOCK (n=6)	0	0.1081±0.0034a	0.3±0.0089a	0.4386±0.0068a	0.4596±0.0049a	0.4805±0.0095a	0.5015±0.0156a	0.5015±0.0156a	0.4513±0.039a	0.4238±0.0659a	0.4243±0.089a	0.43±0.0937a	0.4747±0.0795a
Pseudomonas_sp.82	4-HCA (n=6)	0	0.0966±0.0036b	0.2826±0.0098b	0.4242±0.007b	0.4425±0.0034b	0.4607±0.0056b	0.479±0.0104b	0.479±0.0104b	0.4577±0.006a	0.4278±0.0314a	0.4281±0.0583a	0.4482±0.1156a	0.4958±0.1186a
Pseudomonas_sp.77	MOCK (n=6)	0	0.113±0.0073a	0.2977±0.0136a	0.3574±0.013a	0.4116±0.0259a	0.4658±0.0399a	0.52±0.0542a	0.52±0.0542a	0.4964±0.0538b	0.4831±0.0684b	0.4618±0.09a	0.3955±0.0734b	0.4688±0.0919b
Pseudomonas_sp.77	4-HCA (n=6)	0	0.0854±0.0017b	0.2442±0.0047b	0.3437±0.0051b	0.4139±0.0043a	0.4842±0.0056a	0.5544±0.008a	0.5544±0.008a	0.5611±0.0094a	0.5628±0.018a	0.5452±0.0205a	0.5297±0.0225a	0.5753±0.0279a
Pseudomonas_sp.67	MOCK (n=6)	0	0.1836±0.0351a	0.3512±0.0319a	0.4027±0.0491a	0.4204±0.0492a	0.4382±0.0493a	0.4559±0.0497a	0.4559±0.0497a	0.4361±0.0388a	0.4361±0.0349a	0.435±0.041a	0.4417±0.0405a	0.4884±0.0611a
Pseudomonas_sp.67	4-HCA (n=6)	0	0.079±0.0355b	0.3238±0.1324a	0.4076±0.1061a	0.428±0.0962a	0.4484±0.0864a	0.4688±0.077a	0.4688±0.077a	0.4711±0.0713a	0.4831±0.0715a	0.4862±0.0752a	0.4898±0.0746a	0.5354±0.0892a
Pseudomonas_sp.34	MOCK (n=6)	0	0.1405±0.021a	0.3249±0.0413a	0.3632±0.0617a	0.3579±0.066a	0.3525±0.0707a	0.3472±0.0756a	0.3472±0.0756a	0.3454±0.0528a	0.3407±0.0415a	0.3174±0.0443b	0.3241±0.0499a	0.3593±0.0785a
Pseudomonas_sp.34	4-HCA (n=6)	0	0.0767±0.0249b	0.2794±0.048a	0.3622±0.0529a	0.3741±0.0524a	0.3859±0.0526a	0.3978±0.0535a	0.3978±0.0535a	0.3856±0.0484a	0.3926±0.044a	0.3833±0.0568a	0.3836±0.0604a	0.419±0.0787a
Pseudomonas_sp.3	MOCK (n=6)	0	0.1363±0.0092a	0.4193±0.0361a	0.5457±0.0621a	0.5552±0.0656a	0.5648±0.0693a	0.5743±0.0732a	0.5743±0.0732a	0.5619±0.0969a	0.5237±0.0814a	0.4984±0.0757a	0.487±0.0683a	0.4971±0.0604a
Pseudomonas_sp.3	4-HCA (n=6)	0	0.1241±0.0058b	0.3978±0.0144a	0.5012±0.0259a	0.4997±0.0322a	0.4982±0.0395a	0.4967±0.0473a	0.4967±0.0473a	0.4797±0.0605a	0.4451±0.0402a	0.4271±0.0415a	0.4191±0.0466a	0.4501±0.0649a
Pseudomonas_sp.214	MOCK (n=6)	0	0.0387±0.0118a	0.1046±0.0077a	0.1729±0.0096a	0.2333±0.0075a	0.2937±0.0062a	0.3542±0.0066a	0.3542±0.0066a	0.3227±0.0131a	0.3038±0.0134b	0.2942±0.0168b	0.2766±0.0197b	0.3127±0.0116b
Pseudomonas_sp.214	4-HCA (n=6)	0	0.0248±0.0123a	0.0976±0.0046a	0.1527±0.0076b	0.2237±0.0124a	0.2947±0.0274a	0.3657±0.0429a	0.3657±0.0429a	0.3479±0.0375a	0.4103±0.0382a	0.467±0.0537a	0.5034±0.0591a	0.5776±0.0668a
Pseudomonas_sp.17	MOCK (n=6)	0	0.1052±0.0398a	0.3176±0.0559a	0.3826±0.0379a	0.3969±0.0318a	0.4113±0.0432a	0.4256±0.0632a	0.4256±0.0632a	0.3041±0.0297a	0.214±0.029b	0.2429±0.0424b	0.3189±0.0503a	0.38±0.0317a
Pseudomonas_sp.17	4-HCA (n=6)	0	0.1086±0.0118a	0.2962±0.0474a	0.4008±0.0384a	0.4187±0.0499a	0.4367±0.0623a	0.4547±0.0753a	0.4547±0.0753a	0.3474±0.0656a	0.3785±0.0455a	0.3682±0.0282a	0.3578±0.0288a	0.3561±0.0245a
Pseudomonas_sp.133	MOCK (n=6)	0	-0.0056±0.0069a	0.067±0.007a	0.1303±0.0102a	0.202±0.0174a	0.2737±0.0257a	0.3454±0.0344a	0.3454±0.0344a	0.2873±0.0324a	0.264±0.0179a	0.24±0.014a	0.2489±0.0161a	0.2441±0.0135b
Pseudomonas_sp.133	4-HCA (n=6)	0	-0.0156±0.0044b	0.0509±0.0054b	0.1162±0.0094b	0.1854±0.0171a	0.2547±0.0261a	0.324±0.0355a	0.324±0.0355a	0.2902±0.0309a	0.2536±0.027a	0.2616±0.026a	0.2597±0.0151a	0.2678±0.0184a
Pseudomonas_sp.125	MOCK (n=6)	0	0.0689±0.0156a	0.3337±0.0145a	0.3925±0.0167a	0.4228±0.0175b	0.453±0.0255b	0.4833±0.0362b	0.4833±0.0362b	0.3851±0.013b	0.387±0.0233b	0.4049±0.0234b	0.4242±0.0212b	0.4744±0.0251b
Pseudomonas_sp.125	4-HCA (n=6)	0	0.0571±0.0106a	0.26±0.013b	0.3928±0.0194a	0.4789±0.0387a	0.5649±0.0594a	0.651±0.0804a	0.651±0.0804a	0.6297±0.0792a	0.5651±0.0724a	0.587±0.069a	0.6439±0.0728a	0.6975±0.072a
Pseudomonas_sp.119	MOCK (n=6)	0	0.1018±0.0136a	0.2449±0.0223a	0.428±0.0224a	0.44±0.0185a	0.4521±0.0199b	0.4642±0.0256b	0.4642±0.0256b	0.411±0.03b	0.3751±0.0266b	0.3666±0.0284b	0.3617±0.0351a	0.3882±0.0362b
Pseudomonas_sp.119	4-HCA (n=6)	0	0.0803±0.0088b	0.1936±0.0116b	0.364±0.0121b	0.4396±0.0104a	0.5152±0.0154a	0.5908±0.0231a	0.5908±0.0231a	0.5757±0.0233a	0.5593±0.02a	0.5402±0.0257a	0.3562±0.0176a	0.4635±0.0338a
Pseudomonas_sp.116	MOCK (n=6)	0	0.0715±0.0134a	0.2765±0.0075a	0.3441±0.024a	0.3021±0.0315b	0.2601±0.0415b	0.2181±0.0525b	0.2181±0.0525b	0.2062±0.0484b	0.3403±0.0305a	0.3452±0.0376a	0.271±0.0205a	0.3176±0.0282a
Pseudomonas_sp.116	4-HCA (n=6)	0	0.0572±0.0178a	0.2813±0.0043a	0.3706±0.0249a	0.3904±0.0466a	0.4102±0.0684a	0.4301±0.0903a	0.4301±0.0903a	0.3603±0.0906a	0.3308±0.0762a	0.313±0.0784a	0.2863±0.0622a	0.3173±0.0627a
Pseudomonas_sp.110	MOCK (n=6)	0	0.0974±0.0057a	0.2785±0.0128a	0.3592±0.0168b	0.3726±0.0206b	0.386±0.025b	0.3993±0.0297b	0.3993±0.0297b	0.3856±0.0277b	0.3826±0.0287b	0.3835±0.0295b	0.3921±0.0271b	0.4387±0.0268b
Pseudomonas_sp.110	4-HCA (n=6)	0	0.0594±0.0053b	0.2568±0.014b	0.3959±0.0145a	0.4137±0.0103a	0.4315±0.0066a	0.4493±0.0048a	0.4493±0.0048a	0.4803±0.009a	0.494±0.01a	0.5049±0.0105a	0.5169±0.012a	0.5643±0.0192a
Pseudomonas_sp.10	MOCK (n=6)	0	0.1148±0.0259a	0.3656±0.0386a	0.4676±0.0461a	0.4897±0.05a	0.5118±0.0548a	0.5339±0.0602a	0.5339±0.0602a	0.4416±0.0491a	0.5145±0.0571a	0.5158±0.063a	0.5002±0.0749a	0.468±0.1039a
Pseudomonas_sp.10	4-HCA (n=6)	0	0.1149±0.0145a	0.3926±0.0614a	0.4574±0.0641a	0.4592±0.0618a	0.4611±0.0625a	0.463±0.0659a	0.463±0.0659a	0.4331±0.0591a	0.4441±0.0453b	0.4845±0.0451a	0.514±0.0403a	0.5684±0.0421a
Delftia_sp.12	MOCK (n=6)	0	0.0757±0.0064a	0.2039±0.0158a	0.2745±0.0137a	0.3311±0.0133a	0.3877±0.016a	0.4444±0.0206a	0.4444±0.0206a	0.4024±0.0135a	0.3688±0.0083a	0.3605±0.0092a	0.3528±0.013a	0.3818±0.018a
Delftia_sp.12	4-HCA (n=6)	0	0.0365±0.0192b	0.0303±0.0212b	0.1189±0.0253b	0.185±0.0258b	0.2512±0.0287b	0.3173±0.0332b	0.3173±0.0332b	0.315±0.0326b	0.2874±0.0373b	0.2841±0.0315b	0.2876±0.0276b	0.3374±0.0339b
Acinetobacter_sp.21	MOCK (n=6)	0	0.03±0.0017a	0.215±0.0064a	0.272±0.0099a	0.2932±0.0111a	0.357±0.0126a	0.4208±0.0155a	0.4846±0.0192a	0.4846±0.0192a	0.5079±0.0144a	0.5616±0.0171a	0.5823±0.0108a	0.5724±0.0321a
Acinetobacter_sp.21	4-HCA (n=6)	0	0.0208±0.008b	0.0775±0.0099b	0.091±0.009b	0.0962±0.0088b	0.1027±0.0096b	0.1092±0.0123b	0.1157±0.016b	0.1157±0.016b	0.1177±0.0241b	0.1603±0.0355b	0.1565±0.047b	0.1642±0.0419b
Acinetobacter_sp.2	MOCK (n=6)	0	0.1333±0.0139a	0.3222±0.03a	0.3399±0.0261a	0.3274±0.0301a	0.3149±0.0343a	0.3024±0.0388a	0.3024±0.0388a	0.2898±0.0244a	0.3108±0.0122a	0.3099±0.01a	0.3182±0.01a	0.3627±0.0289a
Acinetobacter_sp.2	4-HCA (n=6)	0	0.1271±0.0171a	0.2943±0.0216a	0.3233±0.029a	0.3228±0.0303a	0.3224±0.0324a	0.3219±0.0352a	0.3219±0.0352a	0.3224±0.0263a	0.327±0.0182a	0.3232±0.0239a	0.3299±0.0354a	0.3661±0.0362a
Acidovorax_sp.122	MOCK (n=6)	0	0.0685±0.0063a	0.2518±0.0086a	0.3699±0.0082a	0.3943±0.008a	0.4189±0.0057a	0.4434±0.0049a	0.468±0.0062a	0.468±0.0062a	0.4848±0.0096a	0.5589±0.0321a	0.5724±0.0349a	0.5907±0.0369a
Acidovorax_sp.122	4-HCA (n=6)	0	0.0139±0.0052b	0.0621±0.0029b	0.0806±0.005b	0.083±0.0065b	0.1001±0.004b	0.1172±0.0052b	0.1344±0.0088b	0.1344±0.0088b	0.181±0.0182b	0.3935±0.0315b	0.4175±0.0351b	0.437±0.0385b
Note:Different letters with error bars indicate a significant difference according to the one-way analysis of variance (ANOVA) with Tukey’s HSD test (P < 0.05). Group are abbreviated as: R2A supplemented with 2 mM 4-HCA, 4-HCA; R2A supplemented with equivalent dissolvent, MOCK. Values are means ± SD of OD600 (shown as error bars, n=6).

## Sheet:  Fig 5 P-value
P-values for Fig 5.
Group1	Group2	Number in group1	Number in group2	P-value
Xanthomonas sp.198	Xanthomonas sp.220	15	15	0.999996
Xanthomonas oryzae sp.TJ1	Xanthomonas sp.220	15	15	0.319711
Acinetobacter sp.21	Xanthomonas sp.220	15	15	0.010999
Acidovorax sp.122	Xanthomonas sp.220	15	15	0.000161458
Delftia sp.12	Xanthomonas sp.220	15	15	2.0639e-13
Pseudomonas sp.3	Xanthomonas sp.220	15	15	9.00391e-14
Pseudomonas sp.67	Xanthomonas sp.220	15	15	9.00391e-14
Pseudomonas sp.95	Xanthomonas sp.220	15	15	9.00391e-14
Pseudomonas sp.10	Xanthomonas sp.220	15	15	9.00391e-14
Pseudomonas sp.82	Xanthomonas sp.220	15	15	9.00391e-14
Pseudomonas sp.133	Xanthomonas sp.220	15	15	9.00391e-14
Acinetobacter sp.2	Xanthomonas sp.220	15	15	9.00391e-14
Pseudomonas sp.34	Xanthomonas sp.220	15	15	9.00391e-14
Pseudomonas sp.77	Xanthomonas sp.220	15	15	9.00391e-14
Pseudomonas sp.110	Xanthomonas sp.220	15	15	9.00391e-14
Pseudomonas sp.119	Xanthomonas sp.220	15	15	9.00391e-14
Pseudomonas sp.214	Xanthomonas sp.220	15	15	9.00391e-14
Pseudomonas sp.85	Xanthomonas sp.220	15	15	9.00391e-14
Pseudomonas sp.17	Xanthomonas sp.220	15	15	9.00391e-14
Pseudomonas sp.116	Xanthomonas sp.220	15	15	9.00391e-14
Pseudomonas sp.125	Xanthomonas sp.220	15	15	9.00391e-14
Xanthomonas oryzae sp.TJ1	Xanthomonas sp.198	15	15	0.940093
Acinetobacter sp.21	Xanthomonas sp.198	15	15	0.215166
Acidovorax sp.122	Xanthomonas sp.198	15	15	0.00973095
Delftia sp.12	Xanthomonas sp.198	15	15	2.97762e-13
Pseudomonas sp.3	Xanthomonas sp.198	15	15	9.00391e-14
Pseudomonas sp.67	Xanthomonas sp.198	15	15	9.00391e-14
Pseudomonas sp.95	Xanthomonas sp.198	15	15	9.00391e-14
Pseudomonas sp.10	Xanthomonas sp.198	15	15	9.00391e-14
Pseudomonas sp.82	Xanthomonas sp.198	15	15	9.00391e-14
Pseudomonas sp.133	Xanthomonas sp.198	15	15	9.00391e-14
Acinetobacter sp.2	Xanthomonas sp.198	15	15	9.00391e-14
Pseudomonas sp.34	Xanthomonas sp.198	15	15	9.00391e-14
Pseudomonas sp.77	Xanthomonas sp.198	15	15	9.00391e-14
Pseudomonas sp.110	Xanthomonas sp.198	15	15	9.00391e-14
Pseudomonas sp.119	Xanthomonas sp.198	15	15	9.00391e-14
Pseudomonas sp.214	Xanthomonas sp.198	15	15	9.00391e-14
Pseudomonas sp.85	Xanthomonas sp.198	15	15	9.00391e-14
Pseudomonas sp.17	Xanthomonas sp.198	15	15	9.00391e-14
Pseudomonas sp.116	Xanthomonas sp.198	15	15	9.00391e-14
Pseudomonas sp.125	Xanthomonas sp.198	15	15	9.00391e-14
Acinetobacter sp.21	Xanthomonas oryzae sp.TJ1	15	15	0.999938
Acidovorax sp.122	Xanthomonas oryzae sp.TJ1	15	15	0.857411
Delftia sp.12	Xanthomonas oryzae sp.TJ1	15	15	6.45217e-12
Pseudomonas sp.3	Xanthomonas oryzae sp.TJ1	15	15	9.4813e-14
Pseudomonas sp.67	Xanthomonas oryzae sp.TJ1	15	15	9.05942e-14
Pseudomonas sp.95	Xanthomonas oryzae sp.TJ1	15	15	9.04832e-14
Pseudomonas sp.10	Xanthomonas oryzae sp.TJ1	15	15	9.01501e-14
Pseudomonas sp.82	Xanthomonas oryzae sp.TJ1	15	15	9.00391e-14
Pseudomonas sp.133	Xanthomonas oryzae sp.TJ1	15	15	9.00391e-14
Acinetobacter sp.2	Xanthomonas oryzae sp.TJ1	15	15	9.00391e-14
Pseudomonas sp.34	Xanthomonas oryzae sp.TJ1	15	15	9.00391e-14
Pseudomonas sp.77	Xanthomonas oryzae sp.TJ1	15	15	9.00391e-14
Pseudomonas sp.110	Xanthomonas oryzae sp.TJ1	15	15	9.00391e-14
Pseudomonas sp.119	Xanthomonas oryzae sp.TJ1	15	15	9.00391e-14
Pseudomonas sp.214	Xanthomonas oryzae sp.TJ1	15	15	9.00391e-14
Pseudomonas sp.85	Xanthomonas oryzae sp.TJ1	15	15	9.00391e-14
Pseudomonas sp.17	Xanthomonas oryzae sp.TJ1	15	15	9.00391e-14
Pseudomonas sp.116	Xanthomonas oryzae sp.TJ1	15	15	9.00391e-14
Pseudomonas sp.125	Xanthomonas oryzae sp.TJ1	15	15	9.00391e-14
Acidovorax sp.122	Acinetobacter sp.21	15	15	0.999994
Delftia sp.12	Acinetobacter sp.21	15	15	7.78444e-09
Pseudomonas sp.3	Acinetobacter sp.21	15	15	2.08167e-13
Pseudomonas sp.67	Acinetobacter sp.21	15	15	1.32894e-13
Pseudomonas sp.95	Acinetobacter sp.21	15	15	1.26565e-13
Pseudomonas sp.10	Acinetobacter sp.21	15	15	1.03029e-13
Pseudomonas sp.82	Acinetobacter sp.21	15	15	1.00475e-13
Pseudomonas sp.133	Acinetobacter sp.21	15	15	9.448e-14
Acinetobacter sp.2	Acinetobacter sp.21	15	15	9.27036e-14
Pseudomonas sp.34	Acinetobacter sp.21	15	15	9.09273e-14
Pseudomonas sp.77	Acinetobacter sp.21	15	15	9.04832e-14
Pseudomonas sp.110	Acinetobacter sp.21	15	15	9.00391e-14
Pseudomonas sp.119	Acinetobacter sp.21	15	15	9.00391e-14
Pseudomonas sp.214	Acinetobacter sp.21	15	15	9.00391e-14
Pseudomonas sp.85	Acinetobacter sp.21	15	15	9.00391e-14
Pseudomonas sp.17	Acinetobacter sp.21	15	15	9.00391e-14
Pseudomonas sp.116	Acinetobacter sp.21	15	15	9.00391e-14
Pseudomonas sp.125	Acinetobacter sp.21	15	15	9.00391e-14
Delftia sp.12	Acidovorax sp.122	15	15	2.17854e-06
Pseudomonas sp.3	Acidovorax sp.122	15	15	2.97207e-13
Pseudomonas sp.67	Acidovorax sp.122	15	15	2.72227e-13
Pseudomonas sp.95	Acidovorax sp.122	15	15	2.68563e-13
Pseudomonas sp.10	Acidovorax sp.122	15	15	2.226e-13
Pseudomonas sp.82	Acidovorax sp.122	15	15	2.03504e-13
Pseudomonas sp.133	Acidovorax sp.122	15	15	1.79745e-13
Acinetobacter sp.2	Acidovorax sp.122	15	15	1.48548e-13
Pseudomonas sp.34	Acidovorax sp.122	15	15	1.29785e-13
Pseudomonas sp.77	Acidovorax sp.122	15	15	1.13354e-13
Pseudomonas sp.110	Acidovorax sp.122	15	15	9.34808e-14
Pseudomonas sp.119	Acidovorax sp.122	15	15	9.32587e-14
Pseudomonas sp.214	Acidovorax sp.122	15	15	9.30367e-14
Pseudomonas sp.85	Acidovorax sp.122	15	15	9.29257e-14
Pseudomonas sp.17	Acidovorax sp.122	15	15	9.22595e-14
Pseudomonas sp.116	Acidovorax sp.122	15	15	9.00391e-14
Pseudomonas sp.125	Acidovorax sp.122	15	15	9.00391e-14
Pseudomonas sp.3	Delftia sp.12	15	15	0.0099803
Pseudomonas sp.67	Delftia sp.12	15	15	0.00130007
Pseudomonas sp.95	Delftia sp.12	15	15	0.000967761
Pseudomonas sp.10	Delftia sp.12	15	15	0.00025912
Pseudomonas sp.82	Delftia sp.12	15	15	0.000153731
Pseudomonas sp.133	Delftia sp.12	15	15	6.31053e-05
Acinetobacter sp.2	Delftia sp.12	15	15	2.55318e-05
Pseudomonas sp.34	Delftia sp.12	15	15	1.01965e-05
Pseudomonas sp.77	Delftia sp.12	15	15	3.37127e-06
Pseudomonas sp.110	Delftia sp.12	15	15	2.14212e-07
Pseudomonas sp.119	Delftia sp.12	15	15	1.99766e-07
Pseudomonas sp.214	Delftia sp.12	15	15	1.46597e-07
Pseudomonas sp.85	Delftia sp.12	15	15	1.3412e-07
Pseudomonas sp.17	Delftia sp.12	15	15	8.12113e-08
Pseudomonas sp.116	Delftia sp.12	15	15	1.06238e-09
Pseudomonas sp.125	Delftia sp.12	15	15	4.32829e-10
Pseudomonas sp.67	Pseudomonas sp.3	15	15	1
Pseudomonas sp.95	Pseudomonas sp.3	15	15	1
Pseudomonas sp.10	Pseudomonas sp.3	15	15	0.999999
Pseudomonas sp.82	Pseudomonas sp.3	15	15	0.999995
Pseudomonas sp.133	Pseudomonas sp.3	15	15	0.999914
Acinetobacter sp.2	Pseudomonas sp.3	15	15	0.999214
Pseudomonas sp.34	Pseudomonas sp.3	15	15	0.995614
Pseudomonas sp.77	Pseudomonas sp.3	15	15	0.97922
Pseudomonas sp.110	Pseudomonas sp.3	15	15	0.795047
Pseudomonas sp.119	Pseudomonas sp.3	15	15	0.787215
Pseudomonas sp.214	Pseudomonas sp.3	15	15	0.751019
Pseudomonas sp.85	Pseudomonas sp.3	15	15	0.740206
Pseudomonas sp.17	Pseudomonas sp.3	15	15	0.676499
Pseudomonas sp.116	Pseudomonas sp.3	15	15	0.179931
Pseudomonas sp.125	Pseudomonas sp.3	15	15	0.123192
Pseudomonas sp.95	Pseudomonas sp.67	15	15	1
Pseudomonas sp.10	Pseudomonas sp.67	15	15	1
Pseudomonas sp.82	Pseudomonas sp.67	15	15	1
Pseudomonas sp.133	Pseudomonas sp.67	15	15	1
Acinetobacter sp.2	Pseudomonas sp.67	15	15	1
Pseudomonas sp.34	Pseudomonas sp.67	15	15	0.99999
Pseudomonas sp.77	Pseudomonas sp.67	15	15	0.999785
Pseudomonas sp.110	Pseudomonas sp.67	15	15	0.979308
Pseudomonas sp.119	Pseudomonas sp.67	15	15	0.977629
Pseudomonas sp.214	Pseudomonas sp.67	15	15	0.968905
Pseudomonas sp.85	Pseudomonas sp.67	15	15	0.965983
Pseudomonas sp.17	Pseudomonas sp.67	15	15	0.945628
Pseudomonas sp.116	Pseudomonas sp.67	15	15	0.501778
Pseudomonas sp.125	Pseudomonas sp.67	15	15	0.392309
Pseudomonas sp.10	Pseudomonas sp.95	15	15	1
Pseudomonas sp.82	Pseudomonas sp.95	15	15	1
Pseudomonas sp.133	Pseudomonas sp.95	15	15	1
Acinetobacter sp.2	Pseudomonas sp.95	15	15	1
Pseudomonas sp.34	Pseudomonas sp.95	15	15	0.999997
Pseudomonas sp.77	Pseudomonas sp.95	15	15	0.999911
Pseudomonas sp.110	Pseudomonas sp.95	15	15	0.986857
Pseudomonas sp.119	Pseudomonas sp.95	15	15	0.985683
Pseudomonas sp.214	Pseudomonas sp.95	15	15	0.979452
Pseudomonas sp.85	Pseudomonas sp.95	15	15	0.977322
Pseudomonas sp.17	Pseudomonas sp.95	15	15	0.962026
Pseudomonas sp.116	Pseudomonas sp.95	15	15	0.555248
Pseudomonas sp.125	Pseudomonas sp.95	15	15	0.44263
Pseudomonas sp.82	Pseudomonas sp.10	15	15	1
Pseudomonas sp.133	Pseudomonas sp.10	15	15	1
Acinetobacter sp.2	Pseudomonas sp.10	15	15	1
Pseudomonas sp.34	Pseudomonas sp.10	15	15	1
Pseudomonas sp.77	Pseudomonas sp.10	15	15	0.999999
Pseudomonas sp.110	Pseudomonas sp.10	15	15	0.998919
Pseudomonas sp.119	Pseudomonas sp.10	15	15	0.998773
Pseudomonas sp.214	Pseudomonas sp.10	15	15	0.997908
Pseudomonas sp.85	Pseudomonas sp.10	15	15	0.997579
Pseudomonas sp.17	Pseudomonas sp.10	15	15	0.9948
Pseudomonas sp.116	Pseudomonas sp.10	15	15	0.773276
Pseudomonas sp.125	Pseudomonas sp.10	15	15	0.67009
Pseudomonas sp.133	Pseudomonas sp.82	15	15	1
Acinetobacter sp.2	Pseudomonas sp.82	15	15	1
Pseudomonas sp.34	Pseudomonas sp.82	15	15	1
Pseudomonas sp.77	Pseudomonas sp.82	15	15	1
Pseudomonas sp.110	Pseudomonas sp.82	15	15	0.999686
Pseudomonas sp.119	Pseudomonas sp.82	15	15	0.999637
Pseudomonas sp.214	Pseudomonas sp.82	15	15	0.999326
Pseudomonas sp.85	Pseudomonas sp.82	15	15	0.999201
Pseudomonas sp.17	Pseudomonas sp.82	15	15	0.998064
Pseudomonas sp.116	Pseudomonas sp.82	15	15	0.84082
Pseudomonas sp.125	Pseudomonas sp.82	15	15	0.750792
Acinetobacter sp.2	Pseudomonas sp.133	15	15	1
Pseudomonas sp.34	Pseudomonas sp.133	15	15	1
Pseudomonas sp.77	Pseudomonas sp.133	15	15	1
Pseudomonas sp.110	Pseudomonas sp.133	15	15	0.999975
Pseudomonas sp.119	Pseudomonas sp.133	15	15	0.999969
Pseudomonas sp.214	Pseudomonas sp.133	15	15	0.999932
Pseudomonas sp.85	Pseudomonas sp.133	15	15	0.999916
Pseudomonas sp.17	Pseudomonas sp.133	15	15	0.999738
Pseudomonas sp.116	Pseudomonas sp.133	15	15	0.923842
Pseudomonas sp.125	Pseudomonas sp.133	15	15	0.862109
Pseudomonas sp.34	Acinetobacter sp.2	15	15	1
Pseudomonas sp.77	Acinetobacter sp.2	15	15	1
Pseudomonas sp.110	Acinetobacter sp.2	15	15	0.999999
Pseudomonas sp.119	Acinetobacter sp.2	15	15	0.999999
Pseudomonas sp.214	Acinetobacter sp.2	15	15	0.999996
Pseudomonas sp.85	Acinetobacter sp.2	15	15	0.999995
Pseudomonas sp.17	Acinetobacter sp.2	15	15	0.999979
Pseudomonas sp.116	Acinetobacter sp.2	15	15	0.970478
Pseudomonas sp.125	Acinetobacter sp.2	15	15	0.936145
Pseudomonas sp.77	Pseudomonas sp.34	15	15	1
Pseudomonas sp.110	Pseudomonas sp.34	15	15	1
Pseudomonas sp.119	Pseudomonas sp.34	15	15	1
Pseudomonas sp.214	Pseudomonas sp.34	15	15	1
Pseudomonas sp.85	Pseudomonas sp.34	15	15	1
Pseudomonas sp.17	Pseudomonas sp.34	15	15	0.999999
Pseudomonas sp.116	Pseudomonas sp.34	15	15	0.991117
Pseudomonas sp.125	Pseudomonas sp.34	15	15	0.976133
Pseudomonas sp.110	Pseudomonas sp.77	15	15	1
Pseudomonas sp.119	Pseudomonas sp.77	15	15	1
Pseudomonas sp.214	Pseudomonas sp.77	15	15	1
Pseudomonas sp.85	Pseudomonas sp.77	15	15	1
Pseudomonas sp.17	Pseudomonas sp.77	15	15	1
Pseudomonas sp.116	Pseudomonas sp.77	15	15	0.998578
Pseudomonas sp.125	Pseudomonas sp.77	15	15	0.994728
Pseudomonas sp.119	Pseudomonas sp.110	15	15	1
Pseudomonas sp.214	Pseudomonas sp.110	15	15	1
Pseudomonas sp.85	Pseudomonas sp.110	15	15	1
Pseudomonas sp.17	Pseudomonas sp.110	15	15	1
Pseudomonas sp.116	Pseudomonas sp.110	15	15	0.999999
Pseudomonas sp.125	Pseudomonas sp.110	15	15	0.999985
Pseudomonas sp.214	Pseudomonas sp.119	15	15	1
Pseudomonas sp.85	Pseudomonas sp.119	15	15	1
Pseudomonas sp.17	Pseudomonas sp.119	15	15	1
Pseudomonas sp.116	Pseudomonas sp.119	15	15	0.999999
Pseudomonas sp.125	Pseudomonas sp.119	15	15	0.999988
Pseudomonas sp.85	Pseudomonas sp.214	15	15	1
Pseudomonas sp.17	Pseudomonas sp.214	15	15	1
Pseudomonas sp.116	Pseudomonas sp.214	15	15	1
Pseudomonas sp.125	Pseudomonas sp.214	15	15	0.999995
Pseudomonas sp.17	Pseudomonas sp.85	15	15	1
Pseudomonas sp.116	Pseudomonas sp.85	15	15	1
Pseudomonas sp.125	Pseudomonas sp.85	15	15	0.999996
Pseudomonas sp.116	Pseudomonas sp.17	15	15	1
Pseudomonas sp.125	Pseudomonas sp.17	15	15	0.999999
Pseudomonas sp.125	Pseudomonas sp.116	15	15	1
