# Supplementary material for: Microbiome homeostasis on rice leaves is regulated by a precursor molecule of lignin biosynthesis
Source: Nat Commun. 2024 Jan 2;15:23. doi: 10.1038/s41467-023-44335-3 (PMC10762202; doi:10.1038/s41467-023-44335-3)
Supplement: Supplementary file 13 — Source Data [file 41467_2023_44335_MOESM13_ESM.xlsx]

## Sheet: Fig.1
Fig.1c												Fig.1b				Fig. 1a
SampleID	Group	Pseudomonadales	Enterobacterales	Sphingomonadales	Rhizobiales	Bacillales	Flavobacteriales	Xanthomonadales	Caulobacterales	Burkholderiales		Subgroup	SampleID	Shannon		Subgroup	japonica
SP106_1	japonica	3.92116	3.59514	40.1736	2.3901	0.311012	1.02104	24.651	0.585023	8.98636		indica	1	0.5828		SampleID	1	2	3	4	5	6	7	8	9	10	11	12	13	14	15	16	17	18	19	20	21	22	23	24	25	26	27	28	29	30	31	32	33
SP106_2	japonica	3.53204	3.54104	40.4994	2.40402	0.304003	0.99901	24.5702	0.574006	8.93509			2	0.5937		1	40.1736	40.4994	40.5125	6.47245	6.45978	6.37957	20.8415	20.458	21.9929	0.548016	0.556006	0.532027	6.64246	6.54279	6.60159	0.619068	0.623062	0.605048	4.65456	4.65756	4.69752	16.9159	16.9754	16.6848	1.09012	1.07511	1.06404	4.12537	4.27426	4.22555	1.19414	1.15913	1.12808
SP106_3	japonica	3.42938	3.52639	40.5125	2.40526	0.300033	1.02811	24.6027	0.569063	8.80597			3	0.5799		2	3.92116	3.53204	3.42938	68.8258	69.2483	69.3522	40.2958	40.5751	38.338	78.4074	78.1308	78.3909	43.503	43.7903	43.6779	96.8957	96.8767	97.0108	72.7867	72.7647	72.776	10.5072	10.1638	10.9022	93.6353	93.5614	93.4997	73.8586	73.4944	73.5846	93.0482	93.2513	93.3515
SP118_1	japonica	68.8258	2.8372	6.47245	1.14208	1.17208	1.83613	0.317022	0.169012	5.6604			4	3.1486		3	8.98636	8.93509	8.80597	5.6604	5.56667	5.5735	2.7892	2.78328	2.94038	0.0590018	0.0270003	0.0250012	5.31337	5.21963	5.26847	0.413045	0.421042	0.409033	2.72733	2.72033	2.7523	4.20146	4.23234	4.15546	0.793087	0.787079	0.773031	1.96518	2.02712	2.00026	0.883106	0.848093	0.827058
SP118_2	japonica	69.2483	2.92535	6.45978	1.13914	1.17514	1.85122	0.435052	0.16802	5.56667			5	3.1745		4	0	0	0	0	0	0	0	0	0	0	0	0	0	0	0	0	0	0	0	0	0	0	0	0	0	0	0	0	0	0	0	0	0
SP118_3	japonica	69.3522	2.85526	6.37957	1.1181	1.17311	1.75216	0.357032	0.127011	5.5735			6	3.1699		5	24.651	24.5702	24.6027	0.317022	0.435052	0.357032	1.17808	1.16612	1.22516	0.034001	0.0330003	0.0340017	10.8128	10.5043	10.4739	0.0740081	0.080008	0.0790063	3.26939	3.26139	3.30036	48.5493	48.9819	48.0163	0.0780086	0.0940094	0.0790032	1.1221	1.15507	1.16215	0.177021	0.151017	0.168012
SP119_1	japonica	40.2958	17.4212	20.8415	6.94349	0.192013	0.636045	1.17808	0.43503	2.7892			7	0.3407		6	0.00600024	0.00600006	0.00500055	0.101007	0.0940113	0.0980088	0.0220015	0.0230023	0.0210027	0.00400012	0.00400004	0.00500025	0.0110008	0.0110013	0.011001	0.00400044	0.0030003	0.00300024	0.0120014	0.0130016	0.0120013	0.045005	0.0460037	0.0440048	0.00900099	0.0090009	0.00900036	0.0130012	0.0140008	0.0130017	0.0100012	0.0100011	0.0100007
SP119_2	japonica	40.5751	17.2637	20.458	6.94469	0.192019	0.619062	1.16612	0.425043	2.78328			8	0.3388		7	0.00200008	0.00200002	0.00200022	0.00300021	0.00300036	0.00300027	0.00200014	0.0030003	0.00300039	0	0	0	0.00100007	0.00100012	0.00100009	0	0	0	0.00100012	0.00100012	0.00100011	0.00300033	0.00300024	0.00300033	0	0	0	0.00300027	0.00300018	0.00300039	0.00100012	0.00100011	0.00100007
SP119_3	japonica	38.338	16.9062	21.9929	7.39596	0.182024	0.598078	1.22516	0.491064	2.94038			9	0.341		8	0.00100004	0.00100001	0.00100011	0.014001	0.0130016	0.0120011	0.00300021	0.0030003	0.00300039	0	0	0	0.00100007	0.00100012	0.00100009	0	0	0	0.00100012	0.00100012	0.00100011	0.00600066	0.00600048	0.00600066	0.00100011	0.0010001	0.00100004	0.00100009	0.00100006	0.00100013	0.00100012	0.00100011	0.00100007
SP122_1	japonica	78.4074	20.1176	0.548016	0.123004	0.0730022	0.0570017	0.034001	0.0270008	0.0590018			10	0.5519		9	0	0	0	0	0	0	0	0	0	0	0	0	0	0	0	0	0	0	0.00100012	0.00100012	0.00100011	0.00500055	0.00600048	0.00500055	0	0	0	0	0	0	0	0	0
SP122_2	japonica	78.1308	20.4072	0.556006	0.126001	0.0710007	0.0560006	0.0330003	0.0280003	0.0270003			11	0.5457		10	0	0	0	0	0	0	0	0.0010001	0	0	0	0	0	0	0	0	0	0	0	0	0	0	0	0	0	0	0	0	0	0	0	0	0
SP122_3	japonica	78.3909	20.192	0.532027	0.122006	0.0720036	0.060003	0.0340017	0.0290015	0.0250012			12	0.5541		11	0	0	0	0.00300021	0.00300036	0.00200018	0.00100007	0.0010001	0.00100013	0	0	0	0.00100007	0.00100012	0.00100009	0	0	0	0	0	0.00100011	0.00200022	0.00100008	0.00100011	0	0	0	0	0	0	0	0	0
SP123_1	japonica	43.503	18.8113	6.64246	1.79213	1.04207	3.99228	10.8128	3.41224	5.31337			13	2.4931		12	0.00200008	0.00200002	0.00200022	0.00400028	0.00400048	0.00400036	0.00300021	0.0030003	0.00300039	0.00100003	0.00100001	0.00100005	0.00200014	0.00200024	0.00200018	0.00200022	0.0020002	0.00200016	0.00200024	0.00200024	0.00200022	0.00300033	0.00300024	0.00300033	0.00200022	0.0020002	0.00200008	0.00300027	0.00300018	0.00300039	0.00200024	0.00300033	0.00300021
SP123_2	japonica	43.7903	18.8033	6.54279	1.77221	1.03312	4.22251	10.5043	3.3624	5.21963			14	2.4939		13	0	0	0	0	0	0	0	0	0	0	0	0	0	0	0	0	0	0	0	0	0	0	0	0	0	0	0	0	0	0	0	0	0
SP123_3	japonica	43.6779	18.8297	6.60159	1.78916	1.03609	4.14637	10.4739	3.3853	5.26847			15	2.4712		14	0	0	0	0.00100007	0.00100012	0.00100009	0	0	0	0	0	0	0	0	0	0	0	0	0	0	0	0.00100011	0.00100008	0.00100011	0	0	0	0	0	0	0	0	0
SP126_1	japonica	96.8957	0.722079	0.619068	0.396044	0.0130014	0.0410045	0.0740081	0.036004	0.413045			16	2.5814		15	0	0	0	0	0	0	0	0	0	0	0	0	0	0	0	0	0	0	0	0	0	0	0	0	0	0	0	0	0	0	0	0	0
SP126_2	japonica	96.8767	0.727073	0.623062	0.39604	0.0130013	0.0410041	0.080008	0.0370037	0.421042			17	2.5225		16	0	0	0	0.00100007	0.00100012	0.00100009	0	0	0	0	0	0	0	0	0	0	0	0	0	0	0	0	0.00100008	0.00100011	0	0	0	0	0	0	0	0	0
SP126_3	japonica	97.0108	0.717057	0.605048	0.382031	0.013001	0.0440035	0.0790063	0.038003	0.409033			18	2.5955		17	0	0	0	0.00200014	0.00200024	0.00200018	0	0	0	0	0	0	0	0	0	0	0	0	0	0	0	0.00100011	0.00100008	0.00100011	0	0	0	0	0	0	0	0	0
SP128_1	japonica	72.7867	1.29316	4.65456	2.03824	0.104012	7.94795	3.26939	1.14014	2.72733			19	3.6785		18	0	0	0	0	0	0	0	0	0	0	0	0	0	0	0	0	0	0	0	0	0	0	0	0	0	0	0	0	0	0	0	0	0
SP128_2	japonica	72.7647	1.28015	4.65756	2.04124	0.104012	7.95595	3.26139	1.14614	2.72033			20	3.6807		19	0	0	0	0	0	0	0	0	0	0	0	0	0	0	0	0	0	0	0	0	0	0	0	0	0	0	0	0	0	0	0	0	0
SP128_3	japonica	72.776	1.32415	4.69752	2.06823	0.104011	8.03388	3.30036	1.15813	2.7523			21	3.6811		20	0	0	0	0.00400028	0.00400048	0.00400036	0.00100007	0.0010001	0	0	0	0	0	0	0	0	0	0	0.00100012	0.00100012	0.00100011	0.00200022	0.00200016	0.00200022	0	0	0	0	0	0	0	0	0
SP131_1	japonica	10.5072	4.62351	16.9159	1.73919	0.255028	3.30436	48.5493	0.221024	4.20146			22	0.2744		21	0	0	0	0.00100007	0.00100012	0.00100009	0.00100007	0.0010001	0.00100013	0	0	0	0	0	0	0	0	0	0	0	0	0.00100011	0.00100008	0.00100011	0	0	0	0	0	0	0	0	0
SP131_2	japonica	10.1638	4.68637	16.9754	1.75314	0.227018	3.08225	48.9819	0.221018	4.23234			23	0.2734		22	0.00100004	0.00100001	0.00100011	0.00500035	0.0050006	0.00500045	0.00200014	0.0020002	0.00200026	0	0	0	0.00100007	0.00100012	0.00100009	0.00100011	0.0010001	0.00100008	0.00100012	0.00100012	0.00100011	0.00300033	0.00300024	0.00300033	0.00100011	0.0010001	0.00100004	0.00100009	0.00100006	0.00100013	0.00200024	0.00100011	0.00100007
SP131_3	japonica	10.9022	4.90454	16.6848	1.72419	0.295032	3.18035	48.0163	0.203022	4.15546			24	0.2764		23	0.00200008	0.00200002	0.00200022	0.00300021	0.00300036	0.00300027	0.00300021	0.0030003	0.00300039	0	0	0	0	0	0	0	0	0	0.00100012	0.00100012	0.00100011	0.00200022	0.00200016	0.00200022	0	0	0	0.00100009	0.00100006	0.00100013	0.00100012	0.00100011	0.00100007
SP164_1	japonica	93.6353	2.62229	1.09012	0.244027	0.0250028	0.245027	0.0780086	0.0560062	0.793087			25	4.35		24	0	0	0	0.00100007	0.00100012	0.00100009	0.00100007	0.0010001	0.00100013	0	0	0	0	0	0	0	0	0	0	0	0	0	0	0	0	0	0	0	0	0	0	0	0
SP164_2	japonica	93.5614	2.64026	1.07511	0.243024	0.0320032	0.244024	0.0940094	0.0560056	0.787079			26	4.3684		25	0	0	0	0.00100007	0.00100012	0.00100009	0.00200014	0.0020002	0.00200026	0	0	0	0.00100007	0.00100012	0.00100009	0	0	0	0	0	0	0	0	0	0	0	0	0	0	0	0	0	0
SP164_3	japonica	93.4997	2.63211	1.06404	0.24501	0.0470019	0.25801	0.0790032	0.0680027	0.773031			27	4.3528		26	0.00100004	0.00100001	0.00100011	0.00100007	0.00100012	0.00100009	0.00100007	0.0010001	0.00100013	0	0	0	0	0	0	0	0	0	0	0	0	0.00100011	0.00100008	0	0	0	0	0	0	0	0	0	0
SP166_1	japonica	73.8586	4.4304	4.12537	2.90926	0.0730066	3.3423	1.1221	3.25529	1.96518			28	0.5829		27	0.0100004	0.0100001	0.00900099	0.0810057	0.0740089	0.0800072	0.0250017	0.0270027	0.0260034	0	0	0	0.00400028	0.00400048	0.00400036	0.00200022	0.0020002	0.00200016	0.00800096	0.00800096	0.00800088	0.0400044	0.0400032	0.0420046	0.00500055	0.0060006	0.00600024	0.00600054	0.00700042	0.00600078	0.00800096	0.00800088	0.00800056
SP166_2	japonica	73.4944	4.43627	4.27426	2.96918	0.0550033	3.2722	1.15507	3.3492	2.02712			29	0.5871		28	0	0	0	0.00100007	0.00100012	0.00100009	0	0	0	0	0	0	0	0	0	0	0	0	0	0	0	0.00100011	0.00100008	0.00100011	0	0	0	0	0	0	0	0	0
SP166_3	japonica	73.5846	4.44058	4.22555	2.95238	0.0550072	3.31843	1.16215	3.31743	2.00026			30	0.5712		29	0.0320013	0.0330003	0.0330036	0.0310022	0.0290035	0.0300027	0.0310022	0.0310031	0.0320042	0.00100003	0.00100001	0.00100005	0.0100007	0.0100012	0.0100009	0.00200022	0.0020002	0.00200016	0.00900108	0.00900108	0.0100011	0.0240026	0.0240019	0.0240026	0.00300033	0.0030003	0.00300012	0.0120011	0.0120007	0.0120016	0.00800096	0.00800088	0.00700049
SP168_1	japonica	93.0482	0.571069	1.19414	0.573069	0.0730088	0.0840101	0.177021	0.0720086	0.883106			31	3.9447		30	0.859034	0.901009	0.902099	2.02814	1.96024	2.07319	0.886062	1.06111	1.07214	0.0240007	0.0240002	0.0260013	0.225016	0.220026	0.207019	0.0710078	0.0690069	0.0660053	0.353042	0.371045	0.301033	1.20913	1.2431	1.30214	0.114013	0.125013	0.142006	0.257023	0.239014	0.257033	0.233028	0.211023	0.206014
SP168_2	japonica	93.2513	0.535059	1.15913	0.553061	0.0680075	0.0750083	0.151017	0.0630069	0.848093			32	3.9574		31	0.00100004	0.00100001	0.00100011	0.00100007	0	0.00100009	0.00100007	0.0010001	0.00100013	0	0	0	0	0	0	0	0	0	0	0	0	0	0	0.00100011	0	0	0	0.00100009	0.00100006	0.00100013	0	0	0
SP168_3	japonica	93.3515	0.529037	1.12808	0.541038	0.0650045	0.0790055	0.168012	0.0640045	0.827058			33	3.9728		32	0.00100004	0.00100001	0.00100011	0.00400028	0.00400048	0.00400036	0.00200014	0.0020002	0.00200026	0.00100003	0.00100001	0.00100005	0.00100007	0.00100012	0.00100009	0	0	0	0.00100012	0.00100012	0.00100011	0.00200022	0.00200016	0.00200022	0	0	0	0.00100009	0.00100006	0.00100013	0.00100012	0.00100011	0
SP170_1	japonica	99.228	0.220009	0.108004	0.0400016	0.00400016	0.0180007	0.0370015	0.0220009	0.187007			34	0.32		33	0.74303	0.719007	0.720079	0.0580041	0.0550066	0.0510046	0.086006	0.0880088	0.0830108	0.0260008	0.0260003	0.0280014	2.62118	2.71633	2.68524	0.0110012	0.0130013	0.013001	1.25115	1.24715	1.25114	0.243027	0.240019	0.231025	0.0370041	0.0380038	0.0480019	2.36221	2.31414	2.3273	0.0200024	0.0160018	0.0180013
SP170_2	japonica	99.19	0.224011	0.112006	0.0460023	0.00500025	0.0290015	0.0440022	0.0240012	0.184009			35	0.3295		34	0.00100004	0.00100001	0.00100011	0	0	0	0.00100007	0.0010001	0.00100013	0	0	0	0	0	0	0	0	0	0	0	0	0	0.00100008	0	0	0	0	0	0	0	0	0	0
SP170_3	japonica	99.213	0.219013	0.111007	0.0430026	0.0050003	0.0250015	0.0420025	0.0250015	0.184011			36	0.3284		35	0.00200008	0.00200002	0.00200022	0.00400028	0.00300036	0.00400036	0.00400028	0.0040004	0.00400052	0	0	0	0.00100007	0.00100012	0.00100009	0	0	0	0.00100012	0.00100012	0.00100011	0.00300033	0.00200016	0.00300033	0	0	0	0.00100009	0.00100006	0.00100013	0.00100012	0.00100011	0.00100007
SP184_1	japonica	98.9579	0.211011	0.116006	0.0350017	0.0140007	0.0430022	0.0590029	0.0130007	0.079004			37	3.2892		36	0	0	0	0	0	0	0	0	0	0	0	0	0	0	0	0	0	0	0	0	0	0	0	0	0	0	0	0	0	0	0	0	0
SP184_2	japonica	99.0579	0.19802	0.10401	0.0270027	0.0120012	0.0270027	0.0370037	0.0080008	0.0740074			38	3.2504		37	0	0	0	0	0	0	0	0	0	0	0	0	0	0	0	0	0	0	0	0	0	0	0	0	0	0	0	0	0	0	0	0	0
SP184_3	japonica	99.0059	0.217028	0.105014	0.0280036	0.0300039	0.0270035	0.0450059	0.0120016	0.0750098			39	3.2963		38	0.00200008	0.00200002	0.00200022	0.00600042	0.0050006	0.00600054	0.00200014	0.0020002	0.00200026	0	0	0	0.00200014	0.00200024	0.00200018	0	0	0	0.00100012	0.00100012	0.00100011	0.00400044	0.00400032	0.00400044	0.00100011	0	0.00100004	0.00100009	0.00100006	0.00100013	0.00100012	0.00100011	0.00100007
SP188_1	japonica	83.4675	3.93259	2.47437	0.884133	0.0470071	0.425064	1.86228	3.37551	1.55323			40	3.5032		39	0	0	0	0	0	0	0	0	0	0	0	0	0	0	0	0	0	0	0	0	0	0	0	0	0	0	0	0	0	0	0	0	0
SP188_2	japonica	84.0499	3.8575	2.36931	0.84711	0.0450059	0.429056	1.76323	3.21642	1.47819			41	3.4982		40	0	0	0	0	0	0	0.00100007	0.0010001	0.00100013	0	0	0	0	0	0	0	0	0	0	0	0	0.00100011	0.00100008	0.00100011	0	0	0	0.00100009	0.00100006	0.00100013	0	0	0
SP188_3	japonica	83.5684	3.91739	2.47225	0.885089	0.0290029	0.423042	1.85419	3.34133	1.54715			42	3.469		41	0	0.00100001	0.00100011	0	0	0	0.00100007	0.0010001	0.00100013	0	0	0	0	0	0	0	0	0	0	0	0	0.00100011	0	0.00100011	0	0	0	0.00100009	0.00100006	0.00100013	0	0	0
SP190_1	japonica	84.4824	4.70847	2.75228	0.734073	0.0450045	0.118012	3.21432	0.137014	0.765077			43	2.3382		42	0.00600024	0.00600006	0.00600066	0.0170012	0.017002	0.0180016	0.00800056	0.0090009	0.00900117	0	0	0	0.00200014	0.00200024	0.00200018	0.00100011	0	0	0.00200024	0.00200024	0.00200022	0.00900099	0.00900072	0.00900099	0.00100011	0.0010001	0.00100004	0.00200018	0.00200012	0.00200026	0.00200024	0.00200022	0.00200014
SP190_2	japonica	84.5474	4.7088	2.74247	0.729124	0.0460078	0.11902	3.19854	0.141024	0.769131			44	2.329		43	0	0	0	0	0	0.011001	0	0	0	0	0	0	0	0	0	0	0	0	0	0.00100012	0	0	0	0.00400044	0	0	0	0	0	0	0	0	0
SP190_3	japonica	84.4744	4.68147	2.72527	0.730073	0.0430043	0.119012	3.20932	0.153015	0.772077			45	2.3366		44	0.00100004	0.00100001	0	0.0190013	0.0180022	0.0190017	0.00600042	0.0060006	0.00600078	0.00100003	0.00100001	0.00100005	0.00100007	0.00100012	0.00100009	0.00100011	0.0010001	0.00100008	0.00200024	0.00200024	0.00200022	0.0160018	0.0140011	0.0170019	0.00200022	0.0020002	0.00200008	0.0140013	0.0150009	0.015002	0.00200024	0.00200022	0.00200014
SP200_1	japonica	49.813	11.8192	5.79658	4.21042	0.0910091	1.0191	13.4063	5.40654	2.85029			46	1.402		45	0.331013	0.334003	0.334037	0.0980069	0.0970116	0.0970087	0.230016	0.230023	0.245032	0.00500015	0.00500005	0.0040002	0.0770054	0.075009	0.0750068	0.0100011	0.010001	0.0100008	0.0710085	0.0700084	0.0720079	0.113012	0.111009	0.113012	0.0340037	0.0330033	0.0330013	0.0910082	0.0940056	0.092012	0.0720086	0.0710078	0.071005
SP200_2	japonica	49.5249	11.7744	5.93371	4.27251	0.0880106	0.957115	13.6196	5.53166	2.89935			47	1.4025		46	0.0460018	0.0450004	0.045005	0.028002	0.0280034	0.0270024	0.028002	0.0290029	0.0320042	0.00100003	0	0	0.0200014	0.0200024	0.0200018	0.00100011	0.0010001	0.00100008	0.00900108	0.00900108	0.00900099	0.0230025	0.0230018	0.0220024	0.00200022	0.0020002	0.00200008	0.0130012	0.0130008	0.0130017	0.0050006	0.00400044	0.00500035
SP200_3	japonica	48.3273	11.9943	6.08667	4.40949	0.0880097	1.01311	13.8065	5.66362	2.98433			48	1.3867		47	0.264011	0.263003	0.262029	0.0950066	0.0950114	0.0920083	0.222016	0.217022	0.23303	0.00500015	0.00500005	0.0040002	0.0780055	0.0770092	0.078007	0.0100011	0.010001	0.0100008	0.0720086	0.0730088	0.073008	0.0980108	0.0990079	0.0970107	0.0130014	0.0130013	0.0130005	0.0960086	0.0990059	0.0990129	0.0370044	0.0370041	0.0360025
SP201_1	japonica	50.6205	1.22299	4.79695	2.47398	0.530995	0.229998	0.797992	0.576994	6.50293			49	2.2915		48	2.3901	2.40402	2.40526	1.14208	1.13914	1.1181	6.94349	6.94469	7.39596	0.123004	0.126001	0.122006	1.79213	1.77221	1.78916	0.396044	0.39604	0.382031	2.03824	2.04124	2.06823	1.73919	1.75314	1.72419	0.244027	0.243024	0.24501	2.90926	2.96918	2.95238	0.573069	0.553061	0.541038
SP201_2	japonica	48.9005	1.62795	4.55386	2.34193	0.828975	0.246993	1.32796	0.67198	6.12682			50	2.295		49	0	0.00100001	0	0	0	0	0	0	0	0	0	0	0	0	0	0	0	0	0	0	0	0	0	0	0	0	0	0	0	0	0	0	0
SP201_3	japonica	48.8675	1.23299	4.25896	2.14398	0.842992	0.286997	0.455995	0.505995	5.78094			51	2.307		50	0	0	0	0	0	0	0	0	0	0	0	0	0	0	0	0	0	0	0	0	0	0	0	0	0	0	0	0	0	0	0	0	0
SP208_1	japonica	99.0409	0.0600066	0.107012	0.0490054	0.0350039	0.0110012	0.018002	0.0220024	0.337037			52	3.3607		51	0.0920037	0.0920009	0.0930102	0.13801	0.126015	0.131012	0.0850059	0.0850085	0.0870113	0.00200006	0.00200002	0.0020001	0.0260018	0.025003	0.0250023	0.00700077	0.0080008	0.00700056	0.0290035	0.0290035	0.0300033	0.0900099	0.0950076	0.0940103	0.0120013	0.0120012	0.0120005	0.033003	0.0320019	0.0340044	0.0280034	0.027003	0.0250017
SP208_2	japonica	99.0729	0.038003	0.111009	0.0490039	0.0150012	0.0110009	0.0160013	0.0220018	0.361029			53	3.3602		52	0.108004	0.111001	0.111012	0.086006	0.0770092	0.0840076	0.107007	0.0980098	0.100013	0.00300009	0.00300003	0.0020001	0.0340024	0.0340041	0.0350031	0.00900099	0.0090009	0.00800064	0.025003	0.025003	0.0260029	0.0670074	0.0680054	0.0660073	0.00900099	0.010001	0.0100004	0.0870078	0.0860052	0.092012	0.025003	0.0240026	0.0230016
SP208_3	japonica	98.9809	0.0530048	0.122011	0.0570051	0.0180016	0.0260023	0.0240022	0.0270024	0.351032			54	3.3652		53	0.108004	0.0890009	0.0790087	3.16722	2.96736	3.00827	1.19908	1.28013	1.16015	0.0190006	0.0160002	0.0160008	0.0390027	0.0460055	0.124011	0.152017	0.147015	0.153012	0.741089	0.727087	0.449049	2.23625	1.99516	2.31125	0.291032	0.315032	0.327013	0.171015	0.17401	0.173022	0.386046	0.380042	0.377026
SP209_1	japonica	95.5756	0.952076	1.79914	0.192015	0.0280022	0.0290023	0.0460037	0.038003	0.400032			55	3.1289		54	0	0	0	0.014001	0.0120014	0.0130012	0.00300021	0.0030003	0.00200026	0	0	0	0	0	0	0	0	0	0.00100012	0.00100012	0.00100011	0.00600066	0.00600048	0.00500055	0.00100011	0.0010001	0.00100004	0	0	0	0.00100012	0.00100011	0.00100007
SP209_2	japonica	95.1217	1.06807	1.97114	0.209015	0.0340024	0.0310022	0.0610043	0.0390027	0.453032			56	3.1004		55	0.00400016	0.00400004	0.00400044	0.00700049	0.00800096	0.00700063	0.00800056	0.0080008	0.00800104	0	0	0	0.00300021	0.00300036	0.00300027	0	0	0	0.00200024	0.00200024	0.00200022	0.00500055	0.00600048	0.00500055	0.00100011	0.0010001	0.00100004	0.00300027	0.00300018	0.00300039	0.00200024	0.00200022	0.00200014
SP209_3	japonica	95.0047	1.11308	2.07114	0.212015	0.0300021	0.0120008	0.0310022	0.0340024	0.476033			57	3.0919		56	0.0100004	0.0100001	0.0100011	0.00800056	0.00700084	0.00700063	0.00800056	0.0080008	0.00900117	0	0	0	0.00300021	0.00300036	0.00300027	0	0	0	0.00200024	0.00200024	0.00300033	0.00500055	0.0050004	0.00500055	0.00100011	0.0010001	0.00100004	0.00300027	0.00300018	0.00300039	0.00200024	0.00200022	0.00200014
SP21_1	japonica	44.768	22.464	1.84217	1.24711	16.9305	0.715064	1.19811	7.20565	1.43113			58	4.0262		57	0	0	0	0	0	0	0	0	0	0	0	0	0	0	0	0	0	0	0	0	0	0	0	0	0	0	0	0	0	0	0	0	0
SP21_2	japonica	44.6196	22.6108	1.86215	1.2551	16.8063	0.74506	1.2091	7.23158	1.44412			59	4.0266		58	0	0	0	0	0	0	0	0	0	0	0	0	0	0	0	0	0	0	0	0	0	0	0	0	0	0	0	0	0	0	0	0	0
SP21_3	japonica	44.7308	22.4089	1.82207	1.24005	17.1027	0.75103	1.18705	7.05528	1.41606			60	4.0293		59	0.00100004	0.00100001	0.00100011	0.00200014	0.00200024	0.00200018	0.00100007	0.0010001	0.00100013	0	0	0	0	0	0	0	0	0	0.00100012	0	0	0.00200022	0.00100008	0.00100011	0	0	0	0.00100009	0.00100006	0.00100013	0	0	0
SP210_1	japonica	18.7974	12.5743	20.2734	7.77616	0.0740015	2.49905	1.54403	14.0723	13.8273			61	1.0863		60	0	0	0	0	0	0.00100009	0	0	0	0	0	0	0	0	0	0	0	0	0	0	0	0	0	0	0	0	0	0	0	0	0	0	0
SP210_2	japonica	18.3734	12.3956	20.6077	7.79101	0.0730095	2.40931	1.5502	14.2258	14.0358			62	1.095		61	0	0	0	0.00100007	0.00100012	0.00100009	0.00100007	0	0	0	0	0	0	0	0	0	0	0	0	0	0	0.00100011	0.00100008	0.00100011	0	0	0	0	0	0	0	0	0
SP210_3	japonica	18.5574	12.3846	20.5057	7.75801	0.0750098	2.35131	1.5642	14.2649	14.0468			63	1.0973		62	0.0140006	0.0160002	0.0150017	0.454032	0.428051	0.455041	0.0990069	0.105011	0.0970126	0.00200006	0.00200002	0.0020001	0.00400028	0.0050006	0.00400036	0.018002	0.0180018	0.0160013	0.0740089	0.075009	0.0720079	0.343038	0.346028	0.357039	0.0380042	0.040004	0.0390016	0.0180016	0.0180011	0.0180023	0.0600072	0.0590065	0.0580041
SP213_1	japonica	42.7111	0.696035	21.5121	4.22621	0.219011	3.06615	0.267013	15.8528	1.66608			64	4.1507		63	0.00200008	0.00100001	0.00200022	0	0	0	0.00100007	0	0.00100013	0	0	0	0	0	0	0	0	0	0	0	0	0	0	0	0	0	0	0	0	0	0	0	0
SP213_2	japonica	42.0415	0.711043	21.7163	4.26426	0.218013	3.14019	0.32602	15.997	1.6821			65	4.1681		64	0	0	0	0.00800056	0.00800096	0.00800072	0.00200014	0.0020002	0.00200026	0	0	0	0	0	0	0	0	0	0.00100012	0.00100012	0.00100011	0.00400044	0.00400032	0.00500055	0.00100011	0.0010001	0.00100004	0	0	0	0.00100012	0.00100011	0.00100007
SP213_3	japonica	42.1418	0.709014	21.7114	4.27509	0.213004	3.09806	0.317006	15.9863	1.68003			66	4.1697		65	0.00200008	0.00200002	0.00200022	0.0740052	0.0700084	0.0750068	0.0170012	0.0180018	0.0160021	0	0	0	0.00100007	0.00100012	0.00100009	0.00100011	0.0010001	0.00100008	0.0050006	0.0050006	0.00500055	0.0330036	0.0340027	0.0340037	0.00500055	0.0050005	0.0050002	0.00300027	0.00300018	0.00300039	0.00600072	0.00600066	0.00600042
SP301_1	japonica	79.5633	1.58721	3.20442	2.57633	0.0580075	1.78823	1.58621	3.12041	3.13241			67	2.5956		66	0	0	0	0.00300021	0.00200024	0.00300027	0	0	0	0	0	0	0	0	0	0	0.0010001	0.00100008	0	0	0	0.00200022	0.00100008	0.00100011	0	0	0	0	0	0	0	0	0
SP301_2	japonica	79.5443	1.5742	3.14141	2.53733	0.0570074	1.79823	1.5142	3.0554	3.0694			68	2.5989		67	0	0	0	0.00100007	0.00100012	0.00100009	0	0	0	0	0	0	0	0	0	0	0	0	0	0	0	0	0	0	0	0	0	0	0	0	0	0	0
SP301_3	japonica	79.7224	1.5512	3.0984	2.51333	0.0570074	1.77423	1.49419	2.99539	3.0414			69	2.5827		68	0.00400016	0.00400004	0.00400044	0.00400028	0.00300036	0.00300027	0.00400028	0.0040004	0.00400052	0	0	0	0.00100007	0.00100012	0.00100009	0	0	0	0.00100012	0.00100012	0.00100011	0.00400044	0.00400032	0.00300033	0	0	0	0.00200018	0.00200012	0.00200026	0.00100012	0.00100011	0.00100007
SP302_1	japonica	90.9063	6.3125	0.772062	0.0820066	0.0400032	0.430034	0.386031	0.0520042	0.62105			70	0.0387		69	0.0430017	0.0440004	0.0430047	0.218015	0.210025	0.21702	0.0640045	0.0670067	0.0650085	0.00400012	0.00400004	0.00500025	0.0230016	0.0240029	0.0230021	0.00800088	0.0080008	0.00700056	0.0310037	0.0310037	0.0320035	0.132015	0.135011	0.135015	0.0230025	0.0240024	0.024001	0.0290026	0.0300018	0.0300039	0.0290035	0.0290032	0.028002
SP302_2	japonica	90.9052	6.23056	0.77807	0.0850077	0.0420038	0.457041	0.425038	0.0530048	0.614055			71	0.0379		70	0.0050002	0.00500005	0.00500055	0.131009	0.122015	0.125011	0.0300021	0.0330033	0.0280036	0	0	0	0.00400028	0.00400048	0.00400036	0.00300033	0.0020002	0.00300024	0.0110013	0.0120014	0.0110012	0.0630069	0.0600048	0.064007	0.0100011	0.0120012	0.0110004	0.00600054	0.00600036	0.00600078	0.0120014	0.0130014	0.0130009
SP302_3	japonica	91.1384	6.09143	0.745052	0.0820057	0.0370026	0.43503	0.411029	0.0510036	0.597042			72	0.0369		71	0.00200008	0.00200002	0.00200022	0.00100007	0.00100012	0.00100009	0.00200014	0.0020002	0.00200026	0	0	0	0	0	0	0	0	0	0	0	0	0.00100011	0.00100008	0.00100011	0	0	0	0	0.00100006	0.00100013	0	0	0
SP304_1	japonica	98.932	0.394004	0.211002	0.0300003	0.0160002	0.0520005	0.0570006	0.00600006	0.0550006			73	0.1583		72	0	0	0	0.00100007	0	0.00100009	0	0	0	0	0	0	0	0	0	0	0	0	0	0	0	0	0	0	0	0	0	0	0	0	0	0	0
SP304_2	japonica	99.078	0.305009	0.204006	0.0280008	0.0140004	0.0370011	0.0420013	0.00500015	0.0480014			74	0.1715		73	0	0	0	0.00100007	0.00200024	0.00100009	0.00100007	0.0010001	0.00100013	0.00100003	0.00100001	0.00100005	0	0	0	0	0	0	0	0	0	0.00100011	0.00100008	0.00100011	0	0	0	0	0	0	0	0	0
SP304_3	japonica	99.0619	0.334023	0.177012	0.0250017	0.0880062	0.0170012	0.029002	0.00300021	0.0460032			75	0.1618		74	0.024001	0.0230002	0.0230025	0.0200014	0.0200024	0.0210019	0.0200014	0.0210021	0.0210027	0	0	0	0.0110008	0.0110013	0.011001	0.00100011	0.0010001	0.00100008	0.0050006	0.0050006	0.00600066	0.0140015	0.013001	0.0140015	0.00200022	0.0020002	0.00200008	0.00800072	0.00900054	0.00800104	0.00400048	0.00300033	0.00300021
SP306_1	japonica	87.7837	3.76641	2.39226	0.346038	0.0900099	0.45205	0.974107	0.219024	3.25236			76	1.6242		75	0	0	0	0	0	0	0	0	0	0	0	0	0	0	0	0	0	0	0	0	0	0	0	0	0	0	0	0	0	0	0	0	0
SP306_2	japonica	87.7192	3.88558	2.38936	0.346052	0.0900135	0.46507	0.966145	0.218033	3.24349			77	1.6429		76	0.00400016	0.00400004	0.00400044	0.00400028	0.00400048	0.00300027	0.00300021	0.0030003	0.00300039	0	0	0	0.00100007	0.00100012	0.00200018	0	0	0	0.00100012	0.00100012	0.00100011	0.00200022	0.00200016	0.00300033	0	0	0	0.00100009	0.00100006	0.00100013	0.00100012	0	0.00100007
SP306_3	japonica	86.5538	4.73043	2.49822	0.361032	0.0120011	0.518047	1.01009	0.22602	3.39931			78	1.6445		77	0.0530021	0.0540005	0.0520057	0.240017	0.217026	0.248022	0.0680048	0.0690069	0.0760099	0.00100003	0.00100001	0.00100005	0.0200014	0.0190023	0.0190017	0.00300033	0.0020002	0.00200016	0.017002	0.0190023	0.0190021	0.113012	0.113009	0.119013	0.00700077	0.0080008	0.00800032	0.0150014	0.016001	0.0160021	0.0140017	0.0140015	0.014001
SP309_1	japonica	16.1103	75.3726	0.978137	0.227032	0.172024	5.48677	0.0590083	0.0270038	1.08415			79	1.9604		78	0	0	0	0	0	0	0	0	0	0	0	0	0	0	0	0	0	0	0	0	0	0	0	0	0	0	0	0	0	0	0	0	0
SP309_2	japonica	16.0076	75.4805	1.0011	0.231023	0.169017	5.41954	0.0660066	0.0290029	1.08811			80	1.9463		79	0.0050002	0.00500005	0.00500055	0.00600042	0.00600072	0.00700063	0.00500035	0.0050005	0.00500065	0.00100003	0.00100001	0.00100005	0.00200014	0.00200024	0.00200018	0	0	0	0.00200024	0.00200024	0.00200022	0.00400044	0.0050004	0.00500055	0.00100011	0.0010001	0.00100004	0.00200018	0.00200012	0.00200026	0.00100012	0.00100011	0.00100007
SP309_3	japonica	16.1034	75.3488	1.01309	0.233021	0.169015	5.42549	0.0910082	0.0300027	1.0901			81	1.9584		80	0	0	0	0.00100007	0	0	0	0	0	0	0	0	0	0	0	0	0	0	0	0	0	0	0	0	0	0	0	0	0	0	0	0	0
SP395_1	japonica	98.584	0.880018	0.0810016	0.0200004	0.0820016	0.0430009	0.048001	0.00400008	0.0320006			82	3.55		81	0.0050002	0.00500005	0.00500055	0.00400028	0.0050006	0.00400036	0.00500035	0.0040004	0.00400052	0	0	0	0.00100007	0.00100012	0.00100009	0	0	0	0.00200024	0.00200024	0.00200022	0.00600066	0.00600048	0.00700077	0.00100011	0.0010001	0.00100004	0.00500045	0.0050003	0.00600078	0.00400048	0.00400044	0.00400028
SP395_2	japonica	98.7149	0.79904	0.0740037	0.0180009	0.079004	0.0300015	0.0330017	0.00300015	0.0310015			83	3.5554		82	0.050002	0.0510005	0.0510056	0.14501	0.142017	0.145013	0.845059	0.845085	0.912119	0.00100003	0.00100001	0.00100005	0.0190013	0.0190023	0.0190017	0.0150017	0.0150015	0.0150012	0.0400048	0.0410049	0.0410045	0.106012	0.108009	0.106012	0.0160018	0.0170017	0.0170007	0.0290026	0.0300018	0.0300039	0.462055	0.45205	0.444031
SP395_3	japonica	98.7019	0.815049	0.0550033	0.017001	0.137008	0.0130008	0.0230014	0.00100006	0.0280017			84	3.5376		83	0.00100004	0.00100001	0.00100011	0.0200014	0.017002	0.0200018	0.00600042	0.0060006	0.00600078	0	0	0	0.00100007	0.00100012	0.00100009	0.00100011	0.0010001	0.00100008	0.00200024	0.00200024	0.00200022	0.00900099	0.00900072	0.0100011	0.00100011	0.0020002	0.00200008	0.00100009	0.00100006	0.00100013	0.00200024	0.00200022	0.00200014
SP397_1	japonica	97.1359	2.34112	0.123006	0.020001	0.126006	0.0110005	0.0060003	0.00100005	0.0340017			85	3.1427		84	0	0	0	0	0	0	0	0	0	0	0	0	0	0	0	0	0	0	0	0	0	0	0	0	0	0	0	0	0	0	0	0	0
SP397_2	japonica	97.0179	2.44807	0.126004	0.0210006	0.124004	0.0170005	0.00900027	0.00200006	0.0300009			86	3.1268		85	0.0860034	0.0880009	0.0860095	0.0670047	0.0630076	0.067006	0.0680048	0.0660066	0.0700091	0.00200006	0.00200002	0.0020001	0.0250017	0.0240029	0.0240022	0.00500055	0.0050005	0.00400032	0.0290035	0.0290035	0.0310034	0.0850094	0.0860069	0.0840092	0.00800088	0.0080008	0.00800032	0.0260023	0.0270016	0.0280036	0.0180022	0.0170019	0.0160011
SP397_3	japonica	97.0207	2.47522	0.127011	0.0190017	0.0680061	0.0200018	0.00900081	0.00200018	0.0500045			87	3.1242		86	9.48938	9.7361	9.86909	0.699049	0.680082	0.686062	1.16208	1.13711	1.20516	0.396012	0.408004	0.388019	0.831058	0.822099	0.824074	0.205023	0.20302	0.199016	0.375045	0.381046	0.401044	1.64218	1.63913	1.63718	0.150017	0.149015	0.149006	0.650059	0.66104	0.673088	0.33104	0.322035	0.307021
SP415_1	japonica	81.8849	6.6734	1.85211	0.400024	4.06724	0.49303	0.232014	0.0280017	2.76817			88	1.9547		87	0.00700028	0.00700007	0.00700077	0.0180013	0.017002	0.0180016	0.00600042	0.0070007	0.0100013	0.00100003	0.00200002	0.0020001	0.00300021	0.00300036	0.00300027	0.00100011	0	0	0.00200024	0.00200024	0.00200022	0.0110012	0.0110009	0.0120013	0.00200022	0.0020002	0.00100004	0.00300027	0.00300018	0.00300039	0.00200024	0.00200022	0.00100007
SP415_2	japonica	82.0425	6.67593	1.86626	0.399056	4.06757	0.489068	0.224031	0.0230032	2.80439			89	1.9311		88	0	0	0	0	0	0	0	0	0	0	0	0	0	0	0	0	0	0	0	0	0	0	0	0	0	0	0	0	0	0	0	0	0
SP415_3	japonica	81.9762	6.60466	1.83218	0.39704	4.07141	0.492049	0.228023	0.0220022	2.74427			90	1.9436		89	0	0	0	0.00300021	0.00300036	0.00200018	0.00200014	0.0020002	0.00200026	0	0	0	0	0.00100012	0.00100009	0	0	0	0	0	0	0.00100011	0.00100008	0.00200022	0	0	0	0	0	0	0	0	0
SP420_1	japonica	95.5477	2.60218	0.314022	0.071005	0.0130009	0.0870061	0.159011	0.00500035	0.801056			91	5.1292		90	0	0	0	0	0	0	0	0.0010001	0	0	0	0	0	0	0	0	0	0	0	0	0	0	0	0	0	0	0	0	0	0	0	0	0
SP420_2	japonica	95.5308	2.68913	0.305015	0.0700035	0.0160008	0.103005	0.166008	0.00500025	0.767038			92	5.1227		91	0	0	0	0.00200014	0.00200024	0.00200018	0.00100007	0.0010001	0.00100013	0	0	0	0	0	0	0	0	0	0	0	0	0.00100011	0.00100008	0.00100011	0	0	0	0	0	0	0	0	0
SP420_3	japonica	95.5475	2.52228	0.334037	0.0750083	0.0150017	0.120013	0.170019	0.00700077	0.783086			93	5.1195		92	0	0	0	0.00100007	0.00100012	0.00100009	0	0	0	0	0	0	0	0	0	0	0	0	0	0	0	0	0	0	0	0	0	0	0	0	0	0	0
SP421_1	japonica	87.9652	6.22493	1.61624	0.337051	0.574086	0.663099	0.137021	0.0180027	0.46507			94	2.1321		93	0	0	0	0.00100007	0.00100012	0.00100009	0	0	0	0	0	0	0	0	0	0	0	0	0	0	0	0	0.00100008	0	0	0	0	0	0	0	0	0	0
SP421_2	japonica	88.1198	6.16862	1.58016	0.329033	0.573057	0.658066	0.10301	0.0170017	0.458046			95	2.1349		94	0	0	0	0	0	0	0.00100007	0.0010001	0.00100013	0	0	0	0	0	0	0	0	0	0	0	0	0	0	0	0	0	0	0	0	0	0	0	0
SP421_3	japonica	87.9487	6.15868	1.57517	0.329036	0.595065	0.642071	0.119013	0.0190021	0.461051			96	2.1293		95	0	0	0	0.00100007	0.00100012	0.00100009	0.00100007	0.0010001	0	0	0	0	0	0	0	0	0	0	0	0	0	0.00100011	0.00100008	0.00100011	0	0	0	0	0	0	0	0	0
SP424_1	japonica	77.5803	17.5331	2.35528	0.25003	0.24703	0.117014	0.121015	0.0410049	0.378045			97	1.0603		96	0	0	0	0	0	0	0	0	0	0	0	0	0	0	0	0	0	0	0	0	0	0	0	0	0	0	0	0	0	0	0	0	0
SP424_2	japonica	77.4401	17.6793	2.35831	0.250033	0.250033	0.119015	0.126016	0.0400052	0.38205			98	1.0432		97	0	0	0	0	0	0	0	0	0	0	0	0	0	0	0	0	0	0	0	0	0	0	0	0	0	0	0	0	0	0	0	0	0
SP424_3	japonica	77.5988	17.5488	2.34123	0.246025	0.247025	0.120012	0.109011	0.0410041	0.373037			99	1.0224		98	0	0	0	0.0100007	0.00900108	0.0100009	0.00200014	0.0030003	0.00200026	0	0	0	0	0	0	0	0	0	0.00100012	0.00100012	0.00100011	0.00500055	0.00400032	0.00500055	0.00100011	0.0010001	0.00100004	0	0	0	0.00100012	0.00100011	0.00100007
SP426_1	japonica	74.0457	8.23074	3.99836	0.532048	0.244022	0.312028	10.723	0.0510046	0.761068			100	0.9285		99	0.00100004	0.00100001	0.00100011	0.00100007	0.00100012	0	0	0	0	0	0	0	0.00100007	0.00100012	0.00100009	0	0	0	0.00100012	0.00100012	0.00100011	0.00200022	0.00100008	0.00200022	0	0	0	0.00100009	0.00100006	0.00100013	0	0	0
SP426_2	japonica	74.2432	8.12689	3.99244	0.533059	0.239026	0.312034	10.6502	0.0520057	0.765084			101	0.9054		100	0.00400016	0.00400004	0.00400044	0.00100007	0.00200024	0.00100009	0.00300021	0.0020002	0.00300039	0	0	0	0.00100007	0.00100012	0.00100009	0	0	0	0.00100012	0.00100012	0.00100011	0.00200022	0.00200016	0.00200022	0	0	0	0.00100009	0.00100006	0.00100013	0.00100012	0	0.00100007
SP426_3	japonica	74.2844	8.16982	3.9634	0.531053	0.30103	0.29603	10.6381	0.050005	0.767077			102	0.9198		101	0	0	0	0	0	0	0	0	0	0	0	0	0	0	0	0	0	0	0	0	0	0	0	0	0	0	0	0	0	0	0	0	0
SP432_1	japonica	99.081	0.276014	0.0980049	0.0310015	0.0860043	0.0190009	0.104005	0.0040002	0.041002			103	0.2078		102	0.00100004	0.00100001	0.00100011	0.00100007	0.00100012	0.00100009	0.00100007	0.0010001	0.00100013	0	0	0	0	0	0	0	0	0	0	0	0	0	0.00100008	0.00100011	0	0	0	0	0	0	0	0	0
SP432_2	japonica	98.963	0.414017	0.105004	0.0320013	0.0830033	0.0270011	0.117005	0.0050002	0.0390016			104	0.2275		103	0	0	0	0.00600042	0.0050006	0.00600054	0.00100007	0.0020002	0.00100013	0.00100003	0.00100001	0.00100005	0	0.00100012	0.00100009	0	0	0	0.00100012	0.00100012	0.00100011	0.00300033	0.00300024	0.00300033	0	0.0010001	0.00100004	0.00100009	0.00100006	0.00100013	0.00100012	0.00100011	0.00100007
SP432_3	japonica	98.5229	0.908036	0.110004	0.0330013	0.0220009	0.0770031	0.025001	0.0100004	0.0550022			105	0.2228		104	0.00100004	0.00100001	0.00100011	0.00500035	0.00400048	0.00400036	0.00200014	0.0020002	0.00200026	0	0	0	0.00100007	0.00100012	0.00100009	0	0	0.00100008	0.00200024	0.00300036	0.00300033	0.00200022	0.00200016	0.00200022	0	0	0	0.00200018	0.00200012	0.00200026	0.00100012	0.00100011	0.00100007
SP433_1	japonica	98.8849	0.543033	0.100006	0.033002	0.00800048	0.0140008	0.100006	0.0130008	0.0450027			106	5.9391		105	0.00800032	0.00700007	0.00700077	0.0690048	0.0630076	0.0680061	0.0210015	0.0220022	0.0200026	0.00900027	0.0100001	0.0100005	0.0190013	0.0190023	0.0190017	0.00300033	0.0030003	0.00300024	0.00900108	0.00900108	0.00900099	0.0300033	0.0290023	0.0290032	0.00500055	0.0060006	0.00600024	0.0100009	0.0100006	0.0100013	0.0110013	0.0110012	0.0110008
SP433_2	japonica	98.8179	0.555028	0.104005	0.0310015	0.0120006	0.0280014	0.111006	0.0060003	0.0470023			107	5.9494		106	0	0	0	0	0	0	0	0	0	0	0	0	0	0	0	0	0	0	0	0	0	0	0	0	0	0	0	0	0	0	0	0	0
SP433_3	japonica	98.8579	0.542033	0.105006	0.033002	0.0210013	0.0290017	0.114007	0.00600036	0.0460028			108	5.9492		107	0	0	0	0	0	0	0	0	0	0	0	0	0	0	0	0	0	0	0	0	0	0	0	0	0	0	0	0	0	0	0	0	0
SP11_1	indica	95.2965	0.483053	1.11612	0.150017	0.00600066	0.227025	0.122013	0.674074	1.58117			109	0.7273		108	0	0	0	0	0	0	0	0	0	0	0	0	0	0	0	0	0	0	0	0	0	0	0	0	0	0	0	0	0	0	0	0	0
SP11_2	indica	95.2013	0.487073	1.13517	0.152023	0.00700105	0.232035	0.143021	0.663099	1.62824			110	0.7185		109	0	0	0	0	0	0	0.00100007	0.0010001	0.00100013	0	0	0	0	0	0	0	0	0	0	0	0	0	0	0	0	0	0	0	0	0	0	0	0
SP11_3	indica	95.3144	0.530064	1.08213	0.145017	0.00600072	0.219026	0.0970116	0.659079	1.58319			111	0.7122		110	0.00800032	0.00800008	0.00800088	0.00600042	0.00600072	0.00600054	0.0150011	0.0140014	0.015002	0	0	0	0.00100007	0.00100012	0.00100009	0.00300033	0.0030003	0.00300024	0.00300036	0.00400048	0.00400044	0.00300033	0.00200016	0.00300033	0.00100011	0.0010001	0.00100004	0.00900081	0.00800048	0.00900117	0.0050006	0.00500055	0.00400028
SP112_1	indica	54.4749	7.57268	7.02063	0.966087	0.903081	14.2163	0.722065	2.78325	8.07973			112	1.3265		111	0	0	0	0	0	0	0	0	0	0	0	0	0	0	0	0	0	0	0	0	0	0	0	0	0	0	0	0	0	0	0	0	0
SP112_2	indica	54.053	7.53098	7.18193	0.981128	0.902117	14.2429	0.728095	2.84037	8.25107			113	1.3224		112	0.00700028	0.00700007	0.00700077	0.00500035	0.00400048	0.00400036	0.00500035	0.0050005	0.00600078	0	0	0	0.00200014	0.00200024	0.00200018	0	0	0	0.00200024	0.00200024	0.00200022	0.00500055	0.0050004	0.00400044	0.00100011	0.0010001	0.00100004	0.00200018	0.00200012	0.00200026	0.00100012	0.00100011	0.00100007
SP112_3	indica	54.1019	7.48267	7.14664	0.982088	0.914082	14.2533	0.792071	2.83125	8.20774			114	1.3195		113	0.00100004	0.00100001	0.00100011	0	0	0	0.00100007	0.0010001	0.00100013	0	0	0	0	0	0	0	0	0	0	0	0	0	0	0	0	0	0	0	0	0	0	0	0
SP147_1	indica	96.3947	0.169015	0.493044	0.141013	0.00600054	0.0260023	0.0370033	0.416037	2.06819			115	0.1073		114	0.00700028	0.00600006	0.00600066	0.00600042	0.00600072	0.00600054	0.00900063	0.0090009	0.00800104	0	0	0	0.00100007	0.00100012	0.00200018	0	0	0	0.00200024	0.00200024	0.00200022	0.00400044	0.00400032	0.00400044	0	0.0010001	0.00100004	0.00200018	0.00200012	0.00200026	0.00100012	0.00200022	0.00100007
SP147_2	indica	96.3917	0.164015	0.493044	0.138012	0.00500045	0.0240022	0.0400036	0.417038	2.07619			116	0.1311		115	0.00300012	0.00300003	0.00300033	0.00100007	0.00100012	0.00100009	0.00200014	0.0010001	0.00100013	0	0	0	0.00200014	0.00100012	0.00100009	0	0	0	0	0	0	0.00100011	0.00100008	0.00100011	0	0	0	0	0.00100006	0	0	0	0
SP147_3	indica	96.3367	0.164011	0.493035	0.13701	0.00600042	0.0180013	0.043003	0.42303	2.13215			117	0.109		116	0	0	0	0	0	0	0.00100007	0.0010001	0.00100013	0	0	0	0	0	0	0	0	0	0	0	0	0	0	0	0	0	0	0	0	0	0	0	0
SP149_1	indica	95.2074	0.22803	1.30917	0.450059	0.00900117	0.106014	0.202026	0.23103	1.60721			118	0.1656		117	0	0	0	0	0	0	0	0	0	0	0	0	0	0	0	0	0	0	0	0	0	0	0	0	0	0	0	0	0	0	0	0	0
SP149_2	indica	95.1197	0.226016	1.28509	0.445031	0.0100007	0.112008	0.197014	0.228016	1.58511			119	0.1454		118	0.00600024	0.00600006	0.00600066	0.00200014	0.00100012	0.00200018	0.00300021	0.0030003	0.00400052	0	0	0	0.00100007	0.00100012	0.00200018	0	0	0	0.00100012	0.00100012	0.00100011	0.00200022	0.00200016	0.00200022	0	0	0	0.00100009	0.00100006	0.00100013	0.00100012	0.00100011	0.00100007
SP149_3	indica	95.0368	0.219011	1.31707	0.457023	0.0080004	0.120006	0.19801	0.238012	1.60208			120	0.1671		119	0	0	0	0	0	0	0	0	0	0	0	0	0	0	0	0	0	0	0	0	0	0	0	0	0	0	0	0	0	0	0	0	0
SP151_1	indica	69.8249	2.32716	3.99628	1.13508	0.27902	0.242017	2.60618	0.0930065	2.04414			121	3.3831		120	0	0	0	0	0	0	0	0.0010001	0.00100013	0	0	0	0	0	0	0	0	0	0	0	0	0	0	0	0	0	0	0	0	0	0	0	0
SP151_2	indica	69.4808	2.5381	3.80915	1.15505	0.276011	0.319013	2.77511	0.104004	2.02808			122	3.3888		121	0.00100004	0.00100001	0.00100011	0.00100007	0.00100012	0.00100009	0	0	0	0	0	0	0	0	0	0	0	0	0	0	0	0.00100011	0.00100008	0	0	0	0	0	0.00100006	0	0	0	0
SP151_3	indica	69.3989	2.33593	3.94488	1.16197	0.276992	0.34699	2.87491	0.132996	1.95894			123	3.3854		122	0	0	0	0	0	0	0	0	0	0	0	0	0	0	0	0	0	0	0	0	0	0	0	0	0	0	0	0	0	0	0	0	0
SP152_1	indica	74.7295	1.88119	5.20552	2.05921	0.619062	0.141014	1.07411	0.136014	1.81718			124	1.8442		123	0	0	0	0	0	0	0	0	0	0	0	0	0	0	0	0	0	0	0	0	0	0	0	0	0	0	0	0	0	0	0	0	0
SP152_2	indica	75.7258	1.81709	5.28226	2.0601	0.60803	0.0880044	0.764038	0.127006	1.71209			125	1.8405		124	0.00700028	0.00700007	0.00700077	0.0110008	0.0110013	0.011001	0.00900063	0.0090009	0.00900117	0	0	0	0.00200014	0.00200024	0.00200018	0	0.0010001	0.00100008	0.00300036	0.00300036	0.00300033	0.00900099	0.00900072	0.00900099	0.00100011	0.0010001	0.00100004	0.00300027	0.00300018	0.00200026	0.00200024	0.00200022	0.00200014
SP152_3	indica	74.9725	1.77918	5.26153	2.0282	0.607061	0.0930093	0.851085	0.132013	2.42824			126	1.8321		125	0.00900036	0.0100001	0.00900099	0.0110008	0.00900108	0.0100009	0.0100007	0.010001	0.0110014	0	0	0	0.00200014	0.00200024	0.00200018	0.00100011	0.0010001	0	0.00300036	0.00300036	0.00300033	0.00800088	0.00800064	0.00800088	0.00100011	0.0010001	0.00100004	0.00200018	0.00300018	0.00200026	0.00200024	0.00200022	0.00200014
SP154_1	indica	17.6755	44.9927	6.24481	1.98194	1.23696	0.183994	0.918972	0.260992	4.85985			127	2.9348		126	0	0	0	0.00100007	0.00100012	0.00100009	0	0	0	0	0	0	0.00100007	0	0	0	0	0	0	0.00100012	0.00100011	0	0	0	0	0	0	0	0	0	0	0	0
SP154_2	indica	17.7171	44.1848	6.10869	1.9499	1.32393	0.159992	0.849958	0.20999	4.80076			128	2.9434		127	0.00100004	0.00100001	0.00100011	0.00100007	0.00100012	0.00100009	0.00100007	0.0010001	0.00100013	0	0	0	0	0	0	0	0	0	0	0	0.00100011	0.00100011	0.00100008	0.00100011	0	0	0	0.00100009	0	0	0	0	0
SP154_3	indica	17.7208	44.0624	6.13561	1.9922	1.30013	0.162016	0.90309	0.20002	4.81048			129	2.9207		128	0	0	0	0	0	0	0	0	0	0	0	0	0	0	0	0	0	0	0	0	0	0	0	0	0	0	0	0	0	0	0	0	0
SP157_1	indica	97.1977	0.0620074	0.143017	0.16802	0.0050006	0.0050006	0.0230028	0.00700084	2.19226			130	0.9459		129	0	0	0	0.00100007	0.00100012	0.00100009	0.00100007	0.0010001	0.00100013	0	0	0	0	0	0	0	0	0	0.00100012	0.00100012	0.00100011	0.00100011	0.00100008	0.00100011	0	0	0	0	0	0	0	0	0
SP157_2	indica	97.2378	0.0670054	0.136011	0.165013	0.00400032	0.00400032	0.0230018	0.00600048	2.14817			131	0.9416		130	0	0	0	0	0	0	0	0	0	0	0	0	0	0	0	0	0	0	0	0	0	0	0	0	0	0	0	0	0	0	0	0	0
SP157_3	indica	97.1907	0.0670074	0.133015	0.165018	0.00400044	0.00400044	0.0230025	0.00600066	2.21624			132	0.9499		131	0.00800032	0.00800008	0.00800088	0.0110008	0.00900108	0.00900081	0.014001	0.0130013	0.0140018	0	0	0	0.00200014	0.00300036	0.00200018	0.00300033	0.0030003	0.00300024	0.00400048	0.00400048	0.00400044	0.00600066	0.00600048	0.00600066	0.00200022	0.0020002	0.00200008	0.0190017	0.0190011	0.0200026	0.00600072	0.00600066	0.00500035
SP162_1	indica	21.3836	27.4575	15.9127	2.64395	2.39495	2.05996	6.94686	0.183996	4.34291			133	2.981		132	0.00300012	0.00300003	0.00300033	0.00300021	0.00300036	0.00400036	0.00600042	0.0070007	0.00800104	0	0	0	0.00100007	0.00100012	0.00100009	0	0	0	0.00100012	0.00100012	0.00100011	0.00300033	0.00300024	0.00300033	0	0	0	0.00200018	0.00200012	0.00200026	0.00100012	0.00100011	0.00100007
SP162_2	indica	20.7146	27.4998	16.1905	2.70308	2.37907	2.04906	7.06821	0.189006	4.43913			134	2.9275		133	0.00900036	0.00900009	0.00800088	0.0100007	0.00800096	0.00900081	0.00800056	0.0090009	0.00900117	0	0	0	0.00200014	0.00200024	0.00200018	0	0	0	0.00200024	0.00200024	0.00200022	0.00600066	0.00600048	0.00500055	0.00100011	0.0010001	0.00100004	0.00300027	0.00200012	0.00300039	0.00200024	0.00200022	0.00200014
SP162_3	indica	20.718	27.822	16.115	2.683	2.414	2.063	6.995	0.185	4.393			135	2.9756		134	0	0.00100001	0	0.00700049	0.00600072	0.00700063	0.00200014	0.0020002	0.00200026	0.00100003	0.00100001	0.00100005	0.00100007	0.00100012	0.00100009	0	0.0010001	0.00100008	0.00200024	0.00200024	0.00100011	0.00400044	0.00300024	0.00400044	0.00100011	0.0010001	0.00100004	0.00100009	0.00100006	0.00100013	0.00100012	0.00100011	0.00100007
SP167_1	indica	95.0447	1.31509	0.738052	0.327023	0.0410029	0.360025	0.269019	0.510036	0.548038			136	1.8857		135	0.00800032	0.00800008	0.00800088	0.00900063	0.00800096	0.00900081	0.0110008	0.010001	0.0110014	0	0	0	0.00400028	0.00400048	0.00400036	0.00100011	0.0010001	0.00100008	0.00300036	0.00300036	0.00300033	0.00800088	0.00800064	0.00800088	0.00100011	0.0010001	0.00100004	0.00400036	0.00400024	0.00400052	0.00200024	0.00200022	0.00200014
SP167_2	indica	94.9912	1.3282	0.741111	0.328049	0.0410062	0.359054	0.271041	0.507076	0.556083			137	1.8884		136	1.02104	0.99901	1.02811	1.83613	1.85122	1.75216	0.636045	0.619062	0.598078	0.0570017	0.0560006	0.060003	3.99228	4.22251	4.14637	0.0410045	0.0410041	0.0440035	7.94795	7.95595	8.03388	3.30436	3.08225	3.18035	0.245027	0.244024	0.25801	3.3423	3.2722	3.31843	0.0840101	0.0750083	0.0790055
SP167_3	indica	95.1326	1.29912	0.713064	0.315028	0.0400036	0.342031	0.252023	0.492044	0.547049			138	1.8916		137	0	0	0	0	0	0	0.00100007	0.0010001	0.00100013	0	0	0	0	0	0	0	0	0	0	0	0	0	0	0	0	0	0	0.00100009	0.00100006	0.00100013	0	0	0
SP236_1	indica	29.2283	3.11125	16.3893	7.59561	0.234019	20.4496	1.70514	3.64829	3.7843			139	2.8282		138	0	0	0	0	0.00100012	0	0	0	0	0	0	0	0	0	0	0	0	0	0	0	0	0	0	0	0	0	0	0	0	0	0	0	0
SP236_2	indica	28.8843	3.07825	16.6583	7.65261	0.232019	20.3646	1.70514	3.6943	3.81431			140	2.8222		139	0	0	0	0	0	0	0	0	0	0	0	0	0	0	0	0	0	0	0	0	0	0	0	0	0	0	0	0	0	0	0	0	0
SP236_3	indica	29.2789	3.08931	16.3996	7.62676	0.231023	19.974	1.71917	3.64336	3.81238			141	2.8292		140	0.00200008	0.00200002	0.00200022	0.00100007	0.00100012	0.00100009	0.00100007	0.0010001	0.00100013	0	0	0	0	0	0	0	0	0	0	0	0	0.00100011	0.00100008	0.00100011	0	0	0	0	0	0	0	0	0
SP237_1	indica	96.7797	0.315028	1.0941	0.0640058	0.00500045	0.105009	0.0420038	0.00700063	1.37312			142	2.0442		141	0	0.00100001	0	0.00200014	0.00200024	0.00200018	0.00100007	0.0010001	0.00100013	0	0	0	0.00100007	0.00100012	0.00100009	0	0	0	0.00100012	0.00100012	0.00100011	0.00200022	0.00200016	0.00100011	0	0	0	0.00100009	0.00100006	0.00100013	0	0	0
SP237_2	indica	96.7438	0.422025	1.05206	0.0620037	0.00800048	0.118007	0.0430026	0.00700042	1.32908			143	2.0907		142	0	0	0	0.00300021	0.00300036	0.00300027	0.00100007	0.0010001	0.00100013	0	0	0	0	0	0	0	0	0	0.00100012	0.00100012	0.00100011	0.00300033	0.00200016	0.00300033	0	0.0010001	0.00100004	0.00100009	0.00100006	0	0.00100012	0.00100011	0.00100007
SP237_3	indica	96.7567	0.253023	1.1051	0.0680061	0.00800072	0.137012	0.0550049	0.0100009	1.35312			144	2.0714		143	3.59514	3.54104	3.52639	2.8372	2.92535	2.85526	17.4212	17.2637	16.9062	20.1176	20.4072	20.192	18.8113	18.8033	18.8297	0.722079	0.727073	0.717057	1.29316	1.28015	1.32415	4.62351	4.68637	4.90454	2.62229	2.64026	2.63211	4.4304	4.43627	4.44058	0.571069	0.535059	0.529037
SP238_1	indica	56.3385	1.48512	5.68345	4.50836	0.0680054	2.62621	3.55828	2.25618	15.2442			145	4.2227		144	0	0	0	0	0	0	0	0	0	0	0	0	0	0	0	0	0	0	0	0	0	0	0	0	0	0	0	0	0	0	0	0	0
SP238_2	indica	57.0323	1.52617	5.4976	4.41149	0.0680075	2.6933	3.57339	2.21724	14.9856			146	4.2186		145	0.00100004	0.00100001	0.00100011	0.00100007	0.00100012	0.00100009	0.00100007	0.0010001	0.00100013	0	0	0	0	0	0	0	0	0	0	0	0	0.00100011	0.00100008	0	0	0	0	0.00100009	0.00100006	0.00100013	0	0	0
SP238_3	indica	56.0964	1.81011	5.61434	4.46427	0.0680041	2.64316	3.55721	2.23513	15.1209			147	4.2027		146	0	0	0	0	0	0	0	0	0	0	0	0	0	0	0	0	0	0	0	0	0	0	0	0	0	0	0	0	0	0	0	0	0
SP242_1	indica	29.67	40.087	4.93049	2.08321	0.644064	11.9302	1.65217	0.559056	4.39944			148	2.1101		147	0.00100004	0.00100001	0.00100011	0.00100007	0.00100012	0.00100009	0.00100007	0.0010001	0.00100013	0	0	0	0	0	0	0	0	0	0	0	0	0.00100011	0.00100008	0.00100011	0	0	0	0	0	0	0	0	0
SP242_2	indica	30.1833	39.6714	4.93454	2.07323	0.627069	11.9383	1.68219	0.570063	4.46449			149	2.1061		148	0.00100004	0.00100001	0.00100011	0.00200014	0.00100012	0.00100009	0.00100007	0.0010001	0.00100013	0	0	0	0	0	0	0	0	0	0	0	0	0.00100011	0.00100008	0.00100011	0	0	0	0	0	0	0	0	0
SP242_3	indica	31.9909	38.3895	4.56241	1.93217	0.605054	12.0771	1.71415	0.544049	4.36539			150	2.0893		149	0.00300012	0.00300003	0.00300033	0.00400028	0.00300036	0.00400036	0.00300021	0.0030003	0.00400052	0	0	0	0.00100007	0.00100012	0.00100009	0	0	0	0.00100012	0.00100012	0.00100011	0.00300033	0.00300024	0.00300033	0	0	0	0.00100009	0.00100006	0.00100013	0.00100012	0.00100011	0.00100007
SP260_1	indica	55.9174	34.1921	0.83105	0.383023	1.30208	0.292018	3.98224	0.0280017	1.6341			151	2.6841		150	0	0	0	0.00100007	0	0.00100009	0	0	0	0	0	0	0	0	0	0	0	0	0	0	0	0	0	0	0	0	0	0	0	0	0	0	0
SP260_2	indica	56.2401	34.0241	0.809073	0.371033	1.30412	0.288026	3.95436	0.0200018	1.61915			152	2.6889		151	0.00900036	0.00900009	0.00900099	0.0100007	0.0100012	0.011001	0.0110008	0.0110011	0.0120016	0	0	0	0.00300021	0.00300036	0.00300027	0.00100011	0.0010001	0.00100008	0.00300036	0.00300036	0.00300033	0.00600066	0.00600048	0.00600066	0.00100011	0.0010001	0.00100004	0.00300027	0.00300018	0.00400052	0.00200024	0.00200022	0.00200014
SP260_3	indica	55.8901	34.3048	0.827091	0.379042	1.30814	0.290032	3.95944	0.0220024	1.64518			153	2.6877		152	0	0	0	0	0	0	0	0	0	0	0	0	0	0	0	0	0	0	0	0	0	0	0	0	0	0	0	0	0	0	0	0	0
SP264_1	indica	17.7967	78.9492	1.11704	0.216009	0.447018	0.411016	0.074003	0.0270011	0.24201			154	2.5532		153	0	0	0	0	0	0	0	0	0	0	0	0	0	0	0	0	0	0	0	0	0	0	0	0	0	0	0	0	0	0	0	0	0
SP264_2	indica	17.8012	78.9265	1.11408	0.216015	0.444031	0.384027	0.0670047	0.0320022	0.236017			155	2.5556		154	0	0	0	0	0	0	0	0	0	0	0	0	0	0	0	0	0	0	0	0	0	0	0	0	0	0	0	0	0	0	0	0	0
SP264_3	indica	17.4687	79.3142	1.10504	0.214009	0.451018	0.382015	0.0700028	0.0320013	0.230009			156	2.5475		155	0.0140006	0.0140001	0.0140015	0.0110008	0.0100012	0.011001	0.0120008	0.0120012	0.0130017	0	0	0	0.00500035	0.00400048	0.00400036	0.00100011	0.0010001	0.00100008	0.00300036	0.00300036	0.00300033	0.00800088	0.00800064	0.00800088	0.00100011	0.0010001	0.00100004	0.00400036	0.0050003	0.00400052	0.00200024	0.00200022	0.00300021
SP265_1	indica	63.6818	33.496	0.578035	0.16401	0.0540032	0.104006	0.105006	0.33102	0.557033			157	1.5683		156	0.00300012	0.00300003	0.00300033	0.00400028	0.00300036	0.00400036	0.00400028	0.0050005	0.00400052	0	0	0	0.00300021	0.00200024	0.00200018	0	0	0	0.00100012	0.00100012	0.00100011	0.00300033	0.00300024	0.00300033	0	0	0	0.00200018	0.00200012	0.00200026	0.00100012	0.00100011	0.00100007
SP265_2	indica	63.3372	33.7924	0.589077	0.164021	0.0530069	0.106014	0.111014	0.335044	0.560073			158	1.5751		157	0.00100004	0.00100001	0.00100011	0.00100007	0.00100012	0.00100009	0.00100007	0.0010001	0.00100013	0	0	0	0	0	0	0	0	0	0	0	0	0.00100011	0	0	0	0	0	0	0	0	0	0	0
SP265_3	indica	62.8333	34.2474	0.611061	0.168017	0.0540054	0.111011	0.109011	0.346035	0.573057			159	1.585		158	0.74903	0.759008	0.740081	0.176012	0.176021	0.173016	1.66612	1.63716	1.80423	0.00600018	0.00600006	0.00500025	0.297021	0.288035	0.294026	0.0530058	0.0540054	0.0530042	0.0690083	0.0690083	0.0700077	0.115013	0.114009	0.105012	0.018002	0.0180018	0.0170007	0.0960086	0.0990059	0.100013	0.324039	0.318035	0.311022
SP266_1	indica	53.9032	10.1656	16.841	1.7481	1.7481	1.92712	0.907054	0.135008	1.7311			160	3.2572		159	0	0	0	0	0	0	0	0	0	0	0	0	0	0	0	0	0	0	0	0	0	0	0	0	0	0	0	0	0	0	0	0	0
SP266_2	indica	53.8415	10.1792	16.886	1.75321	1.77121	1.93223	0.902108	0.133016	1.71521			161	3.2398		160	0	0	0	0.00100007	0.00100012	0.00100009	0	0	0	0	0	0	0	0	0	0	0	0	0	0	0	0	0	0	0	0	0	0	0	0	0	0	0
SP266_3	indica	53.5323	10.2578	16.9624	1.75914	1.76914	1.93515	0.87707	0.132011	1.68713			162	3.2326		161	0.673027	0.676007	0.656072	0.381027	0.381046	0.377034	1.20108	1.21812	1.21416	0.00300009	0.00200002	0.0020001	0.029002	0.0290035	0.0290026	0.0540059	0.0530053	0.0510041	0.209025	0.216026	0.212023	0.570063	0.572046	0.564062	0.0720079	0.0730073	0.0710028	0.377034	0.391023	0.390051	0.787094	0.772085	0.765054
SP282_1	indica	64.5115	3.44624	7.51853	3.88227	0.0820057	2.02314	2.8122	6.54546	3.93428			163	2.9051		162	0.208008	0.210002	0.212023	0.203014	0.280034	0.200018	0.208015	0.19902	0.297039	0.00500015	0.00600006	0.00500025	0.0660046	0.0650078	0.0650059	0.0140015	0.0140014	0.013001	0.0950114	0.0930112	0.0600066	0.298033	0.297024	0.278031	0.0230025	0.0220022	0.0220009	0.118011	0.179011	0.127017	0.0490059	0.0460051	0.072005
SP282_2	indica	64.9912	3.42927	7.33859	3.7993	0.0830066	2.04316	2.79622	6.39751	3.85531			164	2.9063		163	0.00200008	0.00200002	0.00200022	0.00400028	0.00400048	0.00400036	0.00400028	0.0050005	0.00400052	0	0	0	0.00100007	0.00100012	0.00100009	0	0	0	0.00100012	0.00100012	0.00100011	0.00200022	0.00200016	0.00200022	0	0	0	0.00100009	0.00100006	0.00100013	0.00100012	0.00100011	0.00100007
SP282_3	indica	65.3729	3.3823	7.18665	3.70233	0.0850077	1.99918	2.80125	6.32057	3.82134			165	2.9034		164	0	0	0	0	0	0	0	0	0	0	0	0	0	0	0	0	0	0	0	0	0	0	0	0	0	0	0	0	0	0	0	0	0
SP285_1	indica	20.4158	3.63133	13.9433	1.90217	0.367033	6.6506	22.675	1.01209	23.2921			166	3.198		165	0	0	0	0	0	0	0	0	0	0	0	0	0	0	0	0	0	0	0	0	0	0	0	0	0	0	0	0	0	0	0	0	0
SP285_2	indica	20.3726	3.64793	13.9527	1.90596	0.363993	6.61987	22.7385	1.03298	23.2665			167	3.1764		166	0.0170007	0.0170002	0.0160018	0.819057	0.784094	0.829075	0.110008	0.119012	0.108014	0.00300009	0.00300003	0.00300015	0.0170012	0.0150018	0.0150014	0.0240026	0.0230023	0.0210017	0.08301	0.0870104	0.0870096	0.479053	0.491039	0.487054	0.0800088	0.0840084	0.0800032	0.0470042	0.0490029	0.0490064	0.092011	0.0920101	0.0910064
SP285_3	indica	20.5226	3.62493	13.8897	1.89596	0.369993	6.58387	22.6435	1.02498	23.2795			168	3.1733		167	0	0	0	0	0	0	0	0	0	0	0	0	0	0	0	0	0	0	0	0	0	0	0	0	0	0	0	0	0	0	0	0	0
SP286_1	indica	89.9645	1.05205	0.847042	0.160008	1.70409	0.136007	0.451023	0.0370019	4.74224		japonica	1	3.6214		168	0	0	0	0	0	0	0	0	0	0	0	0	0	0	0	0	0	0	0	0	0	0	0	0	0	0	0	0	0	0	0	0	0
SP286_2	indica	89.8563	1.06107	0.86206	0.164011	1.70712	0.13601	0.447031	0.0410029	4.81534			2	3.6009		169	0.00100004	0.00100001	0.00100011	0.00100007	0.00100012	0.00100009	0.00300021	0.0020002	0.00200026	0	0	0	0	0	0	0	0	0	0	0	0	0.00100011	0.00100008	0.00100011	0	0	0	0	0	0	0	0	0
SP286_3	indica	89.7648	1.13414	0.866104	0.16702	1.71521	0.134016	0.450054	0.0400048	4.85458			3	3.5996		170	0.00100004	0.00100001	0.00100011	0.0530037	0.050006	0.0550049	0.0120008	0.0140014	0.0120016	0.00100003	0.00100001	0	0.00100007	0.00100012	0.00100009	0.00100011	0.0010001	0.00100008	0.00400048	0.00400048	0.00400044	0.0250028	0.025002	0.0250028	0.00300033	0.0040004	0.00400016	0.00200018	0.00200012	0.00200026	0.0050006	0.00500055	0.00500035
SP287_1	indica	24.6067	2.44707	12.1044	7.91824	0.150005	3.50911	0.414012	28.2808	8.71926			4	3.0318		171	0.0320013	0.0320003	0.0320035	0.0190013	0.0190023	0.0180016	0.0210015	0.0210021	0.0220029	0.00100003	0.00100001	0	0.0100007	0.0110013	0.0100009	0.00100011	0.0010001	0.00100008	0.00600072	0.00600072	0.00600066	0.0130014	0.013001	0.0130014	0.00200022	0.0020002	0.00200008	0.00800072	0.00900054	0.00800104	0.00400048	0.00300033	0.00400028
SP287_2	indica	24.6525	2.44815	11.9307	7.86447	0.146009	3.51021	0.548033	27.9987	8.55651			5	3.0053		172	0.00200008	0.00100001	0.00100011	0.00200014	0.00100012	0.00100009	0.00100007	0.0010001	0.00100013	0	0	0	0.00100007	0.00100012	0.00100009	0	0	0	0	0	0	0.00100011	0.00100008	0.00100011	0	0	0	0	0	0	0	0	0
SP287_3	indica	23.9844	2.57126	12.1722	7.94079	0.141014	3.31133	0.458046	28.5999	8.77888			6	3		173	0.00100004	0.00100001	0.00100011	0.00200014	0.00200024	0.00100009	0.00100007	0.0020002	0.00200026	0	0	0	0.00100007	0.00100012	0.00100009	0	0	0	0.00100012	0.00100012	0.00100011	0.00100011	0.00200016	0.00200022	0	0	0	0.00100009	0.00100006	0.00100013	0	0.00100011	0
SP29_1	indica	70.118	2.89529	2.24222	1.78218	2.92929	10.5551	1.61016	0.134013	0.761076			7	3.7088		174	0	0	0	0.00200014	0.00200024	0.00200018	0.00100007	0	0	0	0	0	0	0	0	0	0	0	0	0	0	0.00100011	0.00100008	0.00100011	0	0	0	0	0	0	0	0	0
SP29_2	indica	69.8846	2.88623	2.24118	1.77314	2.88823	10.8259	1.61613	0.13001	0.75506			8	3.7208		175	0	0	0	0	0	0	0	0	0	0	0	0	0	0	0	0	0	0	0	0	0	0	0	0	0	0	0	0	0	0	0	0	0
SP29_3	indica	69.8822	2.77317	2.21413	1.75311	2.90517	11.0427	1.6421	0.126008	0.745045			9	3.7923		176	0.0130005	0.0130001	0.0130014	0.0100007	0.0100012	0.0100009	0.00900063	0.0090009	0.00800104	0.00100003	0.00100001	0.00100005	0.0120008	0.0120014	0.0120011	0.00100011	0.0010001	0.00100008	0.0120014	0.0120014	0.0120013	0.0200022	0.0200016	0.0200022	0.00100011	0.0010001	0.00100004	0.0250023	0.0250015	0.0250033	0.00300036	0.00300033	0.00400028
SP298_1	indica	99.674	0.0510015	0.0120004	0.00800024	0.00900027	0.00800024	0.00200006	0	0.0140004			10	0.9841		177	0.00800032	0.00800008	0.00800088	0.00700049	0.00700084	0.00700063	0.0100007	0.010001	0.00700091	0.00100003	0.00100001	0.00100005	0.00600042	0.00600072	0.00500045	0	0.0010001	0.00100008	0.00300036	0.00300036	0.00200022	0.00500055	0.0050004	0.00500055	0.00100011	0.0010001	0.00200008	0.00600054	0.00600036	0.00600078	0.00200024	0.00100011	0.00200014
SP298_2	indica	99.701	0.0460014	0.0120004	0.00800024	0.00700021	0.00800024	0.00400012	0	0.0130004			11	0.9886		178	0.585023	0.574006	0.569063	0.169012	0.16802	0.127011	0.43503	0.425043	0.491064	0.0270008	0.0280003	0.0290015	3.41224	3.3624	3.3853	0.036004	0.0370037	0.038003	1.14014	1.14614	1.15813	0.221024	0.221018	0.203022	0.0560062	0.0560056	0.0680027	3.25529	3.3492	3.31743	0.0720086	0.0630069	0.0640045
SP298_3	indica	99.683	0.047	0.012	0.008	0.009	0.008	0.003	0.001	0.015			12	0.9788		179	0.0050002	0.00600006	0.00600066	0.0420029	0.0450054	0.044004	0.0130009	0.0220022	0.023003	0.00200006	0.00300003	0.00300015	0.0100007	0.0100012	0.0100009	0.0110012	0.0110011	0.0110009	0.0120014	0.0130016	0.00900099	0.0140015	0.0140011	0.0190021	0.0100011	0.010001	0.0110004	0.00800072	0.00800048	0.00800104	0.0100012	0.00900099	0.00900063
SP299_1	indica	98.5909	0.535054	0.138014	0.0460046	0.0170017	0.0390039	0.0570057	0.0160016	0.316032			13	3.5221		180	0.00200008	0.00200002	0.00200022	0.00200014	0.00200024	0.00200018	0.00200014	0.0020002	0.00200026	0	0	0	0.00100007	0.00100012	0.00100009	0	0	0	0.00100012	0.00100012	0.00100011	0.00200022	0.00100008	0.00200022	0	0	0	0.00100009	0.00100006	0.00100013	0.00100012	0.00100011	0.00100007
SP299_2	indica	98.4739	0.577035	0.15901	0.0480029	0.00900054	0.050003	0.0760046	0.0190011	0.32602			14	3.5104		181	0	0	0	0	0	0	0	0	0	0	0	0	0	0	0	0	0	0	0	0	0	0	0	0	0	0	0	0	0	0	0	0	0
SP299_3	indica	98.5409	0.636064	0.154015	0.0450045	0.0060006	0.0120012	0.0310031	0.0150015	0.329033			15	3.5148		182	0	0	0	0	0	0	0	0	0	0	0	0	0	0	0	0	0	0	0	0	0	0	0	0	0	0	0	0	0	0	0	0	0
SP3_1	indica	64.2549	34.1821	0.112007	0.0470028	0.0260016	0.050003	0.0300018	0.00900054	0.970058			16	0.3607		183	0	0	0	0	0	0	0	0	0	0	0	0	0	0	0	0	0	0	0	0	0	0	0	0	0	0	0	0	0	0	0	0	0
SP3_2	indica	63.5	34.9238	0.104011	0.0480053	0.0250028	0.0480053	0.027003	0.00900099	1.00511			17	0.3627		184	0	0	0	0	0	0	0	0	0	0	0	0	0	0	0	0	0	0	0	0	0	0	0	0	0	0	0	0	0	0	0	0	0
SP3_3	indica	63.478	34.9428	0.106012	0.0460051	0.027003	0.0600066	0.0220024	0.00300033	1.00711			18	0.3439		185	0	0	0	0	0	0	0	0	0	0	0	0	0	0	0	0	0	0	0	0	0	0	0	0	0	0	0	0	0	0	0	0	0
SP339_1	indica	70.1754	0.359043	11.6904	1.43817	0.33404	0.025003	9.87318	0.0960115	1.79822			19	2.174		186	0	0	0	0	0	0	0	0	0	0	0	0	0	0	0	0	0	0	0	0	0	0	0	0	0	0	0	0	0	0	0	0	0
SP339_2	indica	70.4892	0.415025	11.5227	1.42709	0.344021	0.0280017	9.78759	0.100006	1.78311			20	2.1784		187	0.00200008	0.00200002	0.109012	1.32309	1.19414	1.21711	0.326023	0.388039	0.448058	0.00300009	0.00300003	0.00300015	0.00500035	0.0050006	0.00500045	0.0680075	0.0710071	0.00100008	0.255031	0.261031	0.335037	1.05212	1.2431	1.14213	0.168018	0.171017	0.205008	0.121011	0.128008	0.113015	0.173021	0.229025	0.205014
SP339_3	indica	70.1833	0.413037	11.651	1.44213	0.32803	0.0260023	9.88989	0.0990089	1.79316			21	2.1901		188	0	0	0	0	0	0	0	0	0	0	0	0	0	0	0	0	0	0	0	0	0	0	0	0	0	0	0	0	0	0	0	0	0
SP349_1	indica	31.6129	17.2425	26.5768	1.96506	0.0460014	0.417013	0.639019	0.316009	17.1375			22	3.4576		189	0	0	0	0	0	0	0	0	0	0.00300009	0.00300003	0.00300015	0.00100007	0.00100012	0.00100009	0	0	0	0	0.00100012	0.00100011	0	0	0	0	0	0	0	0	0	0	0	0
SP349_2	indica	31.5662	17.1392	26.6089	1.97114	0.0450031	0.398028	0.683048	0.326023	17.2132			23	3.4478		190	0	0	0	0.00100007	0.00100012	0.00100009	0.00100007	0	0	0	0	0	0	0	0	0	0	0	0	0	0	0.00100011	0	0	0	0	0	0	0	0	0	0	0
SP349_3	indica	32.2773	17.2582	26.1398	1.94614	0.0460032	0.403028	0.70905	0.327023	16.8752			24	3.48		191	0	0	0	0	0.00100012	0	0	0	0	0	0	0	0	0	0	0	0	0	0	0	0	0	0	0	0	0	0	0	0	0	0	0	0
SP350_1	indica	63.0509	10.7942	5.33159	2.36126	0.195021	1.11312	4.61551	0.934103	9.61806			25	0.6897		192	0.00200008	0.00300003	0.00300033	0.00400028	0.00400048	0.00400036	0.00500035	0.0060006	0.00600078	0	0	0	0.00100007	0.00100012	0.00100009	0	0	0	0.00100012	0.00100012	0.00100011	0.00300033	0.00300024	0.00300033	0	0	0	0.00100009	0.00100006	0.00100013	0.00100012	0.00100011	0.00100007
SP350_2	indica	63.408	10.6802	5.27058	2.33626	0.191021	1.10012	4.5785	0.931102	9.57105			26	0.697		193	0.00200008	0.00200002	0.00100011	0.00100007	0.00100012	0.00100009	0.00200014	0.0020002	0.00200026	0	0	0	0	0	0	0	0	0	0	0	0	0.00100011	0.00200016	0.00200022	0	0	0	0.00100009	0.00100006	0.00100013	0	0	0
SP350_3	indica	63.4571	10.7989	5.23942	2.32319	0.195016	1.13609	4.53936	0.930074	9.47576			27	0.7008		194	0	0	0	0.00100007	0.00100012	0.00100009	0	0	0	0	0	0	0	0	0	0	0	0	0	0	0	0.00100011	0.00100008	0.00100011	0	0	0	0	0	0	0	0	0
SP352_1	indica	27.9575	62.0616	3.16028	0.167015	0.121011	5.23747	0.201018	0.0590053	0.514046			28	2.5095		195	0	0	0	0	0	0	0	0	0	0	0	0	0	0	0	0	0	0	0	0	0	0	0	0	0	0	0	0	0	0	0	0	0
SP352_2	indica	28.4747	61.6687	3.16219	0.16801	0.0610037	5.17531	0.202012	0.0580035	0.50003			29	2.5447		196	0.00600024	0.00600006	0.00600066	0.0120008	0.00800096	0.00900081	0.00500035	0.0080008	0.00600078	0	0	0	0.00200014	0.00200024	0.00200018	0	0.0010001	0	0.00200024	0.00200024	0.00200022	0.00400044	0.0050004	0.00400044	0.00100011	0.0010001	0.00100004	0.00200018	0.00200012	0.00200026	0.00300036	0.00300033	0.00400028
SP352_3	indica	28.512	61.5543	3.09622	0.165012	0.0630044	5.26737	0.203014	0.057004	0.488034			30	2.5362		197	0.00100004	0.00100001	0.00100011	0.00100007	0.00100012	0.00100009	0.00100007	0.0010001	0.00100013	0	0	0	0.00100007	0.00100012	0.00100009	0	0	0	0.00100012	0.00100012	0.00100011	0.00400044	0.00400032	0.00400044	0	0	0	0.00100009	0.00100006	0.00100013	0	0	0
SP36_1	indica	8.74026	1.18804	14.3864	7.53123	0.161005	20.2596	0.581017	13.1964	19.3996			31	0.7486		198	0.00200008	0.00200002	0.00200022	0.00100007	0.00100012	0.00100009	0.00200014	0.0020002	0.00200026	0	0	0	0	0	0	0	0	0	0	0	0	0.00100011	0.00100008	0.00100011	0	0	0	0.00100009	0.00100006	0.00100013	0.00100012	0.00100011	0.00100007
SP36_2	indica	8.75435	1.25605	14.2686	7.5293	0.170007	20.5868	0.577023	13.1085	19.3018			32	0.7264		199	0.0120005	0.0120001	0.0110012	0.00900063	0.00900108	0.0100009	0.014001	0.0140014	0.0130017	0	0	0	0.00800056	0.00800096	0.00900081	0.00100011	0.0010001	0.00100008	0.00800096	0.00800096	0.00800088	0.0160018	0.0160013	0.0170019	0.00100011	0.0010001	0.00100004	0.0150014	0.0140008	0.0140018	0.00400048	0.00400044	0.00400028
SP36_3	indica	8.60926	1.21404	14.3044	7.52223	0.168005	20.6426	0.458014	13.0594	19.3056			33	0.719		200	0	0	0	0	0	0.00100009	0	0	0	0	0	0	0	0	0	0	0	0	0	0	0	0	0	0	0	0	0	0	0	0	0	0	0
SP369_1	indica	10.1607	78.6345	2.8802	0.248017	4.35831	2.57918	0.0370026	0.0210015	0.270019			34	0.1331		201	0.311012	0.304003	0.300033	1.17208	1.17514	1.17311	0.192013	0.192019	0.182024	0.0730022	0.0710007	0.0720036	1.04207	1.03312	1.03609	0.0130014	0.0130013	0.013001	0.104012	0.104012	0.104011	0.255028	0.227018	0.295032	0.0250028	0.0320032	0.0470019	0.0730066	0.0550033	0.0550072	0.0730088	0.0680075	0.0650045
SP369_2	indica	9.9892	78.6984	2.96536	0.255031	4.39753	2.54431	0.0310037	0.0210025	0.266032			35	0.1399		202	0.00100004	0.00100001	0.00100011	0.00100007	0.00100012	0.00100009	0.00100007	0.0010001	0.00100013	0	0	0	0	0	0	0	0	0	0	0	0	0.00100011	0.00100008	0.00100011	0	0	0	0	0.00100006	0	0	0	0
SP369_3	indica	9.9737	78.7515	2.97121	0.257018	4.40031	2.54118	0.0320022	0.0210015	0.266019			36	0.1369		203	0	0	0	0	0	0	0	0	0	0	0	0	0	0	0	0	0	0	0	0	0	0	0	0	0	0	0	0	0	0	0	0	0
SP370_1	indica	91.1964	6.20843	0.209015	0.152011	0.364025	0.403028	0.105007	0.0440031	0.447031			37	0.1327		204	0	0	0	0.00200014	0.00200024	0.00200018	0.00100007	0.0010001	0	0	0	0	0	0	0	0	0	0	0	0	0	0.00100011	0.00100008	0.00100011	0	0	0	0	0	0	0	0	0
SP370_2	indica	91.1907	6.33019	0.225007	0.153005	0.361011	0.409012	0.136004	0.0440013	0.449013			38	0.1155		205	0	0	0	0.00100007	0.00100012	0	0.00100007	0.0010001	0.00100013	0	0	0	0	0	0	0	0	0	0	0	0	0	0	0.00100011	0	0	0	0	0	0	0	0	0
SP370_3	indica	91.5036	6.0983	0.212011	0.150007	0.360018	0.377019	0.119006	0.0450023	0.448022			39	0.1238		206	0	0	0	0	0	0	0	0	0	0	0	0	0	0	0	0	0	0	0	0	0	0	0	0	0	0	0	0	0	0	0	0	0
SP373_1	indica	88.0274	10.7295	0.456023	0.0950047	0.108005	0.0420021	0.0470023	0.0080004	0.0510026			40	1.5649		207	0.0130005	0.0140001	0.0140015	0.0300021	0.0280034	0.0290026	0.0130009	0.0140014	0.0130017	0.0100003	0.0100001	0.00900045	0.0160011	0.0150018	0.0150014	0.00100011	0.0010001	0.00100008	0.00800096	0.00800096	0.00800088	0.0190021	0.0180014	0.0200022	0.00300033	0.0030003	0.00300012	0.0120011	0.0120007	0.0110014	0.00400048	0.00400044	0.00400028
SP373_2	indica	88.2274	10.6115	0.437022	0.0910046	0.105005	0.0370019	0.0310015	0.0080004	0.0540027			41	1.5234		208	0	0	0	0.00700049	0.00700084	0.00700063	0.00900063	0.010001	0.00900117	0	0	0	0	0	0	0	0	0	0.00100012	0.00100012	0.00100011	0.00400044	0.00300024	0.00400044	0.00100011	0.0010001	0.00100004	0	0	0	0.00100012	0.00100011	0.00100007
SP373_3	indica	88.0725	10.7414	0.442018	0.0920037	0.106004	0.0480019	0.0350014	0.00800032	0.0550022			42	1.5612		209	0.0190008	0.0190002	0.0190021	0.0220015	0.0200024	0.0240022	0.014001	0.0140014	0.0160021	0.00100003	0.00100001	0.00100005	0.0120008	0.0120014	0.0120011	0.00100011	0.0010001	0.00100008	0.0050006	0.00400048	0.00500055	0.0120013	0.0110009	0.0120013	0.00200022	0.0020002	0.00200008	0.00700063	0.00700042	0.00700091	0.00300036	0.00300033	0.00300021
SP376_1	indica	98.0349	1.51208	0.110006	0.0170009	0.0210011	0.0210011	0.0190009	0.00300015	0.0630031			43	1.6869		210	0	0	0	0	0	0	0	0	0	0	0	0	0	0	0	0	0	0	0	0	0	0	0	0	0	0	0	0	0	0	0	0	0
SP376_2	indica	97.8859	1.63407	0.110004	0.0170007	0.024001	0.0360014	0.0220009	0.00400016	0.0630025			44	1.6805		211	0.00100004	0.00100001	0.00100011	0.00100007	0.00100012	0.00100009	0.00100007	0.0010001	0.00100013	0	0	0	0.00100007	0.00100012	0.00100009	0	0	0	0	0	0	0.00100011	0.00100008	0.00100011	0	0	0	0	0	0	0	0	0
SP376_3	indica	97.9738	1.48512	0.12901	0.0200016	0.0240019	0.0480038	0.0290023	0.0050004	0.0590047			45	1.6903		212	0.0200008	0.0200002	0.0200022	0.0220015	0.0230028	0.0230021	0.0260018	0.0260026	0.0250033	0	0	0	0.00600042	0.0050006	0.00500045	0.00200022	0.0010001	0.00100008	0.0050006	0.0050006	0.00600066	0.0150017	0.0150012	0.0160018	0.00300033	0.0030003	0.00300012	0.00700063	0.00600036	0.00700091	0.00900108	0.00900099	0.00800056
SP39_1	indica	11.172	17.4116	8.09973	3.14128	0.259023	0.105009	1.05509	1.38412	42.2638			46	3.2427		213	0	0	0	0.00100007	0.00100012	0	0	0	0	0	0	0	0	0	0	0	0	0	0	0	0	0	0	0	0	0	0	0	0	0	0	0	0
SP39_2	indica	11.1424	17.5777	8.06632	3.14013	0.295012	0.109004	1.26505	1.38306	42.0307			47	3.243		214	0.00400016	0.00400004	0.00400044	0.00600042	0.0050006	0.00500045	0.00700049	0.0060006	0.00700091	0	0	0	0.00200014	0.00200024	0.00200018	0	0	0	0.00200024	0.00200024	0.00200022	0.00400044	0.00400032	0.00400044	0	0.0010001	0.00100004	0.00200018	0.00200012	0.00200026	0.00100012	0.00100011	0.00100007
SP39_3	indica	10.9607	17.44	8.10949	3.17219	0.284017	0.103006	1.14507	1.41308	42.5346			48	3.2891		215	0.00100004	0.00100001	0.00100011	0.00100007	0.00100012	0.00100009	0.00100007	0.0010001	0.00100013	0.00100003	0.00100001	0.00100005	0.00100007	0.00100012	0.00100009	0	0	0	0	0	0	0.00100011	0.00100008	0.00100011	0	0	0	0.00100009	0.00100006	0.00100013	0	0	0
SP391_1	indica	92.1929	3.99456	0.454064	0.127018	0.100014	0.958134	0.050007	0.0200028	0.165023			49	3.6308		216	0.00200008	0.00200002	0.00200022	0.00300021	0.00300036	0.00300027	0.00400028	0.0040004	0.00400052	0	0	0	0.00100007	0.00100012	0.00100009	0	0	0	0.00100012	0.00100012	0.00100011	0.00200022	0.00200016	0.00200022	0	0	0	0.00100009	0.00100006	0.00100013	0	0	0
SP391_2	indica	92.2219	4.00556	0.444062	0.127018	0.103014	0.957134	0.0590083	0.0210029	0.160022			50	3.7859		217	0	0	0	0	0	0.00100009	0	0	0	0	0	0	0	0	0	0	0	0	0	0	0	0	0	0	0	0	0	0	0	0	0	0	0
SP391_3	indica	92.3221	3.94647	0.435052	0.120014	0.0970116	0.960115	0.0550066	0.0110013	0.149018			51	3.6302		218	0.00200008	0.00200002	0.00200022	0.00400028	0.00300036	0.00400036	0.00300021	0.0030003	0.00300039	0	0	0	0	0.00100012	0	0	0	0	0.00100012	0.00100012	0.00100011	0.00200022	0.00300024	0.00200022	0	0	0.00100004	0.00100009	0.00100006	0.00100013	0.00100012	0.00100011	0.00100007
SP403_1	indica	80.262	16.6998	0.179009	0.0570029	0.110006	0.0830041	0.40102	0.0060003	1.78709			52	0.1411		219	0	0	0	0	0	0.00100009	0	0	0	0	0	0	0	0	0	0	0	0	0	0	0	0	0	0	0	0	0	0	0	0	0	0	0
SP403_2	indica	80.193	16.8368	0.177009	0.0580029	0.0480024	0.0840042	0.40802	0.00700035	1.80809			53	0.1381		220	0	0	0	0.00200014	0.00100012	0.00200018	0	0	0	0	0	0	0	0	0	0	0	0	0.00100012	0	0.00100011	0.00200022	0.00200016	0.00200022	0	0	0	0	0	0	0	0	0
SP403_3	indica	80.2846	16.7782	0.176012	0.057004	0.0500035	0.0990069	0.400028	0.00700049	1.77212			54	0.1525
SP404_1	indica	99.2649	0.314022	0.0530037	0.0160011	0.0130009	0.0460032	0.0150011	0.00300021	0.0350024			55	0.5849
SP404_2	indica	99.203	0.378015	0.0680027	0.0170007	0.0120005	0.0450018	0.0400016	0.00400016	0.0380015			56	0.64
SP404_3	indica	99.336	0.288014	0.0620031	0.0160008	0.0100005	0.0330017	0.0290015	0.00300015	0.0350017			57	0.653
SP41_1	indica	98.5219	0.25102	0.0540043	0.0190015	0.0610049	0.00700056	0.0170014	0.0050004	0.993079			58	3.1866
SP41_2	indica	98.6009	0.208017	0.0450036	0.0190015	0.0600048	0.0050004	0.0050004	0.00400032	0.989079			59	3.1947
SP41_3	indica	98.4699	0.33202	0.0480029	0.0190011	0.0620037	0.0120007	0.00800048	0.0050003	0.980059			60	3.1915
SP61_1	indica	46.8586	21.1495	3.04237	1.24315	11.9224	0.495059	6.16974	0.447054	1.21915			61	4.5254
SP61_2	indica	46.8362	21.0183	3.05534	1.24314	11.9183	0.518057	6.23269	0.45005	1.22513			62	4.5333
SP61_3	indica	46.8846	21.0765	3.05137	1.24515	11.9214	0.50306	6.17974	0.444053	1.21615			63	4.5285
SP62_1	indica	61.4975	37.2745	0.209008	0.0520021	0.099004	0.159006	0.185007	0.0150006	0.169007			64	3.1635
SP62_2	indica	61.4917	37.3112	0.181011	0.0510031	0.156009	0.141008	0.16901	0.0120007	0.16501			65	3.1806
SP62_3	indica	61.6043	37.2186	0.173012	0.0490034	0.160011	0.13701	0.154011	0.0120008	0.168012			66	3.1853
SP67_1	indica	18.2606	67.5351	5.09546	0.696063	0.418038	1.81316	1.70915	0.0730066	1.1491			67	2.0551
SP67_2	indica	17.913	67.7445	5.09656	0.701077	0.380042	1.8562	1.63318	0.0800088	1.13412			68	2.06
SP67_3	indica	18.1104	67.9468	4.99065	0.68909	0.410053	1.89525	1.61721	0.0820107	1.12615			69	2.0494
SP68_1	indica	2.52218	94.4086	1.62111	0.266019	0.0240017	0.0590041	0.0400028	0.0190013	0.0470033			70	0.7693
SP68_2	indica	2.57731	94.4083	1.60519	0.261031	0.025003	0.0740089	0.0310037	0.0110013	0.0460055			71	0.7685
SP68_3	indica	2.55923	94.3115	1.64915	0.270024	0.0320029	0.0800072	0.0350031	0.011001	0.0480043			72	0.7512
SP71_1	indica	31.4951	29.858	7.83678	1.11111	0.0460046	25.7646	0.30203	0.0770077	0.318032			73	0.1687
SP71_2	indica	32.4359	32.5559	6.62279	1.04112	0.0460055	23.7258	0.292035	0.0660079	0.296036			74	0.1433
SP71_3	indica	31.4361	29.694	7.80578	1.10511	0.0310031	26.0316	0.30303	0.0760076	0.320032			75	0.1357
SP75_1	indica	62.5948	35.9042	0.137008	0.157009	0.114007	0.379023	0.0980059	0.112007	0.141008			76	1.0592
SP75_2	indica	62.6515	35.7894	0.137005	0.155006	0.115005	0.379015	0.099004	0.107004	0.143006			77	1.0681
SP75_3	indica	62.6068	35.8352	0.137008	0.154009	0.118007	0.382023	0.101006	0.107006	0.143009			78	1.1562
SP77_1	indica	44.0326	33.9891	8.0052	2.21033	0.19703	2.59439	0.441066	0.165025	0.452068			79	2.6706
SP77_2	indica	44.2504	33.8404	8.0238	2.20722	0.194019	2.54625	0.421042	0.165017	0.450045			80	2.6696
SP77_3	indica	44.177	33.851	8.01872	2.2122	0.266024	2.53023	0.410037	0.162015	0.44704			81	2.6724
SP8_1	indica	53.6084	44.5225	0.308031	0.0990099	0.0940094	0.267027	0.155016	0.144014	0.310031			82	0.2041
SP8_2	indica	52.8268	44.6369	0.419046	0.128014	0.331036	0.308034	0.216024	0.154017	0.329036			83	0.1826
SP8_3	indica	52.9264	44.6404	0.402048	0.126015	0.326039	0.316038	0.213026	0.149018	0.317038			84	0.176
SP80_1	indica	10.6234	2.6051	27.2551	4.9122	0.51002	15.0586	15.1296	2.4531	4.85519			85	0.4368
SP80_2	indica	10.7264	2.68135	27.1785	4.90464	0.548071	14.9849	15.16	2.43232	4.86063			86	0.4502
SP80_3	indica	10.5507	2.38717	27.4279	4.95135	0.406028	14.759	15.4451	2.46717	4.92434			87	0.448
SP81_1	indica	56.855	36.6716	3.65126	0.312022	0.699049	0.13901	0.0230016	0.0220015	0.190013			88	1.8113
SP81_2	indica	56.7475	36.8409	3.61929	0.308025	0.701056	0.138011	0.0230018	0.0230018	0.189015			89	1.7893
SP81_3	indica	57.0721	36.6933	3.57032	0.304027	0.707064	0.141013	0.0230021	0.022002	0.187017			90	1.8004
SP82_1	indica	59.3507	16.0701	5.89577	3.03339	4.89464	0.327043	0.142018	0.0930121	1.01413			91	0.4797
SP82_2	indica	59.2981	16.0177	5.901	3.04252	4.87183	0.324055	0.140024	0.0920156	1.01017			92	0.4859
SP82_3	indica	59.1653	16.0552	5.97684	3.07743	4.84068	0.320045	0.137019	0.0920129	1.00814			93	0.4903
SP86_1	indica	19.3789	11.5052	2.38024	2.21022	55.6616	0.134013	0.565057	0.113011	0.593059			94	1.1982
SP86_2	indica	19.1953	11.4248	2.33816	2.17715	55.9419	0.131009	0.545038	0.112008	0.596042			95	1.1832
SP86_3	indica	19.1773	11.6014	2.35028	2.18026	55.9007	0.149018	0.555067	0.114014	0.596072			96	1.2033
SP89_1	indica	80.0158	15.5779	0.563034	0.253015	0.513031	0.121007	0.182011	0.0100006	0.0950057			97	1.6315
SP89_2	indica	80.1024	15.5672	0.553044	0.25002	0.526042	0.139011	0.189015	0.0110009	0.0960077			98	1.634
SP89_3	indica	80.0586	15.4869	0.578069	0.257031	0.522063	0.155019	0.198024	0.0130016	0.0930112			99	1.6272
SP92_1	indica	20.3481	32.7589	11.3637	1.62324	0.0550083	13.6781	2.35335	0.242036	2.04131			100	1.6473
SP92_2	indica	20.055	33.3753	11.1941	1.59216	0.0570057	14.1244	2.30423	0.236024	1.9842			101	1.684
SP92_3	indica	20.6575	33.438	10.9283	1.56519	0.0590071	14.0207	2.25127	0.235028	1.93823			102	1.6837
SP93_1	indica	48.4023	18.6831	7.67784	1.28314	0.0840092	13.6775	3.39337	0.0460051	1.97422			103	0.1763
SP93_2	indica	48.4948	18.5979	7.64776	1.30313	0.0880088	13.7104	3.37134	0.0450045	1.9642			104	0.1981
SP93_3	indica	48.6093	18.4298	7.56513	1.29619	0.0870131	13.8301	3.3305	0.0450068	1.95829			105	0.2143
SP95_1	indica	48.6214	12.6961	17.8576	5.65051	0.128012	3.78134	0.828075	2.35721	1.1651			106	0.1359
SP95_2	indica	48.8874	12.7751	17.9716	5.66651	0.126011	3.72934	0.829075	2.38221	1.18211			107	0.1439
SP95_3	indica	48.9459	12.7568	17.9161	5.65234	0.127008	3.71722	0.82805	2.36314	1.17107			108	0.1404
[truncated: 243 more columns]

## Sheet: Fig.2
Fig.2a circle						Fig.2a bar chart					Fig.2a pie chart			Fig.2b						Fig.2c
order	Enterobacterales	Burkholderiales	Pseudomonadales	Xanthomonadales		Xanthomonadales	Pseudomonadales	Burkholderiales	Enterobacterales		other	153		Description	GeneRatio	P-value	Count	name		SNP	Chrmosome	Position	All
locus209	0	0	0	50		47	129	79	31		Xanthomonadales	44		Phenylpropanoid biosynthesis	8.90411	0.00307421	13	Burkholderiales		SNP-1.20896.	1	21897	0.00095846
locus214	11.3636	11.3636	11.3636	47.7273							Burkholderiales	106		Pentose and glucuronate interconversions	4.79452	0.00692349	7	Burkholderiales		SNP-1.44147.	1	45148	0.00095806
locus13	28.5714	0	14.2857	42.8571							Enterobacterales	43		Protein export	4.10959	0.00701779	6	Burkholderiales		SNP-1.46847.	1	47848	0.00098019
locus120	33.3333	0	0	66.6667							Pseudomonadales	150		Phenylalanine metabolism	3.42466	0.0104464	5	Burkholderiales		SNP-1.46847.	1	47848	0.00058059
locus122	50	0	0	50										Arginine and proline metabolism	3.42466	0.0280182	5	Burkholderiales		SNP-1.46847.	1	47848	0.00057038
locus340	0	0	0	72.4138										Glutathione metabolism	7.76699	0.00386431	8	Enterobacterales		SNP-1.65440.	1	66441	0.00092511
locus356	0	0	0	100										Cysteine and methionine metabolism	7.76699	0.00429093	8	Enterobacterales		SNP-1.65440.	1	66441	0.0009023
locus229	0	0	0	100										SNARE interactions in vesicular transport	3.8835	0.00852363	4	Enterobacterales		SNP-1.65440.	1	66441	0.00089303
locus132	0	0	0	100										Ubiquitin mediated proteolysis	6.79612	0.0208175	7	Enterobacterales		SNP-1.68930.	1	69931	0.00013931
locus264	0	0	0	100										Biosynthesis of amino acids	9.70874	0.0305994	10	Enterobacterales		SNP-1.95229.	1	96230	0.00025275
locus275	0	0	0	100										Lysine degradation	2.91262	0.0355126	3	Enterobacterales		SNP-1.96494.	1	97495	0.00068939
locus402	0	0	0	100										Phosphatidylinositol signaling system	3.8835	0.0385454	4	Enterobacterales		SNP-1.96494.	1	97495	0.00038598
locus342	0	0	0	100										Sulfur metabolism	2.91262	0.0474883	3	Enterobacterales		SNP-1.96494.	1	97495	0.00094195
locus324	0	0	0	100										Proteasome	3.8835	0.0498174	4	Enterobacterales		SNP-1.96494.	1	97495	0.00057061
locus161	0	0	0	100										Plant-pathogen interaction	10.5442	6.15287e-06	31	Pseudomonadales		SNP-1.96494.	1	97495	0.00042274
locus309	0	0	0	100										Stilbenoid, diarylheptanoid and gingerol biosynthesis	2.38095	0.00086449	7	Pseudomonadales		SNP-1.97091.	1	98092	0.00014874
locus343	0	0	0	100										Plant hormone signal transduction	9.18367	0.00301992	27	Pseudomonadales		SNP-1.97417.	1	98418	0.00022891
locus71	0	0	0	100										Ether lipid metabolism	2.04082	0.00472981	6	Pseudomonadales		SNP-1.97417.	1	98418	0.00012667
locus114	0	0	0	100										Phenylpropanoid biosynthesis	6.80272	0.0065791	20	Pseudomonadales		SNP-1.97417.	1	98418	0.00051632
locus394	0	50	0	50										Glycerophospholipid metabolism	4.42177	0.0112237	13	Pseudomonadales		SNP-1.133219.	1	134220	0.29153
locus188	0	50	0	50										MAPK signaling pathway - plant	5.78231	0.011267	17	Pseudomonadales		SNP-1.152982.	1	153983	0.00013982
locus113	6.57895	28.9474	23.6842	34.2105										Sulfur metabolism	2.04082	0.0266776	6	Pseudomonadales		SNP-1.214659.	1	215660	0.00014663
locus130	5.55556	27.7778	22.2222	38.8889										Ubiquinone and other terpenoid-quinone biosynthesis	2.04082	0.0561991	6	Pseudomonadales		SNP-1.214659.	1	215660	0.00041308
locus86	25	50	0	25										Zeatin biosynthesis	7.69231	0.00154129	3	Xanthomonadales		SNP-1.214659.	1	215660	0.00092689
locus1	20	60	0	20										Amino sugar and nucleotide sugar metabolism	10.2564	0.0355428	4	Xanthomonadales		SNP-1.214659.	1	215660	0.00034801
locus173	20	60	0	0										Phenylpropanoid biosynthesis	10.2564	0.0571089	4	Xanthomonadales		SNP-1.226406.	1	227407	0.00081077
locus397	40	60	0	0																SNP-1.234943.	1	235944	0.00086318
locus137	33.3333	66.6667	0	0																SNP-1.235085.	1	236086	0.00019527
locus360	33.3333	66.6667	0	0																SNP-1.235898.	1	236899	0.00030814
locus362	25	50	25	0																SNP-1.235898.	1	236899	0.0003497
locus154	20	60	20	0																SNP-1.236035.	1	237036	0.00034765
locus279	14.2857	64.2857	21.4286	0																SNP-1.236035.	1	237036	0.0004879
locus336	16.6667	66.6667	16.6667	0																SNP-1.236035.	1	237036	0.00036254
locus20	16.6667	66.6667	16.6667	0																SNP-1.268897.	1	269898	0.00057356
locus393	16.6667	66.6667	16.6667	0																SNP-1.291909.	1	292910	0.00033027
locus241	0	40	20	0																SNP-1.306955.	1	307956	0.00090939
locus23	0	44.4444	33.3333	11.1111																SNP-1.321755.	1	322756	0.00077787
locus302	0	60	40	0																SNP-1.329313.	1	330314	0.0008387
locus237	0	66.6667	33.3333	0																SNP-1.369228.	1	370229	0.00078441
locus301	0	66.6667	33.3333	0																SNP-1.405113.	1	406114	0.00465
locus274	7.40741	59.2593	22.2222	0																SNP-1.430657.	1	431658	0.00040719
locus182	0	50	25	0																SNP-1.430676.	1	431677	0.00037206
locus316	0	57.1429	28.5714	0																SNP-1.436273.	1	437274	0.00028504
locus219	0	50	0	0																SNP-1.436880.	1	437881	0.00064759
locus403	5.55556	50	0	0																SNP-1.447236.	1	448237	0.00076303
locus363	0	60	0	0																SNP-1.447236.	1	448237	0.00092975
locus19	0	66.6667	0	0																SNP-1.447236.	1	448237	0.00082473
locus41	0	66.6667	0	33.3333																SNP-1.451300.	1	452301	0.00013157
locus273	0	78.2609	0	15.2174																SNP-1.461124.	1	462125	0.00016645
locus116	0	80	0	20																SNP-1.462483.	1	463484	0.00017082
locus184	0	80	0	20																SNP-1.463825.	1	464826	0.03467
locus185	0	75	25	0																SNP-1.468074.	1	469075	0.00082982
locus178	0	75	25	0																SNP-1.468074.	1	469075	0.00094963
locus300	0	83.3333	16.6667	0																SNP-1.482347.	1	483348	0.00114
locus387	0	80	20	0																SNP-1.505603.	1	506604	0.00065591
locus5	0	80	20	0																SNP-1.530188.	1	531189	0.00088942
locus338	12	72	4	4																SNP-1.532789.	1	533790	0.00010485
locus145	9.01639	75.4098	4.09836	4.09836																SNP-1.540362.	1	541363	0.00058814
locus143	7.77778	74.4444	4.44444	6.66667																SNP-1.576435.	1	577436	0.00021248
locus262	0	80	10	0																SNP-1.584585.	1	585586	0.00098743
locus3	7.69231	76.9231	7.69231	0																SNP-1.584949.	1	585950	0.00020436
locus136	5.26316	78.9474	5.26316	0																SNP-1.584949.	1	585950	0.00068091
locus327	3.84615	80.7692	7.69231	0																SNP-1.585820.	1	586821	0.00086982
locus207	0	80	0	0																SNP-1.615372.	1	616373	0.00021326
locus133	7.57576	84.8485	1.51515	1.51515																SNP-1.615372.	1	616373	0.000854
locus346	0	90.9091	4.54545	0																SNP-1.616896.	1	617897	0.00019326
locus212	0	85	5	0																SNP-1.620661.	1	621662	0.00040084
locus123	2.85714	85.7143	2.85714	0																SNP-1.646771.	1	647772	0.00059806
locus384	0	100	0	0																SNP-1.646771.	1	647772	5.6018e-05
locus313	0	100	0	0																SNP-1.655382.	1	656383	1.0813e-05
locus61	0	100	0	0																SNP-1.655382.	1	656383	1.5385e-05
locus391	0	100	0	0																SNP-1.655382.	1	656383	2.252e-05
locus389	0	100	0	0																SNP-1.655382.	1	656383	1.623e-05
locus388	0	100	0	0																SNP-1.658041.	1	659042	0.00010249
locus129	0	100	0	0																SNP-1.675095.	1	676096	0.00060436
locus383	0	100	0	0																SNP-1.676863.	1	677864	0.00049837
locus357	0	100	0	0																SNP-1.676863.	1	677864	0.00074442
locus263	0	100	0	0																SNP-1.684578.	1	685579	8.2229e-06
locus63	0	100	0	0																SNP-1.694392.	1	695393	5.7451e-05
locus150	0	100	0	0																SNP-1.694392.	1	695393	3.9272e-05
locus312	0	100	0	0																SNP-1.694392.	1	695393	7.4609e-05
locus45	0	100	0	0																SNP-1.694392.	1	695393	7.1231e-05
locus54	0	100	0	0																SNP-1.714055.	1	715056	0.000738
locus282	0	100	0	0																SNP-1.714055.	1	715056	0.00080269
locus169	0	100	0	0																SNP-1.714055.	1	715056	0.00088154
locus168	0	100	0	0																SNP-1.714055.	1	715056	0.00081791
locus78	0	100	0	0																SNP-1.714055.	1	715056	0.00060464
locus65	0	100	0	0																SNP-1.714055.	1	715056	0.0164
locus392	0	100	0	0																SNP-1.714055.	1	715056	0.00073251
locus335	0	100	0	0																SNP-1.714055.	1	715056	0.00086041
locus28	0	100	0	0																SNP-1.714055.	1	715056	0.0013
locus27	0	100	0	0																SNP-1.714055.	1	715056	0.0008788
locus73	0	100	0	0																SNP-1.714055.	1	715056	0.00090585
locus11	0	100	0	0																SNP-1.714055.	1	715056	0.00566
locus141	66.6667	33.3333	0	0																SNP-1.714055.	1	715056	2.1986e-05
locus232	50	50	0	0																SNP-1.714055.	1	715056	3.1366e-05
locus146	50	50	0	0																SNP-1.714055.	1	715056	0.00047501
locus144	50	0	25	25																SNP-1.714055.	1	715056	1.6207e-05
locus21	50	0	0	0																SNP-1.714055.	1	715056	0.00082728
locus15	44.4444	14.8148	25.9259	7.40741																SNP-1.714055.	1	715056	1.219e-05
locus16	57.8947	21.0526	15.7895	5.26316																SNP-1.714095.	1	715096	0.00070161
locus53	90.9091	0	9.09091	0																SNP-1.714095.	1	715096	0.00745
locus60	87.5	0	12.5	0																SNP-1.714095.	1	715096	0.00069951
locus257	100	0	0	0																SNP-1.715187.	1	716188	0.99461
locus2	100	0	0	0																SNP-1.715351.	1	716352	0.00567
locus80	100	0	0	0																SNP-1.715351.	1	716352	0.00033658
locus17	100	0	0	0																SNP-1.715351.	1	716352	0.00086338
locus366	100	0	0	0																SNP-1.715439.	1	716440	0.00023216
locus64	100	0	0	0																SNP-1.715439.	1	716440	0.2347
locus352	100	0	0	0																SNP-1.720201.	1	721202	0.30074
locus201	100	0	0	0																SNP-1.720201.	1	721202	0.00623
locus353	100	0	0	0																SNP-1.720201.	1	721202	0.00089979
locus89	100	0	0	0																SNP-1.720216.	1	721217	0.00019501
locus410	100	0	0	0																SNP-1.720378.	1	721379	0.46448
locus349	100	0	0	0																SNP-1.722744.	1	723745	0.92419
locus328	100	0	0	0																SNP-1.723815.	1	724816	0.00011526
locus18	100	0	0	0																SNP-1.723815.	1	724816	0.00025909
locus358	100	0	0	0																SNP-1.723815.	1	724816	0.0008152
locus138	100	0	0	0																SNP-1.723815.	1	724816	0.00011672
locus289	100	0	0	0																SNP-1.723815.	1	724816	0.0001267
locus310	100	0	0	0																SNP-1.723815.	1	724816	0.00083795
locus220	100	0	0	0																SNP-1.723815.	1	724816	0.00058928
locus311	100	0	0	0																SNP-1.723815.	1	724816	0.0003525
locus186	100	0	0	0																SNP-1.723815.	1	724816	0.00010849
locus367	22.2222	22.2222	44.4444	8.33333																SNP-1.735307.	1	736308	0.00907
locus390	33.3333	33.3333	33.3333	0																SNP-1.738164.	1	739165	0.00028296
locus233	33.3333	0	66.6667	0																SNP-1.738164.	1	739165	0.00048405
locus74	33.3333	0	66.6667	0																SNP-1.738164.	1	739165	0.00093534
locus70	50	0	50	0																SNP-1.738164.	1	739165	0.00109
locus200	50	0	50	0																SNP-1.738164.	1	739165	0.00080678
locus382	50	0	50	0																SNP-1.738164.	1	739165	0.00018984
locus10	50	0	50	0																SNP-1.738164.	1	739165	0.00061163
locus287	0	0	50	50																SNP-1.746568.	1	747569	0.00301
locus217	0	0	50	50																SNP-1.747375.	1	748376	0.00060069
locus177	0	0	50	50																SNP-1.747375.	1	748376	5.0545e-05
locus208	0	0	20	0																SNP-1.751254.	1	752255	0.0009317
locus194	0	8.57143	5.71429	25.7143																SNP-1.751254.	1	752255	0.00259
locus196	0	0	22.2222	22.2222																SNP-1.753729.	1	754730	0.00035768
locus369	0	0	50	0																SNP-1.754396.	1	755397	1.083e-05
locus243	0	14.2857	42.8571	0																SNP-1.754396.	1	755397	0.61815
locus135	0	16.6667	50	0																SNP-1.754396.	1	755397	7.0558e-06
locus77	0	33.3333	66.6667	0																SNP-1.754396.	1	755397	1.4463e-05
locus244	0	37.5	62.5	0																SNP-1.754396.	1	755397	1.1566e-05
locus75	0	50	50	0																SNP-1.762779.	1	763780	2.5568e-05
locus252	0	50	50	0																SNP-1.762779.	1	763780	0.00074693
locus134	0	50	50	0																SNP-1.762779.	1	763780	0.00087569
locus36	0	50	50	0																SNP-1.762779.	1	763780	0.00568
locus276	0	50	50	0																SNP-1.762779.	1	763780	8.4132e-05
locus331	4.54545	11.3636	75	9.09091																SNP-1.762779.	1	763780	0.00063293
locus337	0	25	75	0																SNP-1.762779.	1	763780	6.6456e-05
locus277	2.04082	16.3265	77.551	4.08163																SNP-1.762779.	1	763780	0.001
locus281	0	18.75	81.25	0																SNP-1.762779.	1	763780	9.2368e-05
locus50	0	0	80	20																SNP-1.762779.	1	763780	9.4693e-05
locus68	7.69231	7.69231	84.6154	0																SNP-1.762779.	1	763780	0.00046831
locus66	8	0	88	4																SNP-1.762779.	1	763780	6.7056e-05
locus303	4.54545	4.54545	90.9091	0																SNP-1.762779.	1	763780	9.3887e-05
locus172	3.50877	3.50877	92.9825	0																SNP-1.762821.	1	763822	0.95171
locus139	4	0	96	0																SNP-1.765475.	1	766476	0.00416
locus290	4	0	96	0																SNP-1.765826.	1	766827	0.00048263
locus47	1.20482	0	98.7952	0																SNP-1.765826.	1	766827	2.921e-06
locus359	1.5625	0	98.4375	0																SNP-1.765826.	1	766827	0.0001027
locus223	0	0	100	0																SNP-1.765826.	1	766827	0.00019687
locus72	0	0	100	0																SNP-1.765826.	1	766827	0.00017221
locus58	0	0	100	0																SNP-1.765826.	1	766827	0.00086204
locus95	0	0	100	0																SNP-1.765826.	1	766827	0.00011724
locus93	0	0	100	0																SNP-1.765826.	1	766827	0.00011187
locus408	0	0	100	0																SNP-1.765826.	1	766827	0.00019443
locus396	0	0	100	0																SNP-1.771788.	1	772789	0.00712
locus386	0	0	100	0																SNP-1.771788.	1	772789	2.1474e-05
locus385	0	0	100	0																SNP-1.775636.	1	776637	0.00098014
locus374	0	0	100	0																SNP-1.776323.	1	777324	0.99092
locus372	0	0	100	0																SNP-1.777222.	1	778223	0.00534
locus361	0	0	100	0																SNP-1.778135.	1	779136	0.01298
locus35	0	0	100	0																SNP-1.791894.	1	792895	0.00088673
locus33	0	0	100	0																SNP-1.792087.	1	793088	0.5311
locus321	0	0	100	0																SNP-1.792087.	1	793088	0.0002348
locus293	0	0	100	0																SNP-1.792336.	1	793337	0.00057054
locus292	0	0	100	0																SNP-1.792336.	1	793337	0.00099984
locus272	0	0	100	0																SNP-1.794174.	1	795175	0.86518
locus255	0	0	100	0																SNP-1.796234.	1	797235	0.07839
locus247	0	0	100	0																SNP-1.798144.	1	799145	0.95322
locus224	0	0	100	0																SNP-1.798353.	1	799354	8.1777e-05
locus222	0	0	100	0																SNP-1.798353.	1	799354	3.8386e-05
locus211	0	0	100	0																SNP-1.798353.	1	799354	3.8782e-05
locus193	0	0	100	0																SNP-1.801858.	1	802859	0.53081
locus175	0	0	100	0																SNP-1.802507.	1	803508	0.72921
locus167	0	0	100	0																SNP-1.802755.	1	803756	3.5202e-05
locus158	0	0	100	0																SNP-1.802755.	1	803756	5.3175e-05
locus110	0	0	100	0																SNP-1.802755.	1	803756	3.8456e-06
locus104	0	0	100	0																SNP-1.802755.	1	803756	7.0452e-05
locus83	0	0	100	0																SNP-1.802755.	1	803756	0.0008225
locus202	0	0	100	0																SNP-1.802755.	1	803756	1.6673e-05
locus92	0	0	100	0																SNP-1.802755.	1	803756	0.00020404
locus183	0	0	100	0																SNP-1.802755.	1	803756	3.2496e-05
locus227	0	0	100	0																SNP-1.802755.	1	803756	7.6747e-05
locus215	0	0	100	0																SNP-1.802778.	1	803779	0.07445
locus174	0	0	100	0																SNP-1.802778.	1	803779	0.00043005
locus39	0	0	100	0																SNP-1.802778.	1	803779	0.00028803
locus213	0	0	100	0																SNP-1.804576.	1	805577	0.00037062
locus231	0	0	100	0																SNP-1.804670.	1	805671	0.14013
locus351	0	0	100	0																SNP-1.804670.	1	805671	0.0009805
locus268	0	0	100	0																SNP-1.809993.	1	810994	0.42544
locus398	0	0	100	0																SNP-1.810966.	1	811967	0.0062
locus221	0	0	100	0																SNP-1.814049.	1	815050	0.76978
locus165	0	0	100	0																SNP-1.814219.	1	815220	0.00030025
locus259	0	0	100	0																SNP-1.814219.	1	815220	0.00095326
locus370	0	0	100	0																SNP-1.814219.	1	815220	0.00071059
locus236	0	0	100	0																SNP-1.816001.	1	817002	0.00094035
locus308	0	0	100	0																SNP-1.816001.	1	817002	0.00012568
locus166	0	0	100	0																SNP-1.816001.	1	817002	0.00066382
locus12	0	0	100	0																SNP-1.816001.	1	817002	0.00080424
locus278	0	0	100	0																SNP-1.816001.	1	817002	0.98832
locus228	0	0	100	0																SNP-1.816001.	1	817002	0.00036256
locus306	0	0	100	0																SNP-1.816001.	1	817002	0.00042191
																				SNP-1.816001.	1	817002	0.0032
																				SNP-1.816001.	1	817002	0.00019419
																				SNP-1.816001.	1	817002	0.00095261
																				SNP-1.816001.	1	817002	0.000378
																				SNP-1.816001.	1	817002	0.00043258
																				SNP-1.816001.	1	817002	0.00041759
																				SNP-1.816001.	1	817002	0.00017511
																				SNP-1.816001.	1	817002	0.00023324
																				SNP-1.816001.	1	817002	0.00511
																				SNP-1.816001.	1	817002	0.00049486
																				SNP-1.831470.	1	832471	0.44898
																				SNP-1.838926.	1	839927	0.59203
																				SNP-1.840542.	1	841543	0.32092
																				SNP-1.843876.	1	844877	0.43876
																				SNP-1.848873.	1	849874	0.00060691
																				SNP-1.853085.	1	854086	0.00028191
																				SNP-1.853085.	1	854086	5.2855e-05
																				SNP-1.853085.	1	854086	0.00020232
																				SNP-1.853085.	1	854086	0.1556
																				SNP-1.853085.	1	854086	2.6109e-07
																				SNP-1.853085.	1	854086	0.0009272
																				SNP-1.856252.	1	857253	0.00065536
																				SNP-1.856252.	1	857253	0.00059876
																				SNP-1.856252.	1	857253	0.00086373
																				SNP-1.856252.	1	857253	0.00061469
																				SNP-1.856252.	1	857253	0.0004845
																				SNP-1.856252.	1	857253	0.00062486
																				SNP-1.856252.	1	857253	0.00253
																				SNP-1.856252.	1	857253	0.0005435
																				SNP-1.856252.	1	857253	0.00862
																				SNP-1.856252.	1	857253	0.00070895
																				SNP-1.856252.	1	857253	0.00021929
																				SNP-1.856252.	1	857253	0.00018793
																				SNP-1.856252.	1	857253	0.00053432
																				SNP-1.856252.	1	857253	0.00050634
																				SNP-1.856274.	1	857275	0.00585
																				SNP-1.856274.	1	857275	8.083e-06
																				SNP-1.856274.	1	857275	0.00037934
																				SNP-1.856274.	1	857275	0.00095439
																				SNP-1.856330.	1	857331	6.6326e-05
																				SNP-1.856330.	1	857331	0.00037117
																				SNP-1.856330.	1	857331	0.00028858
																				SNP-1.859436.	1	860437	0.45803
																				SNP-1.860419.	1	861420	0.00046079
																				SNP-1.860419.	1	861420	0.00040464
																				SNP-1.860419.	1	861420	0.00070585
																				SNP-1.860419.	1	861420	0.00098819
																				SNP-1.860419.	1	861420	0.0008339
																				SNP-1.860419.	1	861420	0.00040953
																				SNP-1.860419.	1	861420	0.06293
																				SNP-1.860419.	1	861420	0.00094428
																				SNP-1.861791.	1	862792	0.33523
																				SNP-1.861791.	1	862792	0.00010512
																				SNP-1.861791.	1	862792	0.00010656
																				SNP-1.862145.	1	863146	0.00473
																				SNP-1.862145.	1	863146	4.466e-05
																				SNP-1.862145.	1	863146	0.00288
																				SNP-1.862145.	1	863146	0.00019706
																				SNP-1.862300.	1	863301	0.60516
																				SNP-1.866303.	1	867304	0.00098199
																				SNP-1.866303.	1	867304	0.00545
																				SNP-1.866640.	1	867641	0.34714
																				SNP-1.866640.	1	867641	0.00018491
																				SNP-1.866640.	1	867641	0.00010372
																				SNP-1.867165.	1	868166	0.00072189
																				SNP-1.871321.	1	872322	0.03584
																				SNP-1.872418.	1	873419	0.00022627
																				SNP-1.892792.	1	893793	0.00011544
																				SNP-1.892792.	1	893793	0.00417
																				SNP-1.893299.	1	894300	0.00083475
																				SNP-1.903789.	1	904790	8.0685e-06
																				SNP-1.903924.	1	904925	0.70456
																				SNP-1.909221.	1	910222	0.00030596
																				SNP-1.909221.	1	910222	0.0005109
																				SNP-1.909221.	1	910222	0.00016814
																				SNP-1.909221.	1	910222	0.00093918
																				SNP-1.909221.	1	910222	0.00091688
																				SNP-1.909221.	1	910222	0.00049569
																				SNP-1.910483.	1	911484	0.00358
																				SNP-1.910549.	1	911550	0.78359
																				SNP-1.911699.	1	912700	0.00105
																				SNP-1.912786.	1	913787	0.60721
																				SNP-1.912963.	1	913964	0.00017472
																				SNP-1.912963.	1	913964	0.0001386
																				SNP-1.912963.	1	913964	0.00015081
																				SNP-1.912963.	1	913964	0.00019937
																				SNP-1.920659.	1	921660	0.43351
																				SNP-1.932998.	1	933999	0.15846
																				SNP-1.932998.	1	933999	0.00014611
																				SNP-1.935678.	1	936679	0.00084888
																				SNP-1.938677.	1	939678	0.00056808
																				SNP-1.938677.	1	939678	7.3144e-05
																				SNP-1.944151.	1	945152	5.877e-05
																				SNP-1.944151.	1	945152	6.1721e-05
																				SNP-1.944151.	1	945152	1.9712e-05
																				SNP-1.944151.	1	945152	5.6898e-05
																				SNP-1.944151.	1	945152	1.9282e-05
																				SNP-1.944151.	1	945152	5.1797e-05
																				SNP-1.944151.	1	945152	6.203e-05
																				SNP-1.944151.	1	945152	4.5871e-05
																				SNP-1.945521.	1	946522	1.8767e-06
																				SNP-1.945521.	1	946522	0.00041697
																				SNP-1.945521.	1	946522	0.0006478
																				SNP-1.945521.	1	946522	1.4019e-06
																				SNP-1.945521.	1	946522	0.00279
																				SNP-1.945521.	1	946522	0.00014278
																				SNP-1.945521.	1	946522	1.2319e-06
																				SNP-1.945521.	1	946522	0.00011199
																				SNP-1.945521.	1	946522	0.00072379
																				SNP-1.945521.	1	946522	0.00018553
																				SNP-1.945521.	1	946522	0.00062918
																				SNP-1.946360.	1	947361	0.00036604
																				SNP-1.946360.	1	947361	0.00026612
																				SNP-1.946360.	1	947361	1.1872e-06
																				SNP-1.946360.	1	947361	9.1965e-07
																				SNP-1.946360.	1	947361	7.7661e-07
																				SNP-1.946360.	1	947361	0.00041355
																				SNP-1.948687.	1	949688	1.7187e-05
																				SNP-1.948687.	1	949688	1.9162e-05
																				SNP-1.948687.	1	949688	4.9553e-05
																				SNP-1.948687.	1	949688	8.3575e-05
																				SNP-1.948687.	1	949688	0.34114
																				SNP-1.948687.	1	949688	2.1503e-05
																				SNP-1.948687.	1	949688	8.477e-05
																				SNP-1.948687.	1	949688	8.2886e-05
																				SNP-1.948687.	1	949688	2.4085e-05
																				SNP-1.948687.	1	949688	7.3663e-05
																				SNP-1.949471.	1	950472	0.0009989
																				SNP-1.949471.	1	950472	0.07841
																				SNP-1.949471.	1	950472	0.00014112
																				SNP-1.949471.	1	950472	0.00020271
																				SNP-1.950505.	1	951506	7.5429e-05
																				SNP-1.950505.	1	951506	0.59386
																				SNP-1.950505.	1	951506	5.729e-05
																				SNP-1.950505.	1	951506	9.7909e-05
																				SNP-1.950505.	1	951506	5.0797e-05
																				SNP-1.950505.	1	951506	7.9473e-05
																				SNP-1.950505.	1	951506	7.6364e-05
																				SNP-1.950505.	1	951506	4.8531e-05
																				SNP-1.954053.	1	955054	0.00931
																				SNP-1.956084.	1	957085	0.19696
																				SNP-1.956705.	1	957706	0.00036142
																				SNP-1.956705.	1	957706	0.00082034
																				SNP-1.957178.	1	958179	0.03737
																				SNP-1.957305.	1	958306	0.29964
																				SNP-1.958087.	1	959088	0.0004126
																				SNP-1.958087.	1	959088	0.00233
																				SNP-1.958087.	1	959088	0.00014025
																				SNP-1.958087.	1	959088	0.00031853
																				SNP-1.958087.	1	959088	0.00071407
																				SNP-1.958087.	1	959088	0.00076261
																				SNP-1.958087.	1	959088	0.00019904
																				SNP-1.958087.	1	959088	3.0618e-05
																				SNP-1.958087.	1	959088	0.00088478
																				SNP-1.958087.	1	959088	0.00055117
																				SNP-1.958087.	1	959088	2.0548e-05
																				SNP-1.958087.	1	959088	0.00075991
																				SNP-1.960972.	1	961973	0.00062235
																				SNP-1.965226.	1	966227	0.66628
																				SNP-1.966156.	1	967157	0.00087169
																				SNP-1.966156.	1	967157	0.00079115
																				SNP-1.966156.	1	967157	0.00082446
																				SNP-1.968213.	1	969214	0.55781
																				SNP-1.968844.	1	969845	0.00088093
																				SNP-1.983060.	1	984061	0.29077
																				SNP-1.983060.	1	984061	0.00053786
																				SNP-1.983160.	1	984161	3.0158e-05
																				SNP-1.983160.	1	984161	0.00013245
																				SNP-1.988567.	1	989568	0.0079
																				SNP-1.988567.	1	989568	0.00082922
																				SNP-1.988567.	1	989568	0.00054588
																				SNP-1.990013.	1	991014	0.00346
																				SNP-1.993367.	1	994368	4.6305e-06
																				SNP-1.993367.	1	994368	0.07215
																				SNP-1.993494.	1	994495	0.00027945
																				SNP-1.993494.	1	994495	0.8991
																				SNP-1.993494.	1	994495	0.00032036
																				SNP-1.995619.	1	996620	0.06938
																				SNP-1.997269.	1	998270	0.00010207
																				SNP-1.997269.	1	998270	0.00067761
																				SNP-1.997269.	1	998270	0.0001987
																				SNP-1.997269.	1	998270	0.00022869
																				SNP-1.1000913.	1	1001914	0.90347
																				SNP-1.1011675.	1	1012676	5.3903e-05
																				SNP-1.1031512.	1	1032513	4.4705e-05
																				SNP-1.1031512.	1	1032513	3.1965e-05
																				SNP-1.1031512.	1	1032513	3.5805e-05
																				SNP-1.1031512.	1	1032513	0.00014992
																				SNP-1.1033763.	1	1034764	0.00010913
																				SNP-1.1035677.	1	1036678	0.00028754
																				SNP-1.1035677.	1	1036678	0.00036437
																				SNP-1.1039046.	1	1040047	0.00032517
																				SNP-1.1039046.	1	1040047	0.00028057
																				SNP-1.1041534.	1	1042535	0.00047584
																				SNP-1.1072930.	1	1073931	0.00068451
																				SNP-1.1072930.	1	1073931	0.00048413
																				SNP-1.1091896.	1	1092897	0.00036516
																				SNP-1.1109928.	1	1110929	0.00074969
																				SNP-1.1110395.	1	1111396	0.00022016
																				SNP-1.1110395.	1	1111396	0.00051559
																				SNP-1.1110395.	1	1111396	0.00096114
																				SNP-1.1113646.	1	1114647	0.00075382
																				SNP-1.1113860.	1	1114861	0.00082843
																				SNP-1.1131215.	1	1132216	0.00048348
																				SNP-1.1139834.	1	1140835	0.00068467
																				SNP-1.1145661.	1	1146662	0.00097123
																				SNP-1.1158364.	1	1159365	0.0001934
																				SNP-1.1159591.	1	1160592	0.00020773
																				SNP-1.1159591.	1	1160592	0.00032652
																				SNP-1.1163685.	1	1164686	0.00096234
																				SNP-1.1163685.	1	1164686	0.00094041
																				SNP-1.1192025.	1	1193026	0.00014936
																				SNP-1.1207333.	1	1208334	1.4802e-05
																				SNP-1.1207333.	1	1208334	6.9337e-05
																				SNP-1.1207333.	1	1208334	3.14e-05
																				SNP-1.1207333.	1	1208334	6.0268e-05
																				SNP-1.1208589.	1	1209590	0.97337
																				SNP-1.1208589.	1	1209590	0.00011072
																				SNP-1.1208589.	1	1209590	0.00010856
																				SNP-1.1208589.	1	1209590	0.00010604
																				SNP-1.1208589.	1	1209590	0.00012098
																				SNP-1.1216180.	1	1217181	0.00026686
																				SNP-1.1216180.	1	1217181	0.00056864
																				SNP-1.1216180.	1	1217181	0.00024381
																				SNP-1.1216180.	1	1217181	0.00058199
																				SNP-1.1216180.	1	1217181	0.00026499
																				SNP-1.1216180.	1	1217181	0.00059208
																				SNP-1.1216180.	1	1217181	0.00031619
																				SNP-1.1216180.	1	1217181	0.00017969
																				SNP-1.1216180.	1	1217181	0.00076718
																				SNP-1.1216180.	1	1217181	0.00024071
																				SNP-1.1216180.	1	1217181	0.00019925
																				SNP-1.1216180.	1	1217181	0.00043161
																				SNP-1.1216180.	1	1217181	0.00018944
																				SNP-1.1216180.	1	1217181	0.00024925
																				SNP-1.1216180.	1	1217181	0.00038777
																				SNP-1.1216180.	1	1217181	0.00050548
																				SNP-1.1216180.	1	1217181	0.0002787
																				SNP-1.1216180.	1	1217181	0.00019587
																				SNP-1.1216180.	1	1217181	0.00015308
																				SNP-1.1221726.	1	1222727	0.00311
																				SNP-1.1221726.	1	1222727	9.178e-05
																				SNP-1.1223855.	1	1224856	0.71253
																				SNP-1.1225236.	1	1226237	3.5825e-05
																				SNP-1.1225236.	1	1226237	0.00092278
																				SNP-1.1225236.	1	1226237	2.1019e-05
																				SNP-1.1225236.	1	1226237	4.9475e-05
																				SNP-1.1225236.	1	1226237	0.00035977
																				SNP-1.1225236.	1	1226237	1.2461e-05
																				SNP-1.1236659.	1	1237660	0.80399
																				SNP-1.1237134.	1	1238135	0.00071998
																				SNP-1.1248432.	1	1249433	0.00029054
																				SNP-1.1248618.	1	1249619	0.4817
																				SNP-1.1249238.	1	1250239	0.00056422
																				SNP-1.1249238.	1	1250239	0.00019738
																				SNP-1.1249813.	1	1250814	0.94273
																				SNP-1.1250647.	1	1251648	0.0096
																				SNP-1.1252777.	1	1253778	0.65644
																				SNP-1.1253058.	1	1254059	0.008
																				SNP-1.1253929.	1	1254930	0.21337
																				SNP-1.1256833.	1	1257834	0.00079126
																				SNP-1.1256833.	1	1257834	0.00097325
																				SNP-1.1256833.	1	1257834	0.00050335
																				SNP-1.1263216.	1	1264217	0.94356
																				SNP-1.1265250.	1	1266251	0.000301
																				SNP-1.1265296.	1	1266297	0.10715
																				SNP-1.1265296.	1	1266297	0.00024679
																				SNP-1.1267167.	1	1268168	0.70005
																				SNP-1.1268340.	1	1269341	0.00016321
																				SNP-1.1269432.	1	1270433	0.97548
																				SNP-1.1272445.	1	1273446	0.0008757
																				SNP-1.1272445.	1	1273446	0.00072549
																				SNP-1.1272445.	1	1273446	0.00036179
																				SNP-1.1272445.	1	1273446	0.00043121
																				SNP-1.1272445.	1	1273446	0.00039916
																				SNP-1.1272542.	1	1273543	0.00029637
																				SNP-1.1272542.	1	1273543	0.00027222
																				SNP-1.1272542.	1	1273543	0.00060208
																				SNP-1.1272572.	1	1273573	0.80275
																				SNP-1.1277733.	1	1278734	0.00011551
																				SNP-1.1279229.	1	1280230	0.2714
																				SNP-1.1279586.	1	1280587	0.09374
																				SNP-1.1284556.	1	1285557	9.5468e-05
																				SNP-1.1285147.	1	1286148	0.00882
																				SNP-1.1290916.	1	1291917	0.07682
																				SNP-1.1290916.	1	1291917	0.00047259
																				SNP-1.1290917.	1	1291918	0.0005155
																				SNP-1.1295902.	1	1296903	0.36749
																				SNP-1.1297428.	1	1298429	0.03691
																				SNP-1.1299138.	1	1300139	0.43574
																				SNP-1.1299558.	1	1300559	0.00837
																				SNP-1.1301180.	1	1302181	0.00070863
																				SNP-1.1301180.	1	1302181	0.681
																				SNP-1.1301899.	1	1302900	0.00033448
																				SNP-1.1301899.	1	1302900	0.00047282
																				SNP-1.1301899.	1	1302900	0.00033362
																				SNP-1.1301899.	1	1302900	0.00021837
																				SNP-1.1301899.	1	1302900	0.00507
																				SNP-1.1301899.	1	1302900	0.00016031
																				SNP-1.1303702.	1	1304703	0.96872
																				SNP-1.1304132.	1	1305133	0.05433
																				SNP-1.1304261.	1	1305262	0.00034933
																				SNP-1.1304261.	1	1305262	0.00011811
																				SNP-1.1304261.	1	1305262	0.00010823
																				SNP-1.1304261.	1	1305262	0.00060809
																				SNP-1.1304261.	1	1305262	0.00038172
																				SNP-1.1309512.	1	1310513	0.34314
																				SNP-1.1315211.	1	1316212	0.79687
																				SNP-1.1318990.	1	1319991	0.00074796
																				SNP-1.1318990.	1	1319991	0.00033159
																				SNP-1.1318990.	1	1319991	0.00036016
																				SNP-1.1318990.	1	1319991	0.00022783
																				SNP-1.1318990.	1	1319991	0.00047373
																				SNP-1.1318990.	1	1319991	0.00063693
																				SNP-1.1318990.	1	1319991	0.00032029
																				SNP-1.1318990.	1	1319991	0.00017476
																				SNP-1.1318990.	1	1319991	0.00017231
																				SNP-1.1318990.	1	1319991	0.00020604
																				SNP-1.1318990.	1	1319991	0.00015811
																				SNP-1.1318990.	1	1319991	0.0002517
																				SNP-1.1318990.	1	1319991	0.00053028
																				SNP-1.1318990.	1	1319991	0.00090016
																				SNP-1.1318990.	1	1319991	0.00028465
																				SNP-1.1318990.	1	1319991	0.00034231
																				SNP-1.1318990.	1	1319991	0.00023767
																				SNP-1.1318990.	1	1319991	0.00020259
																				SNP-1.1318990.	1	1319991	0.0004585
																				SNP-1.1318990.	1	1319991	0.00012956
																				SNP-1.1318990.	1	1319991	0.00016334
																				SNP-1.1318990.	1	1319991	0.00024137
																				SNP-1.1318990.	1	1319991	0.00026302
																				SNP-1.1320371.	1	1321372	0.51538
																				SNP-1.1320371.	1	1321372	0.00034495
																				SNP-1.1320371.	1	1321372	0.00022734
																				SNP-1.1320371.	1	1321372	0.00011634
																				SNP-1.1320371.	1	1321372	0.00057343
																				SNP-1.1320371.	1	1321372	0.00021737
																				SNP-1.1320371.	1	1321372	0.00026387
																				SNP-1.1323797.	1	1324798	0.96217
																				SNP-1.1327610.	1	1328611	0.00085086
																				SNP-1.1327610.	1	1328611	0.00076092
																				SNP-1.1327610.	1	1328611	0.00074799
																				SNP-1.1332028.	1	1333029	0.00075216
																				SNP-1.1333154.	1	1334155	0.27875
																				SNP-1.1336313.	1	1337314	0.00096302
																				SNP-1.1336313.	1	1337314	9.8814e-07
																				SNP-1.1337412.	1	1338413	0.15616
																				SNP-1.1340001.	1	1341002	2.5196e-05
																				SNP-1.1340001.	1	1341002	0.00062647
																				SNP-1.1340001.	1	1341002	0.00024744
																				SNP-1.1340001.	1	1341002	0.0001764
																				SNP-1.1340001.	1	1341002	6.0463e-05
																				SNP-1.1340001.	1	1341002	4.7542e-05
																				SNP-1.1340001.	1	1341002	2.3129e-05
																				SNP-1.1344283.	1	1345284	0.98291
																				SNP-1.1346698.	1	1347699	0.39372
																				SNP-1.1349194.	1	1350195	0.00087296
																				SNP-1.1349194.	1	1350195	0.00435
																				SNP-1.1349194.	1	1350195	0.00709
																				SNP-1.1349194.	1	1350195	0.00066115
																				SNP-1.1349206.	1	1350207	0.0004649
																				SNP-1.1349206.	1	1350207	0.50102
																				SNP-1.1349303.	1	1350304	0.05688
																				SNP-1.1349523.	1	1350524	0.00050036
																				SNP-1.1349523.	1	1350524	0.00050433
																				SNP-1.1349523.	1	1350524	0.00051753
																				SNP-1.1349761.	1	1350762	0.00080017
																				SNP-1.1349761.	1	1350762	0.00010148
																				SNP-1.1349761.	1	1350762	0.00084232
																				SNP-1.1349761.	1	1350762	0.00051875
																				SNP-1.1349761.	1	1350762	0.00946
																				SNP-1.1352676.	1	1353677	0.00606
																				SNP-1.1358825.	1	1359826	0.39099
																				SNP-1.1364137.	1	1365138	0.10787
																				SNP-1.1372661.	1	1373662	0.84746
																				SNP-1.1373129.	1	1374130	0.00517
																				SNP-1.1374045.	1	1375046	0.00036935
																				SNP-1.1374486tg.	1	1375487	0.00192
																				SNP-1.1374663.	1	1375664	0.08905
																				SNP-1.1374663.	1	1375664	0.00028152
																				SNP-1.1374663.	1	1375664	0.00187
																				SNP-1.1374663.	1	1375664	0.00038266
																				SNP-1.1374828.	1	1375829	0.00036166
																				SNP-1.1374828.	1	1375829	0.00018404
																				SNP-1.1374828.	1	1375829	0.00014523
																				SNP-1.1374828.	1	1375829	0.00059511
																				SNP-1.1374828.	1	1375829	0.00021946
																				SNP-1.1374828.	1	1375829	0.00053623
																				SNP-1.1374828.	1	1375829	0.00043035
																				SNP-1.1374828.	1	1375829	0.00058847
																				SNP-1.1374828.	1	1375829	0.00085721
																				SNP-1.1374828.	1	1375829	0.00094268
																				SNP-1.1376036.	1	1377037	0.00026346
																				SNP-1.1376036.	1	1377037	0.00095495
																				SNP-1.1376036.	1	1377037	0.00053194
																				SNP-1.1376036.	1	1377037	0.00026596
																				SNP-1.1384022.	1	1385023	0.33628
																				SNP-1.1390357.	1	1391358	0.3599
																				SNP-1.1397742.	1	1398743	0.00044505
																				SNP-1.1397742.	1	1398743	0.00036
																				SNP-1.1397742.	1	1398743	0.00063626
																				SNP-1.1397742.	1	1398743	0.00015018
																				SNP-1.1397742.	1	1398743	0.6333
																				SNP-1.1397742.	1	1398743	0.00036097
																				SNP-1.1397742.	1	1398743	0.00045168
																				SNP-1.1397742.	1	1398743	0.000904
																				SNP-1.1397742.	1	1398743	0.00075812
																				SNP-1.1397742.	1	1398743	0.00088777
																				SNP-1.1398740.	1	1399741	0.00083877
																				SNP-1.1399748.	1	1400749	0.55817
																				SNP-1.1416665.	1	1417666	0.1149
																				SNP-1.1429709.	1	1430710	0.62907
																				SNP-1.1433955.	1	1434956	0.00067947
																				SNP-1.1438472.	1	1439473	0.07417
																				SNP-1.1444365.	1	1445366	3.5902e-05
																				SNP-1.1444365.	1	1445366	1.392e-05
																				SNP-1.1444365.	1	1445366	5.9981e-05
																				SNP-1.1444365.	1	1445366	2.7434e-05
																				SNP-1.1446081.	1	1447082	0.25723
																				SNP-1.1448131.	1	1449132	0.68563
																				SNP-1.1448131.	1	1449132	3.4902e-05
																				SNP-1.1448131.	1	1449132	3.1831e-05
																				SNP-1.1448131.	1	1449132	6.7638e-05
																				SNP-1.1468093.	1	1469094	0.0088
																				SNP-1.1468093.	1	1469094	0.0004816
																				SNP-1.1468093.	1	1469094	0.00515
																				SNP-1.1469017.	1	1470018	0.30452
																				SNP-1.1482959.	1	1483960	5.1029e-05
																				SNP-1.1482959.	1	1483960	0.00014185
																				SNP-1.1482959.	1	1483960	5.8909e-05
																				SNP-1.1482959.	1	1483960	0.00089314
																				SNP-1.1486071.	1	1487072	0.97631
																				SNP-1.1488935.	1	1489936	0.00036311
																				SNP-1.1488935.	1	1489936	0.58381
																				SNP-1.1491088.	1	1492089	0.03961
																				SNP-1.1491848.	1	1492849	0.0068
																				SNP-1.1491848.	1	1492849	0.00077102
																				SNP-1.1491848.	1	1492849	0.00059617
																				SNP-1.1491848.	1	1492849	0.00071867
																				SNP-1.1491848.	1	1492849	0.00241
																				SNP-1.1499213.	1	1500214	0.96553
																				SNP-1.1499213.	1	1500214	0.00711
																				SNP-1.1500370.	1	1501371	0.0001036
																				SNP-1.1500537.	1	1501538	0.70269
																				SNP-1.1502552.	1	1503553	5.1625e-05
																				SNP-1.1502552.	1	1503553	5.8825e-05
																				SNP-1.1503538.	1	1504539	0.55576
																				SNP-1.1508156.	1	1509157	0.00047266
																				SNP-1.1508156.	1	1509157	0.00399
																				SNP-1.1512434.	1	1513435	0.31796
																				SNP-1.1529094.	1	1530095	0.77182
																				SNP-1.1529383.	1	1530384	0.48761
																				SNP-1.1529487.	1	1530488	0.00018321
																				SNP-1.1529548.	1	1530549	0.00062495
																				SNP-1.1529548.	1	1530549	0.00010776
																				SNP-1.1529548.	1	1530549	0.0007784
																				SNP-1.1529548.	1	1530549	0.00055236
																				SNP-1.1529548.	1	1530549	0.00091824
																				SNP-1.1529548.	1	1530549	0.00032222
																				SNP-1.1529548.	1	1530549	0.16755
																				SNP-1.1538038.	1	1539039	0.00554
																				SNP-1.1544419.	1	1545420	0.0464
																				SNP-1.1549797.	1	1550798	0.0004137
																				SNP-1.1553195.	1	1554196	0.71486
																				SNP-1.1564191.	1	1565192	1.2938e-05
																				SNP-1.1564191.	1	1565192	5.3053e-05
																				SNP-1.1564191.	1	1565192	2.2729e-05
																				SNP-1.1564191.	1	1565192	3.439e-05
																				SNP-1.1564413.	1	1565414	0.00012433
																				SNP-1.1565415.	1	1566416	0.54656
																				SNP-1.1569482.	1	1570483	0.65791
																				SNP-1.1576166.	1	1577167	0.00030141
																				SNP-1.1578313.	1	1579314	3.5653e-05
																				SNP-1.1578313.	1	1579314	1.2961e-05
																				SNP-1.1578313.	1	1579314	4.431e-05
																				SNP-1.1578313.	1	1579314	2.4691e-05
																				SNP-1.1592175.	1	1593176	0.93363
																				SNP-1.1593091.	1	1594092	0.00027376
																				SNP-1.1593091.	1	1594092	0.00026902
																				SNP-1.1593091.	1	1594092	0.00069464
																				SNP-1.1593091.	1	1594092	0.00088669
																				SNP-1.1593091.	1	1594092	0.0001528
																				SNP-1.1593194.	1	1594195	0.00050295
																				SNP-1.1593194.	1	1594195	0.00095085
																				SNP-1.1593194.	1	1594195	0.0001865
																				SNP-1.1593194.	1	1594195	0.00044122
																				SNP-1.1593471.	1	1594472	5.0081e-05
																				SNP-1.1593471.	1	1594472	0.00073138
																				SNP-1.1593471.	1	1594472	3.5974e-05
																				SNP-1.1593471.	1	1594472	1.0895e-05
																				SNP-1.1593471.	1	1594472	1.7358e-05
																				SNP-1.1595022.	1	1596023	0.00168
																				SNP-1.1607066.	1	1608067	0.00011699
																				SNP-1.1607066.	1	1608067	0.34363
																				SNP-1.1618226ca.	1	1619227	0.72234
																				SNP-1.1622675gt.	1	1623676	0.00012912
																				SNP-1.1628678.	1	1629679	0.00094133
																				SNP-1.1632901.	1	1633902	0.00145
																				SNP-1.1638451.	1	1639452	0.62677
																				SNP-1.1643724.	1	1644725	0.07135
																				SNP-1.1643724.	1	1644725	0.00063155
																				SNP-1.1643724.	1	1644725	0.00078145
																				SNP-1.1646855.	1	1647856	0.80471
																				SNP-1.1646855.	1	1647856	0.00038923
																				SNP-1.1646942.	1	1647943	0.0006456
																				SNP-1.1646942.	1	1647943	0.00030932
																				SNP-1.1647260.	1	1648261	0.00037816
																				SNP-1.1647260.	1	1648261	0.00094384
																				SNP-1.1647260.	1	1648261	0.00093116
																				SNP-1.1647260.	1	1648261	0.19576
																				SNP-1.1653242.	1	1654243	0.00027229
																				SNP-1.1654488.	1	1655489	0.61837
																				SNP-1.1654488.	1	1655489	0.00095748
																				SNP-1.1661950.	1	1662951	0.31189
																				SNP-1.1664178.	1	1665179	0.00944
																				SNP-1.1668296.	1	1669297	0.08739
																				SNP-1.1668296.	1	1669297	0.00013193
																				SNP-1.1675564.	1	1676565	0.71913
																				SNP-1.1687085.	1	1688086	0.00083778
																				SNP-1.1687085.	1	1688086	0.79627
																				SNP-1.1691170.	1	1692171	0.00068618
																				SNP-1.1691170.	1	1692171	0.00076005
																				SNP-1.1691170.	1	1692171	0.00443
																				SNP-1.1694659.	1	1695660	0.00048869
																				SNP-1.1694659.	1	1695660	0.00013944
																				SNP-1.1694659.	1	1695660	0.00093764
																				SNP-1.1694659.	1	1695660	0.00056542
																				SNP-1.1694659.	1	1695660	0.00015068
																				SNP-1.1694659.	1	1695660	0.00014014
																				SNP-1.1694659.	1	1695660	0.00061358
																				SNP-1.1694659.	1	1695660	0.00037842
																				SNP-1.1694659.	1	1695660	0.00031749
																				SNP-1.1694659.	1	1695660	0.00038912
																				SNP-1.1694659.	1	1695660	0.00052696
																				SNP-1.1694659.	1	1695660	0.00033118
																				SNP-1.1694659.	1	1695660	0.00032218
																				SNP-1.1694659.	1	1695660	0.00057947
																				SNP-1.1694659.	1	1695660	0.00084863
																				SNP-1.1694659.	1	1695660	0.0004127
																				SNP-1.1697783.	1	1698784	0.0009745
																				SNP-1.1697783.	1	1698784	0.00057606
																				SNP-1.1697783.	1	1698784	0.00045309
																				SNP-1.1707016.	1	1708017	5.6014e-05
																				SNP-1.1707016.	1	1708017	5.863e-05
																				SNP-1.1707016.	1	1708017	0.00098346
																				SNP-1.1707016.	1	1708017	5.6913e-05
																				SNP-1.1707016.	1	1708017	3.4803e-05
																				SNP-1.1708719.	1	1709720	0.12662
																				SNP-1.1709263.	1	1710264	0.00014757
																				SNP-1.1709263.	1	1710264	0.00259
																				SNP-1.1709263.	1	1710264	0.00077561
																				SNP-1.1713082.	1	1714083	0.00010099
																				SNP-1.1713082.	1	1714083	0.00044827
																				SNP-1.1713082.	1	1714083	8.8249e-05
																				SNP-1.1713245.	1	1714246	0.00095574
																				SNP-1.1713245.	1	1714246	0.00020106
																				SNP-1.1713245.	1	1714246	0.0011
																				SNP-1.1713245.	1	1714246	0.00011971
																				SNP-1.1713245.	1	1714246	0.00010103
																				SNP-1.1713245.	1	1714246	0.00095808
																				SNP-1.1713245.	1	1714246	0.00017629
																				SNP-1.1713245.	1	1714246	0.00087188
																				SNP-1.1713245.	1	1714246	0.00051893
																				SNP-1.1714945.	1	1715946	0.0009854
																				SNP-1.1718181.	1	1719182	0.00010265
																				SNP-1.1718181.	1	1719182	0.00098464
																				SNP-1.1718181.	1	1719182	0.48679
																				SNP-1.1718181.	1	1719182	0.00084719
																				SNP-1.1718886.	1	1719887	0.00942
																				SNP-1.1718886.	1	1719887	0.00314
																				SNP-1.1718886.	1	1719887	0.00013458
																				SNP-1.1725011.	1	1726012	0.44794
																				SNP-1.1732314.	1	1733315	0.77846
																				SNP-1.1751951.	1	1752952	4.8662e-05
																				SNP-1.1751951.	1	1752952	7.7056e-05
																				SNP-1.1751951.	1	1752952	0.00033247
																				SNP-1.1755748.	1	1756749	0.00049845
																				SNP-1.1755748.	1	1756749	0.00068664
																				SNP-1.1764313.	1	1765314	0.00041133
																				SNP-1.1764313.	1	1765314	0.00043551
																				SNP-1.1766764.	1	1767765	0.45491
																				SNP-1.1815328.	1	1816329	0.000428
																				SNP-1.1815328.	1	1816329	0.00094783
																				SNP-1.1821850.	1	1822851	0.00094004
																				SNP-1.1827958.	1	1828959	0.00011105
																				SNP-1.1827958.	1	1828959	0.00087068
																				SNP-1.1827958.	1	1828959	0.00052611
																				SNP-1.1830135.	1	1831136	0.00015014
																				SNP-1.1830135.	1	1831136	0.00069293
																				SNP-1.1834925.	1	1835926	0.00017476
																				SNP-1.1856662.	1	1857663	0.00046795
																				SNP-1.1879088.	1	1880089	0.001
																				SNP-1.1879088.	1	1880089	0.00089464
																				SNP-1.1879628.	1	1880629	0.000915
																				SNP-1.1883739.	1	1884740	0.00036386
																				SNP-1.1883739.	1	1884740	0.00068046
																				SNP-1.1883739.	1	1884740	0.00037868
																				SNP-1.1911559.	1	1912560	0.00020733
																				SNP-1.1911559.	1	1912560	0.0008082
																				SNP-1.1911559.	1	1912560	0.00020337
																				SNP-1.1911559.	1	1912560	0.00050503
																				SNP-1.1911559.	1	1912560	0.00020248
																				SNP-1.1918985.	1	1919986	0.00032911
																				SNP-1.1924214.	1	1925215	0.00015938
																				SNP-1.1924214.	1	1925215	0.00016328
																				SNP-1.1934028.	1	1935029	0.00054922
																				SNP-1.1934099.	1	1935100	0.00019394
																				SNP-1.1934099.	1	1935100	0.00044756
																				SNP-1.1934099.	1	1935100	0.00020728
																				SNP-1.1934099.	1	1935100	0.00022147
																				SNP-1.1934099.	1	1935100	0.00091725
																				SNP-1.1944478.	1	1945479	0.00028568
																				SNP-1.1944478.	1	1945479	0.00052537
																				SNP-1.1944478.	1	1945479	0.000349
																				SNP-1.1951409.	1	1952410	0.00065943
																				SNP-1.1974270.	1	1975271	0.00072692
																				SNP-1.1974270.	1	1975271	0.00134
																				SNP-1.1974270.	1	1975271	0.00064556
																				SNP-1.1980589.	1	1981590	0.34537
																				SNP-1.1984029.	1	1985030	0.93269
																				SNP-1.1988401.	1	1989402	0.00242
																				SNP-1.1988401.	1	1989402	0.0003794
																				SNP-1.1988401.	1	1989402	0.00091243
																				SNP-1.1988401.	1	1989402	0.24167
																				SNP-1.1996990.	1	1997991	0.4879
																				SNP-1.1997130.	1	1998131	0.00297
																				SNP-1.1997530.	1	1998531	0.40397
																				SNP-1.2000126.	1	2001127	0.00054562
																				SNP-1.2000600.	1	2001601	0.6315
																				SNP-1.2000851.	1	2001852	0.00754
																				SNP-1.2000851.	1	2001852	0.00026055
																				SNP-1.2000987.	1	2001988	0.43718
																				SNP-1.2000987.	1	2001988	0.00031065
																				SNP-1.2001884.	1	2002885	0.72568
																				SNP-1.2001884.	1	2002885	0.00206
																				SNP-1.2001966.	1	2002967	0.0006973
																				SNP-1.2001966.	1	2002967	0.00322
																				SNP-1.2001966.	1	2002967	0.00032886
																				SNP-1.2002310.	1	2003311	0.54552
																				SNP-1.2002447.	1	2003448	0.00091411
																				SNP-1.2002500.	1	2003501	0.00041625
																				SNP-1.2002663.	1	2003664	0.15157
																				SNP-1.2004820.	1	2005821	0.00333
																				SNP-1.2004820.	1	2005821	0.02493
																				SNP-1.2004820.	1	2005821	0.00028226
																				SNP-1.2006775.	1	2007776	0.63515
																				SNP-1.2013848.	1	2014849	0.17955
																				SNP-1.2014156.	1	2015157	5.6299e-05
																				SNP-1.2014156.	1	2015157	4.705e-05
																				SNP-1.2014156.	1	2015157	0.00013226
																				SNP-1.2014156.	1	2015157	5.1934e-05
																				SNP-1.2014156.	1	2015157	6.4585e-05
																				SNP-1.2014156.	1	2015157	4.7051e-05
																				SNP-1.2014156.	1	2015157	5.2464e-05
																				SNP-1.2014156.	1	2015157	7.5389e-05
																				SNP-1.2014156.	1	2015157	4.7478e-05
																				SNP-1.2014156.	1	2015157	4.7839e-05
																				SNP-1.2014156.	1	2015157	4.6898e-05
																				SNP-1.2014156.	1	2015157	4.7383e-05
																				SNP-1.2014156.	1	2015157	4.7634e-05
																				SNP-1.2014156.	1	2015157	4.8584e-05
																				SNP-1.2014156.	1	2015157	7.2178e-05
																				SNP-1.2014156.	1	2015157	4.2393e-05
																				SNP-1.2014156.	1	2015157	5.4107e-05
																				SNP-1.2014156.	1	2015157	5.1924e-05
																				SNP-1.2014156.	1	2015157	4.8248e-05
																				SNP-1.2014156.	1	2015157	4.7462e-05
																				SNP-1.2014519ta.	1	2015520	0.00685
																				SNP-1.2014519ta.	1	2015520	0.97227
																				SNP-1.2014665.	1	2015666	0.00047126
																				SNP-1.2014665.	1	2015666	0.00062523
																				SNP-1.2014665.	1	2015666	0.00054838
																				SNP-1.2014665.	1	2015666	0.00046992
																				SNP-1.2014665.	1	2015666	0.00054408
																				SNP-1.2016100.	1	2017101	0.00866
																				SNP-1.2016252.	1	2017253	0.00512
																				SNP-1.2016484.	1	2017485	0.00017201
																				SNP-1.2016484.	1	2017485	0.00085752
																				SNP-1.2016484.	1	2017485	0.00073461
																				SNP-1.2016484.	1	2017485	0.00017407
																				SNP-1.2016484.	1	2017485	0.00016845
																				SNP-1.2016484.	1	2017485	0.00087428
																				SNP-1.2016484.	1	2017485	0.00017347
																				SNP-1.2016658.	1	2017659	0.00058911
																				SNP-1.2016855.	1	2017856	0.00081076
																				SNP-1.2016855.	1	2017856	0.81763
																				SNP-1.2023400.	1	2024401	0.00015405
																				SNP-1.2023400.	1	2024401	0.00798
																				SNP-1.2023544.	1	2024545	0.86831
																				SNP-1.2027843.	1	2028844	0.00025906
																				SNP-1.2028100.	1	2029101	0.00035702
																				SNP-1.2029086.	1	2030087	0.71726
																				SNP-1.2029086.	1	2030087	0.00019962
																				SNP-1.2029086.	1	2030087	0.00024795
																				SNP-1.2029086.	1	2030087	0.00032144
																				SNP-1.2029086.	1	2030087	0.00022915
																				SNP-1.2029086.	1	2030087	0.00021902
																				SNP-1.2029086.	1	2030087	0.0001327
																				SNP-1.2029523.	1	2030524	0.00020702
																				SNP-1.2029523.	1	2030524	0.00017298
																				SNP-1.2029523.	1	2030524	0.00017737
																				SNP-1.2029523.	1	2030524	0.00025663
																				SNP-1.2029523.	1	2030524	0.00040363
																				SNP-1.2029523.	1	2030524	0.00019506
																				SNP-1.2029523.	1	2030524	0.00016065
																				SNP-1.2029523.	1	2030524	0.00038408
																				SNP-1.2029523.	1	2030524	0.4413
																				SNP-1.2029523.	1	2030524	0.00017105
																				SNP-1.2029523.	1	2030524	0.00056985
																				SNP-1.2032915.	1	2033916	0.00343
																				SNP-1.2034049.	1	2035050	0.00070864
																				SNP-1.2034049.	1	2035050	0.29957
																				SNP-1.2043316.	1	2044317	0.00032792
																				SNP-1.2043316.	1	2044317	0.00059867
																				SNP-1.2043316.	1	2044317	0.00015065
																				SNP-1.2043316.	1	2044317	0.00059646
																				SNP-1.2043316.	1	2044317	0.00070687
																				SNP-1.2043316.	1	2044317	0.00263
																				SNP-1.2043316.	1	2044317	0.00048534
																				SNP-1.2043316.	1	2044317	0.00045949
																				SNP-1.2043316.	1	2044317	0.47697
																				SNP-1.2043316.	1	2044317	0.00031726
																				SNP-1.2043760.	1	2044761	0.00025719
																				SNP-1.2044500.	1	2045501	0.98909
																				SNP-1.2049869at.	1	2050870	0.81431
																				SNP-1.2051322.	1	2052323	0.25471
																				SNP-1.2051368.	1	2052369	0.00017692
																				SNP-1.2056799.	1	2057800	0.55875
																				SNP-1.2058934.	1	2059935	0.00014109
																				SNP-1.2059009.	1	2060010	0.0048
																				SNP-1.2064531.	1	2065532	0.77681
																				SNP-1.2066812.	1	2067813	0.00481
																				SNP-1.2074657.	1	2075658	0.48028
																				SNP-1.2080088.	1	2081089	0.06472
																				SNP-1.2080216.	1	2081217	0.00026971
																				SNP-1.2080216.	1	2081217	0.00275
																				SNP-1.2080216.	1	2081217	6.0985e-05
																				SNP-1.2080216.	1	2081217	0.00068681
																				SNP-1.2080216.	1	2081217	0.62851
																				SNP-1.2080216.	1	2081217	0.00012183
																				SNP-1.2080216.	1	2081217	0.00014194
																				SNP-1.2080216.	1	2081217	4.4607e-05
																				SNP-1.2080216.	1	2081217	0.001
																				SNP-1.2080216.	1	2081217	9.1765e-05
																				SNP-1.2080216.	1	2081217	7.3381e-05
																				SNP-1.2081712.	1	2082713	0.00082851
																				SNP-1.2081712.	1	2082713	0.00029503
																				SNP-1.2081712.	1	2082713	0.00045991
																				SNP-1.2081712.	1	2082713	0.00020576
																				SNP-1.2081712.	1	2082713	0.00638
																				SNP-1.2081712.	1	2082713	0.00494
																				SNP-1.2092140.	1	2093141	0.94139
																				SNP-1.2095842.	1	2096843	0.00014649
																				SNP-1.2095842.	1	2096843	0.32394
																				SNP-1.2100755.	1	2101756	0.00091843
																				SNP-1.2103752.	1	2104753	0.00051732
																				SNP-1.2103752.	1	2104753	4.6867e-05
																				SNP-1.2103752.	1	2104753	3.3889e-05
																				SNP-1.2103752.	1	2104753	0.00072026
																				SNP-1.2103752.	1	2104753	1.2333e-05
																				SNP-1.2103752.	1	2104753	2.2041e-05
																				SNP-1.2103752.	1	2104753	1.154e-05
																				SNP-1.2103752.	1	2104753	5.2173e-05
																				SNP-1.2103752.	1	2104753	4.9944e-05
																				SNP-1.2103752.	1	2104753	1.5425e-05
																				SNP-1.2103752.	1	2104753	2.2403e-05
																				SNP-1.2103752.	1	2104753	5.173e-05
																				SNP-1.2103752.	1	2104753	5.2094e-05
																				SNP-1.2103752.	1	2104753	5.1693e-05
																				SNP-1.2103752.	1	2104753	5.1987e-05
																				SNP-1.2103752.	1	2104753	3.9238e-05
																				SNP-1.2103752.	1	2104753	0.00129
																				SNP-1.2103752.	1	2104753	7.1869e-05
																				SNP-1.2103752.	1	2104753	5.3227e-05
																				SNP-1.2103752.	1	2104753	5.2238e-05
																				SNP-1.2103752.	1	2104753	6.3159e-05
																				SNP-1.2103752.	1	2104753	4.0964e-05
																				SNP-1.2104526.	1	2105527	0.00025323
																				SNP-1.2104526.	1	2105527	0.78821
																				SNP-1.2106045.	1	2107046	0.00086806
																				SNP-1.2106083.	1	2107084	0.07389
																				SNP-1.2106234.	1	2107235	0.12955
																				SNP-1.2106731.	1	2107732	0.00038209
																				SNP-1.2106731.	1	2107732	0.00053595
																				SNP-1.2110456ga.	1	2111457	0.00933
																				SNP-1.2115005.	1	2116006	0.36034
																				SNP-1.2118469.	1	2119470	0.00010163
																				SNP-1.2119528.	1	2120529	0.85906
																				SNP-1.2121018.	1	2122019	0.00251
																				SNP-1.2122613.	1	2123614	0.00018612
																				SNP-1.2124576.	1	2125577	0.211
																				SNP-1.2125486.	1	2126487	3.7438e-05
																				SNP-1.2125486.	1	2126487	3.4419e-05
																				SNP-1.2125486.	1	2126487	0.00061524
																				SNP-1.2125486.	1	2126487	3.6041e-05
																				SNP-1.2125486.	1	2126487	0.00025614
																				SNP-1.2125486.	1	2126487	0.00076944
																				SNP-1.2125486.	1	2126487	3.063e-05
																				SNP-1.2125486.	1	2126487	3.7675e-05
																				SNP-1.2125486.	1	2126487	0.00026369
																				SNP-1.2125486.	1	2126487	4.7419e-06
																				SNP-1.2125486.	1	2126487	2.8998e-06
																				SNP-1.2125486.	1	2126487	3.3975e-05
																				SNP-1.2125486.	1	2126487	3.4146e-05
																				SNP-1.2125486.	1	2126487	0.0002004
																				SNP-1.2125486.	1	2126487	3.4073e-05
																				SNP-1.2125486.	1	2126487	0.00069303
																				SNP-1.2125486.	1	2126487	7.7882e-05
																				SNP-1.2125486.	1	2126487	3.4648e-05
																				SNP-1.2125486.	1	2126487	2.7003e-05
																				SNP-1.2125486.	1	2126487	0.00616
																				SNP-1.2125486.	1	2126487	3.4148e-05
																				SNP-1.2125486.	1	2126487	3.8969e-05
																				SNP-1.2125486.	1	2126487	0.0007614
																				SNP-1.2125486.	1	2126487	3.2774e-05
																				SNP-1.2125486.	1	2126487	0.00012692
																				SNP-1.2125486.	1	2126487	3.4918e-05
																				SNP-1.2125486.	1	2126487	0.00011119
																				SNP-1.2125486.	1	2126487	3.4591e-05
																				SNP-1.2125486.	1	2126487	0.00011914
																				SNP-1.2125486.	1	2126487	0.00070016
																				SNP-1.2125486.	1	2126487	3.4667e-05
																				SNP-1.2125486.	1	2126487	3.4618e-05
																				SNP-1.2125486.	1	2126487	0.00026948
																				SNP-1.2125486.	1	2126487	3.9219e-05
																				SNP-1.2125486.	1	2126487	0.00069248
																				SNP-1.2125486.	1	2126487	0.00025616
																				SNP-1.2125486.	1	2126487	4.0145e-05
																				SNP-1.2125486.	1	2126487	0.00050294
																				SNP-1.2125486.	1	2126487	0.000714
																				SNP-1.2125486.	1	2126487	1.0117e-05
																				SNP-1.2125486.	1	2126487	0.00065262
																				SNP-1.2127507.	1	2128508	0.95456
																				SNP-1.2132655.	1	2133656	0.00019025
																				SNP-1.2139171.	1	2140172	0.6071
																				SNP-1.2141376.	1	2142377	0.0001563
																				SNP-1.2142877.	1	2143878	0.9124
																				SNP-1.2166086.	1	2167087	0.33996
																				SNP-1.2176764.	1	2177765	0.00033302
																				SNP-1.2176764.	1	2177765	0.71402
																				SNP-1.2200241.	1	2201242	0.18278
																				SNP-1.2206583.	1	2207584	0.00086146
																				SNP-1.2206583.	1	2207584	0.01858
																				SNP-1.2207992.	1	2208993	0.74959
																				SNP-1.2207992.	1	2208993	0.00047278
																				SNP-1.2214030.	1	2215031	0.73925
																				SNP-1.2226782.	1	2227783	0.25844
																				SNP-1.2227839.	1	2228840	0.00019866
																				SNP-1.2227839.	1	2228840	3.9883e-05
																				SNP-1.2227839.	1	2228840	0.00065686
																				SNP-1.2227839.	1	2228840	0.0002471
																				SNP-1.2227839.	1	2228840	0.0009131
																				SNP-1.2227839.	1	2228840	0.00326
																				SNP-1.2227839.	1	2228840	0.00030546
																				SNP-1.2227839.	1	2228840	5.4503e-05
																				SNP-1.2227839.	1	2228840	1.5241e-05
																				SNP-1.2227839.	1	2228840	0.00083264
																				SNP-1.2227839.	1	2228840	0.00043396
																				SNP-1.2227839.	1	2228840	4.5117e-06
																				SNP-1.2227839.	1	2228840	0.00067774
																				SNP-1.2227839.	1	2228840	0.00029077
																				SNP-1.2227839.	1	2228840	0.00091462
																				SNP-1.2227839.	1	2228840	0.00091785
																				SNP-1.2229103.	1	2230104	0.6828
																				SNP-1.2237003.	1	2238004	0.00083406
																				SNP-1.2237003.	1	2238004	0.90275
																				SNP-1.2237003.	1	2238004	0.00088715
																				SNP-1.2237003.	1	2238004	0.00083346
																				SNP-1.2237003.	1	2238004	0.00077587
																				SNP-1.2237003.	1	2238004	0.00055805
																				SNP-1.2237003.	1	2238004	0.00076552
																				SNP-1.2237003.	1	2238004	0.00154
																				SNP-1.2237003.	1	2238004	0.00096359
																				SNP-1.2237003.	1	2238004	0.0009283
																				SNP-1.2237003.	1	2238004	0.00048713
																				SNP-1.2237003.	1	2238004	0.00273
																				SNP-1.2254212.	1	2255213	0.53427
																				SNP-1.2254212.	1	2255213	0.00012559
																				SNP-1.2265072.	1	2266073	0.9821
																				SNP-1.2324735.	1	2325736	0.00967
																				SNP-1.2343080.	1	2344081	0.00048845
																				SNP-1.2360796.	1	2361797	0.00010626
																				SNP-1.2360796.	1	2361797	0.00081252
																				SNP-1.2361309.	1	2362310	0.00081363
																				SNP-1.2361309.	1	2362310	0.00058214
																				SNP-1.2361309.	1	2362310	0.00023523
																				SNP-1.2408700.	1	2409701	0.00054992
																				SNP-1.2408700.	1	2409701	0.00047909
																				SNP-1.2408700.	1	2409701	0.00054412
																				SNP-1.2413020.	1	2414021	0.001
																				SNP-1.2413020.	1	2414021	0.00095932
																				SNP-1.2415275.	1	2416276	0.00011069
																				SNP-1.2415275.	1	2416276	0.00017697
																				SNP-1.2415275.	1	2416276	0.00041889
																				SNP-1.2415275.	1	2416276	0.00029515
																				SNP-1.2418219.	1	2419220	0.00030423
																				SNP-1.2418219.	1	2419220	0.00052282
																				SNP-1.2421982.	1	2422983	0.00633
																				SNP-1.2424198.	1	2425199	9.5992e-05
																				SNP-1.2424198.	1	2425199	0.00012627
																				SNP-1.2424198.	1	2425199	9.7809e-05
																				SNP-1.2424198.	1	2425199	0.0001459
																				SNP-1.2424198.	1	2425199	9.5109e-05
																				SNP-1.2428260.	1	2429261	0.00055099
																				SNP-1.2431412.	1	2432413	0.00065876
																				SNP-1.2432735.	1	2433736	0.00061349
																				SNP-1.2440076.	1	2441077	0.00065351
																				SNP-1.2440076.	1	2441077	0.00035126
																				SNP-1.2443947.	1	2444948	0.00067347
																				SNP-1.2445036.	1	2446037	0.00057715
																				SNP-1.2445507.	1	2446508	0.00059104
																				SNP-1.2445507.	1	2446508	0.00059247
																				SNP-1.2445507.	1	2446508	0.00095885
																				SNP-1.2446152.	1	2447153	0.00015836
																				SNP-1.2446201.	1	2447202	0.00074743
																				SNP-1.2449107.	1	2450108	0.00081051
																				SNP-1.2449107.	1	2450108	0.00098158
																				SNP-1.2452331.	1	2453332	0.00039007
																				SNP-1.2458754.	1	2459755	0.00099704
																				SNP-1.2464528.	1	2465529	7.59e-05
																				SNP-1.2464528.	1	2465529	0.00096048
																				SNP-1.2464528.	1	2465529	7.5189e-05
																				SNP-1.2464528.	1	2465529	0.00012103
																				SNP-1.2464528.	1	2465529	7.5442e-05
																				SNP-1.2471409.	1	2472410	0.0009865
																				SNP-1.2482963.	1	2483964	0.00057407
																				SNP-1.2482974.	1	2483975	0.00035017
																				SNP-1.2499991.	1	2500992	0.00011868
																				SNP-1.2514823.	1	2515824	0.00097986
																				SNP-1.2522282.	1	2523283	0.00027828
																				SNP-1.2527990.	1	2528991	0.00062264
																				SNP-1.2527990.	1	2528991	0.00069407
																				SNP-1.2527990.	1	2528991	1.7234e-05
																				SNP-1.2527990.	1	2528991	1.7101e-05
																				SNP-1.2527990.	1	2528991	1.6205e-05
																				SNP-1.2537452.	1	2538453	0.00072809
																				SNP-1.2540196.	1	2541197	0.001
																				SNP-1.2540196.	1	2541197	0.00071904
																				SNP-1.2540196.	1	2541197	0.00078345
																				SNP-1.2547317.	1	2548318	0.00031645
																				SNP-1.2550537.	1	2551538	0.00062047
																				SNP-1.2550537.	1	2551538	0.00035158
																				SNP-1.2550537.	1	2551538	0.00032589
																				SNP-1.2550537.	1	2551538	0.00885
																				SNP-1.2554903.	1	2555904	0.00031449
																				SNP-1.2554903.	1	2555904	0.00021962
																				SNP-1.2554903.	1	2555904	0.00099575
																				SNP-1.2554903.	1	2555904	0.00038268
																				SNP-1.2582074.	1	2583075	0.00054909
																				SNP-1.2582074.	1	2583075	0.00084034
																				SNP-1.2582074.	1	2583075	0.00010238
																				SNP-1.2619681.	1	2620682	0.00049299
																				SNP-1.2619681.	1	2620682	0.00039938
																				SNP-1.2630478.	1	2631479	0.00017217
																				SNP-1.2630478.	1	2631479	0.000932
																				SNP-1.2630581.	1	2631582	0.00053764
																				SNP-1.2650506.	1	2651507	0.00921
																				SNP-1.2659193.	1	2660194	0.00059597
																				SNP-1.2659850.	1	2660851	0.00090912
																				SNP-1.2660178.	1	2661179	0.00012145
																				SNP-1.2664802.	1	2665803	0.00091199
																				SNP-1.2688207.	1	2689208	0.00069469
																				SNP-1.2735267.	1	2736268	0.00017791
																				SNP-1.2735267.	1	2736268	0.00076226
																				SNP-1.2735267.	1	2736268	0.00017021
																				SNP-1.2771596.	1	2772597	0.00022018
																				SNP-1.2771596.	1	2772597	0.00054698
																				SNP-1.2772602.	1	2773603	0.0006072
																				SNP-1.2772602.	1	2773603	0.00060206
																				SNP-1.2772602.	1	2773603	0.00214
																				SNP-1.2779518.	1	2780519	0.00063647
																				SNP-1.2798886.	1	2799887	0.00074199
																				SNP-1.2812714.	1	2813715	0.00023185
																				SNP-1.2831509.	1	2832510	0.00042493
																				SNP-1.2831509.	1	2832510	0.00047318
																				SNP-1.2835248.	1	2836249	0.00015458
																				SNP-1.2840202.	1	2841203	0.00029949
																				SNP-1.2840202.	1	2841203	0.00030491
																				SNP-1.2849442.	1	2850443	0.00069572
																				SNP-1.2896337.	1	2897338	0.00061581
																				SNP-1.2933694.	1	2934695	0.00028133
																				SNP-1.2933826.	1	2934827	0.00049544
																				SNP-1.2940458.	1	2941459	0.00023071
																				SNP-1.2940458.	1	2941459	0.00024471
																				SNP-1.2940458.	1	2941459	0.00044859
																				SNP-1.2940458.	1	2941459	0.00049127
																				SNP-1.2940458.	1	2941459	0.00023858
																				SNP-1.2940458.	1	2941459	0.00048309
																				SNP-1.2940458.	1	2941459	0.00051342
																				SNP-1.2940458.	1	2941459	0.00029387
																				SNP-1.2940458.	1	2941459	0.00020877
																				SNP-1.2953559.	1	2954560	0.00026075
																				SNP-1.2959236.	1	2960237	0.00010141
																				SNP-1.2959236.	1	2960237	0.0006056
																				SNP-1.2959236.	1	2960237	0.00019878
																				SNP-1.2959236.	1	2960237	0.00083551
																				SNP-1.2959236.	1	2960237	0.00075189
																				SNP-1.2974592.	1	2975593	0.00078424
																				SNP-1.2986841.	1	2987842	0.00078024
																				SNP-1.2993447.	1	2994448	0.00014041
																				SNP-1.2993447.	1	2994448	0.00081715
																				SNP-1.2993447.	1	2994448	9.7698e-05
																				SNP-1.2993447.	1	2994448	0.00017464
																				SNP-1.2993447.	1	2994448	9.7525e-05
																				SNP-1.2996985.	1	2997986	0.00063255
																				SNP-1.2996985.	1	2997986	0.00086346
																				SNP-1.2997454.	1	2998455	0.000304
																				SNP-1.3006393.	1	3007394	0.00075968
																				SNP-1.3006393.	1	3007394	0.00010298
																				SNP-1.3011998.	1	3012999	9.5841e-05
																				SNP-1.3011998.	1	3012999	0.00016003
																				SNP-1.3011998.	1	3012999	9.5759e-05
																				SNP-1.3017315.	1	3018316	1.827e-05
																				SNP-1.3017315.	1	3018316	1.8443e-05
																				SNP-1.3017315.	1	3018316	1.8159e-05
																				SNP-1.3017315.	1	3018316	1.8324e-05
																				SNP-1.3017315.	1	3018316	1.2568e-05
																				SNP-1.3017315.	1	3018316	1.9187e-05
																				SNP-1.3019597.	1	3020598	8.0723e-05
																				SNP-1.3019597.	1	3020598	6.7768e-05
																				SNP-1.3019597.	1	3020598	8.1482e-05
																				SNP-1.3019597.	1	3020598	8.2445e-05
																				SNP-1.3019597.	1	3020598	8.8119e-05
																				SNP-1.3019597.	1	3020598	0.00016574
																				SNP-1.3019597.	1	3020598	8.2197e-05
																				SNP-1.3026514.	1	3027515	0.00020607
																				SNP-1.3029628.	1	3030629	0.00019543
																				SNP-1.3029628.	1	3030629	0.00015947
																				SNP-1.3029628.	1	3030629	0.00055711
																				SNP-1.3038832.	1	3039833	0.00059762
																				SNP-1.3038832.	1	3039833	0.00019542
																				SNP-1.3038832.	1	3039833	0.00062791
																				SNP-1.3038832.	1	3039833	0.00033503
																				SNP-1.3038832.	1	3039833	0.00013408
																				SNP-1.3038832.	1	3039833	0.00024302
																				SNP-1.3038832.	1	3039833	0.00089058
																				SNP-1.3038832.	1	3039833	0.00046115
																				SNP-1.3038832.	1	3039833	0.0002465
																				SNP-1.3038832.	1	3039833	0.00029986
																				SNP-1.3040128.	1	3041129	0.00047579
																				SNP-1.3060111.	1	3061112	0.0006455
																				SNP-1.3067392.	1	3068393	9.7622e-05
																				SNP-1.3067392.	1	3068393	7.4021e-05
																				SNP-1.3067392.	1	3068393	8.9011e-05
																				SNP-1.3067392.	1	3068393	3.7054e-05
																				SNP-1.3067392.	1	3068393	9.6869e-05
																				SNP-1.3067392.	1	3068393	9.694e-05
																				SNP-1.3067392.	1	3068393	9.5475e-05
																				SNP-1.3067392.	1	3068393	0.00010177
																				SNP-1.3067392.	1	3068393	9.6729e-05
																				SNP-1.3077295.	1	3078296	1.8817e-05
																				SNP-1.3077295.	1	3078296	4.6767e-05
																				SNP-1.3077295.	1	3078296	2.8351e-05
																				SNP-1.3077295.	1	3078296	2.0353e-05
																				SNP-1.3077295.	1	3078296	2.2599e-05
																				SNP-1.3077295.	1	3078296	1.6092e-05
																				SNP-1.3077295.	1	3078296	0.94637
																				SNP-1.3077295.	1	3078296	0.00044733
																				SNP-1.3077295.	1	3078296	2.4189e-05
																				SNP-1.3077295.	1	3078296	2.2873e-05
																				SNP-1.3078104.	1	3079105	4.9202e-05
																				SNP-1.3079082.	1	3080083	0.00024816
																				SNP-1.3079082.	1	3080083	0.00035053
																				SNP-1.3079082.	1	3080083	0.00040455
																				SNP-1.3079082.	1	3080083	0.16043
																				SNP-1.3081282.	1	3082283	0.00066836
																				SNP-1.3090201.	1	3091202	0.00017886
																				SNP-1.3090201.	1	3091202	0.00021295
																				SNP-1.3096050.	1	3097051	0.99225
																				SNP-1.3113128.	1	3114129	0.00037362
																				SNP-1.3123817.	1	3124818	0.00089713
																				SNP-1.3123817.	1	3124818	0.00092489
																				SNP-1.3123817.	1	3124818	0.00785
																				SNP-1.3126448.	1	3127449	0.00873
																				SNP-1.3126448.	1	3127449	0.6673
																				SNP-1.3133553.	1	3134554	0.00321
																				SNP-1.3133553.	1	3134554	0.47549
																				SNP-1.3138935.	1	3139936	0.00187
																				SNP-1.3138935.	1	3139936	0.00028979
																				SNP-1.3138935.	1	3139936	0.00011389
																				SNP-1.3138935.	1	3139936	7.783e-05
																				SNP-1.3138935.	1	3139936	0.00033703
																				SNP-1.3138935.	1	3139936	0.00013377
																				SNP-1.3138935.	1	3139936	7.7174e-05
																				SNP-1.3142986.	1	3143987	0.00467
																				SNP-1.3142986.	1	3143987	0.0004194
																				SNP-1.3142986.	1	3143987	0.00050974
																				SNP-1.3142986.	1	3143987	0.0073
																				SNP-1.3145308.	1	3146309	0.00033083
																				SNP-1.3145458.	1	3146459	8.6936e-05
																				SNP-1.3145458.	1	3146459	6.6173e-05
																				SNP-1.3145458.	1	3146459	7.3845e-05
																				SNP-1.3145458.	1	3146459	7.0667e-05
																				SNP-1.3145458.	1	3146459	7.1654e-05
																				SNP-1.3145458.	1	3146459	6.2425e-05
																				SNP-1.3145458.	1	3146459	3.1008e-05
																				SNP-1.3147341.	1	3148342	0.48834
																				SNP-1.3147341.	1	3148342	0.00088208
																				SNP-1.3149357.	1	3150358	0.00070632
																				SNP-1.3149357.	1	3150358	0.00065585
																				SNP-1.3150966.	1	3151967	0.98416
																				SNP-1.3153418.	1	3154419	0.00053742
																				SNP-1.3153418.	1	3154419	0.0005835
																				SNP-1.3153418.	1	3154419	0.00069569
																				SNP-1.3153418.	1	3154419	0.00188
																				SNP-1.3153438.	1	3154439	6.991e-05
																				SNP-1.3157389.	1	3158390	0.5988
																				SNP-1.3157652.	1	3158653	4.0651e-05
																				SNP-1.3162440.	1	3163441	0.00023844
																				SNP-1.3162440.	1	3163441	5.8246e-06
																				SNP-1.3162440.	1	3163441	0.00072482
																				SNP-1.3162440.	1	3163441	0.00020203
																				SNP-1.3162440.	1	3163441	0.59355
																				SNP-1.3164203.	1	3165204	0.00166
																				SNP-1.3164203.	1	3165204	0.00048813
																				SNP-1.3164203.	1	3165204	0.00090485
																				SNP-1.3165631.	1	3166632	0.28802
																				SNP-1.3165631.	1	3166632	0.00065031
																				SNP-1.3165631.	1	3166632	9.2255e-05
																				SNP-1.3169810.	1	3170811	0.8756
																				SNP-1.3179730.	1	3180731	0.00048184
																				SNP-1.3181526.	1	3182527	0.88526
																				SNP-1.3182471.	1	3183472	0.00017518
																				SNP-1.3182471.	1	3183472	0.00075402
																				SNP-1.3182471.	1	3183472	0.00085139
																				SNP-1.3183455.	1	3184456	0.00638
																				SNP-1.3183703.	1	3184704	0.00061172
																				SNP-1.3183703.	1	3184704	0.00024926
																				SNP-1.3183862.	1	3184863	0.00050583
																				SNP-1.3183862.	1	3184863	0.00099037
																				SNP-1.3184041.	1	3185042	0.69724
																				SNP-1.3188163.	1	3189164	0.00017968
																				SNP-1.3188163.	1	3189164	0.00019587
																				SNP-1.3188163.	1	3189164	0.00031196
																				SNP-1.3188163.	1	3189164	0.00014276
																				SNP-1.3188163.	1	3189164	0.00022061
																				SNP-1.3188163.	1	3189164	0.85268
																				SNP-1.3188653.	1	3189654	0.00027451
																				SNP-1.3188653.	1	3189654	0.0001778
																				SNP-1.3188653.	1	3189654	0.00018196
																				SNP-1.3188653.	1	3189654	0.00019303
																				SNP-1.3188749.	1	3189750	0.00253
																				SNP-1.3188883.	1	3189884	0.4318
																				SNP-1.3193238.	1	3194239	0.2796
																				SNP-1.3195298.	1	3196299	0.00062297
																				SNP-1.3198254.	1	3199255	0.00056258
																				SNP-1.3198254.	1	3199255	0.00541
																				SNP-1.3198254.	1	3199255	0.94598
																				SNP-1.3198254.	1	3199255	0.00037691
																				SNP-1.3198254.	1	3199255	0.00035774
																				SNP-1.3198254.	1	3199255	0.00582
																				SNP-1.3198254.	1	3199255	0.00043827
																				SNP-1.3198842.	1	3199843	0.00038327
																				SNP-1.3201317.	1	3202318	0.00012642
																				SNP-1.3201317.	1	3202318	1.5344e-06
																				SNP-1.3201317.	1	3202318	0.0001863
																				SNP-1.3201317.	1	3202318	0.63576
																				SNP-1.3203898.	1	3204899	0.00081146
																				SNP-1.3210726.	1	3211727	0.37841
																				SNP-1.3218111.	1	3219112	0.00027412
																				SNP-1.3218111.	1	3219112	0.00025806
																				SNP-1.3218111.	1	3219112	0.00025533
																				SNP-1.3218475.	1	3219476	0.0001096
																				SNP-1.3218475.	1	3219476	0.00085446
																				SNP-1.3218475.	1	3219476	5.5848e-05
																				SNP-1.3218475.	1	3219476	5.4851e-05
																				SNP-1.3218475.	1	3219476	0.00034442
																				SNP-1.3218475.	1	3219476	0.00038905
																				SNP-1.3218475.	1	3219476	4.8624e-05
																				SNP-1.3218475.	1	3219476	4.9948e-05
																				SNP-1.3218475.	1	3219476	0.00028011
																				SNP-1.3218475.	1	3219476	0.00057641
																				SNP-1.3218475.	1	3219476	0.00097728
																				SNP-1.3218475.	1	3219476	5.521e-06
																				SNP-1.3218475.	1	3219476	0.00038302
																				SNP-1.3218475.	1	3219476	4.6517e-05
																				SNP-1.3218475.	1	3219476	0.00075497
																				SNP-1.3218475.	1	3219476	0.00023046
																				SNP-1.3218475.	1	3219476	0.0009871
																				SNP-1.3221552.	1	3222553	0.69569
																				SNP-1.3221585.	1	3222586	0.02309
																				SNP-1.3221981.	1	3222982	0.18145
																				SNP-1.3223274.	1	3224275	0.00061122
																				SNP-1.3223957.	1	3224958	0.00080975
																				SNP-1.3223957.	1	3224958	0.00080404
																				SNP-1.3225558.	1	3226559	0.87584
																				SNP-1.3225818.	1	3226819	0.0007881
																				SNP-1.3225818.	1	3226819	0.00014395
																				SNP-1.3225818.	1	3226819	0.00030413
																				SNP-1.3225818.	1	3226819	0.0008248
																				SNP-1.3225818.	1	3226819	5.5764e-06
																				SNP-1.3225818.	1	3226819	0.00043898
																				SNP-1.3227562.	1	3228563	3.097e-05
																				SNP-1.3227562.	1	3228563	2.8881e-05
																				SNP-1.3227562.	1	3228563	2.6937e-05
																				SNP-1.3227562.	1	3228563	1.8321e-06
																				SNP-1.3227562.	1	3228563	5.5096e-05
																				SNP-1.3227562.	1	3228563	2.1332e-05
																				SNP-1.3227562.	1	3228563	2.9997e-05
																				SNP-1.3227562.	1	3228563	2.8197e-05
																				SNP-1.3228316.	1	3229317	0.00034455
																				SNP-1.3228348.	1	3229349	0.00692
																				SNP-1.3232203.	1	3233204	0.00274
																				SNP-1.3232203.	1	3233204	0.00205
																				SNP-1.3236864.	1	3237865	0.000293
																				SNP-1.3236864.	1	3237865	0.0001027
																				SNP-1.3236864.	1	3237865	0.0001034
																				SNP-1.3236864.	1	3237865	0.00086157
																				SNP-1.3240923.	1	3241924	0.00037184
																				SNP-1.3240923.	1	3241924	0.00879
																				SNP-1.3241064.	1	3242065	0.32398
																				SNP-1.3243745.	1	3244746	0.08459
																				SNP-1.3244413.	1	3245414	0.20103
																				SNP-1.3250537.	1	3251538	0.00023607
																				SNP-1.3250537.	1	3251538	0.00024032
																				SNP-1.3250537.	1	3251538	0.00026425
																				SNP-1.3250647.	1	3251648	0.00069769
																				SNP-1.3250726.	1	3251727	0.00164
																				SNP-1.3250726.	1	3251727	0.00019329
																				SNP-1.3250726.	1	3251727	0.0005154
																				SNP-1.3250726.	1	3251727	0.00097806
																				SNP-1.3250726.	1	3251727	0.0009708
																				SNP-1.3250726.	1	3251727	0.00043503
																				SNP-1.3250726.	1	3251727	0.00057274
																				SNP-1.3250726.	1	3251727	0.00068172
																				SNP-1.3250726.	1	3251727	0.00079914
																				SNP-1.3250726.	1	3251727	0.00071245
																				SNP-1.3250726.	1	3251727	0.00045698
																				SNP-1.3250726.	1	3251727	0.00024264
																				SNP-1.3250726.	1	3251727	0.00032218
																				SNP-1.3250726.	1	3251727	0.0009492
																				SNP-1.3250726.	1	3251727	0.00013619
																				SNP-1.3250726.	1	3251727	0.00045561
																				SNP-1.3251239.	1	3252240	0.00062055
																				SNP-1.3251239.	1	3252240	0.00366
																				SNP-1.3251239.	1	3252240	0.00075828
																				SNP-1.3251297.	1	3252298	0.00096068
																				SNP-1.3251389.	1	3252390	0.59211
																				SNP-1.3251389.	1	3252390	0.00058813
																				SNP-1.3260065.	1	3261066	0.00068539
																				SNP-1.3260065.	1	3261066	0.00015621
																				SNP-1.3260491.	1	3261492	0.72033
																				SNP-1.3268245.	1	3269246	0.00886
																				SNP-1.3268245.	1	3269246	0.51827
																				SNP-1.3268245.	1	3269246	0.00036131
																				SNP-1.3269650.	1	3270651	8.4813e-05
																				SNP-1.3276747.	1	3277748	0.00069187
																				SNP-1.3277986.	1	3278987	0.55289
																				SNP-1.3277989.	1	3278990	0.00095443
																				SNP-1.3277989.	1	3278990	0.00081808
																				SNP-1.3280019.	1	3281020	0.06421
																				SNP-1.3281314.	1	3282315	0.00024765
																				SNP-1.3283324.	1	3284325	0.4529
																				SNP-1.3284568.	1	3285569	0.00251
																				SNP-1.3285222.	1	3286223	0.58076
																				SNP-1.3290234.	1	3291235	0.79294
																				SNP-1.3291902.	1	3292903	0.00465
																				SNP-1.3292681.	1	3293682	9.0625e-05
																				SNP-1.3292681.	1	3293682	5.3464e-05
																				SNP-1.3292681.	1	3293682	0.85056
																				SNP-1.3293080.	1	3294081	1.0709e-05
																				SNP-1.3293080.	1	3294081	4.7229e-05
																				SNP-1.3293080.	1	3294081	3.6063e-07
																				SNP-1.3293080.	1	3294081	0.0007387
																				SNP-1.3293080.	1	3294081	4.3318e-05
																				SNP-1.3293080.	1	3294081	1.6711e-05
																				SNP-1.3293080.	1	3294081	3.9503e-05
																				SNP-1.3293080.	1	3294081	4.1715e-05
																				SNP-1.3293080.	1	3294081	0.00032102
																				SNP-1.3293080.	1	3294081	4.7e-05
																				SNP-1.3295576.	1	3296577	0.00034564
																				SNP-1.3301164.	1	3302165	0.03136
																				SNP-1.3305856.	1	3306857	0.71515
																				SNP-1.3310788.	1	3311789	0.00032315
																				SNP-1.3316787.	1	3317788	0.95828
																				SNP-1.3335900.	1	3336901	0.00036101
																				SNP-1.3335900.	1	3336901	0.0007311
																				SNP-1.3345947.	1	3346948	0.00041237
																				SNP-1.3355236.	1	3356237	0.27463
																				SNP-1.3363842.	1	3364843	0.000671
																				SNP-1.3363842.	1	3364843	0.00072557
																				SNP-1.3363842.	1	3364843	0.001
																				SNP-1.3363842.	1	3364843	0.00022847
																				SNP-1.3363842.	1	3364843	0.00093479
																				SNP-1.3366312.	1	3367313	0.00089801
																				SNP-1.3366312.	1	3367313	0.00533
																				SNP-1.3371528.	1	3372529	0.00073869
																				SNP-1.3393413.	1	3394414	0.00079545
																				SNP-1.3393413.	1	3394414	0.00059477
																				SNP-1.3393413.	1	3394414	0.00019166
																				SNP-1.3393413.	1	3394414	0.0002394
																				SNP-1.3393413.	1	3394414	0.00045416
																				SNP-1.3393413.	1	3394414	0.00016984
																				SNP-1.3393413.	1	3394414	0.00015911
																				SNP-1.3393413.	1	3394414	0.00098928
																				SNP-1.3393413.	1	3394414	0.00034373
																				SNP-1.3393413.	1	3394414	0.0001506
																				SNP-1.3420320.	1	3421321	0.00023026
																				SNP-1.3440084.	1	3441085	0.00098343
																				SNP-1.3442950.	1	3443951	0.00084531
																				SNP-1.3465727.	1	3466728	0.00048113
																				SNP-1.3475017.	1	3476018	0.00064197
																				SNP-1.3475017.	1	3476018	0.00080166
																				SNP-1.3475017.	1	3476018	0.00040251
																				SNP-1.3475017.	1	3476018	0.00063262
																				SNP-1.3475017.	1	3476018	0.00063647
																				SNP-1.3475017.	1	3476018	0.00087911
																				SNP-1.3475017.	1	3476018	0.00065029
																				SNP-1.3475017.	1	3476018	0.0008818
																				SNP-1.3475017.	1	3476018	0.00063103
																				SNP-1.3485267.	1	3486268	0.00046591
																				SNP-1.3527843.	1	3528844	0.00025419
																				SNP-1.3540773.	1	3541774	0.00571
																				SNP-1.3548163.	1	3549164	0.00039845
																				SNP-1.3596186.	1	3597187	0.00020381
																				SNP-1.3596186.	1	3597187	0.00066384
																				SNP-1.3596186.	1	3597187	0.00043895
																				SNP-1.3599539.	1	3600540	0.00045686
																				SNP-1.3620980.	1	3621981	0.00047941
																				SNP-1.3620980.	1	3621981	0.00061627
																				SNP-1.3620980.	1	3621981	0.0005663
																				SNP-1.3664788.	1	3665789	0.00081761
																				SNP-1.3701288.	1	3702289	0.00091923
																				SNP-1.3704754.	1	3705755	0.00092887
																				SNP-1.3735210.	1	3736211	0.00059802
																				SNP-1.3735210.	1	3736211	0.00075199
																				SNP-1.3759772.	1	3760773	0.0002437
																				SNP-1.3759895.	1	3760896	3.0113e-05
																				SNP-1.3759895.	1	3760896	3.0235e-05
																				SNP-1.3759895.	1	3760896	4.8047e-05
																				SNP-1.3759895.	1	3760896	0.00045813
																				SNP-1.3766611.	1	3767612	0.00072148
																				SNP-1.3769021.	1	3770022	0.0001896
																				SNP-1.3769021.	1	3770022	4.5091e-05
																				SNP-1.3769021.	1	3770022	6.9505e-05
																				SNP-1.3769021.	1	3770022	4.5154e-05
																				SNP-1.3769193.	1	3770194	0.0001884
																				SNP-1.3788229.	1	3789230	0.00040302
																				SNP-1.3797620.	1	3798621	0.00099458
																				SNP-1.3814850.	1	3815851	0.00043996
																				SNP-1.3851466.	1	3852467	0.00305
																				SNP-1.3871331.	1	3872332	0.000728
																				SNP-1.3871331.	1	3872332	0.00031445
																				SNP-1.3874796.	1	3875797	0.00016838
																				SNP-1.3874796.	1	3875797	0.0001089
																				SNP-1.3874796.	1	3875797	0.00084977
																				SNP-1.3874796.	1	3875797	7.6928e-05
																				SNP-1.3874796.	1	3875797	9.0775e-05
																				SNP-1.3874796.	1	3875797	7.6687e-05
																				SNP-1.3903343.	1	3904344	0.00042857
																				SNP-1.3903343.	1	3904344	0.00034842
																				SNP-1.3903343.	1	3904344	0.0003622
																				SNP-1.3903343.	1	3904344	0.00086994
																				SNP-1.3903343.	1	3904344	0.00045129
																				SNP-1.3920398.	1	3921399	0.00022927
																				SNP-1.3927806.	1	3928807	0.00010187
																				SNP-1.3942855.	1	3943856	0.0007331
																				SNP-1.3952475.	1	3953476	0.00058522
																				SNP-1.3955108.	1	3956109	0.00988
																				SNP-1.3959350.	1	3960351	0.00065711
																				SNP-1.4018778.	1	4019779	0.00014961
																				SNP-1.4018778.	1	4019779	0.0001173
																				SNP-1.4023111.	1	4024112	0.00025723
																				SNP-1.4023111.	1	4024112	0.00053707
																				SNP-1.4023111.	1	4024112	0.00097698
																				SNP-1.4023111.	1	4024112	0.00039296
																				SNP-1.4063419.	1	4064420	0.0008723
																				SNP-1.4066860.	1	4067861	0.00518
																				SNP-1.4084279.	1	4085280	0.00081399
																				SNP-1.4108962.	1	4109963	0.00057658
																				SNP-1.4122452.	1	4123453	0.00012872
																				SNP-1.4152210.	1	4153211	0.00069597
																				SNP-1.4177250.	1	4178251	0.00077612
																				SNP-1.4177250.	1	4178251	0.00080469
																				SNP-1.4177250.	1	4178251	0.00064953
																				SNP-1.4178809.	1	4179810	0.000563
																				SNP-1.4259143.	1	4260144	7.4264e-05
																				SNP-1.4270980.	1	4271981	0.00044822
																				SNP-1.4280600.	1	4281601	0.0002008
																				SNP-1.4280600.	1	4281601	0.00011524
																				SNP-1.4280600.	1	4281601	0.000189
																				SNP-1.4280600.	1	4281601	0.00036837
																				SNP-1.4280600.	1	4281601	0.00024166
																				SNP-1.4280600.	1	4281601	0.00016757
																				SNP-1.4283753.	1	4284754	0.00093626
																				SNP-1.4283753.	1	4284754	0.00094282
																				SNP-1.4284799.	1	4285800	0.52287
																				SNP-1.4297603.	1	4298604	0.00047744
																				SNP-1.4297603.	1	4298604	0.00037053
																				SNP-1.4297603.	1	4298604	0.00041691
																				SNP-1.4297603.	1	4298604	0.00028152
																				SNP-1.4297603.	1	4298604	0.00032775
																				SNP-1.4297603.	1	4298604	0.00082513
																				SNP-1.4297603.	1	4298604	0.00019664
																				SNP-1.4297603.	1	4298604	0.0003491
																				SNP-1.4298043.	1	4299044	1.5865e-05
																				SNP-1.4310819.	1	4311820	0.00146
																				SNP-1.4310819.	1	4311820	9.725e-05
																				SNP-1.4310819.	1	4311820	0.00025292
																				SNP-1.4310819.	1	4311820	8.3144e-05
																				SNP-1.4310819.	1	4311820	0.00010008
																				SNP-1.4327438.	1	4328439	0.66293
																				SNP-1.4342040.	1	4343041	0.00077158
																				SNP-1.4343731.	1	4344732	0.00043834
																				SNP-1.4344745.	1	4345746	0.54744
																				SNP-1.4348422.	1	4349423	0.00018557
																				SNP-1.4348422.	1	4349423	0.00049818
																				SNP-1.4351899.	1	4352900	0.96532
																				SNP-1.4351971.	1	4352972	0.00017221
																				SNP-1.4352585.	1	4353586	0.00036296
																				SNP-1.4352585.	1	4353586	0.07048
																				SNP-1.4368724.	1	4369725	0.833
																				SNP-1.4370046.	1	4371047	0.0003448
																				SNP-1.4372571.	1	4373572	0.68631
																				SNP-1.4384893.	1	4385894	0.54116
																				SNP-1.4399272.	1	4400273	0.00068256
																				SNP-1.4399272.	1	4400273	0.00055288
																				SNP-1.4402814.	1	4403815	0.58667
																				SNP-1.4403893.	1	4404894	0.00010111
																				SNP-1.4403893.	1	4404894	0.00092271
																				SNP-1.4409110.	1	4410111	0.80854
																				SNP-1.4416367.	1	4417368	0.56889
																				SNP-1.4420393.	1	4421394	0.59298
																				SNP-1.4420393.	1	4421394	0.00405
																				SNP-1.4420393.	1	4421394	0.00621
																				SNP-1.4423295.	1	4424296	0.15941
																				SNP-1.4423295.	1	4424296	0.00071977
																				SNP-1.4428627.	1	4429628	0.00047786
																				SNP-1.4428627.	1	4429628	0.00080425
																				SNP-1.4444136.	1	4445137	0.81838
																				SNP-1.4445013.	1	4446014	0.00034232
																				SNP-1.4445013.	1	4446014	0.00023705
																				SNP-1.4446563.	1	4447564	0.00081011
																				SNP-1.4446563.	1	4447564	0.00446
																				SNP-1.4446897.	1	4447898	0.08683
																				SNP-1.4447234.	1	4448235	0.00389
																				SNP-1.4447234.	1	4448235	0.00171
																				SNP-1.4447234.	1	4448235	0.00044144
																				SNP-1.4447234.	1	4448235	0.00112
																				SNP-1.4447258.	1	4448259	0.04176
																				SNP-1.4447258.	1	4448259	0.00044651
																				SNP-1.4453301.	1	4454302	0.00628
																				SNP-1.4453301.	1	4454302	0.00031503
																				SNP-1.4453301.	1	4454302	7.9916e-06
																				SNP-1.4453301.	1	4454302	0.00071654
																				SNP-1.4453301.	1	4454302	0.00022733
																				SNP-1.4455151.	1	4456152	2.7994e-09
																				SNP-1.4455151.	1	4456152	0.00471
																				SNP-1.4455151.	1	4456152	4.1055e-09
																				SNP-1.4455151.	1	4456152	1.8298e-09
																				SNP-1.4455151.	1	4456152	9.4458e-09
																				SNP-1.4455151.	1	4456152	1.7431e-09
																				SNP-1.4455151.	1	4456152	1.6104e-09
																				SNP-1.4455151.	1	4456152	2.854e-09
																				SNP-1.4455151.	1	4456152	2.0483e-09
																				SNP-1.4455151.	1	4456152	1.2372e-09
																				SNP-1.4456892.	1	4457893	0.53162
																				SNP-1.4467807.	1	4468808	1.5816e-07
																				SNP-1.4467807.	1	4468808	1.613e-08
																				SNP-1.4467807.	1	4468808	1.3156e-07
																				SNP-1.4467807.	1	4468808	2.1247e-06
																				SNP-1.4467807.	1	4468808	9.2565e-07
																				SNP-1.4467807.	1	4468808	2.7509e-06
																				SNP-1.4467807.	1	4468808	2.5151e-06
																				SNP-1.4467807.	1	4468808	8.7229e-07
																				SNP-1.4467807.	1	4468808	1.2589e-07
																				SNP-1.4483774.	1	4484775	0.63659
																				SNP-1.4493385.	1	4494386	1.6378e-08
																				SNP-1.4493385.	1	4494386	2.6935e-08
																				SNP-1.4493385.	1	4494386	2.4951e-08
																				SNP-1.4493385.	1	4494386	1.6371e-08
																				SNP-1.4493385.	1	4494386	0.00033933
																				SNP-1.4493385.	1	4494386	2.1245e-08
																				SNP-1.4493385.	1	4494386	2.2208e-08
																				SNP-1.4493385.	1	4494386	2.9673e-08
																				SNP-1.4493385.	1	4494386	2.6947e-08
																				SNP-1.4493385.	1	4494386	6.7353e-08
																				SNP-1.4493385.	1	4494386	0.0006044
																				SNP-1.4493838.	1	4494839	0.52824
																				SNP-1.4496592.	1	4497593	0.00040773
																				SNP-1.4496592.	1	4497593	0.0004924
																				SNP-1.4503156.	1	4504157	0.60876
																				SNP-1.4507823.	1	4508824	0.00054985
																				SNP-1.4507823.	1	4508824	0.00139
																				SNP-1.4507823.	1	4508824	0.00073231
																				SNP-1.4507823.	1	4508824	0.00036177
																				SNP-1.4507823.	1	4508824	0.0014
																				SNP-1.4507823.	1	4508824	0.00038517
																				SNP-1.4507823.	1	4508824	0.00033197
																				SNP-1.4507823.	1	4508824	0.00057515
																				SNP-1.4507823.	1	4508824	0.00024602
																				SNP-1.4507823.	1	4508824	0.00017166
																				SNP-1.4507823.	1	4508824	0.00087264
																				SNP-1.4507823.	1	4508824	0.00058032
																				SNP-1.4507823.	1	4508824	0.00068659
																				SNP-1.4507823.	1	4508824	0.00076315
																				SNP-1.4507823.	1	4508824	0.00072358
																				SNP-1.4507823.	1	4508824	0.00010204
																				SNP-1.4512185.	1	4513186	0.49794
																				SNP-1.4520875.	1	4521876	0.00043095
																				SNP-1.4528602.	1	4529603	0.08934
																				SNP-1.4536538.	1	4537539	0.00037671
																				SNP-1.4536538.	1	4537539	0.0001814
																				SNP-1.4536538.	1	4537539	0.00015062
																				SNP-1.4536538.	1	4537539	0.00038854
																				SNP-1.4536538.	1	4537539	0.00014771
																				SNP-1.4537203.	1	4538204	0.07667
																				SNP-1.4537999.	1	4539000	0.00021534
																				SNP-1.4537999.	1	4539000	0.00011154
																				SNP-1.4537999.	1	4539000	0.46213
																				SNP-1.4543120.	1	4544121	0.00051676
																				SNP-1.4544016.	1	4545017	0.60663
																				SNP-1.4545093.	1	4546094	0.6661
																				SNP-1.4568863.	1	4569864	0.94654
																				SNP-1.4570719.	1	4571720	0.0003008
																				SNP-1.4570719.	1	4571720	0.00071187
																				SNP-1.4570719.	1	4571720	0.00090392
																				SNP-1.4570719.	1	4571720	0.00020382
																				SNP-1.4572364.	1	4573365	0.00098705
																				SNP-1.4572364.	1	4573365	0.00043555
																				SNP-1.4572364.	1	4573365	0.00082644
																				SNP-1.4572364.	1	4573365	0.00193
																				SNP-1.4572364.	1	4573365	0.00090699
																				SNP-1.4572364.	1	4573365	0.00062633
																				SNP-1.4572364.	1	4573365	0.00029288
																				SNP-1.4572364.	1	4573365	0.00085419
																				SNP-1.4573836.	1	4574837	0.00604
																				SNP-1.4580128.	1	4581129	0.78409
																				SNP-1.4584893.	1	4585894	0.51651
																				SNP-1.4585222.	1	4586223	0.00019861
																				SNP-1.4585222.	1	4586223	0.00052913
																				SNP-1.4585222.	1	4586223	0.00040263
																				SNP-1.4585222.	1	4586223	0.00085408
																				SNP-1.4585222.	1	4586223	0.00014733
																				SNP-1.4585222.	1	4586223	0.00587
																				SNP-1.4585222.	1	4586223	0.00016261
																				SNP-1.4585222.	1	4586223	0.00010614
																				SNP-1.4585222.	1	4586223	0.0002425
																				SNP-1.4585222.	1	4586223	0.00029652
																				SNP-1.4585222.	1	4586223	0.00149
																				SNP-1.4585222.	1	4586223	0.00065872
																				SNP-1.4585222.	1	4586223	0.0002562
																				SNP-1.4585222.	1	4586223	0.0002237
																				SNP-1.4586364.	1	4587365	0.00074489
																				SNP-1.4586364.	1	4587365	0.00054656
																				SNP-1.4586364.	1	4587365	0.00052479
																				SNP-1.4586591.	1	4587592	0.73688
																				SNP-1.4590618.	1	4591619	0.89792
																				SNP-1.4595493.	1	4596494	0.00046876
																				SNP-1.4595493.	1	4596494	0.00716
																				SNP-1.4644586.	1	4645587	0.00042507
																				SNP-1.4644586.	1	4645587	0.00081169
																				SNP-1.4644586.	1	4645587	0.00023035
																				SNP-1.4644586.	1	4645587	0.0003165
																				SNP-1.4645022.	1	4646023	0.0005312
																				SNP-1.4651890.	1	4652891	0.00056963
																				SNP-1.4651890.	1	4652891	0.00020759
																				SNP-1.4651890.	1	4652891	0.00010195
																				SNP-1.4651890.	1	4652891	0.00011663
																				SNP-1.4652632.	1	4653633	0.00018382
																				SNP-1.4652632.	1	4653633	0.00041983
																				SNP-1.4652632.	1	4653633	0.00063316
																				SNP-1.4652632.	1	4653633	0.0003238
																				SNP-1.4652632.	1	4653633	0.00011437
																				SNP-1.4652632.	1	4653633	0.00038288
																				SNP-1.4652632.	1	4653633	0.00025364
																				SNP-1.4652632.	1	4653633	0.0001383
																				SNP-1.4652632.	1	4653633	0.00010318
																				SNP-1.4658305.	1	4659306	0.00011607
																				SNP-1.4658305.	1	4659306	0.0002592
																				SNP-1.4658305.	1	4659306	0.0001176
																				SNP-1.4658305.	1	4659306	0.0001092
																				SNP-1.4707935.	1	4708936	0.00072108
																				SNP-1.4707935.	1	4708936	0.00071432
																				SNP-1.4707935.	1	4708936	0.00071731
																				SNP-1.4707935.	1	4708936	0.00063712
																				SNP-1.4752424.	1	4753425	0.00022333
																				SNP-1.4757430.	1	4758431	0.00036395
																				SNP-1.4757430.	1	4758431	0.00054547
																				SNP-1.4767686.	1	4768687	0.00099386
																				SNP-1.4783182.	1	4784183	0.00077756
																				SNP-1.4812392.	1	4813393	9.5919e-05
																				SNP-1.4812392.	1	4813393	9.9202e-05
																				SNP-1.4812392.	1	4813393	6.6572e-05
																				SNP-1.4812392.	1	4813393	7.0513e-05
																				SNP-1.4812392.	1	4813393	9.0165e-05
																				SNP-1.4815588.	1	4816589	0.0001047
																				SNP-1.4828845.	1	4829846	0.00059092
																				SNP-1.4828845.	1	4829846	0.00023251
																				SNP-1.4828845.	1	4829846	0.00085494
																				SNP-1.4828845.	1	4829846	0.00024699
																				SNP-1.4828845.	1	4829846	0.00059662
																				SNP-1.4828845.	1	4829846	0.00031774
																				SNP-1.4828845.	1	4829846	0.00019705
																				SNP-1.4828845.	1	4829846	0.00051098
																				SNP-1.4828845.	1	4829846	0.00084078
																				SNP-1.4828845.	1	4829846	0.00022256
																				SNP-1.4833239.	1	4834240	5.8747e-05
																				SNP-1.4833239.	1	4834240	7.414e-05
																				SNP-1.4833239.	1	4834240	8.9707e-05
																				SNP-1.4833239.	1	4834240	0.00013222
																				SNP-1.4833239.	1	4834240	7.3822e-05
																				SNP-1.4833239.	1	4834240	7.8427e-05
																				SNP-1.4847392.	1	4848393	0.0002807
																				SNP-1.4848736.	1	4849737	0.00082486
																				SNP-1.4854031.	1	4855032	0.00092422
																				SNP-1.4887069.	1	4888070	0.00088162
																				SNP-1.4887069.	1	4888070	0.0004635
																				SNP-1.4900158.	1	4901159	0.00017844
																				SNP-1.4900158.	1	4901159	0.00037267
																				SNP-1.4900158.	1	4901159	0.00029797
																				SNP-1.4900158.	1	4901159	0.0004183
																				SNP-1.4900158.	1	4901159	0.00015705
																				SNP-1.4900158.	1	4901159	0.00021639
																				SNP-1.4900158.	1	4901159	0.00072788
																				SNP-1.4900158.	1	4901159	0.00050683
																				SNP-1.4900158.	1	4901159	0.00030421
																				SNP-1.4900158.	1	4901159	0.00054766
																				SNP-1.4900158.	1	4901159	0.00039391
																				SNP-1.4912801.	1	4913802	0.00035919
																				SNP-1.4912801.	1	4913802	0.00020465
																				SNP-1.4918447.	1	4919448	0.00083109
																				SNP-1.4919831.	1	4920832	0.00056825
																				SNP-1.4931016.	1	4932017	0.00036427
																				SNP-1.4931016.	1	4932017	0.00035369
																				SNP-1.4931016.	1	4932017	0.00098713
																				SNP-1.4931016.	1	4932017	0.00037283
																				SNP-1.4931016.	1	4932017	0.00064682
																				SNP-1.4931016.	1	4932017	0.00050091
																				SNP-1.4931016.	1	4932017	0.00058465
																				SNP-1.4943093.	1	4944094	0.00043792
																				SNP-1.4943093.	1	4944094	0.00036087
																				SNP-1.4943093.	1	4944094	0.00043857
																				SNP-1.4943093.	1	4944094	0.0002601
																				SNP-1.4943093.	1	4944094	0.00099031
																				SNP-1.4943093.	1	4944094	0.00031869
																				SNP-1.4943093.	1	4944094	0.0004107
																				SNP-1.4943093.	1	4944094	0.00016587
																				SNP-1.4943093.	1	4944094	0.0003339
																				SNP-1.4955727.	1	4956728	0.00084852
																				SNP-1.4970726.	1	4971727	7.4869e-05
																				SNP-1.4970726.	1	4971727	5.0883e-05
																				SNP-1.4970726.	1	4971727	5.7074e-05
																				SNP-1.4970726.	1	4971727	7.4599e-05
																				SNP-1.4970726.	1	4971727	7.7862e-05
																				SNP-1.4978976.	1	4979977	0.00050687
																				SNP-1.4996584.	1	4997585	0.46526
																				SNP-1.5004381.	1	5005382	0.00023171
																				SNP-1.5014131.	1	5015132	0.00030479
																				SNP-1.5042510.	1	5043511	0.00025449
																				SNP-1.5042510.	1	5043511	0.00038399
																				SNP-1.5048368.	1	5049369	0.00081903
																				SNP-1.5048368.	1	5049369	0.0002964
																				SNP-1.5048368.	1	5049369	0.00037614
																				SNP-1.5073659.	1	5074660	0.00011189
																				SNP-1.5075664.	1	5076665	0.00014636
																				SNP-1.5090210.	1	5091211	0.00019166
																				SNP-1.5090210.	1	5091211	0.36
																				SNP-1.5094411.	1	5095412	0.00020463
																				SNP-1.5095098.	1	5096099	0.04693
																				SNP-1.5097093.	1	5098094	0.33842
																				SNP-1.5103568.	1	5104569	0.00071902
																				SNP-1.5103568.	1	5104569	0.00074954
																				SNP-1.5105014.	1	5106015	0.4146
																				SNP-1.5111504.	1	5112505	0.00019423
																				SNP-1.5122483.	1	5123484	0.00014091
																				SNP-1.5122483.	1	5123484	0.00052314
																				SNP-1.5122483.	1	5123484	0.00017403
																				SNP-1.5122483.	1	5123484	0.0008667
																				SNP-1.5122483.	1	5123484	0.00076781
																				SNP-1.5124298.	1	5125299	0.00083831
																				SNP-1.5124298.	1	5125299	0.45496
																				SNP-1.5124360.	1	5125361	0.00051614
																				SNP-1.5145027.	1	5146028	0.45784
																				SNP-1.5157946.	1	5158947	0.50144
																				SNP-1.5157946.	1	5158947	0.00090577
																				SNP-1.5157946.	1	5158947	0.00752
																				SNP-1.5158341.	1	5159342	0.00062936
																				SNP-1.5158341.	1	5159342	0.00493
																				SNP-1.5158341.	1	5159342	0.00773
																				SNP-1.5158341.	1	5159342	0.00365
																				SNP-1.5159207.	1	5160208	0.35512
																				SNP-1.5161195.	1	5162196	0.09891
																				SNP-1.5166376.	1	5167377	0.8707
																				SNP-1.5168842.	1	5169843	0.79392
																				SNP-1.5173803.	1	5174804	0.51587
																				SNP-1.5174354.	1	5175355	0.0003903
																				SNP-1.5174354.	1	5175355	0.00053426
																				SNP-1.5174354.	1	5175355	0.00038946
																				SNP-1.5181111.	1	5182112	0.00046224
																				SNP-1.5181111.	1	5182112	0.00674
																				SNP-1.5181111.	1	5182112	0.00035931
																				SNP-1.5181111.	1	5182112	0.00066406
																				SNP-1.5181111.	1	5182112	0.00018298
																				SNP-1.5186822.	1	5187823	0.00121
																				SNP-1.5186822.	1	5187823	0.00098568
																				SNP-1.5188272.	1	5189273	0.34376
																				SNP-1.5191823.	1	5192824	0.00048698
																				SNP-1.5191823.	1	5192824	0.00012775
																				SNP-1.5191823.	1	5192824	0.00019737
																				SNP-1.5191823.	1	5192824	0.00080874
																				SNP-1.5191823.	1	5192824	0.00015032
																				SNP-1.5191823.	1	5192824	0.00034046
																				SNP-1.5191823.	1	5192824	0.75622
																				SNP-1.5191823.	1	5192824	0.00012716
																				SNP-1.5191823.	1	5192824	0.0001336
																				SNP-1.5191823.	1	5192824	0.00012802
																				SNP-1.5191823.	1	5192824	0.00040192
																				SNP-1.5191823.	1	5192824	0.00022849
																				SNP-1.5191823.	1	5192824	0.00064239
																				SNP-1.5191824.	1	5192825	0.0001254
																				SNP-1.5198099.	1	5199100	0.25021
																				SNP-1.5207837.	1	5208838	0.00064236
																				SNP-1.5207837.	1	5208838	0.13793
																				SNP-1.5216349.	1	5217350	0.00023835
																				SNP-1.5216349.	1	5217350	0.00729
																				SNP-1.5216349.	1	5217350	0.00030489
																				SNP-1.5216349.	1	5217350	0.00072114
																				SNP-1.5216349.	1	5217350	0.00067121
																				SNP-1.5216349.	1	5217350	0.00013189
																				SNP-1.5216349.	1	5217350	0.0001069
																				SNP-1.5216349.	1	5217350	0.00014925
																				SNP-1.5216349.	1	5217350	0.00032174
																				SNP-1.5228097.	1	5229098	0.23682
																				SNP-1.5232437.	1	5233438	0.00024928
																				SNP-1.5232437.	1	5233438	0.67823
																				SNP-1.5232437.	1	5233438	6.2309e-12
																				SNP-1.5233647.	1	5234648	0.00021174
																				SNP-1.5233647.	1	5234648	0.00022588
																				SNP-1.5233647.	1	5234648	0.00041334
																				SNP-1.5233647.	1	5234648	0.00074296
																				SNP-1.5233647.	1	5234648	0.00112
																				SNP-1.5233647.	1	5234648	0.00020624
																				SNP-1.5233647.	1	5234648	0.0005342
																				SNP-1.5234819.	1	5235820	0.37933
																				SNP-1.5253104.	1	5254105	0.60244
																				SNP-1.5254046.	1	5255047	0.00017313
																				SNP-1.5254046.	1	5255047	0.00049342
																				SNP-1.5260812.	1	5261813	0.00036864
																				SNP-1.5260812.	1	5261813	0.00072909
																				SNP-1.5260812.	1	5261813	0.00061952
																				SNP-1.5260812.	1	5261813	0.00080008
																				SNP-1.5260812.	1	5261813	0.74419
																				SNP-1.5272619.	1	5273620	0.07729
																				SNP-1.5272811.	1	5273812	0.97264
																				SNP-1.5280995.	1	5281996	0.00027954
																				SNP-1.5281344.	1	5282345	0.00067011
																				SNP-1.5281344.	1	5282345	0.51006
																				SNP-1.5281344.	1	5282345	0.00071274
																				SNP-1.5281344.	1	5282345	0.00088278
																				SNP-1.5300119.	1	5301120	0.00072685
																				SNP-1.5300119.	1	5301120	0.00947
																				SNP-1.5302153.	1	5303154	0.00010343
																				SNP-1.5302153.	1	5303154	0.817
																				SNP-1.5302153.	1	5303154	0.00025635
																				SNP-1.5302153.	1	5303154	0.00079948
																				SNP-1.5302153.	1	5303154	0.00063549
																				SNP-1.5302153.	1	5303154	0.00080817
																				SNP-1.5303253.	1	5304254	0.00015862
																				SNP-1.5304347.	1	5305348	0.00017508
																				SNP-1.5304347.	1	5305348	0.00022465
																				SNP-1.5304953.	1	5305954	0.29175
																				SNP-1.5305830.	1	5306831	0.01422
																				SNP-1.5308784.	1	5309785	0.23272
																				SNP-1.5319345.	1	5320346	0.00061111
																				SNP-1.5319345.	1	5320346	0.00018815
																				SNP-1.5319345.	1	5320346	0.00017217
																				SNP-1.5325627.	1	5326628	0.7934
																				SNP-1.5335552.	1	5336553	0.71533
																				SNP-1.5338660.	1	5339661	0.97066
																				SNP-1.5345942.	1	5346943	0.85428
																				SNP-1.5345942.	1	5346943	0.00066832
																				SNP-1.5351393.	1	5352394	0.00747
																				SNP-1.5357093.	1	5358094	0.80265
																				SNP-1.5359580.	1	5360581	0.00029367
																				SNP-1.5359580.	1	5360581	0.00067793
																				SNP-1.5359580.	1	5360581	0.00044264
																				SNP-1.5359580.	1	5360581	0.0016
																				SNP-1.5359580.	1	5360581	0.00048802
																				SNP-1.5359580.	1	5360581	0.0005259
																				SNP-1.5361393.	1	5362394	0.51652
																				SNP-1.5364326.	1	5365327	0.00081871
																				SNP-1.5364326.	1	5365327	0.00016474
																				SNP-1.5365350.	1	5366351	0.00013067
[truncated: 141,332 more rows]

## Sheet: Fig.3
Fig.3a																				Fig.3c			Fig.3d			Fig.3f
Taxonomy	Pseudomonadales	Enterobacterales	Sphingomonadales	Xanthomonadales	Flavobacteriales	Rhizobiales	Paenibacillales	Sphingobacteriales	Burkholderiales	Caulobacterales	Micrococcales	Bacteroidales	Cytophagales	Lachnospirales	Oscillospirales	SAR11_clade	Bacillales	Group		group	Pseudomonadales		group	Xanthomonadales		SampleID	group	FW(mg)
1	38.7194	22.0288	20.4374	0.224136	3.07066	10.3532	0.0149424	1.06278	0.769532	1.01048	0.349278	0.489363	0.541661	0.0915221	0.0504305	0.12701	0.117671	WT		WT	38.7194		WT	0.224136		1	ko	133
2	28.5429	0.644942	31.0272	0.00848608	13.1004	8.06178	0.0106076	0.375509	1.05864	10.6118	5.37593	0.284284	0.29277	0.0572811	0.120927	0	0.0127291	WT		WT	28.5429		WT	0.00848608		2	ko	79
3	39.937	34.1607	11.2185	0.0438386	0.382022	6.71774	1.9122	0.523976	0.496837	0.29852	3.07288	0.388285	0.210843	0.0501012	0.0981149	0.0584515	0.00626266	WT		WT	39.937		WT	0.0438386		3	ko	45
4	33.6371	42.5238	10.2002	0.114141	5.83024	3.32095	0.045294	0.0851526	0.233717	0.0706586	2.59444	0.36054	0.0724703	0.106894	0.201105	0.0670351	0.181176	WT		WT	33.6371		WT	0.114141		4	ko	79
5	36.6764	24.0974	5.99225	0.312765	7.08383	0.855444	22.1111	0.244413	1.17857	0.252698	0.571677	0.0994221	0.248555	0.0310694	0.0269268	0	0.0414259	WT		WT	36.6764		WT	0.312765		5	ko	101
6	24.4092	68.387	0.976114	0.0400565	2.44134	0.735775	0.0421647	0.413214	1.4336	0.118061	0.0716801	0.219257	0.0653553	0.0316236	0.198174	0	0.166551	WT		WT	24.4092		WT	0.0400565		6	ko	32
7	65.4755	1.40442	1.14505	0.14025	0.232469	0.174832	27.0067	0	2.69549	0.0172911	0	0.242075	0	0.0730067	0.0557157	0.0268972	0.178674	OE		OE	65.4755		OE	0.14025		7	ko	154
8	88.0863	9.55396	0.266187	0.0161871	0.539568	0.0647482	0.0125899	0.303957	0.285971	0.0233813	0	0.170863	0	0.0701439	0.154676	0.0215827	0.208633	OE		OE	88.0863		OE	0.0161871		8	ko	44
9	52.6612	19.1132	10.0192	10.5082	0.566468	1.06977	2.53484	0.931209	1.16961	0.0305648	0.0998451	0.328063	0.071318	0.167088	0.281197	0.134485	0	OE		OE	52.6612		OE	10.5082		9	ko	119
10	48.5663	0.488096	28.9644	5.18392	0.113226	4.13428	5.94896	0.391701	2.37469	0.036722	0.208091	1.51019	0.238693	0.478915	0.206561	0.37334	0.00459024	OE		OE	48.5663		OE	5.18392		10	ko	42
11	68.8263	3.66958	9.00027	1.38614	0.837796	2.04062	0.00643221	0.101307	2.91862	0.138293	0.135076	4.68104	0.213871	1.12242	0.656086	1.22534	0.557994	OE		OE	68.8263		OE	1.38614		11	ko	111
12	50.9979	46.9084	0.334073	0.103678	0.172796	0.123837	0.0201595	0.169916	0.172796	0.0547188	0.0230395	0.299513	0.00863981	0.0316793	0.0374392	0	0	OE		OE	50.9979		OE	0.103678		12	ko	47
13	18.223	23.0327	11.1721	14.0235	1.39417	9.51034	0.189184	11.4789	3.99161	4.70063	0.715832	0.608457	0.161914	0.0766963	0.149984	0.0596527	0.00340872	KO		KO	18.223		KO	14.0235		13	ko	132
14	7.43225	2.63993	37.1676	7.51953	24.0702	8.61808	0.0255477	1.9842	2.71231	1.07726	4.6071	0.417279	0.532243	0.125609	0.138383	0.076643	0	KO		KO	7.43225		KO	7.51953		14	ko	59
15	24.2366	6.12634	24.9267	12.2197	8.76207	2.41204	3.74205	1.2329	12.0411	0.686677	0.428306	1.17394	0.329466	0.254903	0.208084	0.133521	0	KO		KO	24.2366		KO	12.2197		15	wt	152
16	10.1548	10.3527	17.8718	42.4924	8.70826	2.32643	0.685826	1.14304	2.88739	0.107581	0.424559	0.622431	0.730011	0.122949	0.0979752	0.0614746	0	KO		KO	10.1548		KO	42.4924		16	wt	175
17	19.457	12.2352	8.60792	16.1266	24.2933	5.26932	0.0816949	8.07963	2.96552	1.70742	0.386689	0.340395	0.016339	0.0136158	0.0816949	0.0381243	0	KO		KO	19.457		KO	16.1266		17	wt	128
18	12.4382	15.787	7.90259	19.8055	2.86808	3.84081	0	25.1429	2.52181	5.8979	0.526232	0.268811	2.71773	0.0182245	0.0182245	0	0	KO		KO	12.4382		KO	19.8055		18	wt	139
																										19	wt	187
Fig.3b																										20	wt	184
Taxa and Samples	WT	WT	WT	WT	WT	WT	OE	OE	OE	OE	OE	OE	KO	KO	KO	KO	KO	KO								21	ko	95
1	9.30569	8.69637	9.3792	9.19534	9.18038	9.59456	10.8899	12.8523	10.1208	9.88455	11.1091	10.0248	7.89338	6.89829	8.33913	7.47235	8.01126	7.38508								22	ko	86
2	8.49375	3.37165	9.15418	9.53304	8.57571	11.0797	5.38125	9.64913	8.6609	3.39092	6.89134	9.90429	8.23004	5.42678	6.36815	7.50003	7.3453	7.7272								23	ko	94
3	8.38589	8.8165	7.55289	7.47952	6.57938	4.99444	5.09451	4.54492	7.73232	9.13991	8.17848	2.96671	7.19134	9.21076	8.37952	8.28435	6.84173	6.73565								24	ko	124
4	2.21957	0.167403	0.790669	1.57816	2.57026	1.18084	2.3398	1.23799	7.80076	6.66943	5.50669	1.63959	7.51728	6.915	7.35553	9.53119	7.74156	8.05299								25	ko	33
5	5.67548	7.57694	2.87977	6.6786	6.81848	6.28957	2.95111	5.53262	3.69669	1.6787	4.8009	2.17833	4.25654	8.58528	6.87914	7.25199	8.33041	5.29697								26	ko	68
6	7.40895	6.88122	6.8182	5.87724	3.85889	4.60137	2.60027	2.68589	4.5606	6.34662	6.05441	1.81852	6.96074	7.1102	5.05003	5.37345	6.14163	5.70898								27	wt	211
7	0.314796	0.206386	5.03723	0.838385	8.45194	1.22267	9.61333	1.04038	5.76942	6.8662	0.27063	0.497129	1.78993	0.492213	5.66804	3.69219	1.05596	0								28	wt	154
8	4.19714	2.68803	3.28151	1.31123	2.28088	3.81466	0	4.72864	4.36955	3.10696	2.08738	2.15948	7.23016	5.02588	4.12289	4.3838	6.75118	8.39609								29	wt	97
9	3.76102	4.0311	3.21287	2.34094	4.29365	5.53445	6.30514	4.64407	4.68411	5.55979	6.56414	2.17833	5.72414	5.46491	7.33442	5.67832	5.32809	5.11638								30	wt	216
10	4.12841	7.27478	2.57776	1.15663	2.31921	2.24324	0.585765	1.56684	0.718667	0.777339	2.4426	1.08179	5.9559	4.1815	3.34295	1.52141	4.55785	6.31811								31	wt	205
11	2.74409	6.30274	5.7049	5.52793	3.32594	1.70815	0	0	1.63652	2.33509	2.41495	0.555986	3.36464	6.21575	2.74528	3.06741	2.61064	3.00537								32	wt	144
12	3.16762	2.35662	2.90007	2.86252	1.3618	2.98835	3.00211	3.93939	2.98734	4.92419	7.23993	2.83031	3.15468	2.93379	4.05635	3.56358	2.45845	2.19881								33	wt	174
13	3.29852	2.39086	2.17324	1.17688	2.30017	1.617	0	0	1.3257	2.4959	2.97464	0.234274	1.63398	3.24349	2.42991	3.77549	0.281929	5.22132								34	wt	112
14	1.31817	0.872228	0.875107	1.51591	0.575937	1.00024	1.63906	2.78402	2.17939	3.36616	5.20966	0.719392	0.997458	1.58454	2.13599	1.64983	0.238603	0.314357								35	wt	192
15	0.866271	1.46114	1.397	2.16958	0.51119	2.86171	1.38615	3.80561	2.79495	2.32656	4.46245	0.818877	1.56006	1.67916	1.91523	1.43493	1.05596	0.314357								36	wt	183
16	1.61946	0	0.980514	1.11524	0	0	0.831128	1.49139	1.94145	3.04591	5.33295	0	0.827851	1.15043	1.47433	1.04892	0.588401	0								37	oe	227
17	1.54607	0.244343	0.14309	2.05387	0.726128	2.6481	2.62651	4.21039	0	0.12333	4.24028	0	0.0625196	0	0	0	0	0								38	oe	185
18	1.51563	0.516644	1.03046	0.960257	0.754377	1.04755	1.0012	2.386	0.992778	0.942764	4.09977	1.19722	0.791398	0.746457	0.739709	2.16163	0.100224	0.416573								39	oe	169
19	0	0	0	1.4674	0.637902	0.552694	4.75126	2.20889	0	0.375719	0.648392	1.08179	0.614903	0.560096	0	0.822389	1.32811	0.60155								40	oe	192
20	1.16971	0.63567	1.03046	0.759992	0	1.84834	1.85418	2.8153	1.37442	0.986742	2.91669	2.14037	0.614903	0.911475	0.592783	1.16093	0.622508	0.685844								41	wt	122
21	0.713756	0	0	0.429472	0	0	0	0	0	1.96915	4.33551	0	0.437551	0.383995	1.36214	0	0	0								42	wt	50
22	0.165967	0.244343	0.14309	0.360305	0.135048	0	0.474605	1.23799	0	1.69205	3.05743	0	0.288583	0.30706	0.614711	0.22284	0.588401	0								43	wt	87
23	1.35301	0.317386	1.07874	0.287653	0	0	0	0	0	1.44648	0.908368	0	0.179975	1.60075	0.759528	0.617761	0	0								44	wt	98
24	0.573056	0.82291	0.761388	0.088201	0	0.552694	0	0.811332	0.22919	0.200056	0.826806	0.999364	0.772821	0.266997	0	0.849389	0.979065	0.630199								45	oe	169
25	0.417136	0	0	0	0	0	0	0	0.281218	0	0.27063	0	0.0927919	0.420977	0.453719	2.83727	0	0.126043								46	oe	77
26	0	0.0861283	0.187798	0	0	1.34133	0.585765	0	0	0.307998	1.05884	0	0.2353	1.21503	1.56721	1.13921	0	0								47	oe	148
27	0	1.25347	0.70098	0	0	0	0	0	0	0.12333	0.600114	0.160331	0.915145	0.831324	0.719614	0	0	0.791082								48	oe	217
28	0.314796	0	0.0969527	0.324436	0.218531	0	0	0.538934	0.331435	0.752079	2.42884	0	0.0927919	0	0.524926	0	0	0								49	oe	152
29	0.417136	0.206386	0.231162	0	0	0	0	0	0	0.375719	0.331038	0	0	1.55157	0.570517	0.648831	0	0								50	oe	159
30	0	0	0	0.324436	0	0.793753	0	1.41177	0.96123	0.646369	0.908368	0.304612	0	0.624928	0.12749	0	0	0								51	oe	82
31	0	0.352566	0.637931	0	0.607252	0	0.41564	0	0	0	0.947483	0.555986	0	0.420977	0.216219	0.379234	0	0								52	oe	142
32	0	0.281326	0	0	0.754377	0.678252	0	0	0.600773	0	1.02267	0	0.122442	0	0	0.709033	0	0.314357								53	oe	159
33	0	0.127338	0.314165	0.171319	0	0	0	0	0.379963	0	0	0	0	0	1.48627	0.22284	0	0								54	oe	124
34	0	0	0	0	0	0	0.152244	0	0	0	0	0	0	0	0.157677	1.82327	0	0								55	oe	189
35	0	0.206386	0	0	0	0	0	0	0	0.0833798	0.444758	0.160331	0.931988	0.624928	0	0.0933052	0.14784	0.204342								56	oe	164
36	0	0.0861283	0	0.130358	0	0	0	0	0.22919	0.342256	1.88063	0	0.0927919	0.18337	0.0651529	0.137788	0	0								57	oe	199
37	0	0	0	0	0	0	0	0.538934	0.281218	0	0	0	0	0	1.212	0.41582	0	0								58	oe	133
38	0	0	0.187798	0	0	0.415158	0.222736	0	0.281218	0.272907	0.908368	0	0.151495	0.225789	0.216219	0.180941	0	0								59	oe	158
39	0.2423	0	0	0	0	0	0	0	0	0	0	0	0	1.37435	0	0	0	0								60	oe	149
40	0	0.0861283	0	0	0	0	0.152244	0	0	0.618685	1.54032	0	0	0	0.0329442	0	0	0
41	0	0	0.231162	0	0	0	0.63829	0	0	0	0.947483	0.555986	0	0	0.244623	0	0	0
42	0	0	0	0	0	0	0.41564	0	0	0	0	1.4353	0	0	0	0	0	0
43	0	0.167403	0	0.088201	0	0	0	0	0	0.59046	0.784228	0.234274	0	0	0.0966581	0	0.323992	0
44	0.165967	0.206386	0	0.429472	0	0.180629	0	0	0	0.162203	0.444758	0	0.262188	0.34604	0	0	0	0
45	0.383823	0	0.187798	0	0	0	0.474605	0	0	0.162203	0	0.497129	0	0.139666	0.299806	0	0	0
46	0	0	0.314165	0	0	0	0	0	0	0.236942	0.947483	0	0.151495	0.34604	0.187245	0	0	0
47	0	0	0	0	0	0	0	0	0	0	0	0	0	0	0.908982	0.451502	0	0
48	0	0	0	0	0	0	0	0	0	0	1.83963	0	0	0	0	0	0	0
49	0.449697	0	0	0	0	0	0	0	0	0.272907	0.868164	0	0.0625196	0	0.157677	0	0	0
50	0	0	0	0	0	0	0	0	0.119141	0	1.28945	0	0.122442	0	0	0.180941	0	0
51	0	0.516644	0	0.211149	0	0	0	0	0	0	0	0	0	0	0.216219	0.180941	0	0.0852401
52	0.349722	0.317386	0	0	0	0	0	0	0	0.307998	0.207582	0	0	0	0	0.137788	0	0
53	0	0	0.187798	0	0	0	0	0	0	0	0	0.612537	0	0	0	0.41582	0	0
54	0.0853688	0	0	0	0	0	0	0	0.281218	0	0	0	0.207903	0	0.216219	0.180941	0	0
55	0	0	0.231162	0	0	0	0.41564	0	0	0	0	0	0	0.30706	0	0	0	0
56	0.165967	0	0	0.527377	0	0	0	0	0	0	0	0	0.0625196	0	0	0	0	0
57	0.204638	0	0	0	0	0	0	0	0	0	0.498423	0	0	0	0	0.263556	0	0
58	0	0	0	0	0	0	0	0	0	0	0.784228	0	0	0	0.187245	0	0	0
59	0	0	0	0	0	0	0	0	0	0.200056	0.740355	0	0	0	0	0.0933052	0	0
60	0	0	0	0	0	0	0	0	0	0	1.02267	0	0	0	0	0	0	0
61	0	0	0	0	0	0	0	0	0	0.200056	0.389018	0	0	0.139666	0.12749	0	0	0
62	0	0.206386	0	0	0	0	0	0	0	0	0	0	0	0	0.244623	0	0	0
63	0	0	0	0	0	0	0	0	0.119141	0	0.331038	0	0	0	0.216219	0	0	0
64	0	0	0	0	0	0	0	0	0	0	0.695106	0	0	0	0	0	0	0
65	0	0	0	0	0	0	0	0	0	0	0	0	0	0	0	0.41582	0	0
66	0.383823	0	0	0	0	0	0	0	0	0	0	0	0	0	0	0	0	0
67	0.165967	0.0861283	0	0	0	0	0	0	0.175214	0	0	0	0	0	0	0	0	0
68	0	0	0	0	0	0	0	0	0	0.272907	0	0	0	0	0.12749	0	0	0
69	0	0	0	0	0	0	0	0	0	0.408424	0	0	0	0	0	0	0	0
70	0	0	0	0	0	0	0	0	0	0	0.498423	0	0.0625196	0	0	0	0	0
71	0	0	0	0	0	0	0	0	0	0.342256	0	0	0	0	0	0	0	0
72	0	0	0	0	0	0	0	0	0	0	0.498423	0	0	0	0	0	0	0
73	0	0	0	0	0	0	0	0	0	0.307998	0	0	0	0	0	0	0	0
74	0	0	0	0	0	0	0	0	0.331435	0	0	0	0	0	0	0	0	0
75	0	0.127338	0	0	0	0	0	0	0	0	0	0	0	0	0	0.0933052	0	0
76	0	0	0	0	0	0	0	0	0	0.12333	0	0	0.0927919	0	0	0	0	0
77	0	0	0	0	0	0	0	0	0	0	0	0	0.151495	0	0	0	0	0
78	0	0	0	0	0	0	0	0	0	0	0	0	0.151495	0	0	0	0	0
79	0	0	0	0	0	0	0	0	0	0	0	0	0	0.18337	0	0	0	0
80	0	0	0.187798	0	0	0	0	0	0	0	0	0	0	0	0	0	0	0
81	0	0	0	0	0	0	0	0	0	0.200056	0	0	0	0	0	0	0	0
82	0	0	0	0.171319	0	0	0	0	0	0	0	0	0	0	0	0	0	0
83	0	0	0	0	0	0	0	0	0	0	0	0	0	0	0.12749	0	0	0
84	0	0	0	0	0	0	0	0	0	0	0	0	0	0	0.12749	0	0	0
85	0	0	0	0	0	0	0	0	0	0	0.27063	0	0	0	0	0	0	0
86	0	0.127338	0	0	0	0	0	0	0	0	0	0	0	0	0	0	0	0
87	0	0	0.14309	0	0	0	0	0	0	0	0	0	0	0	0	0	0	0
88	0	0	0	0	0	0	0	0	0	0	0	0	0	0	0.0966581	0	0	0
89	0	0	0	0	0.0914214	0	0	0	0	0	0	0	0	0	0	0	0	0
90	0	0	0	0	0	0	0	0	0.119141	0	0	0	0	0	0	0	0	0
91	0	0	0	0	0	0	0	0	0.119141	0	0	0	0	0	0	0	0	0
92	0	0	0	0	0	0	0	0	0.119141	0	0	0	0	0	0	0	0	0
93	0	0	0	0	0	0	0	0	0	0	0	0	0.0625196	0	0	0	0	0
94	0	0	0	0	0	0	0	0	0	0	0.141652	0	0	0	0	0	0	0

## Sheet: Fig.4
Fig.4a and b																				Fig.4c
group	OE1	OE2	OE3	OE4	OE5	OE6	WT1	WT2	WT3	WT4	WT5	WT6	KO1	KO2	KO3	KO4	KO5	KO6		sample	NEG_599	group
POS_1048	13.4302	12.4973	12.6559	12.4589	12.1492	12.8468	13.2305	12.0158	12.435	12.7832	11.9191	12.3556	12.6249	12.4268	12.5577	12.5882	12.6419	12.0337		1	12.0823	OE
POS_1344	9.9166	10.8746	10.2615	10.3202	10.3783	11.3325	10.5898	10.5938	10.2688	10.5889	10.4749	10.4796	10.6153	10.6156	10.6259	10.6492	10.5967	10.0317		2	9.45872	OE
POS_722	10.7069	11.844	11.3749	11.4513	10.6743	11.1037	10.8563	11.4573	10.9352	10.9753	11.1959	10.6297	11.3884	11.378	11.3882	11.4421	11.3979	11.308		3	11.6976	OE
POS_5196	11.6062	11.5916	11.2931	11.3507	11.5517	10.913	11.6935	11.5891	11.5285	11.5998	11.524	11.5687	11.4199	11.379	11.42	11.408	11.429	11.5684		4	11.6948	OE
POS_7519	11.4469	11.3256	11.1264	11.197	11.4331	10.7652	10.5219	10.5858	10.4203	10.5068	10.4353	10.5206	10.8795	10.835	10.9105	10.8796	10.9119	10.7018		5	11.4978	OE
POS_9179	14.7878	14.6098	14.6669	14.578	14.6453	13.0666	14.6677	14.7475	14.8088	14.6853	15.0922	14.6854	14.5298	14.5513	14.5344	14.5671	14.5341	14.5996		6	11.8515	OE
POS_13968	12.8275	13.0339	12.4931	13.1666	13.4104	10.722	13.2516	13.9637	13.2983	13.3352	12.932	13.8945	13.2688	13.1069	13.2053	13.3203	13.2225	13.2308		7	8.84316	WT
POS_3953	7.7999	7.80871	6.82745	6.85897	7.20177	7.97913	8.77692	8.91894	8.78857	8.69794	8.7593	8.31446	8.48547	8.00035	8.52923	8.57166	8.52964	9.52605		8	8.8376	WT
POS_8765	10.0976	10.724	11.107	10.5626	10.4291	8.87703	10.189	10.4453	10.81	10.4014	10.6481	10.6295	10.0568	10.0114	10.2804	10.0262	10.0115	10.457		9	8.81331	WT
POS_5262	12.716	12.4395	12.7878	13.2259	13.5312	11.765	13.866	13.6791	13.7865	13.7364	13.6678	14.7292	13.6396	13.0319	13.4654	13.7835	13.6428	13.8317		10	8.48573	WT
POS_8945	9.01208	9.21279	8.99187	8.82654	8.80741	9.87282	9.23719	9.1646	8.90596	9.22505	9.44255	9.52368	9.38917	9.36748	9.36278	9.38935	9.05685	9.52243		11	8.37358	WT
POS_1092	10.5525	11.0236	10.6604	10.9668	10.5701	10.9212	10.8776	10.6577	10.7019	10.555	10.4459	10.6386	10.9916	10.7368	10.7557	10.7761	10.7295	10.7872		12	8.30288	WT
POS_1095	10.4862	10.8515	10.6373	10.4629	10.4005	10.5303	9.22429	9.64267	9.49974	9.79279	9.49547	9.30392	10.497	10.6068	10.3951	10.3011	10.4978	10.599		13	7.19765	KO
POS_17709	12.7573	13.0313	12.557	12.2856	12.9679	10.446	12.0132	12.0447	12.1251	12.4465	12.2359	11.8608	12.0951	12.0226	12.407	12.4075	12.4114	11.9865		14	6.9998	KO
POS_2864	8.3344	8.4597	7.97124	8.02941	8.6848	7.09657	8.37591	9.2292	8.83299	9.17804	9.24226	9.14597	9.0285	8.97359	9.04415	9.17358	9.02772	10.0515		15	6.84613	KO
POS_1061	11.6233	12.0168	11.6301	11.6715	12.0212	11.3992	11.6784	11.9665	11.8391	11.8497	11.9516	11.6657	11.7128	11.81	11.6868	11.6861	11.6455	11.8297		16	6.84204	KO
POS_1621	10.0173	9.50505	8.80991	8.77594	10.1783	8.46976	10.3405	10.3109	9.6984	10.3523	9.58654	10.214	9.96408	10.0058	9.43049	9.93338	9.97819	10.1757		17	6.73731	KO
POS_3137	12.0951	12.1951	11.5821	11.7309	12.0668	13.6718	13.9351	13.7941	13.8069	13.896	13.7256	13.7376	13.3336	13.3125	13.341	13.3336	13.3194	14.05		18	6.84867	KO
POS_3488	8.05052	8.04033	7.71357	8.14574	8.44978	7.22503	10.5732	10.2714	9.74192	10.4553	9.55507	10.239	9.24108	9.20337	9.11472	9.27776	9.27372	9.94503
POS_1840	11.9467	11.4354	10.9102	10.9394	11.435	12.7464	11.7198	11.3911	11.8048	11.6643	11.9129	11.1131	12.0294	11.7452	12.0293	12.0396	11.9999	10.964
NEG_603	8.70897	8.47269	8.61713	8.26848	8.28371	9.18086	9.32083	9.26873	9.33835	9.38453	9.30517	9.22257	8.97286	9.00025	8.99982	8.97437	8.93928	9.74419
NEG_897	10.5195	10.6013	10.3684	10.1415	10.7427	10.9272	11.0254	11.0379	10.7902	10.9144	10.8675	10.8654	10.0784	10.1812	10.6621	10.5652	10.6054	10.5129
NEG_599	12.0823	9.45872	11.6976	11.6948	11.4978	11.8515	8.84316	8.8376	8.81331	8.48573	8.37358	8.30288	7.19765	6.9998	6.84613	6.84204	6.73731	6.84867
NEG_6930	10.0494	10.0017	10.0009	10.1694	10.1019	10.1821	10.3716	10.5953	9.99177	10.5114	10.0361	10.3272	9.73453	10.1296	9.58991	9.73619	9.93268	9.94451

## Sheet: Fig.5
Fig.5a																		Fig.5b
species	2h	4h	6h	8h	10h	12h	14h	16h	18h	20h	22h	24h	color	1mM	0mM	group		time (h)	0mM	0mM	0mM	0mM	0mM	0mM	1mM	1mM	1mM	1mM	1mM	1mM	2mM	2mM	2mM	2mM	2mM	2mM	4mM	4mM	4mM	4mM	4mM	4mM
Pseudomonas sp.10	0.0311557	0.0917779	-0.0399169	-0.098743	-0.155532	-0.210558	-0.210558	-0.0316881	-0.211322	-0.0866274	0.0494947	0.307302	purpel	1	0	change		0	0	0	0	0	0	0	0	0	0	0	0	0	0	0	0	0	0	0	0	0	0	0	0	0
Acinetobacter sp.2	-0.0718953	-0.128393	-0.0733826	-0.0202969	0.0351955	0.0934373	0.0934373	0.153809	0.0719717	0.0578791	0.045713	0.0112853	purpel	1	1	change		2	0.083	0.0953	0.091	0.1002	0.1113	0.0996	0.071	0.0432	0.0475	0.0597	0.0477	0.0455	0.0332	0.0084	0.032	0.0068	0.0114	0.0231	0.0165	0.0029	0.01	0.008	0.0065	0.0057
Pseudomonas sp.3	-0.133884	-0.0721885	-0.116257	-0.145756	-0.175197	-0.204613	-0.204613	-0.217588	-0.225192	-0.215024	-0.211547	-0.146776	purpel	1	0	change		4	0.1291	0.1333	0.1382	0.1473	0.1346	0.1506	0.0863	0.0653	0.0745	0.0804	0.0565	0.0548	0.0446	0.0321	0.0184	0.0171	0.0184	0.0316	0.0294	0.0119	0.0171	0.0124	0.0011	0.0018
Pseudomonas sp.34	-0.96428	-0.228807	0.00204573	0.0751233	0.147363	0.218999	0.218999	0.163849	0.205355	0.270363	0.242651	0.23065	purpel	1	0	change		6	0.1452	0.1678	0.1684	0.1765	0.1586	0.1769	0.1152	0.0887	0.1024	0.1129	0.1069	0.106	0.0543	0.0489	0.0509	0.0278	0.0524	0.0477	0.0452	0.0385	0.0426	0.0366	0.0395	0.0346
Pseudomonas sp.85	-0.314934	0.075608	0.0407895	0.133045	0.227593	0.324935	0.324935	0.269984	0.210776	0.259985	0.238411	0.177581	purpel	1	0	change		8	0.179	0.1932	0.2079	0.1906	0.1948	0.1878	0.1212	0.1063	0.0951	0.0967	0.1072	0.1118	0.0625	0.0341	0.0588	0.0406	0.05	0.0624	0.0495	0.0274	0.0187	0.0464	0.0317	0.0456
Pseudomonas sp.67	-1.51953	-0.353047	-0.0318538	-0.00594221	0.0135683	0.0287055	0.0287055	0.100402	0.13605	0.149481	0.138233	0.122716	purpel	1	0	change		10	0.192	0.2085	0.2024	0.1953	0.2197	0.2145	0.134	0.1088	0.105	0.1272	0.1173	0.13	0.0678	0.0632	0.0436	0.0542	0.0688	0.0513	0.0522	0.0493	0.0263	0.0342	0.0352	0.0306
Pseudomonas sp.77	-0.401759	-0.285135	-0.0556456	0.010447	0.0599938	0.0985687	0.0985687	0.183025	0.230799	0.259045	0.438428	0.313719	purpel	1	0	change		12	0.251	0.2571	0.2555	0.2831	0.2753	0.2726	0.182	0.1704	0.1685	0.1707	0.1619	0.1664	0.082	0.0631	0.066	0.0766	0.0614	0.0581	0.0598	0.0323	0.0445	0.0331	0.0546	0.0371
Pseudomonas sp.82	-0.162304	-0.0862485	-0.048182	-0.0546896	-0.0605918	-0.0659708	-0.0659708	0.0245615	0.0233292	0.0247858	0.0509086	0.0491121	purpel	1	1	change		14	0.289	0.2978	0.2975	0.3113	0.3012	0.3089	0.234	0.2078	0.2206	0.226	0.2164	0.2176	0.108	0.0629	0.1026	0.0763	0.0661	0.0622	0.062	0.0418	0.0383	0.0474	0.0464	0.0529
Pseudomonas sp.95	-0.120449	-0.170852	-0.172588	-0.169731	-0.168792	-0.169307	-0.169307	0.0282084	0.00376464	0.00318698	-0.000685225	0.032434	purpel	1	1	change		16	0.2899	0.305	0.299	0.3081	0.3022	0.317	0.2356	0.2079	0.2166	0.2265	0.218	0.2127	0.1146	0.0783	0.1016	0.0765	0.0749	0.1143	0.0667	0.0491	0.0575	0.0469	0.0525	0.0626
Pseudomonas sp.110	-0.717527	-0.117364	0.140776	0.152402	0.163173	0.173191	0.173191	0.319592	0.371751	0.400131	0.401098	0.364605	purpel	1	0	change		18	0.3011	0.3095	0.309	0.3149	0.3326	0.3314	0.2243	0.2104	0.2079	0.1966	0.2085	0.2025	0.1114	0.0729	0.0978	0.0851	0.0893	0.1207	0.0716	0.0573	0.0696	0.087	0.0553	0.0603
Pseudomonas sp.119	-0.337122	-0.336802	-0.232494	-0.000693226	0.189012	0.348707	0.348707	0.488415	0.578311	0.561516	-0.0183766	0.257348	purpel	1	0	change		20	0.3394	0.3423	0.3653	0.3331	0.3228	0.3105	0.2141	0.1868	0.1973	0.1918	0.1847	0.1935	0.1063	0.1009	0.0968	0.0836	0.0989	0.0915	0.0756	0.064	0.0651	0.0856	0.0671	0.0607
Delftia sp.12	-1.33928	-2.49802	-1.2413	-0.85201	-0.633715	-0.491276	-0.491276	-0.358993	-0.370188	-0.350518	-0.299655	-0.182962	green	1	0	change		22	0.323	0.3301	0.3264	0.3505	0.3415	0.3291	0.2153	0.212	0.2034	0.209	0.2084	0.2026	0.1176	0.1061	0.1123	0.1077	0.1141	0.1067	0.0694	0.0471	0.0461	0.0814	0.0513	0.0693
Pseudomonas sp.133	0.663864	-0.3983	-0.165894	-0.124281	-0.105102	-0.0940462	-0.0940462	0.0148571	-0.0616744	0.120775	0.0621085	0.132736	purpel	1	0	change		24	0.3275	0.3461	0.3404	0.354	0.343	0.3403	0.2163	0.1958	0.1976	0.2083	0.1913	0.2001	0.133	0.1099	0.1307	0.1158	0.1072	0.1069	0.0744	0.0591	0.0711	0.0762	0.0625	0.0831
Pseudomonas sp.214	-0.724644	-0.0989378	-0.179396	-0.0622478	-0.000185496	0.0384845	0.0384845	0.102293	0.429771	0.660657	0.859059	0.878173	purpel	1	1	change
Pseudomonas sp.125	-0.254968	-0.360418	0.000734899	0.176886	0.313738	0.423948	0.423948	0.70074	0.53852	0.529287	0.595633	0.551411	purpel	1	0	change
Pseudomonas sp.116	-0.371391	0.0249561	0.107284	0.368777	0.658124	0.992335	0.992335	0.803644	-0.0633865	-0.165359	0.0581066	-0.0181006	purpel	1	0	change
Pseudomonas sp.17	0.109832	-0.0978765	0.0677287	0.0726982	0.0813425	0.093703	0.093703	0.177692	0.824813	0.613503	0.176237	-0.0921277	purpel	1	0	change
Xanthomonas sp.198	-2.32204	-1.90472	-2.18571	-2.24184	-2.26862	-2.30277	-2.34454	-2.34454	-2.55138	-1.83939	-1.90326	-2.15415	blue	0	0	change
Xanthomonas sp.220	-2.25215	-1.89016	-2.18039	-2.21894	-2.26704	-2.31016	-2.34918	-2.34918	-2.57388	-2.63236	-2.42874	-2.57845	blue	0	0	change
Acinetobacter sp.21	-0.653883	-1.48145	-1.58504	-1.61166	-1.80173	-1.95284	-2.0768	-2.0768	-2.13726	-1.83821	-1.97203	-1.84734	purpel	1	1	change
Acidovorax sp.122	-2.41667	-2.01988	-2.20079	-2.25202	-2.06592	-1.92044	-1.80274	-1.80274	-1.42702	-0.508181	-0.457309	-0.437044	green	0	0	change
Xanthomonas oryzae sp.TJ1	-2.6016	-2.45325	-1.84586	-1.93775	-1.83797	-1.9792	-1.95469	-1.7251	-1.73698	-1.80287	-1.59048	-1.54945	blue	0	0	change

## Sheet: Fig.6
Fig.6a				Fig.6b				Fig.6c
treatment	group	FW (mg)		treatment	group	FW (mg)		treatment	group	FW (mg)
CK	KO	164		syncom+TJ1	KO	123		TJ1	KO	62
CK	KO	145		syncom+TJ1	KO	82		TJ1	KO	52
CK	KO	144		syncom+TJ1	KO	45		TJ1	KO	77
CK	KO	151		syncom+TJ1	KO	79		TJ1	KO	132
CK	KO	156		syncom+TJ1	KO	132		TJ1	KO	32
CK	KO	161		syncom+TJ1	KO	32		TJ1	KO	154
CK	KO	166		syncom+TJ1	KO	154		TJ1	KO	73
CK	KO	171		syncom+TJ1	KO	73		TJ1	KO	120
CK	KO	176		syncom+TJ1	KO	120		TJ1	KO	50
CK	KO	181		syncom+TJ1	KO	50		TJ1	KO	70
CK	KO	186		syncom+TJ1	KO	70		TJ1	KO	40
CK	KO	191		syncom+TJ1	KO	40		TJ1	KO	180
CK	KO	196		syncom+TJ1	KO	180		TJ1	KO	59
CK	KO	201		syncom+TJ1	KO	59		TJ1	KO	101
CK	KO	206		syncom+TJ1	KO	101		TJ1	KO	94
CK	KO	211		syncom+TJ1	KO	94		TJ1	KO	96
CK	KO	216		syncom+TJ1	KO	96		TJ1	KO	124
CK	KO	221		syncom+TJ1	KO	124		TJ1	KO	62
CK	KO	226		syncom+TJ1	KO	30		TJ1	KO	30
CK	KO	231		syncom+TJ1	KO	89		TJ1	KO	36
CK	WT	255		syncom+TJ1	WT	171		TJ1	WT	74
CK	WT	142		syncom+TJ1	WT	176		TJ1	WT	94
CK	WT	141		syncom+TJ1	WT	134		TJ1	WT	72
CK	WT	198		syncom+TJ1	WT	147		TJ1	WT	174
CK	WT	213		syncom+TJ1	WT	191		TJ1	WT	77
CK	WT	142		syncom+TJ1	WT	196		TJ1	WT	76
CK	WT	180		syncom+TJ1	WT	201		TJ1	WT	132
CK	WT	137		syncom+TJ1	WT	206		TJ1	WT	74
CK	WT	162		syncom+TJ1	WT	101		TJ1	WT	80
CK	WT	183		syncom+TJ1	WT	216		TJ1	WT	90
CK	WT	173		syncom+TJ1	WT	221		TJ1	WT	71
CK	WT	177		syncom+TJ1	WT	147		TJ1	WT	102
CK	WT	154		syncom+TJ1	WT	181		TJ1	WT	112
CK	WT	166		syncom+TJ1	WT	132		TJ1	WT	68
CK	WT	288		syncom+TJ1	WT	194		TJ1	WT	34
CK	WT	217		syncom+TJ1	WT	201		TJ1	WT	124
CK	WT	198		syncom+TJ1	WT	132		TJ1	WT	65
CK	WT	187		syncom+TJ1	WT	96		TJ1	WT	133
CK	WT	188		syncom+TJ1	WT	119		TJ1	WT	88
CK	WT	159		syncom+TJ1	WT	179		TJ1	WT	62
CK	OE	204		syncom+TJ1	OE	271		TJ1	OE	127
CK	OE	180		syncom+TJ1	OE	166		TJ1	OE	221
CK	OE	192		syncom+TJ1	OE	171		TJ1	OE	199
CK	OE	185		syncom+TJ1	OE	176		TJ1	OE	144
CK	OE	165		syncom+TJ1	OE	181		TJ1	OE	151
CK	OE	154		syncom+TJ1	OE	186		TJ1	OE	156
CK	OE	161		syncom+TJ1	OE	191		TJ1	OE	161
CK	OE	166		syncom+TJ1	OE	196		TJ1	OE	166
CK	OE	178		syncom+TJ1	OE	201		TJ1	OE	97
CK	OE	169		syncom+TJ1	OE	182		TJ1	OE	176
CK	OE	192		syncom+TJ1	OE	211		TJ1	OE	101
CK	OE	211		syncom+TJ1	OE	138		TJ1	OE	186
CK	OE	164		syncom+TJ1	OE	121		TJ1	OE	191
CK	OE	256		syncom+TJ1	OE	134		TJ1	OE	196
CK	OE	181		syncom+TJ1	OE	119		TJ1	OE	131
CK	OE	162		syncom+TJ1	OE	175		TJ1	OE	177
CK	OE	178		syncom+TJ1	OE	142		TJ1	OE	192
CK	OE	159		syncom+TJ1	OE	141		TJ1	OE	185
CK	OE	163		syncom+TJ1	OE	185		TJ1	OE	157
CK	OE	175		syncom+TJ1	OE	149		TJ1	OE	164

## Sheet: Supp Fig.1
Supplementary Fig. 1a
subgroup	Genus	Pseudomonas	Azotobacter	Oblitimonas	Entomomonas	Permianibacter	Acinetobacter	Moraxella	Psychrobacter	Pantoea	Erwinia	Mixta	Tatumella	Izhakiella	Buchnera	Klebsiella	Enterobacter	Citrobacter	Kosakonia	Cronobacter	Leclercia	Raoultella	Cedecea	Salmonella	Escherichia	Pluralibacter	Lelliottia	Pseudescherichia	Kluyvera	Atlantibacter	Phytobacter	Shimwellia	Buttiauxella	Yokenella	Scandinavium	Candidatus Hamiltonella	Candidatus Doolittlea	Candidatus Blochmannia	Candidatus Hoaglandella	Metakosakonia	Shigella	Candidatus Ishikawaella	Candidatus Riesia	Candidatus Moranella	Serratia	Yersinia	Rahnella	Nissabacter	Gibbsiella
indica	1	1.99229	0	0	0	0	93.3587	0	0	0.396258	0	0	0	0	0.00100065	0.0080052	0.0620403	0.00100065	0	0	0.00100065	0	0	0.0040026	0.00300195	0	0	0	0	0	0	0	0	0	0	0	0	0	0	0	0	0	0	0	0.0020013	0.00100065	0	0	0
indica	2	1.99334	0	0	0	0	93.2595	0	0	0.398267	0	0	0	0	0.00100067	0.00800536	0.0630422	0.00100067	0	0	0.00100067	0	0.00100067	0.00400268	0.00300201	0	0	0	0	0	0	0	0	0	0	0	0	0	0	0	0	0	0	0	0.00200134	0	0	0	0
indica	3	1.97632	0	0	0	0	93.3926	0	0	0.445298	0	0	0	0	0.00100067	0.00600402	0.0600402	0.00100067	0	0	0.00100067	0	0.00100067	0.00500335	0.00300201	0	0	0	0	0	0	0	0	0	0	0	0	0	0	0	0	0	0	0	0.00200134	0.00100067	0	0	0
indica	4	5.19431	0.00700581	0	0	0	49.3089	0.00600498	0.00200166	5.89389	0.00500415	0.00400332	0.00100083	0	0.00100083	0.0390324	0.510424	0.0200166	0.00400332	0.00300249	0.0170141	0.00800665	0.00200166	0.0270224	0.0270224	0.00100083	0.0340282	0	0.00100083	0.00100083	0	0	0	0.00100083	0	0	0	0	0	0	0.00100083	0	0	0	0.948787	0.00500415	0.00200166	0.00100083	0.00100083
indica	5	5.26374	0.00700497	0	0	0	48.8077	0.00600426	0.00200142	5.85816	0.00500355	0.00400284	0.00100071	0	0.00100071	0.0390277	0.496352	0.0200142	0.00400284	0.00300213	0.0180128	0.00700497	0.00200142	0.0230163	0.0300213	0.00100071	0.0340242	0	0.00100071	0.00100071	0	0	0	0.00100071	0	0	0	0	0	0	0.00100071	0	0	0	0.956679	0.00400284	0.00200142	0.00100071	0.00100071
indica	6	5.2887	0.0070049	0	0	0	48.8362	0.0060042	0.0020014	5.91214	0.0050035	0.0040028	0.0010007	0	0.0010007	0.040028	0.38627	0.020014	0.0040028	0.0030021	0.0180126	0.0080056	0.0020014	0.0260182	0.0270189	0.0010007	0.0340238	0	0.0010007	0.0010007	0	0	0	0.0010007	0	0	0	0	0	0	0.0010007	0	0	0	0.961673	0.0040028	0.0020014	0.0010007	0.0010007
indica	7	0.198099	0	0	0	0	96.2431	0	0	0.110055	0	0	0	0	0	0.004002	0.0450225	0.0010005	0	0	0.0010005	0	0	0.0030015	0.002001	0	0	0	0	0	0	0	0	0	0	0	0	0	0	0	0	0	0	0	0.0010005	0	0	0	0
indica	8	0.186091	0	0	0	0	96.2482	0	0	0.105051	0	0	0	0	0	0.00400196	0.0450221	0	0	0	0.00100049	0	0	0.00300147	0.00200098	0	0	0	0	0	0	0	0	0	0	0	0	0	0	0	0	0	0	0	0.00100049	0	0	0	0
indica	9	0.182091	0	0	0	0	96.2001	0	0	0.104052	0	0	0	0	0	0.004002	0.046023	0.0010005	0	0	0.0010005	0	0	0.0030015	0.002001	0	0	0	0	0	0	0	0	0	0	0	0	0	0	0	0	0	0	0	0.0010005	0	0	0	0
indica	10	0.902722	0	0	0	0	94.3715	0	0	0.165132	0	0	0	0	0	0.0040032	0.045036	0.0010008	0	0	0.0010008	0	0	0.0040032	0.0020016	0	0	0	0	0	0	0	0	0	0	0	0	0	0	0	0	0	0	0	0.0010008	0.0010008	0	0	0
indica	11	0.8857	0	0	0	0	94.3065	0	0	0.16413	0	0	0	0	0	0.00400316	0.043034	0.00100079	0	0	0.00100079	0	0	0.00400316	0.00200158	0	0	0	0	0	0	0	0	0	0	0	0	0	0	0	0	0	0	0	0.00100079	0.00100079	0	0	0
indica	12	0.89468	0	0	0	0	94.2126	0	0	0.15812	0	0	0	0	0	0.00400304	0.0430327	0.00100076	0	0	0.00100076	0	0	0.00400304	0.00200152	0	0	0	0	0	0	0	0	0	0	0	0	0	0	0	0	0	0	0	0.00100076	0.00100076	0	0	0
indica	13	64.323	0.0090063	0	0	0	5.55989	0.0020014	0.0010007	1.07876	0.0320224	0.0050035	0.0010007	0.0010007	0.962674	0.0320224	0.0340238	0.0160112	0.0040028	0.0050035	0.0060042	0.0040028	0.0030021	0.0280196	0.0240168	0.0030021	0.0040028	0	0.0010007	0.0010007	0	0.0010007	0.0010007	0	0.0010007	0.0010007	0	0	0	0	0	0	0	0	0.0250175	0.0050035	0.0020014	0.0010007	0.0010007
indica	14	64.9024	0.00800584	0	0.00100073	0	4.63739	0.00200146	0.00100073	1.18486	0.0320234	0.00600438	0.00100073	0.00100073	1.01174	0.0670489	0.0560409	0.0190139	0.00400292	0.00500365	0.00500365	0.00500365	0.00300219	0.0230168	0.015011	0.00300219	0.00400292	0.00100073	0.00100073	0.00100073	0	0.00100073	0	0	0	0.00100073	0	0	0	0	0	0	0	0	0.026019	0.00800584	0.00200146	0.00100073	0.00100073
indica	15	65.6484	0.00900252	0	0	0	3.78906	0.00200056	0.00100028	1.01628	0.0300084	0.0050014	0.00200056	0	0.973273	0.0740207	0.0530148	0.0150042	0.00400112	0.0050014	0.00600168	0.00400112	0.00300084	0.0280078	0.0140039	0.00300084	0.00400112	0.00100028	0.00100028	0.00100028	0	0.00100028	0.00100028	0	0	0.00100028	0	0	0	0	0	0	0	0	0.0270076	0.00600168	0.00200056	0.00100028	0.00100028
indica	16	27.9278	0.00700371	0	0	0	1.30569	0.00100053	0.00200106	2.60138	0.0120064	0.00500265	0.00300159	0.00100053	0.306162	0.0230122	0.0200106	0.0110058	0.00400212	0.00400212	0.00400212	0.00400212	0.00300159	0.0140074	0.0210111	0.00400212	0.00100053	0.00100053	0.00100053	0.00100053	0	0	0.00100053	0	0.00100053	0	0	0	0	0	0	0	0	0	0.0240127	0.00600318	0.00300159	0.00200106	0.00100053
indica	17	27.4941	0.00800528	0	0	0	1.39992	0.00100066	0.00200132	2.58871	0.0120079	0.0050033	0.00300198	0.00100066	0.28719	0.0240159	0.0210139	0.0120079	0.00400264	0.00400264	0.00400264	0.00400264	0.00300198	0.0160106	0.0170112	0.00300198	0.00200132	0.00100066	0.00100066	0.00100066	0.00100066	0	0.00100066	0	0.00100066	0	0	0	0	0	0	0	0	0	0.0230152	0.00400264	0.00300198	0.00200132	0.00100066
indica	18	27.9502	0.00700455	0	0	0	1.33687	0.00100065	0.0020013	2.59869	0.0120078	0.00500325	0.00300195	0.00100065	0.290189	0.0250163	0.0210137	0.0110072	0.0040026	0.0040026	0.0040026	0.0040026	0.00300195	0.0150098	0.0180117	0.0040026	0.00100065	0.00100065	0.00100065	0.00100065	0	0	0.00100065	0	0.00100065	0	0	0	0	0	0	0	0	0	0.023015	0.0040026	0.00300195	0.0020013	0.00100065
indica	19	0.139085	0	0	0	0	96.697	0	0	0.188115	0.00200122	0.00100061	0	0	0	0.00800488	0.0660403	0.00100061	0	0	0.00100061	0	0	0.00200122	0.00400244	0	0	0	0	0	0	0	0	0	0	0	0	0	0	0	0	0	0	0	0.0370226	0	0	0	0
indica	20	0.186123	0	0	0	0	96.6208	0	0	0.232153	0.00200132	0.00100066	0	0	0	0.0570376	0.0740489	0.00100066	0.00100066	0	0.00100066	0	0	0.00300198	0.00400264	0	0	0	0	0	0	0	0	0	0	0	0	0	0	0	0	0	0	0	0.0400264	0.00100066	0	0	0
indica	21	0.193139	0	0	0	0	96.6296	0	0	0.11108	0	0	0	0	0	0.0540389	0.0740533	0.00100072	0	0	0.00100072	0	0	0.00200144	0.00300216	0	0	0	0	0	0	0	0	0	0	0	0	0	0	0	0	0	0	0	0.00100072	0.00100072	0	0	0
indica	22	16.0715	0.00600468	0	0	0	40.2974	0	0.0050039	1.37307	0.00200156	0.00100078	0	0	0.00100078	0.0160125	0.0110086	0.00800624	0.00300234	0.00200156	0.00300234	0.00300234	0.00100078	0.00900703	0.00900703	0.00100078	0.00100078	0	0.00200156	0	0.00100078	0	0	0.00100078	0	0	0	0	0	0	0	0	0	0	0.0140109	0.00200156	0.00200156	0.00100078	0
indica	23	16.2871	0.00600444	0	0	0	40.7732	0	0.0050037	1.41204	0.00200148	0.00100074	0	0	0.00100074	0.0170126	0.0110081	0.00800592	0.00300222	0.00200148	0.00300222	0.00300222	0.00100074	0.00800592	0.0100074	0.00100074	0.00100074	0	0.00200148	0	0	0	0	0.00100074	0	0	0	0	0	0	0	0	0	0	0.0150111	0.00200148	0.00200148	0.00100074	0
indica	24	16.0586	0.00600546	0	0	0	40.0755	0.00200182	0.00500455	1.67252	0.00300273	0.00100091	0	0	0.00100091	0.02202	0.0250228	0.0090082	0.00300273	0.00200182	0.00300273	0.00300273	0.00100091	0.0090082	0.01101	0.00100091	0.00100091	0	0.00100091	0.00100091	0	0	0	0	0	0	0	0	0	0	0	0	0	0	0.0160146	0.00200182	0.00200182	0.00100091	0
indica	25	11.8524	0.0050048	0	0	0	17.8371	0.00100096	0.00100096	31.4412	0.0930894	0.0740711	0.00600577	0.00400384	0	0.232223	7.09982	0.163157	0.0530509	0.0430413	0.0460442	0.0440423	0.0290279	0.100096	0.231222	0.0200192	0.0310298	0.00900865	0.0100096	0.00600577	0.0110106	0.0050048	0.00400384	0.00400384	0.00400384	0.00100096	0	0	0	0.00300288	0.00200192	0	0	0	0.14614	0.0380365	0.0390375	0.00900865	0.00400384
indica	26	12.2189	0.00500485	0	0	0	17.9844	0.00100097	0.00100097	31.0431	0.0920893	0.0730709	0.00500485	0.00400388	0	0.222216	7.1139	0.157152	0.0530515	0.0430418	0.0460447	0.0420408	0.0280272	0.0960932	0.22722	0.0200194	0.0310301	0.00800777	0.0100097	0.00600583	0.0110107	0.00500485	0.00400388	0.00400388	0.00400388	0	0	0	0	0.00300291	0.00200194	0	0	0	0.145141	0.0370359	0.0380369	0.0100097	0.00400388
indica	27	13.1628	0.00500485	0	0	0	18.8503	0.00100097	0.00100097	29.9921	0.0870845	0.070068	0.00500485	0.00400388	0	0.215209	6.94173	0.153149	0.0500485	0.0410398	0.0430418	0.0410398	0.0270262	0.0930903	0.224217	0.0190184	0.0290282	0.00800777	0.00900874	0.00600583	0.0110107	0.00500485	0.00400388	0.00400388	0.00300291	0.00100097	0	0	0	0.00300291	0.00200194	0	0	0	0.137133	0.0370359	0.0370359	0.00900874	0.00400388
indica	28	15.341	0.00500521	0	0	0	40.6242	0.00200208	0.00100104	32.5639	0.0340354	0.0230239	0.00300312	0.0210219	0	0.30732	0.256267	0.168175	0.0430448	0.0230239	0.0400416	0.049051	0.0260271	0.0870906	0.274285	0.0200208	0.0170177	0.00600625	0.0310323	0.00500521	0.00500521	0.00400416	0.00500521	0.00900937	0.00800833	0.00200208	0	0	0	0.00200208	0.00300312	0	0	0	0.0830864	0.0200208	0.00800833	0.00600625	0.00200208
indica	29	15.4114	0.00500501	0	0	0	40.8729	0.002002	0.001001	32.4074	0.033033	0.023023	0.003003	0.021021	0	0.305305	0.256256	0.168168	0.042042	0.023023	0.04004	0.048048	0.025025	0.0890891	0.267267	0.019019	0.017017	0.00500501	0.031031	0.00500501	0.00500501	0.004004	0.00500501	0.00900901	0.00800801	0.002002	0	0	0	0.003003	0.002002	0	0	0	0.0830831	0.019019	0.00700701	0.00600601	0.002002
indica	30	15.5165	0.00500501	0	0	0	40.4174	0.002002	0.002002	32.6797	0.034034	0.023023	0.002002	0.021021	0	0.305305	0.259259	0.168168	0.043043	0.024024	0.04004	0.049049	0.025025	0.0900901	0.266266	0.019019	0.017017	0.00500501	0.031031	0.00500501	0.00500501	0.004004	0.00500501	0.00900901	0.00800801	0.002002	0	0	0	0.003003	0.003003	0	0	0	0.0840841	0.019019	0.00800801	0.00500501	0.002002
indica	31	13.1232	0.0030021	0	0	0	4.68228	0	0	75.767	0.0280196	0.0140098	0.0020014	0.0010007	0	1.79125	0.694486	0.11408	0.0280196	0.010007	0.020014	0.0290203	0.0140098	0.0880616	0.146102	0.0130091	0.0110077	0.0010007	0.0050035	0.0030021	0.0020014	0.0010007	0.0010007	0.0020014	0.0010007	0	0	0	0	0.0010007	0.0480336	0	0	0	0.0620434	0.0150105	0.0180126	0.0020014	0.0010007
indica	32	13.2017	0.00300198	0	0	0	4.60604	0.00200132	0	75.749	0.0280185	0.0140092	0.00200132	0.00100066	0	1.79919	0.683451	0.112074	0.0280185	0.0100066	0.0200132	0.0290192	0.0150099	0.0840555	0.145096	0.0130086	0.0110073	0.00100066	0.0050033	0.00300198	0.00200132	0.00100066	0.00100066	0.00200132	0.00100066	0	0	0	0	0.00100066	0.0490324	0	0	0	0.0620409	0.0150099	0.0180119	0.00200132	0.00100066
indica	33	12.9468	0.00300204	0	0	0	4.52908	0	0	76.1158	0.0290197	0.0150102	0.00200136	0.00200136	0	1.80223	0.69047	0.115078	0.0280191	0.0100068	0.0200136	0.0290197	0.0150102	0.0870592	0.152103	0.0130088	0.0110075	0.00100068	0.0050034	0.00300204	0.00200136	0.00100068	0.00100068	0.00200136	0.00100068	0	0	0	0	0.00100068	0.047032	0	0	0	0.0640435	0.0150102	0.0180122	0.00200136	0.00100068
indica	34	25.3267	0.0160112	0	0.0010007	0	38.3799	0.0010007	0.0020014	24.9034	0.201141	0.173121	0.0130091	0.0090063	0.0030021	0.288202	6.18733	0.299209	0.108076	0.0960672	0.0850595	0.0590413	0.0680476	0.103072	0.189132	0.0430301	0.0290203	0.0170119	0.0160112	0.0130091	0.0130091	0.010007	0.0090063	0.0230161	0.010007	0.0020014	0	0	0	0.0020014	0.0040028	0	0	0	0.220154	0.0380266	0.0310217	0.0260182	0.0090063
indica	35	25.0353	0.0170124	0	0.00100073	0	38.324	0.00100073	0.00100073	25.1363	0.200146	0.172126	0.0130095	0.00900657	0.00300219	0.293214	6.25557	0.303221	0.10908	0.0970709	0.0880643	0.0600438	0.0680497	0.10908	0.160117	0.0430314	0.0290212	0.0170124	0.0160117	0.0120088	0.0130095	0.011008	0.00900657	0.0230168	0.0100073	0.00200146	0	0	0	0.00200146	0.00400292	0.00100073	0	0	0.221161	0.0380278	0.0320234	0.026019	0.00800584
indica	36	24.9309	0.0170129	0	0.00100076	0	37.9258	0.00100076	0.00200152	25.4644	0.205156	0.174132	0.0140106	0.00900685	0.00300228	0.294224	6.33982	0.305232	0.111084	0.0980745	0.0870662	0.0610464	0.0690525	0.114087	0.172131	0.0440335	0.0300228	0.0180137	0.0160122	0.0130099	0.0130099	0.0110084	0.00900685	0.0240183	0.0100076	0.00200152	0	0	0	0.00200152	0.00400304	0	0	0	0.225171	0.0390297	0.0320243	0.0270205	0.00900685
indica	37	19.1464	0.00300273	0	0	0	34.7937	0.00600546	0.00100091	5.55706	0.0150137	0.01101	0.00100091	0.00200182	0	0.171156	3.54623	0.171156	0.0410373	0.0400364	0.135123	0.0320291	0.0290264	0.0580528	0.123112	0.0300273	0.0660601	0.0100091	0.0190173	0.00600546	0.00600546	0.00400364	0.00500455	0.0100091	0.00700638	0	0	0	0	0	0.00200182	0	0	0	0.0330301	0.00600546	0.00500455	0.00200182	0.00200182
indica	38	18.8775	0.00300246	0	0	0	34.9937	0.00600492	0.00100082	5.57757	0.0150123	0.011009	0.00100082	0.00200164	0	0.173142	3.5309	0.169139	0.0410336	0.039032	0.135111	0.0330271	0.0290238	0.0590484	0.129106	0.0300246	0.067055	0.0100082	0.0180148	0.00600492	0.00600492	0.00400328	0.0050041	0.00900739	0.00700574	0	0	0	0	0	0.00200164	0	0	0	0.0340279	0.00600492	0.0050041	0.00200164	0.00200164
indica	39	18.285	0.00300279	0	0	0	35.2848	0.00600559	0.00100093	5.6943	0.015014	0.0110102	0.00100093	0.00200186	0.00100093	0.171159	3.48824	0.168156	0.0400372	0.0400372	0.133124	0.0320298	0.0280261	0.0570531	0.116108	0.029027	0.0660614	0.0100093	0.0190177	0.00600559	0.00600559	0.00400372	0.00400372	0.0100093	0.00700652	0	0	0	0	0	0.00100093	0	0	0	0.0620577	0.00600559	0.00500465	0.00200186	0.00200186
indica	40	13.8531	0.00400348	0	0	0	50.7071	0.00100087	0.00100087	2.5272	0.031027	0.0250218	0.00200174	0.00200174	0.00100087	0.2302	0.251219	0.0330287	0.0150131	0.0140122	0.0140122	0.0100087	0.00900784	0.0240209	0.0910792	0.00600522	0.00500435	0.00300261	0.00300261	0.00200174	0.00200174	0.00200174	0.00100087	0.00200174	0.00100087	0	0	0	0	0	0.0210183	0	0	0	0.0590514	0.00800697	0.0070061	0.00300261	0.00100087
indica	41	13.7981	0.00400352	0	0	0	51.2421	0.00100088	0.00100088	2.52322	0.0300264	0.025022	0.00200176	0.00100088	0.00100088	0.225198	0.252222	0.0330291	0.0160141	0.0140123	0.0130115	0.0100088	0.00900793	0.0240211	0.105092	0.00600528	0.0050044	0.00300264	0.00300264	0.00200176	0.00200176	0.00200176	0.00100088	0.00200176	0.00100088	0	0	0	0	0	0.00400352	0	0	0	0.0580511	0.00800705	0.00700617	0.00400352	0.00100088
indica	42	14.0494	0.00400296	0	0	0	51.363	0.00200148	0	2.49585	0.0300222	0.0240178	0.00200148	0.00100074	0.00100074	0.224166	0.244181	0.0350259	0.0150111	0.0140104	0.0130096	0.0100074	0.00900666	0.0220163	0.0990733	0.00600444	0.0050037	0.00300222	0.00300222	0.00200148	0.00200148	0.00200148	0.00100074	0.00200148	0.00100074	0	0	0	0	0	0.00200148	0	0	0	0.058043	0.00700518	0.00700518	0.00300222	0.00100074
indica	43	4.20573	0.0040026	0	0	0	16.2165	0.0020013	0.00100065	3.43123	0.00700455	0.00300195	0.0040026	0	0.0040026	0.0390254	0.0250163	0.0130085	0.0040026	0.00300195	0.0040026	0.0060039	0.0020013	0.0140091	0.0220143	0.0020013	0.00100065	0	0.00100065	0.00100065	0	0	0	0.00100065	0	0	0	0	0	0	0	0	0	0	0.0150098	0.00300195	0.0020013	0.00100065	0.00100065
indica	44	4.2477	0.00400348	0	0	0	16.138	0.00200174	0.00100087	3.41797	0.0070061	0.00200174	0.00400348	0	0.00400348	0.0730636	0.0250218	0.0130113	0.00400348	0.00300261	0.00600522	0.00400348	0.00200174	0.0130113	0.0170148	0.00200174	0.00100087	0	0.00100087	0.00100087	0	0	0	0	0	0	0	0	0	0	0	0	0	0	0.0150131	0.00400348	0.00200174	0.00100087	0.00100087
indica	45	4.3034	0.00500395	0	0	0	16.2308	0.00100079	0.00100079	3.4117	0.00800632	0.00300237	0.00300237	0	0.00400316	0.0420332	0.0330261	0.0130103	0.00400316	0.00500395	0.00400316	0.00400316	0.00200158	0.0130103	0.0170134	0.00200158	0.00100079	0	0.00100079	0.00100079	0.00100079	0	0	0	0	0	0	0	0	0	0	0	0	0	0.0150119	0.00600474	0.00200158	0.00100079	0.00100079
indica	46	69.6325	0.0310158	0	0	0	0.537274	0.00300153	0.00400204	0.192098	0.00300153	0.00200102	0	0	0.00100051	0.0220112	0.0250128	0.0100051	0.00300153	0.00300153	0.00800408	0.00500255	0.00200102	0.0130066	0.0100051	0.00300153	0.00500255	0	0.00100051	0.00200102	0	0.00200102	0	0	0	0	0	0	0	0	0	0	0	0	0.0200102	0.00300153	0.00400204	0.00100051	0.00100051
indica	47	69.9968	0.0310136	0	0	0	0.486214	0.00300132	0.00400176	0.236104	0.00300132	0.00200088	0	0	0.00100044	0.0240106	0.0230101	0.0100044	0.00300132	0.00300132	0.00800352	0.0050022	0.00200088	0.0110048	0.0120053	0.00300132	0.0050022	0	0.00100044	0.00100044	0	0.00200088	0	0	0	0	0	0	0	0	0	0	0	0	0.034015	0.00200088	0.00400176	0.00100044	0.00100044
indica	48	69.6817	0.0310177	0	0	0	0.503287	0.00300171	0.00400228	0.227129	0.00300171	0.00200114	0	0	0.00100057	0.0290165	0.0220125	0.00900513	0.00200114	0.00300171	0.00900513	0.00500285	0.00200114	0.0130074	0.0120068	0.00300171	0.00500285	0	0.00100057	0.00200114	0	0.00200114	0	0	0	0	0	0	0	0	0	0	0	0	0.0320183	0.00300171	0.00400228	0.00100057	0.00100057
indica	49	5.88247	0.0100042	0	0	0	25.7308	0.00200084	0.00200084	16.778	0.012005	0.0140059	0.00100042	0	0.00100042	0.104044	0.0660277	0.0230097	0.0110046	0.00700294	0.00800336	0.0110046	0.0100042	0.0290122	0.0480202	0.00300126	0.00200084	0.00100042	0.00200084	0.00200084	0.00100042	0	0.00100042	0.00200084	0.00100042	0.00100042	0	0	0	0.00100042	0	0	0	0	0.0490206	0.00900378	0.0050021	0.00300126	0.00100042
indica	50	5.90354	0.0100043	0	0	0	25.663	0.00300129	0.00200086	16.6792	0.0120052	0.0130056	0.00100043	0	0.00100043	0.104045	0.0660284	0.0230099	0.0110047	0.00700301	0.00800344	0.0110047	0.00900387	0.0260112	0.0510219	0.00300129	0.00200086	0.00100043	0.00200086	0.00200086	0.00100043	0	0.00100043	0.00100043	0.00100043	0.00100043	0	0	0	0.00100043	0	0	0	0	0.0490211	0.00800344	0.00500215	0.00300129	0.00100043
indica	51	5.83003	0.0100052	0	0	0	26.4498	0.00300156	0.00200104	16.7897	0.0120062	0.0140073	0.00100052	0	0.00100052	0.104054	0.0690359	0.025013	0.0110057	0.00700364	0.00800416	0.0120062	0.0100052	0.0290151	0.0490255	0.00300156	0.00200104	0.00100052	0.00200104	0.00200104	0.00100052	0	0.00100052	0.00200104	0.00100052	0.00100052	0	0	0	0.00100052	0	0	0	0	0.0490255	0.00900468	0.0050026	0.00300156	0.00100052
indica	52	37.1368	0.0100083	0	0	0	25.9485	0.00200166	0.00100083	10.2625	0.0140116	0.0170141	0.00100083	0.00100083	0.00800665	0.0620515	0.134111	0.0340282	0.0100083	0.00600498	0.0110091	0.0100083	0.00700581	0.0340282	0.0540449	0.00300249	0.00300249	0.00100083	0.00200166	0.00200166	0.00200166	0.00100083	0.00100083	0.00100083	0.00100083	0.00100083	0	0	0	0	0	0	0	0	0.0600498	0.0100083	0.00600498	0.00300249	0.00100083
indica	53	37.1692	0.0100084	0	0	0	26.2761	0.00200168	0.00100084	10.1785	0.0140118	0.0160135	0.00100084	0.00100084	0.00800673	0.0600504	0.133112	0.0330277	0.0100084	0.0050042	0.0110092	0.0100084	0.00700588	0.0350294	0.0510429	0.00300252	0.00300252	0.00100084	0.00200168	0.00200168	0.00200168	0.00100084	0.00100084	0.00100084	0.00100084	0.00100084	0	0	0	0	0	0	0	0	0.0380319	0.0100084	0.00600504	0.00300252	0.00100084
indica	54	36.8885	0.010008	0	0	0	26.6053	0.0020016	0.0010008	10.2762	0.0140112	0.0170136	0.0010008	0.0010008	0.010008	0.0620496	0.133106	0.0320256	0.010008	0.005004	0.0120096	0.010008	0.0070056	0.0340272	0.0530424	0.0030024	0.0030024	0.0010008	0.0020016	0.0020016	0.0020016	0.0010008	0.0010008	0.0010008	0.0010008	0.0010008	0	0	0	0	0	0	0	0	0.0530424	0.00900721	0.0060048	0.0030024	0.0010008
indica	55	10.206	0.00200196	0	0	0	17.7704	0.00100098	0.00300294	60.4102	0.0810795	0.0290284	0.0050049	0.00100098	0	0.458449	0.354347	0.0560549	0.0610598	0.0310304	0.0430422	0.0450441	0.0170167	0.0270265	0.201197	0.0140137	0.0050049	0.00100098	0.00400392	0.0160157	0.00300294	0.00100098	0.00100098	0.00200196	0	0	0	0	0	0	0.00800785	0	0	0	0.101099	0.0260255	0.0360353	0.0190186	0
indica	56	10.7483	0.00200192	0	0	0	17.747	0.00100096	0.00300288	60.393	0.0800769	0.0290279	0.00400384	0.00100096	0	0.169162	0.286275	0.0540519	0.0600577	0.0300288	0.0410394	0.0440423	0.0170163	0.0280269	0.194186	0.0130125	0.0050048	0.00100096	0.00400384	0.0150144	0.00300288	0.00100096	0.00100096	0.00200192	0	0	0	0	0	0	0.00900865	0	0	0	0.100096	0.026025	0.0360346	0.0190183	0
indica	57	10.7779	0.00200202	0	0	0	17.7559	0.00100101	0.00300303	60.2088	0.0800809	0.0290293	0.00400404	0.00100101	0	0.219221	0.296299	0.0550556	0.0600607	0.0300303	0.0430435	0.0450455	0.0170172	0.0260263	0.199201	0.0130131	0.00500506	0.00100101	0.00400404	0.0150152	0.00300303	0.00100101	0.00100101	0.00200202	0	0	0	0	0	0	0.0090091	0	0	0	0.104105	0.0250253	0.0360364	0.0190192	0
indica	58	2.75877	0.00100064	0	0	0	77.5496	0	0.00200128	14.032	0.28118	0.174111	0.0120077	0.00900576	0	0.264169	0.387248	0.205131	0.089057	0.0850544	0.0790506	0.0560359	0.0520333	0.108069	0.17211	0.0380243	0.0230147	0.0200128	0.0190122	0.0130083	0.0160102	0.011007	0.0100064	0.00800512	0.00600384	0.00400256	0	0	0	0.00200128	0.00600384	0	0	0	0.243156	0.0340218	0.0330211	0.0180115	0.00800512
indica	59	2.76788	0.00100068	0	0	0	77.4767	0	0.00200136	14.1486	0.289197	0.17612	0.0120082	0.00900612	0	0.26418	0.387263	0.202137	0.0900612	0.0870592	0.0800544	0.0560381	0.0530361	0.108073	0.180122	0.0380259	0.0240163	0.0200136	0.0190129	0.0130088	0.0160109	0.0110075	0.0100068	0.00800544	0.00600408	0.00400272	0	0	0	0.00100068	0.0050034	0	0	0	0.242165	0.0340231	0.0340231	0.0180122	0.00800544
indica	60	2.75295	0.00100071	0	0	0	77.5841	0	0.00200142	14.057	0.286203	0.174124	0.0120085	0.00900639	0	0.312222	0.393279	0.202144	0.0890632	0.0850604	0.0790561	0.0560398	0.0520369	0.107076	0.176125	0.0370263	0.0240171	0.0200142	0.0190135	0.0130092	0.0160114	0.0110078	0.0100071	0.00800568	0.00600426	0.00400284	0	0	0	0.00200142	0.00500355	0	0	0	0.243173	0.0320227	0.0330234	0.0180128	0.00800568
indica	61	21.2686	0.00600553	0	0	0	25.6206	0.00400368	0.00100092	16.258	0.160147	0.127117	0.00900829	0.00700645	0.00100092	0.258238	2.97874	0.178164	0.0790727	0.0730672	0.0830764	0.0420387	0.0440405	0.0930856	0.20619	0.0310285	0.0290267	0.0150138	0.0140129	0.0120111	0.0100092	0.00800737	0.00700645	0.00800737	0.0050046	0.00100092	0	0	0	0.00200184	0.00400368	0	0	0	0.176162	0.0400368	0.0260239	0.0170157	0.00600553
indica	62	21.3037	0.00600498	0	0	0	25.5592	0.00500415	0.00100083	16.2315	0.160133	0.127105	0.00900748	0.00700581	0.00100083	0.259215	2.87839	0.178148	0.0790656	0.0720598	0.0840698	0.0410341	0.0450374	0.0980814	0.197164	0.0300249	0.0290241	0.0160133	0.0140116	0.01201	0.0100083	0.00800665	0.00700581	0.00700581	0.00600498	0.00100083	0	0	0	0.00200166	0.00500415	0	0	0	0.173144	0.0400332	0.0270224	0.0170141	0.00600498
indica	63	21.1832	0.00600486	0	0	0	25.7268	0.00500405	0.00100081	16.2762	0.158128	0.127103	0.0090073	0.00700567	0.00100081	0.257208	2.88834	0.176143	0.079064	0.0730592	0.0850689	0.042034	0.0440357	0.0980794	0.202164	0.0310251	0.0300243	0.0150122	0.0140113	0.0120097	0.0100081	0.00800649	0.00800649	0.00800649	0.00600486	0.00100081	0	0	0	0.00200162	0.00500405	0	0	0	0.174141	0.0410332	0.0270219	0.0170138	0.00600486
indica	64	8.34	0.0020012	0	0	0	53.1899	0.0020012	0.0010006	31.5339	0.25015	0.152091	0.015009	0.0080048	0	0.312187	3.31899	0.205123	0.104062	0.0840504	0.0670402	0.0560336	0.0560336	0.126076	0.162097	0.0280168	0.025015	0.0110066	0.020012	0.0130078	0.0120072	0.0090054	0.0130078	0.0090054	0.010006	0.0030018	0	0	0	0.0010006	0.0030018	0	0	0	0.298179	0.060036	0.0310186	0.0130078	0.0090054
indica	65	8.25987	0.00200118	0	0	0	53.2614	0.00200118	0.00200118	31.5516	0.252149	0.15209	0.0150089	0.00800472	0	0.312184	3.32996	0.205121	0.104061	0.083049	0.0670396	0.0550325	0.0550325	0.123073	0.167099	0.0280165	0.0250148	0.0110065	0.0200118	0.0130077	0.0120071	0.00900531	0.0140083	0.0100059	0.0100059	0.00300177	0	0	0	0.00100059	0.00200118	0	0	0	0.30518	0.0600354	0.0310183	0.0130077	0.00900531
indica	66	8.06548	0.00200136	0	0	0	53.5744	0.00200136	0.00100068	31.4684	0.252171	0.154105	0.0150102	0.00800544	0	0.313213	3.32026	0.204139	0.104071	0.0820558	0.0670456	0.0560381	0.0550374	0.122083	0.174118	0.0290197	0.025017	0.0110075	0.0200136	0.0130088	0.0120082	0.00900612	0.0140095	0.00900612	0.0100068	0.00300204	0	0	0	0.00100068	0.00200136	0	0	0	0.298203	0.0590401	0.0300204	0.0130088	0.00900612
indica	67	12.5041	0.0110063	0	0	0	5.73627	0.0190108	0	56.2571	0.928529	0.814464	0.0470268	0.0380217	0.00200114	1.00457	1.76901	0.923526	0.401229	0.391223	0.363207	0.234133	0.227129	0.470268	0.674384	0.257147	0.117067	0.0870496	0.0880502	0.0550314	0.0700399	0.0390222	0.0410234	0.0360205	0.0290165	0.00400228	0.00200114	0	0	0.00700399	0.0190108	0.00200114	0	0	0.984561	0.144082	0.147084	0.0900513	0.0360205
indica	68	12.322	0.0110063	0	0	0	5.57017	0.0200114	0	56.2691	0.933532	0.810462	0.0490279	0.0380217	0.00200114	1.00457	1.98613	0.93053	0.399228	0.390222	0.362206	0.233133	0.227129	0.471269	0.660376	0.253144	0.116066	0.0870496	0.0870496	0.0540308	0.0680388	0.0390222	0.0390222	0.0360205	0.028016	0.00400228	0.00200114	0	0	0.00800456	0.0170097	0.00200114	0	0	0.986562	0.144082	0.148084	0.0890508	0.03502
indica	69	12.3516	0.0110086	0	0	0	5.74148	0.0190148	0	56.467	0.929725	0.809632	0.0480375	0.0380297	0.00200156	1.00578	2.01357	0.924721	0.402314	0.388303	0.360281	0.235183	0.227177	0.492384	0.634495	0.2562	0.117091	0.0880687	0.0880687	0.0540422	0.0700546	0.0390304	0.0400312	0.0350273	0.0290226	0.00400312	0.00200156	0	0	0.00800624	0.0160125	0.00200156	0	0	0.980765	0.146114	0.146114	0.0890695	0.0350273
indica	70	0.997648	0	0	0	0	1.52199	0.00300195	0	4.48391	0.020013	0.0160104	0.00100065	0.0040026	0.00100065	0.256167	87.9292	0.272177	0.023015	0.00900585	0.0420273	0.0240156	0.0180117	0.143093	0.70846	0.0080052	0.0270176	0.0020013	0.00300195	0.00100065	0.0040026	0.00300195	0.00100065	0.00500325	0.00300195	0	0	0	0	0.0690449	0.00500325	0	0	0	0.282183	0.020013	0.00300195	0.0020013	0.0040026
indica	71	1.00066	0	0	0	0	1.57404	0.00300198	0	4.49196	0.0200132	0.0150099	0.00100066	0.00300198	0.00100066	0.255168	87.948	0.270178	0.0230152	0.00800528	0.0420277	0.0240159	0.0180119	0.143094	0.679448	0.00800528	0.0270178	0.00200132	0.00300198	0.00100066	0.00400264	0.00300198	0.00100066	0.0050033	0.00300198	0	0	0	0	0.0700462	0.00400264	0	0	0	0.281186	0.0200132	0.00300198	0.00200132	0.00400264
indica	72	1.0246	0	0	0	0	1.5329	0.00300177	0	4.49465	0.0200118	0.0150089	0.00100059	0.00400236	0.00100059	0.252149	87.8718	0.266157	0.0230136	0.00900531	0.0410242	0.0230136	0.0180106	0.144085	0.674398	0.00800472	0.0260153	0.00200118	0.00300177	0.00100059	0.00400236	0.00200118	0.00100059	0.00500295	0.00300177	0	0	0	0	0.0670396	0.00500295	0	0	0	0.275162	0.0190112	0.00300177	0.00200118	0.00400236
indica	73	13.2912	0.00200124	0	0	0	18.2183	0.00100062	0.00100062	27.1688	0.201125	0.0810503	0.00700434	0.00800496	0	0.356221	0.555344	0.199123	0.0880546	0.0590366	0.0540335	0.0730453	0.0530329	0.103064	0.187116	0.0190118	0.029018	0.0050031	0.0160099	0.0120074	0.0110068	0.00400248	0.0190118	0.0050031	0.0180112	0	0.00100062	0	0	0.00300186	0.00400248	0	0	0	0.197122	0.058036	0.0560347	0.00800496	0.00900558
indica	74	14.5421	0.00200152	0	0	0	17.9126	0.00100076	0.00100076	29.7036	0.21016	0.0850646	0.00800608	0.00800608	0	0.363276	0.594452	0.215164	0.0930707	0.0610464	0.0590449	0.0810616	0.0560426	0.124094	0.190145	0.0200152	0.0320243	0.0050038	0.0170129	0.0130099	0.0120091	0.0050038	0.0190145	0.0050038	0.0190145	0	0.00100076	0	0	0.00300228	0.0050038	0	0	0	0.208158	0.0650494	0.0590449	0.00800608	0.00900685
indica	75	13.1383	0.00200126	0	0	0	18.3125	0.00100063	0.00100063	27.026	0.199125	0.0810511	0.00700441	0.00700441	0	0.343216	0.546344	0.202127	0.0880555	0.0590372	0.054034	0.0740466	0.0530334	0.104066	0.182115	0.019012	0.0300189	0.00500315	0.0170107	0.0120076	0.0110069	0.00400252	0.0180113	0.00500315	0.0180113	0	0.00100063	0	0	0.00300189	0.00400252	0	0	0	0.195123	0.0600378	0.0560353	0.00800504	0.00900567
indica	76	60.0534	0.00300132	0	0	0	2.56513	0.00100044	0	19.4155	0.304134	0.27212	0.0190084	0.0140062	0	13.1758	0.519228	0.263116	0.144063	0.135059	0.118052	0.0980431	0.0860379	0.142063	0.177078	0.0560247	0.0390172	0.0310136	0.0280123	0.0240106	0.0200088	0.0150066	0.016007	0.0130057	0.0110048	0.00200088	0.00100044	0	0	0.00200088	0.00300132	0.00100044	0	0	0.346152	0.0530233	0.0480211	0.0330145	0.0140062
indica	77	59.9238	0.00300129	0	0	0	2.75218	0.00100043	0	19.4254	0.300129	0.269116	0.0190082	0.014006	0	13.0786	0.526226	0.263113	0.143062	0.134058	0.11705	0.0970417	0.086037	0.141061	0.16207	0.0560241	0.0380163	0.0310133	0.028012	0.0230099	0.0200086	0.0150065	0.0160069	0.0130056	0.0110047	0.00200086	0.00100043	0	0	0.00200086	0.00300129	0.00100043	0	0	0.344148	0.0510219	0.0490211	0.0330142	0.0130056
indica	78	59.8249	0.0030015	0	0	0	2.8094	0.0010005	0	19.4797	0.302151	0.270135	0.0190095	0.014007	0	13.0695	0.528264	0.263132	0.143072	0.135068	0.116058	0.098049	0.0850425	0.13907	0.154077	0.056028	0.0390195	0.0310155	0.0290145	0.024012	0.02001	0.0150075	0.0150075	0.0130065	0.0110055	0.002001	0.0010005	0	0	0.002001	0.004002	0.0010005	0	0	0.347174	0.0510255	0.0490245	0.032016	0.014007
indica	79	36.6478	0.00700588	0	0	0	7.40922	0.00100084	0.00100084	32.8116	0.025021	0.0140118	0.00200168	0.00100084	0	0.480404	0.153129	0.0490412	0.0400336	0.0120101	0.0180151	0.0240202	0.0120101	0.0510429	0.0670563	0.00600504	0.00400336	0.00100084	0.00200168	0.00200168	0.0050042	0.00200168	0.00100084	0.00200168	0.00200168	0.00100084	0	0	0	0	0	0	0	0	0.145122	0.0160135	0.00900757	0.00200168	0.00100084
indica	80	36.6947	0.0070049	0	0	0	7.5763	0.0010007	0.0010007	32.7379	0.0250175	0.0140098	0.0020014	0.0010007	0	0.416291	0.140098	0.0470329	0.040028	0.0120084	0.0180126	0.0240168	0.0120084	0.0450315	0.0720504	0.0060042	0.0040028	0.0010007	0.0020014	0.0020014	0.0050035	0.0020014	0.0010007	0.0020014	0.0020014	0.0010007	0	0	0	0	0.0010007	0	0	0	0.150105	0.0160112	0.0090063	0.0020014	0.0010007
indica	81	36.5194	0.00700603	0	0	0	7.68461	0.00100086	0.00100086	32.7582	0.0240207	0.0140121	0.00200172	0.00100086	0	0.415357	0.143123	0.0480413	0.0400344	0.0120103	0.0190164	0.0230198	0.0120103	0.0480413	0.0680585	0.00600516	0.00400344	0.00100086	0.00200172	0.00200172	0.0050043	0.00200172	0.00100086	0.00200172	0.00200172	0.00100086	0	0	0	0	0	0	0	0	0.145125	0.0150129	0.00900775	0.00200172	0.00100086
indica	82	51.6708	0.00200154	0	0	0	1.97352	0.00100077	0	17.6636	0.816629	0.0720555	0.00600462	0.00500385	0	1.86544	0.644496	0.134103	0.0540416	0.0420324	0.0790609	0.0390301	0.0400308	0.0710547	0.153118	0.022017	0.022017	0.00800616	0.01301	0.0100077	0.00700539	0.00600462	0.00800616	0.00700539	0.00500385	0	0	0	0	0.00400308	0.00800616	0	0	0	22.5474	0.0270208	0.0250193	0.0100077	0.00600462
indica	83	51.2345	0.00200158	0	0	0	1.62829	0	0	17.5088	0.820648	0.0710561	0.00600474	0.00500395	0	1.87248	0.631499	0.133105	0.0530419	0.0420332	0.0800632	0.03803	0.03803	0.0740585	0.159126	0.0220174	0.0210166	0.00800632	0.0120095	0.0100079	0.00600474	0.00600474	0.00800632	0.00700553	0.00500395	0	0	0	0	0.00400316	0.00700553	0	0	0	22.822	0.0270213	0.0250198	0.0100079	0.00600474
indica	84	51.5576	0.00200146	0	0	0	1.40102	0.00100073	0	17.6269	0.8226	0.0700511	0.00600438	0.00500365	0	1.93441	0.641468	0.135099	0.0530387	0.04103	0.0800584	0.0390285	0.0390285	0.0750548	0.141103	0.0220161	0.0210153	0.00800584	0.0130095	0.0100073	0.00600438	0.00600438	0.00800584	0.00800584	0.00500365	0	0	0	0	0.00400292	0.00500365	0	0	0	22.6455	0.026019	0.0250183	0.0100073	0.00600438
indica	85	7.19567	0.00400204	0	0	0	3.42675	0.00100051	0.00100051	2.12909	0.0100051	0.00300153	0.00100051	0.00100051	0	0.111057	0.0440225	0.0140071	0.00400204	0.00400204	0.00400204	0.00400204	0.00300153	0.00900459	0.0130066	0.00200102	0.00300153	0.00100051	0.00100051	0.00100051	0	0	0	0	0	0	0	0	0	0	0.00100051	0	0	0	0.214109	0.00400204	0.00200102	0.00100051	0.00100051
indica	86	7.53397	0.00400264	0	0	0	3.19111	0.00100066	0.00100066	2.18844	0.0110073	0.00400264	0.00100066	0.00100066	0	0.115076	0.0420277	0.0130086	0.00400264	0.00300198	0.00400264	0.00300198	0.00300198	0.0120079	0.0150099	0.00200132	0.00300198	0.00100066	0.00100066	0.00100066	0.00100066	0	0	0.00100066	0	0	0	0	0	0	0.00100066	0	0	0	0.223147	0.00400264	0.00200132	0.00100066	0.00100066
indica	87	7.2377	0.0040026	0	0	0	3.31215	0.00100065	0.00100065	2.06534	0.00900585	0.00300195	0.00100065	0.00100065	0	0.0330215	0.0280182	0.0130085	0.00300195	0.00300195	0.0040026	0.00300195	0.00300195	0.00900585	0.0120078	0.0020013	0.00300195	0	0.00100065	0.00100065	0	0	0	0	0	0	0	0	0	0	0.00100065	0	0	0	0.160104	0.00300195	0.0020013	0.00100065	0.00100065
indica	88	21.204	0.0020016	0	0	0	35.6835	0.00900721	0	35.4904	0.0930745	0.0380304	0.0040032	0.0310248	0.214171	0.144115	0.151121	0.0630504	0.0310248	0.0230184	0.0340272	0.0160128	0.0160128	0.040032	0.10008	0.0120096	0.00900721	0.0040032	0.005004	0.0030024	0.0030024	0.0020016	0.0030024	0.0020016	0.0020016	0	0	0.0010008	0	0.0020016	0.0020016	0	0	0	0.0620496	0.015012	0.00900721	0.0060048	0.0020016
indica	89	21.0073	0.00200146	0	0	0	35.7681	0.00900657	0	35.663	0.0940687	0.0390285	0.00400292	0.0310226	0.208152	0.143104	0.154113	0.063046	0.0300219	0.0230168	0.0330241	0.015011	0.015011	0.0350256	0.103075	0.0120088	0.0100073	0.00400292	0.00500365	0.00300219	0.00300219	0.00200146	0.00300219	0.00200146	0.00200146	0	0	0.00100073	0	0.00200146	0.00100073	0	0	0	0.063046	0.0140102	0.00900657	0.00600438	0.00200146
indica	90	20.7768	0.00200162	0	0	0	36.3274	0.0100081	0	35.5158	0.0930754	0.0390316	0.00300243	0.0320259	0.212172	0.143116	0.150122	0.0630511	0.0300243	0.0230186	0.0330268	0.016013	0.016013	0.0400324	0.101082	0.0110089	0.0090073	0.00400324	0.00500405	0.00400324	0.00300243	0.00200162	0.00300243	0.00200162	0.00200162	0	0	0.00100081	0	0.00200162	0.00100081	0	0	0	0.0630511	0.0130105	0.0090073	0.00500405	0.00200162
indica	91	4.02074	0.00200186	0	0	0	55.2434	0.138128	0.00100093	15.1741	0.04304	0.0350326	0.00300279	0.00300279	0.0460428	0.123114	0.207193	0.0490456	0.0300279	0.0180168	0.0180168	0.0180168	0.0220205	0.0330307	0.0650605	0.00900838	0.00600559	0.00300279	0.00300279	0.00300279	0.00400372	0.00200186	0.00200186	0.00700652	0.00200186	0.00100093	0	0	0	0.00100093	0.00200186	0	0	0	0.0650605	0.014013	0.00800745	0.00500465	0.00200186
indica	92	3.99628	0.00200164	0	0	0	55.2023	0.139114	0.00100082	15.1214	0.0430353	0.0340279	0.00300246	0.00300246	0.0480394	0.125103	0.20717	0.0490402	0.0290238	0.0190156	0.0180148	0.0180148	0.0210172	0.0410336	0.0570468	0.00900739	0.00600492	0.00300246	0.00300246	0.00300246	0.00400328	0.00200164	0.00200164	0.00700574	0.00200164	0.00100082	0	0	0	0	0.00300246	0	0	0	0.0650533	0.0100082	0.00800657	0.0050041	0.00200164
indica	93	3.94783	0.00100097	0	0	0	55.1295	0.140136	0.00100097	15.1507	0.0440427	0.036035	0.00300291	0.00300291	0.0470456	0.127123	0.208202	0.0500485	0.0290282	0.0180175	0.0180175	0.0180175	0.0230223	0.0380369	0.0600583	0.00900874	0.00600583	0.00300291	0.00300291	0.00300291	0.00300291	0.00200194	0.00300291	0.00600583	0.00200194	0	0	0	0	0.00100097	0.00100097	0	0	0	0.0640621	0.0130126	0.00800777	0.00500485	0.00200194
indica	94	14.3249	0.00200152	0	0	0	5.06285	0.00100076	0.00100076	10.8392	0.025019	0.0150114	0.00100076	0.00100076	0	0.150114	0.0970738	0.0350266	0.0120091	0.00800608	0.00900685	0.0130099	0.00700532	0.0240183	0.0290221	0.0050038	0.00300228	0.00200152	0.00200152	0.00100076	0.00100076	0.00100076	0.00100076	0.00100076	0.00100076	0	0	0	0	0.00100076	0	0	0	0	0.182138	0.00600456	0.00600456	0.00300228	0.00100076
indica	95	14.0743	0.00200118	0	0	0	5.12602	0.00200118	0.00200118	10.7593	0.0260153	0.0150089	0.00100059	0.00100059	0	0.145086	0.10106	0.0360213	0.0110065	0.00800472	0.00900531	0.0130077	0.00700413	0.0250148	0.0300177	0.00500295	0.00300177	0.00200118	0.00200118	0.00200118	0.00100059	0.00100059	0.00100059	0.00100059	0.00100059	0	0	0	0	0.00100059	0.00100059	0	0	0	0.176104	0.00600354	0.00600354	0.00300177	0.00100059
indica	96	14.2994	0.00200132	0	0	0	4.88422	0.00100066	0.00200132	10.8622	0.0280185	0.0150099	0.00100066	0.00100066	0	0.149098	0.0970641	0.0370244	0.0110073	0.00800528	0.0100066	0.0130086	0.00700462	0.0210139	0.0340225	0.0050033	0.00300198	0.00200132	0.00200132	0.00200132	0.00100066	0.00100066	0.00100066	0.00100066	0.00100066	0	0	0	0	0.00100066	0	0	0	0	0.247163	0.00600396	0.00700462	0.00300198	0.00100066
indica	97	57.0534	0.0300228	0	0	0	17.7165	0.00200152	0.00300228	1.56919	0.0110084	0.00300228	0.00100076	0.00100076	0.00800608	0.0530403	0.050038	0.0130099	0.00400304	0.0050038	0.0100076	0.0050038	0.00400304	0.0170129	0.0110084	0.00400304	0.00100076	0	0	0	0	0	0	0	0	0	0	0	0	0	0	0	0	0	0.0390297	0.00300228	0.00400304	0.00100076	0.00200152
indica	98	57.1867	0.0300198	0	0	0	18.5683	0.00200132	0.00300198	1.54102	0.0110073	0.00300198	0	0	0.00700462	0.0400264	0.0330218	0.0120079	0.00400264	0.0050033	0.0100066	0.00400264	0.00300198	0.0130086	0.0120079	0.00400264	0.00100066	0	0	0.00100066	0	0	0	0	0	0.00100066	0	0	0	0	0.00200132	0	0	0	0.0390258	0.00400264	0.00400264	0.00100066	0.00200132
indica	99	56.5198	0.0300174	0	0	0	18.4767	0.00300174	0.00300174	1.49587	0.0110064	0.00300174	0	0	0.00800464	0.0410238	0.0330192	0.012007	0.00400232	0.0050029	0.0100058	0.00400232	0.00400232	0.0140081	0.0170099	0.00400232	0.00100058	0	0	0.00100058	0	0	0	0	0	0	0	0	0	0	0.00100058	0	0	0	0.0380221	0.00300174	0.00400232	0.00100058	0.00200116
indica	100	7.91687	0.00300033	0	0	0	9.76807	0.00400044	0.00200022	42.3967	0.0510056	0.160018	0.00400044	0.00300033	0.0170019	0.810089	0.177019	0.143016	0.0550061	0.0660073	0.0280031	0.0550061	0.0150017	0.294032	0.267029	0.0170019	0.00700077	0.00500055	0.00500055	0.00400044	0.00300033	0.00400044	0.00300033	0.00300033	0.00200022	0.00100011	0	0	0	0	0	0	0	0	0.244027	0.0230025	0.0150017	0.00400044	0.00200022
indica	101	7.95384	0.00299994	0	0	0	9.7668	0.00399992	0.00199996	41.9922	0.051999	0.153997	0.0049999	0.00299994	0.0159997	0.546989	0.172997	0.141997	0.0539989	0.0309994	0.0299994	0.0859983	0.0129997	0.291994	0.252995	0.0149997	0.00699986	0.00399992	0.00599988	0.00399992	0.00299994	0.0049999	0.00199996	0.00199996	0.00099998	0.00199996	0	0	0	0	0	0	0	0	0.120998	0.0309994	0.0119998	0.0049999	0.00299994
indica	102	7.98136	0.00300051	0	0	0	9.74366	0.00400068	0.00300051	41.9261	0.0520088	0.159027	0.00400068	0.00200034	0.0180031	0.460078	0.17603	0.160027	0.0570097	0.035006	0.0300051	0.0950162	0.0160027	0.283048	0.242041	0.0150026	0.00900153	0.00400068	0.00500085	0.00500085	0.00400068	0.00500085	0.00200034	0.00200034	0.00100017	0.00200034	0	0	0	0	0	0	0	0	0.11902	0.0340058	0.012002	0.00500085	0.00200034
indica	103	0.0520271	0	0	0	0	97.1885	0	0	0.0530276	0	0	0	0	0	0.00100052	0.00100052	0	0	0	0	0	0	0.00200104	0.00100052	0	0	0	0	0	0	0	0	0	0	0	0	0	0	0	0	0	0	0	0.00100052	0	0	0	0
indica	104	0.0500225	0	0	0	0	97.2268	0	0	0.0590266	0	0	0	0	0	0.00100045	0.00100045	0	0	0	0	0	0	0.0020009	0.00100045	0	0	0	0	0	0	0	0	0	0	0	0	0	0	0	0	0	0	0	0.00100045	0	0	0	0
indica	105	0.0530223	0	0	0	0	97.1718	0	0	0.0590248	0	0	0	0	0	0.00100042	0.00100042	0.00100042	0	0	0	0	0	0.00200084	0.00100042	0	0	0	0	0	0	0	0	0	0	0	0	0	0	0	0	0	0	0	0.00100042	0	0	0	0
indica	106	12.6491	0.0100056	0	0	0.00100056	8.73289	0.00600336	0.00100056	25.3872	0.0480269	0.0380213	0.00300168	0.00200112	0.0240134	0.334187	0.758425	0.147082	0.0240134	0.0230129	0.162091	0.0210118	0.016009	0.0700392	0.120067	0.0210118	0.00800448	0.00400224	0.00600336	0.0130073	0.00300168	0.00200112	0.00300168	0.00300168	0.00200112	0.00100056	0	0	0	0	0.0180101	0	0	0	0.0740415	0.016009	0.0130073	0.00400224	0.00200112
indica	107	12.9731	0.0110061	0	0.00100055	0.00100055	7.73625	0.0060033	0.0020011	25.408	0.049027	0.0350193	0.00300165	0.0020011	0.0230127	0.332183	0.766422	0.143079	0.0230127	0.0230127	0.160088	0.0230127	0.0160088	0.0780429	0.118065	0.0220121	0.0080044	0.0040022	0.0060033	0.0140077	0.0040022	0.0020011	0.00300165	0.0020011	0.0020011	0.00100055	0	0	0	0	0.0300165	0	0	0	0.0740407	0.0170094	0.0130072	0.0040022	0.0020011
indica	108	12.9274	0.0100057	0	0	0.00100057	7.79044	0.00500285	0.00100057	25.7167	0.0470268	0.0370211	0.00200114	0.00300171	0.0220125	0.33419	0.778444	0.147084	0.0220125	0.0230131	0.166095	0.0220125	0.0160091	0.0810462	0.107061	0.0220125	0.00800456	0.00400228	0.00700399	0.014008	0.00400228	0.00200114	0.00300171	0.00200114	0.00200114	0.00100057	0	0	0	0	0.0250143	0	0	0	0.0760433	0.0150086	0.014008	0.00500285	0.00200114
indica	109	87.2255	0.00900811	0	0	0	2.80452	0.0010009	0	0.696627	0.0050045	0.0020018	0	0	0	0.0220198	0.16615	0.0140126	0.0030027	0.0030027	0.0030027	0.0020018	0.0020018	0.0140126	0.0270243	0.0020018	0.0420378	0	0.0020018	0	0	0	0	0.0010009	0	0	0	0	0	0	0	0	0	0	0.0170153	0.0060054	0.0010009	0.0020018	0
indica	110	87.1429	0.00900775	0	0	0	2.77238	0.00100086	0	0.706608	0.0050043	0.00200172	0	0	0	0.0220189	0.165142	0.0140121	0.00300258	0.00300258	0.00400344	0.00200172	0.00200172	0.0130112	0.0280241	0.00100086	0.0410353	0	0.00200172	0.00100086	0	0	0	0.00100086	0	0	0	0	0	0	0.00100086	0	0	0	0.0170146	0.00600516	0.00100086	0.00200172	0
indica	111	87.1648	0.00900856	0	0	0	2.66253	0.00100095	0	0.776738	0.00500475	0.0020019	0	0	0	0.0230219	0.166158	0.0140133	0.00300285	0.00300285	0.00300285	0.0020019	0.00100095	0.0130124	0.0290276	0.0020019	0.041039	0	0.0020019	0.00100095	0	0	0	0.00100095	0.00100095	0	0	0	0	0	0	0	0	0	0.0170162	0.00700666	0.00100095	0.0020019	0
indica	112	2.59684	0.00500355	0	0	0	22.0206	0.00200142	0.00200142	2.04445	0.0100071	0.00700497	0.00100071	0.00100071	0.00200142	0.0330234	0.161114	0.0190135	0.0140099	0.00700497	0.00700497	0.00600426	0.00400284	0.0190135	0.0280199	0.00400284	0.00200142	0.00100071	0.00200142	0.00100071	0.00100071	0	0.00100071	0.00100071	0.00100071	0.00100071	0	0	0	0	0.00200142	0	0	0	0.0220156	0.00400284	0.00300213	0.00100071	0.00100071
indica	113	2.61359	0.00500305	0	0	0	22.0474	0.00200122	0.00200122	2.04125	0.0100061	0.00600366	0.00100061	0.00100061	0.00200122	0.0330201	0.1641	0.0190116	0.0130079	0.00700427	0.00600366	0.00500305	0.00400244	0.0210128	0.0340208	0.00300183	0.00200122	0.00100061	0.00200122	0.00100061	0.00100061	0	0.00100061	0.00100061	0.00100061	0.00100061	0	0	0	0	0.00100061	0	0	0	0.0220134	0.00400244	0.00300183	0.00200122	0
indica	114	2.57649	0.0050029	0	0	0	21.4144	0.00200116	0.00200116	1.91411	0.00800464	0.0050029	0.00100058	0.00100058	0.00200116	0.0320186	0.43125	0.0180104	0.0130075	0.00600348	0.0050029	0.0050029	0.00300174	0.0250145	0.0270157	0.00300174	0.00200116	0.00100058	0.00200116	0.00100058	0	0	0.00100058	0.00100058	0.00100058	0.00100058	0	0	0	0	0	0	0	0	0.0220128	0.0050029	0.00300174	0.00100058	0
indica	115	18.2008	0.00400348	0	0	0	51.9702	0.00100087	0.00100087	2.60527	0.0130113	0.00200174	0.00100087	0.00100087	0	0.0240209	0.147128	0.0100087	0.00400348	0.00300261	0.00300261	0.00300261	0.00200174	0.0160139	0.0140122	0.00100087	0.00100087	0	0.00100087	0	0.00100087	0.00100087	0.00100087	0.00100087	0	0	0	0	0	0	0	0	0	0	0.0170148	0.00300261	0.00300261	0.00100087	0
indica	116	17.9053	0.00300273	0	0	0	52.0344	0.00100091	0.00100091	2.59036	0.0120109	0.00200182	0.00100091	0.00100091	0	0.0250228	0.151138	0.0100091	0.00300273	0.00300273	0.00300273	0.00300273	0.00200182	0.0160146	0.0150137	0.00100091	0.00100091	0	0	0	0.00100091	0.00100091	0.00100091	0.00100091	0	0	0	0	0	0	0	0	0	0	0.0180164	0.00300273	0.00300273	0.00100091	0
indica	117	17.7871	0.00400384	0	0	0	52.1551	0.00100096	0.00100096	2.59649	0.0140135	0.00200192	0.00100096	0.00100096	0	0.025024	0.0330317	0.00900865	0.00300288	0.00300288	0.00300288	0.00300288	0.00200192	0.0140135	0.0150144	0.00100096	0.00100096	0	0.00100096	0	0.00100096	0.00100096	0.00100096	0.00100096	0	0	0	0	0	0	0	0	0	0	0.0170163	0.00300288	0.00300288	0.00100096	0
indica	118	0.0320042	0	0	0	0	99.653	0.00100013	0.00300039	0.0170022	0.00100013	0	0	0	0	0.0100013	0.00100013	0.00100013	0	0.00100013	0	0	0.00100013	0.00300039	0.00200026	0	0	0	0	0	0	0	0	0	0	0.00500065	0	0	0	0	0	0	0	0	0	0.00100013	0	0	0
indica	119	0.0280034	0	0	0	0	99.682	0	0.00300036	0.0140017	0.00100012	0	0	0	0	0.00900108	0.00100012	0	0	0.00100012	0	0	0.00100012	0.00300036	0.00300036	0	0	0	0	0	0	0	0	0	0	0.0050006	0	0	0	0	0	0	0	0	0	0	0	0	0
indica	120	0.0220031	0	0	0	0	99.676	0.00100014	0.00300042	0.0160022	0.00100014	0	0	0	0	0.00700098	0.00200028	0	0	0.00100014	0	0	0.00100014	0.00400056	0.00200028	0	0	0	0	0	0	0	0	0	0	0.0050007	0	0	0	0	0	0	0	0	0	0	0	0	0
indica	121	0.108057	0	0	0	0	98.5302	0	0	0.513272	0.00100053	0	0	0	0	0.00300159	0.00400212	0.00100053	0	0	0	0	0	0.00400212	0.00300159	0	0	0	0	0	0	0	0	0	0	0	0	0	0	0	0	0	0	0	0.00100053	0.00100053	0	0	0
indica	122	0.11405	0	0	0	0	98.4033	0.00100044	0	0.550242	0.00100044	0.00100044	0	0	0	0.00400176	0.00300132	0.00200088	0.00100044	0	0	0.00100044	0	0.00600264	0.00300132	0	0	0	0	0	0	0	0	0	0	0	0	0	0	0	0	0	0	0	0.00100044	0.00100044	0	0	0
indica	123	0.105048	0	0	0	0	98.4773	0	0	0.594273	0.00100046	0.00100046	0	0	0	0.0050023	0.013006	0.00200092	0.00100046	0.00100046	0.00100046	0.00100046	0	0.00600276	0.0050023	0	0.00100046	0	0	0	0	0	0	0	0	0	0	0	0	0	0	0	0	0	0.00200092	0.00100046	0	0	0
indica	124	3.38579	0.00100053	0	0	0	60.8973	0	0.00200106	29.1575	0.0850451	0.0500265	0.00500265	0.00700371	0.00100053	0.393208	2.92355	0.257136	0.108057	0.0780414	0.168089	0.0620329	0.0570302	0.125066	0.209111	0.0400212	0.081043	0.0130069	0.0210111	0.0110058	0.0100053	0.00700371	0.00900477	0.015008	0.0110058	0.00400212	0	0	0	0.00300159	0.00200106	0	0	0	0.111059	0.0160085	0.0280148	0.0100053	0.00300159
indica	125	3.50603	0.00100058	0	0	0	60.0238	0	0.00200116	29.7553	0.0850493	0.0510296	0.00600348	0.00700406	0.00100058	0.392227	3.03476	0.255148	0.108063	0.0800464	0.174101	0.062036	0.0590342	0.127074	0.225131	0.0410238	0.0820476	0.0140081	0.0210122	0.012007	0.0100058	0.00700406	0.00900522	0.0150087	0.0100058	0.00400232	0	0	0	0.00300174	0.00100058	0	0	0	0.113066	0.0150087	0.0290168	0.0100058	0.00300174
indica	126	3.49803	0.00100058	0	0	0	60.0078	0	0.00200116	29.7473	0.0860499	0.0520302	0.00600348	0.00700406	0.00100058	0.394229	3.05077	0.25815	0.109063	0.0800464	0.1731	0.0630366	0.0590342	0.132077	0.222129	0.0410238	0.0820476	0.0130075	0.0210122	0.012007	0.0110064	0.00700406	0.00900522	0.0150087	0.0110064	0.00400232	0	0	0	0.00300174	0.00100058	0	0	0	0.114066	0.0160093	0.0280162	0.0110064	0.00300174
indica	127	6.79073	0.0120066	0	0	0.00100055	1.93907	0.0020011	0.0020011	0.518285	0.00700385	0.0060033	0.00100055	0.00100055	0.0320176	0.387213	0.0370204	0.0160088	0.00500275	0.00700385	0.0120066	0.0040022	0.00300165	0.0210116	0.0210116	0.0040022	0.0020011	0	0.00100055	0.0020011	0	0	0.00100055	0.00100055	0.00100055	0	0	0	0	0	0	0	0	0	0.0250138	0.00500275	0.0040022	0.0020011	0.00100055
indica	128	6.85826	0.0100033	0	0	0	1.88562	0.00200066	0.00300099	0.600198	0.00800264	0.00500165	0.00200066	0.00100033	0.0340112	0.384127	0.0270089	0.015005	0.00400132	0.00600198	0.00600198	0.00400132	0.00300099	0.0170056	0.0220073	0.00400132	0.00100033	0.00100033	0.00100033	0.00200066	0	0	0.00100033	0.00100033	0.00100033	0	0	0.00100033	0	0	0	0	0	0	0.0270089	0.00800264	0.00400132	0.00200066	0.00100033
indica	129	6.69969	0.0110077	0	0	0	1.90233	0.0020014	0.0020014	0.569399	0.0080056	0.0060042	0.0020014	0.0010007	0.0330231	0.38527	0.0250175	0.0160112	0.0040028	0.0070049	0.0120084	0.0050035	0.0020014	0.0160112	0.0150105	0.0040028	0.0010007	0.0010007	0.0010007	0.0010007	0.0010007	0	0.0010007	0.0010007	0	0	0	0	0	0	0	0	0	0	0.0240168	0.0050035	0.0030021	0.0020014	0.0010007
indica	130	1.38516	0.00100084	0	0	0	8.78038	0.00100084	0.00100084	57.9076	0.025021	0.0150126	0.00100084	0.00100084	0.0110092	0.515433	0.234197	0.200168	0.019016	0.00600504	0.0150126	0.0590496	0.0120101	0.161135	0.240202	0.00800673	0.00700588	0.00100084	0.00300252	0.00100084	0.00300252	0.00100084	0.00300252	0.00300252	0	0.00100084	0	0	0	0.00100084	0.00600504	0	0	0	19.081	0.0290244	0.0240202	0.00100084	0.00300252
indica	131	1.35503	0.00100076	0	0	0	8.63857	0.00100076	0.00100076	57.831	0.025019	0.0140106	0.00100076	0.00100076	0.0110084	0.515392	0.238181	0.199151	0.0190145	0.00600456	0.0150114	0.0590449	0.0120091	0.157119	0.235179	0.00800608	0.00700532	0.00100076	0.00300228	0.00100076	0.00400304	0.00100076	0.00300228	0.00300228	0	0.00100076	0	0	0	0.00100076	0.00600456	0	0	0	19.2226	0.0290221	0.0230175	0.00100076	0.00400304
indica	132	1.33606	0.00100079	0	0	0	8.64283	0.00100079	0.00100079	57.8617	0.0250198	0.0140111	0.00100079	0.00100079	0.0110087	0.51941	0.238188	0.198157	0.019015	0.00500395	0.0150119	0.0580459	0.0120095	0.159126	0.235186	0.00800632	0.00700553	0.00100079	0.00300237	0.00200158	0.00400316	0.00100079	0.00300237	0.00300237	0	0.00100079	0	0	0	0.00100079	0.00600474	0	0	0	19.2422	0.0290229	0.0230182	0.00100079	0.00400316
indica	133	84.0847	0.0120078	0.0020013	0	0	7.15465	0	0	5.63766	0.0210137	0.00700455	0.00300195	0.00300195	0.00100065	0.170111	0.119077	0.0210137	0.0150098	0.0110072	0.0120078	0.0100065	0.0060039	0.0260169	0.0280182	0.0020013	0.0060039	0.00100065	0.00100065	0.00100065	0.0040026	0.00500325	0.00100065	0.0020013	0	0	0.00100065	0	0	0	0	0	0	0	0.0460299	0.00500325	0.0060039	0.0040026	0.00100065
indica	134	84.3492	0.012006	0.002001	0	0	6.87444	0	0	5.75588	0.0210105	0.0070035	0.0030015	0.0030015	0.0010005	0.171086	0.118059	0.02001	0.0150075	0.012006	0.012006	0.010005	0.0070035	0.0250125	0.032016	0.002001	0.006003	0.0010005	0.0010005	0.0010005	0.004002	0.004002	0.0010005	0.002001	0	0	0.0010005	0	0	0	0	0	0	0	0.0470235	0.0050025	0.006003	0.0030015	0.0010005
indica	135	84.6791	0.0120054	0.0020009	0	0	6.85108	0	0	5.59052	0.0210095	0.00700315	0.00300135	0.00300135	0.00100045	0.121054	0.107048	0.0190086	0.0140063	0.011005	0.0120054	0.0100045	0.0060027	0.0260117	0.031014	0.0020009	0.0060027	0.00100045	0.00100045	0.00100045	0.0040018	0.00500225	0.00100045	0.0020009	0	0	0.00100045	0	0	0	0	0	0	0	0.0460207	0.00500225	0.0060027	0.0040018	0.00100045
indica	136	3.67995	0.00100053	0	0	0	84.3907	0	0.00300159	9.66712	0.00800424	0.0360191	0.00100053	0.00100053	0	0.0550292	0.744395	0.0270143	0.0100053	0.00500265	0.00600318	0.0140074	0.00600318	0.0270143	0.0520276	0.00300159	0.00300159	0.00100053	0.00400212	0.00100053	0.00100053	0.00100053	0.00100053	0.00100053	0.00100053	0.00500265	0	0	0	0	0.00100053	0	0	0	0.0180095	0.00500265	0.00300159	0.00200106	0.00300159
indica	137	3.4842	0.00100063	0	0	0	84.7954	0.00100063	0.00300189	9.55302	0.00900567	0.0350221	0.00100063	0.00100063	0	0.0530334	0.74647	0.027017	0.0100063	0.00500315	0.00700441	0.0130082	0.00600378	0.0260164	0.0520328	0.00300189	0.00300189	0.00100063	0.00400252	0.00100063	0.00100063	0.00200126	0.00100063	0.00100063	0.00100063	0.00500315	0	0	0	0	0.00100063	0	0	0	0.0170107	0.00500315	0.00300189	0.00200126	0.00300189
indica	138	3.62032	0.00100064	0	0	0	84.5071	0	0.00200128	9.66018	0.0100064	0.0350224	0.00100064	0.00100064	0	0.0590378	0.735471	0.0270173	0.0100064	0.0050032	0.00700448	0.0130083	0.00600384	0.0260167	0.0520333	0.00300192	0.00300192	0.00100064	0.00400256	0.00100064	0.00100064	0.00100064	0.00100064	0.00100064	0.00100064	0.0050032	0	0	0	0	0.00100064	0	0	0	0.0450288	0.0050032	0.00300192	0.00200128	0.00300192
indica	139	0.185085	0	0	0	0	97.892	0.00100046	0.00300138	1.01447	0.00300138	0.00100046	0	0	0	0.0170078	0.398183	0.0050023	0.00200092	0.00100046	0.00100046	0.00100046	0.00200092	0.00700322	0.013006	0	0.00100046	0	0	0	0	0	0	0	0	0.0050023	0	0	0	0	0	0	0	0	0.0270124	0.00100046	0	0	0
indica	140	0.240101	0	0	0	0	97.687	0.00100042	0.00300126	1.06845	0.00400168	0.00100042	0	0	0	0.0670282	0.402169	0.0050021	0.00200084	0.00100042	0.00100042	0.00100042	0.00200084	0.00600252	0.0200084	0	0.00100042	0	0	0	0	0	0	0	0	0.0050021	0	0	0	0	0	0	0	0	0.0330139	0.00100042	0	0	0
indica	141	0.243119	0	0	0	0	97.7739	0.00100049	0.00300147	0.956469	0.00200098	0.00100049	0	0	0	0.0620304	0.410201	0.00400196	0.00100049	0.00100049	0.00100049	0.00100049	0.00200098	0.00600294	0.0150074	0	0.00100049	0	0	0	0	0	0	0	0	0.00500245	0	0	0	0	0	0	0	0	0.00300147	0.00100049	0	0	0
indica	142	5.71426	0.0220125	0	0	0.00100057	5.4321	0.0100057	0.00100057	9.79959	0.0570325	0.0340194	0.00800456	0.0100057	3.02773	0.654373	0.733418	0.453258	0.148084	0.118067	0.138079	0.135077	0.0780445	0.244139	0.305174	0.818467	0.0410234	0.0260148	0.042024	0.0150086	0.0150086	0.0220125	0.0240137	0.028016	0.0530302	0.00400228	0	0	0	0.00400228	0.00300171	0	0	0	0.170097	0.0300171	0.0170097	0.0110063	0.00700399
indica	143	5.85245	0.0230136	0	0	0.00100059	5.2621	0.0120071	0.00100059	9.93986	0.0580342	0.0330195	0.00800472	0.0100059	2.95474	0.66039	0.707417	0.444262	0.15209	0.111066	0.133079	0.139082	0.0790466	0.228135	0.435257	0.798471	0.0400236	0.0250148	0.0400236	0.0150089	0.0140083	0.0210124	0.0230136	0.0280165	0.0550325	0.00400236	0	0	0	0.00400236	0.00400236	0	0	0.00100059	0.226133	0.022013	0.01701	0.0100059	0.00700413
indica	144	5.69419	0.0220123	0	0	0.00100056	5.24093	0.0100056	0.00100056	9.9956	0.0580325	0.0340191	0.00700392	0.0100056	2.73453	0.700392	0.729408	0.452253	0.149083	0.117066	0.131073	0.135076	0.0810454	0.259145	0.344193	0.810454	0.041023	0.025014	0.0470263	0.016009	0.0260146	0.0210118	0.0130073	0.0280157	0.0550308	0.00400224	0.00100056	0	0	0.00300168	0.0050028	0	0	0	0.21512	0.0240134	0.0150084	0.00900504	0.00600336
indica	145	0.178073	0	0	0	0	99.1236	0	0.00300123	0.206084	0.00200082	0.00100041	0	0	0	0.0500205	0.0190078	0.00200082	0.00100041	0.00100041	0.00100041	0.00100041	0.00200082	0.00400164	0.00500205	0	0	0	0	0	0	0	0	0	0	0.00500205	0	0	0	0	0	0	0	0	0.00200082	0.00100041	0	0	0
indica	146	0.385119	0	0	0	0	98.8486	0	0.00300093	0.261081	0.00300093	0.00100031	0	0	0	0.0560174	0.0190059	0.00300093	0.00100031	0.00100031	0.00100031	0.00100031	0.00200062	0.00400124	0.00600186	0	0	0	0	0	0	0	0	0	0	0.00500155	0	0	0	0	0	0	0	0	0.00200062	0.00100031	0	0	0
indica	147	0.284074	0	0	0	0	99.0748	0	0.00300078	0.228059	0.00300078	0.00100026	0	0	0	0.00900234	0.0110029	0.00300078	0.00100026	0.00100026	0.00100026	0.00100026	0.00200052	0.0050013	0.00400104	0	0	0	0	0	0	0	0	0	0	0.0050013	0	0	0	0	0	0	0	0	0.00200052	0.00100026	0	0	0
indica	148	0.187052	0	0	0	0	98.3605	0	0	0.181051	0.00200056	0.00100028	0	0	0	0.0050014	0.0450126	0.00100028	0.00100028	0.00100028	0.00100028	0	0	0.00300084	0.00400112	0	0	0	0	0	0	0	0	0	0	0	0	0	0	0	0	0	0	0	0.00200056	0.00100028	0	0	0
indica	149	0.075027	0	0	0	0	98.5595	0	0	0.13805	0.00200072	0.00100036	0	0	0	0.00400144	0.0480173	0.00100036	0.00100036	0	0.00100036	0	0	0.00300108	0.00300108	0	0	0	0	0	0	0	0	0	0	0	0	0	0	0	0	0	0	0	0.00100036	0.00100036	0	0	0
indica	150	0.152053	0	0	0	0	98.3524	0	0	0.22808	0.00300105	0.00100035	0	0	0	0.00700245	0.0450158	0.0020007	0.00100035	0.00100035	0.00100035	0.00100035	0	0.00300105	0.0040014	0	0	0	0	0	0	0	0	0	0	0	0	0	0	0	0	0	0	0	0.0310109	0.00100035	0	0	0
indica	151	10.2003	0.00200182	0	0	0	69.8786	0	0.00800729	14.3921	0.0100091	0.00800729	0.00100091	0	0	0.056051	0.855779	0.0250228	0.00600546	0.00400364	0.00600546	0.00800729	0.00400364	0.0240219	0.0720656	0.00200182	0.00100091	0	0.00100091	0.00100091	0.00100091	0	0	0.00100091	0	0	0	0	0	0	0.00500455	0	0	0	0.0650592	0.00600546	0.00400364	0.00100091	0
indica	152	10.375	0.00200174	0	0	0	69.7847	0.00100087	0.00800697	14.3165	0.0100087	0.00800697	0.00100087	0	0	0.113098	0.852742	0.0270235	0.00600522	0.00400348	0.00600522	0.00900784	0.00400348	0.0240209	0.077067	0.00200174	0.00100087	0	0.00100087	0.00100087	0.00100087	0	0	0.00100087	0.00100087	0	0	0	0	0	0.00400348	0	0	0	0.070061	0.00600522	0.00400348	0.00100087	0
indica	153	10.5249	0.00200188	0	0	0	69.5934	0.00100094	0.00800753	14.2634	0.00800753	0.00800753	0	0	0	0.116109	0.86181	0.0260245	0.00600565	0.00400376	0.00600565	0.00900847	0.00400376	0.0270254	0.0740696	0.00200188	0.00100094	0	0.00100094	0.00100094	0.00100094	0	0	0.00100094	0.00100094	0	0	0	0	0	0.0050047	0	0	0	0.0350329	0.00600565	0.00400376	0.00100094	0
indica	154	17.7329	0.00400268	0	0	0	2.62276	0	0.00100067	32.1455	0.0180121	0.00900603	0.00200134	0.00100067	0.0140094	0.117078	0.0580389	0.0480322	0.0250168	0.00500335	0.00900603	0.012008	0.00400268	0.0610409	0.088059	0.00300201	0.00100067	0	0.00500335	0.00100067	0.0100067	0.00100067	0	0.00100067	0	0.00100067	0	0	0	0.00100067	0.00200134	0	0	0	0.0470315	0.0130087	0.00700469	0.00100067	0.00300201
indica	155	17.3692	0.0030021	0	0	0	2.69489	0.0010007	0.0010007	32.7439	0.0180126	0.010007	0.0010007	0	0.0170119	0.124087	0.0610427	0.0520364	0.0270189	0.0050035	0.0090063	0.0130091	0.0040028	0.0550385	0.0910637	0.0030021	0.0010007	0	0.0050035	0.0010007	0.0110077	0.0010007	0	0.0010007	0	0.0020014	0	0	0	0	0.0010007	0	0	0	0.0480336	0.0140098	0.0070049	0.0010007	0.0030021
indica	156	17.8912	0.00300204	0	0	0	2.77489	0	0.00100068	32.7893	0.0180122	0.0100068	0.00200136	0	0.0170116	0.123084	0.0580395	0.0510347	0.0270184	0.0050034	0.00900612	0.0130088	0.00400272	0.0780531	0.0840572	0.00300204	0.00100068	0	0.0050034	0.00100068	0.0110075	0.00100068	0	0.00100068	0	0.00100068	0	0	0	0.00100068	0.00100068	0	0	0	0.0480327	0.0170116	0.00700476	0.00100068	0.00300204
indica	157	6.67074	0.00300213	0	0	0	41.7576	0.00100071	0.00200142	18.37	0.00400284	0.00400284	0	0	0.00100071	0.0580412	0.031022	0.0190135	0.00800568	0.00200142	0.00700497	0.0240171	0.00500355	0.0260185	0.0290206	0.00200142	0.00100071	0.00100071	0.00200142	0.00100071	0.00300213	0	0	0	0	0	0	0	0	0	0.00100071	0	0	0	0.0590419	0.00600426	0.00300213	0.00300213	0.00100071
indica	158	6.69342	0.00300198	0	0	0	41.8256	0.00100066	0.00300198	18.2821	0.00400264	0.00400264	0	0	0	0.059039	0.0330218	0.0190125	0.00800528	0.00200132	0.00700462	0.0230152	0.00600396	0.0240159	0.0300198	0.00200132	0.00200132	0.00100066	0.00100066	0.00100066	0.00300198	0	0	0	0	0	0	0	0	0	0.00100066	0	0	0	0.059039	0.00800528	0.00300198	0.00300198	0.00100066
indica	159	6.63017	0.00300234	0	0	0	42.0068	0.00100078	0.00200156	18.1161	0.00400312	0.00400312	0	0	0	0.0560437	0.0340265	0.0180141	0.00900703	0.00300234	0.00700546	0.0240187	0.00600468	0.0240187	0.0310242	0.00300234	0.00100078	0.00100078	0.00100078	0.00100078	0.00300234	0	0	0	0	0	0	0	0	0	0.00100078	0	0	0	0.0570445	0.00700546	0.00300234	0.00300234	0.00100078
indica	160	47.3913	0.00700581	0	0	0	1.25905	0.00300249	0.00100083	12.3673	0.00900748	0.00400332	0.00100083	0.00100083	0.00100083	0.065054	0.0370307	0.0270224	0.00600498	0.00300249	0.00600498	0.00900748	0.00800665	0.0310258	0.0500415	0.00200166	0.00100083	0	0.00100083	0	0.00100083	0.00100083	0	0	0	0	0	0	0	0	0.00100083	0	0	0	0.0260216	0.00500415	0.00300249	0.00100083	0
indica	161	47.5897	0.008006	0	0	0	1.32399	0.0020015	0.00100075	12.4463	0.008006	0.004003	0.00100075	0.00100075	0.00100075	0.0660495	0.0380285	0.0270203	0.00700525	0.00300225	0.0060045	0.008006	0.00700525	0.0310233	0.048036	0.0020015	0.00100075	0	0.00100075	0.00100075	0.00100075	0.00100075	0	0	0	0	0	0	0	0	0.00100075	0	0	0	0.0250188	0.00700525	0.00300225	0.00100075	0
indica	162	47.6329	0.00700483	0	0	0	1.33792	0.00200138	0.00100069	12.4266	0.00900621	0.00400276	0.00100069	0.00100069	0.00100069	0.0650449	0.0360249	0.0280193	0.00600414	0.00300207	0.00600414	0.00900621	0.00800552	0.02902	0.0530366	0.00200138	0.00100069	0	0.00100069	0	0.00100069	0.00100069	0	0	0	0	0	0	0	0	0.00100069	0	0	0	0.0250173	0.00600414	0.00300207	0.00100069	0.00100069
indica	163	0.927622	0	0	0	0	94.1741	0.00100067	0.00300201	1.24383	0.00200134	0.00100067	0	0	0	0.0110074	0.00700469	0.00300201	0.00100067	0.00100067	0.00100067	0.00100067	0.00200134	0.00900603	0.00700469	0	0	0	0	0	0	0	0	0	0	0.00500335	0	0	0	0	0	0	0	0	0.00500335	0.00200134	0.00100067	0	0
indica	164	0.915742	0	0	0	0	94.1383	0.00100081	0.00300243	1.25702	0.00200162	0.00100081	0	0	0	0.0110089	0.00800649	0.00300243	0.00100081	0.00100081	0.00100081	0.00100081	0.00200162	0.0100081	0.00600486	0	0	0	0	0	0	0	0	0	0	0.00500405	0	0	0	0	0	0	0	0	0.00500405	0.00200162	0	0	0
indica	165	0.864631	0	0	0	0	94.3279	0.00100073	0.00300219	1.2309	0.00200146	0.00100073	0	0	0	0.011008	0.00800584	0.00300219	0.00100073	0.00100073	0.00100073	0.00100073	0.00200146	0.0100073	0.00500365	0	0	0	0	0	0	0	0	0	0	0.00500365	0	0	0	0	0	0	0	0	0.00400292	0.00200146	0.00100073	0	0
indica	166	1.80443	0.00100079	0	0	0	90.4535	0.00200158	0.00300237	3.55181	0.0110087	0.0100079	0.00100079	0	0.00200158	0.178141	0.0770609	0.0160126	0.00600474	0.00600474	0.00500395	0.00400316	0.00500395	0.0200158	0.0200158	0.00300237	0.00100079	0.00100079	0.00100079	0.00100079	0.00400316	0.00100079	0	0.00100079	0	0.00400316	0	0	0	0	0	0	0	0	0.0370293	0.00400316	0.00200158	0.00100079	0
indica	167	1.75467	0.00100095	0	0	0	90.546	0.0020019	0.00300285	3.55838	0.0110105	0.0100095	0.00100095	0	0.00100095	0.192183	0.0760723	0.0150143	0.00600571	0.00500475	0.00500475	0.0040038	0.00500475	0.0170162	0.0170162	0.00300285	0.00100095	0.00100095	0.00100095	0.00100095	0.00500475	0	0	0.00100095	0	0.0040038	0	0	0	0	0	0	0	0	0.0360342	0.0040038	0.0020019	0.00100095	0
indica	168	1.77653	0.00100086	0	0	0	90.6179	0.00200172	0.00300258	3.52803	0.0110095	0.0110095	0.00100086	0	0.00100086	0.180155	0.0780671	0.0150129	0.00600516	0.00600516	0.0050043	0.00400344	0.00400344	0.0160138	0.0230198	0.00200172	0.00200172	0.00100086	0.00100086	0.00100086	0.00400344	0.00100086	0	0.00100086	0	0.00400344	0	0	0	0	0	0	0	0	0.0150129	0.00300258	0.00200172	0.00100086	0
Supplementary Fig. 1b
subgroup	Genus	Pseudomonas	Azotobacter	Oblitimonas	Entomomonas	Permianibacter	Acinetobacter	Moraxella	Psychrobacter	Pantoea	Erwinia	Mixta	Tatumella	Izhakiella	Buchnera	Klebsiella	Enterobacter	Citrobacter	Kosakonia	Cronobacter	Leclercia	Raoultella	Cedecea	Salmonella	Escherichia	Pluralibacter	Lelliottia	Pseudescherichia	Kluyvera	Atlantibacter	Phytobacter	Shimwellia	Buttiauxella	Yokenella	Scandinavium	Candidatus Hamiltonella	Candidatus Doolittlea	Candidatus Blochmannia	Candidatus Hoaglandella	Metakosakonia	Shigella	Candidatus Ishikawaella	Candidatus Riesia	Candidatus Moranella	Serratia	Yersinia	Rahnella	Nissabacter	Gibbsiella
japonica	1	2.73088	0.00500345	0	0	0	1.18582	0	0.00100069	3.34831	0.00400276	0.00400276	0	0	0	0.0300207	0.0330228	0.0530366	0.00300207	0.00400276	0.00500345	0.00600414	0.00200138	0.0170117	0.0190131	0.00200138	0.00100069	0	0.00100069	0.00100069	0	0	0	0.00100069	0	0	0	0	0	0	0.00100069	0	0	0	0.02902	0.00500345	0.00300207	0.00100069	0.00100069
japonica	2	2.69434	0.00500435	0	0	0	0.832724	0	0.00100087	3.30588	0.00400348	0.00400348	0	0	0	0.0260226	0.0280244	0.0550479	0.00300261	0.00400348	0.00400348	0.00600522	0.00200174	0.0200174	0.0120104	0.00200174	0.00100087	0	0.00100087	0.00100087	0	0	0	0.00100087	0	0	0	0	0	0	0.00200174	0	0	0	0.0280244	0.00300261	0.00300261	0.00100087	0.00100087
japonica	3	2.63039	0.00500455	0	0	0	0.794723	0	0.00100091	3.28999	0.00400364	0.00400364	0	0	0	0.0260237	0.0280255	0.056051	0.00400364	0.00400364	0.00400364	0.00600546	0.00300273	0.0180164	0.0130118	0.00200182	0.00100091	0	0.00100091	0.00100091	0	0	0	0	0	0	0	0	0	0	0.00100091	0	0	0	0.0280255	0.00400364	0.00300273	0.00100091	0.00100091
japonica	4	17.0303	0.00800576	0	0	0	51.8183	0.025018	0.00200144	1.40801	0.00800576	0.00300216	0.00100072	0.00100072	0.0790569	0.253182	0.658474	0.0400288	0.00900648	0.00800576	0.155112	0.00800576	0.0050036	0.0470339	0.050036	0.0050036	0.00400288	0.00100072	0.00600432	0.00400288	0.00100072	0.00100072	0.00200144	0.00300216	0.00200144	0	0	0	0	0	0	0	0	0	0.0190137	0.00700504	0.00200144	0.00100072	0.00100072
japonica	5	16.7359	0.0080052	0.00100065	0	0	52.5271	0.0250163	0.0020013	1.50098	0.0080052	0.00300195	0.00100065	0.00100065	0.0740481	0.250163	0.665433	0.040026	0.00900585	0.0080052	0.158103	0.0080052	0.0040026	0.0450293	0.0450293	0.00500325	0.00500325	0.00100065	0.0060039	0.0040026	0.00100065	0.00100065	0.0020013	0.00300195	0.0020013	0	0	0	0	0	0.00100065	0	0	0	0.0180117	0.00700455	0.0020013	0.00100065	0.00100065
japonica	6	16.8465	0.00700476	0	0	0	52.5307	0.025017	0.00200136	1.42597	0.00800544	0.00300204	0.00100068	0.00100068	0.0760517	0.25017	0.667454	0.0390265	0.0100068	0.00800544	0.154105	0.00800544	0.00600408	0.0490333	0.0460313	0.0050034	0.0050034	0.00100068	0.00600408	0.00300204	0.00200136	0.00100068	0.00200136	0.00300204	0.00200136	0	0	0	0	0	0.00100068	0	0	0	0.0190129	0.0050034	0.00200136	0.00100068	0.00100068
japonica	7	9.32812	0.00400348	0	0	0	30.9699	0.0290253	0.00100087	14.1733	0.0420366	0.0370322	0.00300261	0.00200174	0.00200174	0.6896	1.58938	0.10309	0.0280244	0.0210183	0.31027	0.0180157	0.0190165	0.085074	0.0820714	0.0110096	0.00600522	0.00400348	0.00400348	0.0100087	0.00500435	0.00300261	0.00200174	0.00500435	0.00200174	0.00100087	0	0	0	0	0.00300261	0	0	0	0.0680592	0.0170148	0.0100087	0.00500435	0.00200174
japonica	8	9.78544	0.0050038	0	0	0	30.7844	0.0300228	0.00100076	14.0577	0.0410312	0.0360274	0.00300228	0.00200152	0.00200152	0.688523	1.56619	0.101077	0.0260198	0.0200152	0.312237	0.0180137	0.0180137	0.0740563	0.0810616	0.0110084	0.00600456	0.00400304	0.00400304	0.0100076	0.00700532	0.00300228	0.00200152	0.00200152	0.00200152	0.00100076	0	0	0	0	0.00300228	0	0	0	0.067051	0.0160122	0.0100076	0.00400304	0.00200152
japonica	9	9.4853	0.00400308	0	0	0	28.8482	0.0290223	0.00100077	13.7406	0.0420324	0.035027	0.00300231	0.00200154	0.00200154	0.679523	1.54419	0.096074	0.0270208	0.0210162	0.305235	0.0180139	0.0180139	0.0650501	0.0980755	0.0110085	0.00700539	0.00400308	0.00400308	0.0100077	0.00500385	0.00300231	0.00200154	0.00500385	0.00200154	0.00100077	0	0	0	0	0.00100077	0	0	0	0.0670516	0.0120092	0.0100077	0.00600462	0.00200154
japonica	10	0.630252	0	0	0	0	77.8041	0.0010004	0.005002	19.6599	0.015006	0.010004	0.0010004	0	0.0010004	0.0820328	0.040016	0.0330132	0.0240096	0.0060024	0.0090036	0.0170068	0.0080032	0.0490196	0.0570228	0.0020008	0.0010004	0.0010004	0.0020008	0.0010004	0.0020008	0.0010004	0	0.0020008	0.0010004	0.0030012	0	0	0	0	0	0	0	0	0.045018	0.0090036	0.0080032	0.0010004	0
japonica	11	0.646246	0	0	0	0	77.5115	0.00100038	0.0050019	19.9496	0.0150057	0.0100038	0.00100038	0	0.00100038	0.0800304	0.0400152	0.0320122	0.0250095	0.00600228	0.00900342	0.0180068	0.00800304	0.0470179	0.0590224	0.00200076	0.00100038	0.00100038	0.00200076	0.00100038	0.00200076	0.00100038	0	0.00200076	0.00100038	0.00300114	0	0	0	0	0.00100038	0	0	0	0.0450171	0.0100038	0.00700266	0.00100038	0
japonica	12	0.638306	0	0	0	0	77.7833	0.00100048	0.0050024	19.7355	0.0150072	0.0100048	0.00100048	0	0.00100048	0.0810389	0.0410197	0.0330158	0.025012	0.00600288	0.00800384	0.0180086	0.00800384	0.0480231	0.0580279	0.00200096	0.00100048	0.00100048	0.00200096	0.00100048	0.00100048	0.00100048	0	0.00200096	0.00100048	0.00300144	0	0	0	0	0	0	0	0	0.0450216	0.0100048	0.00800384	0.00100048	0
japonica	13	13.5804	0.00600595	0.00200198	0	0	29.9527	0.00100099	0.00200198	16.3182	0.0160159	0.0110109	0.00100099	0.00100099	0.00100099	0.0780773	2.08506	0.0460456	0.0190188	0.00800793	0.0140139	0.0190188	0.00700694	0.0340337	0.0590585	0.00500495	0.00400396	0.00100099	0.00300297	0.00200198	0.00200198	0.00100099	0.00100099	0.00100099	0	0.00100099	0	0	0	0	0.00100099	0	0	0	0.0370367	0.0110109	0.00600595	0.00200198	0.00100099
japonica	14	13.2045	0.00600571	0.0020019	0	0	30.6131	0.00100095	0.0020019	16.3015	0.0160152	0.0110105	0.00100095	0.00100095	0	0.0800761	2.08398	0.0460437	0.0190181	0.00900856	0.0140133	0.0190181	0.00700666	0.0330314	0.0650618	0.00500475	0.0040038	0.00100095	0.00300285	0.0020019	0.0020019	0.00100095	0.00100095	0.00100095	0.00100095	0.00100095	0	0	0	0	0.0020019	0	0	0	0.0360342	0.0100095	0.00600571	0.0020019	0.00100095
japonica	15	13.2062	0.0060051	0.0020017	0	0	30.4949	0.00100085	0.0020017	16.3259	0.0160136	0.0110094	0.00100085	0.00100085	0	0.0800681	2.08677	0.04704	0.0190162	0.00800681	0.0130111	0.0190162	0.00700596	0.0310264	0.0660561	0.00500425	0.0040034	0.00100085	0.00300255	0.0020017	0.00300255	0.00100085	0.00100085	0.00100085	0.00100085	0.00100085	0	0	0	0	0.00100085	0	0	0	0.0360306	0.0110094	0.0060051	0.0020017	0.00100085
japonica	16	0.482362	0	0	0	0	96.4804	0.00100075	0	0.684513	0.00100075	0.00100075	0	0	0	0.00500375	0.008006	0.0020015	0.00100075	0.00100075	0.00100075	0.00100075	0.00100075	0.0060045	0.004003	0	0	0	0	0	0	0	0	0	0	0	0	0	0	0	0	0	0	0	0.0020015	0.00100075	0	0	0
japonica	17	0.470334	0	0	0	0	96.4705	0	0	0.69049	0.00100071	0.00100071	0	0	0	0.00400284	0.0100071	0.00200142	0.00100071	0.00100071	0.00100071	0.00100071	0	0.00600426	0.00200142	0	0	0	0	0	0	0	0	0	0	0	0	0	0	0	0	0	0	0	0.00300213	0.00100071	0	0	0
japonica	18	0.457389	0	0	0	0	96.6331	0	0	0.679578	0.00100085	0.00100085	0	0	0	0.0040034	0.0100085	0.0020017	0.00100085	0	0.00100085	0.00100085	0	0.00500425	0.0040034	0	0	0	0	0	0	0	0	0	0	0	0	0	0	0	0	0	0	0	0.0020017	0.00100085	0	0	0
japonica	19	4.55346	0.00200196	0	0	0	68.2969	0.00100098	0.00100098	1.21919	0.00200196	0.00100098	0	0	0.00100098	0.0100098	0.0120118	0.00600589	0.00100098	0.00100098	0.00100098	0.00100098	0.00200196	0.00700687	0.00900883	0.00100098	0	0	0	0	0	0	0	0	0	0	0	0	0	0	0	0	0	0	0.0050049	0.00200196	0.00100098	0	0
japonica	20	4.58199	0.00100109	0	0	0	68.2534	0.00200218	0.00100109	1.20832	0.00200218	0.00100109	0	0	0.00100109	0.00900982	0.00900982	0.00700764	0.00200218	0.00200218	0.00100109	0.00100109	0.00100109	0.00800873	0.00800873	0.00100109	0	0	0	0	0	0	0	0	0	0	0	0	0	0	0	0	0	0	0.00500546	0.00200218	0.00100109	0	0
japonica	21	4.65656	0.00200196	0	0	0	68.1818	0.00200196	0.00100098	1.25123	0.00200196	0.00100098	0	0	0.00100098	0.0100098	0.00800785	0.00700687	0.00200196	0.00100098	0.00100098	0.00200196	0.00100098	0.00800785	0.00900883	0.00100098	0	0	0	0	0	0	0	0	0	0	0	0	0	0	0	0	0	0	0.00600589	0.00200196	0.00100098	0	0
japonica	22	0.450473	0.00100105	0	0	0	92.6873	0.00100105	0	0.451474	0.00100105	0.00100105	0	0	0.00300315	0.00600631	0.0640673	0.00300315	0.00100105	0.00100105	0.00100105	0.00100105	0.0020021	0.0120126	0.0120126	0	0	0	0	0	0	0	0	0	0	0	0	0	0	0	0	0	0	0	0.00300315	0.0020021	0	0	0
japonica	23	0.406406	0.001001	0	0	0	92.9329	0.001001	0	0.416416	0.001001	0	0	0	0.004004	0.00500501	0.0630631	0.003003	0.001001	0.001001	0.001001	0.001001	0.002002	0.01001	0.015015	0	0	0	0	0	0	0	0	0	0	0	0	0	0	0	0	0	0	0	0.003003	0.001001	0	0	0
japonica	24	0.415407	0.00100098	0	0	0	93.0242	0.00100098	0	0.412404	0.00100098	0	0	0	0.00400392	0.0050049	0.0620608	0.00300294	0.00100098	0.00100098	0.00100098	0.00100098	0.00200196	0.00900883	0.0160157	0	0	0	0	0	0	0	0	0	0	0	0	0	0	0	0	0	0	0	0.00300294	0.00100098	0	0	0
japonica	25	0.511194	0	0	0	0	98.7555	0	0	0.204078	0	0	0	0	0.00100038	0.00200076	0.00200076	0.00100038	0	0	0	0	0	0.00300114	0.00200076	0	0	0	0	0	0	0	0	0	0	0	0	0	0	0	0	0	0	0	0.00100038	0.00100038	0	0	0
japonica	26	0.534182	0	0	0	0	98.6896	0	0	0.208071	0	0	0	0	0.00100034	0.00200068	0.00200068	0.00100034	0	0	0	0	0	0.00300102	0.00200068	0	0	0	0	0	0	0	0	0	0	0	0	0	0	0	0	0	0	0	0.00100034	0.00100034	0	0	0
japonica	27	0.520177	0	0	0	0	98.7246	0	0	0.203069	0	0	0	0	0.00100034	0.00200068	0.00200068	0.00100034	0	0	0	0	0	0.00300102	0.00200068	0	0	0	0	0	0	0	0	0	0	0	0	0	0	0	0	0	0	0	0.00100034	0	0	0	0
japonica	28	0.142065	0	0	0	0	98.8595	0.00100046	0.00300138	0.0620285	0.00100046	0	0	0	0.00200092	0.00600276	0.110051	0.00100046	0	0.00100046	0	0.00100046	0.00200092	0.00700322	0.0050023	0	0	0	0	0	0	0	0	0	0	0.0050023	0	0	0	0	0	0	0	0	0	0.00100046	0	0	0
japonica	29	0.0900468	0	0	0	0	99.0105	0.00100052	0.00300156	0.050026	0.00100052	0	0	0	0.00200104	0.00600312	0.110057	0.00100052	0	0.00100052	0	0.00100052	0.00100052	0.00600312	0.00600312	0	0	0	0	0	0	0	0	0	0	0.0050026	0	0	0	0	0	0	0	0	0	0.00100052	0	0	0
japonica	30	0.107054	0	0	0	0	98.9375	0.0010005	0.0030015	0.0650325	0.0010005	0	0	0	0.002001	0.006003	0.113057	0.0010005	0	0.0010005	0	0.0010005	0.0010005	0.006003	0.0070035	0	0	0	0	0	0	0	0	0	0	0.0050025	0	0	0	0	0	0	0	0	0	0.0010005	0	0	0
japonica	31	3.68835	0.00200236	0	0	0	79.8652	0.00100118	0.00100118	3.15172	0.00400473	0.00100118	0	0	0	0.0190224	0.66979	0.00901063	0.00300354	0.00100118	0.00200236	0.00300354	0.00200236	0.0160189	0.0200236	0.00100118	0.00100118	0	0	0.00100118	0	0	0	0	0	0.00100118	0	0	0	0	0	0	0	0	0.0100118	0.00200236	0.00100118	0	0
japonica	32	3.60993	0.00200218	0	0	0	80.5208	0.00100109	0.00100109	3.09537	0.00300327	0.00100109	0	0	0	0.0190207	0.652711	0.00900982	0.00300327	0.00100109	0.00200218	0.00300327	0.00200218	0.0130142	0.0210229	0.00100109	0.00200218	0	0	0	0.00100109	0	0	0	0	0.00100109	0	0	0	0	0	0	0	0	0.0100109	0.00200218	0.00100109	0	0
japonica	33	3.75124	0.00200226	0	0	0	79.9023	0.00100113	0.00100113	3.14055	0.00300339	0.00100113	0	0	0	0.0190215	0.666753	0.00901018	0.00300339	0.00100113	0.00200226	0.00300339	0.00200226	0.0140158	0.0210238	0.00100113	0.00100113	0	0	0	0.00100113	0	0	0	0	0.00100113	0	0	0	0.00100113	0	0	0	0	0.0100113	0.00200226	0.00100113	0	0
japonica	34	11.936	0.0050042	0	0	0	72.61	0.00100084	0	4.5218	0.00600504	0.00400336	0	0	0.00200168	0.0260219	0.0280235	0.0110092	0.00400336	0.00300252	0.00400336	0.00300252	0.00200168	0.0120101	0.0410345	0.00200168	0.00300252	0	0.00100084	0.00100084	0	0	0	0.00100084	0	0	0	0	0	0	0	0	0	0	0.0110092	0.00400336	0.00200168	0.00100084	0
japonica	35	11.8954	0.00400384	0	0	0	72.7198	0.00100096	0	4.51934	0.00700673	0.00400384	0	0	0.00200192	0.0290279	0.0270259	0.0120115	0.00400384	0.00300288	0.00400384	0.00300288	0.00200192	0.0110106	0.0420404	0.00200192	0.00300288	0	0.00100096	0.00100096	0	0	0	0.00100096	0	0	0	0	0	0	0	0	0	0	0.0100096	0.00400384	0.00200192	0.00100096	0
japonica	36	12.0566	0.0050048	0	0	0	72.4936	0.00100096	0	4.50132	0.00600577	0.00400384	0	0	0.00200192	0.026025	0.026025	0.0110106	0.00400384	0.00300288	0.00400384	0.00300288	0.00300288	0.0110106	0.0390375	0.00300288	0.00100096	0	0.00100096	0	0	0	0	0.00100096	0	0	0	0	0	0	0	0	0	0	0.0110106	0.00300288	0.00200192	0.00100096	0
japonica	37	40.9558	0.0030024	0	0	0	8.88911	0.0010008	0.0010008	10.8647	0.0630504	0.0530424	0.0040032	0.0030024	0.0030024	0.106085	0.164131	0.07506	0.0290232	0.0280224	0.0330264	0.0160128	0.0180144	0.05004	0.0720576	0.0110088	0.010008	0.0060048	0.0070056	0.005004	0.0040032	0.0030024	0.0030024	0.0030024	0.0020016	0.0010008	0	0	0	0.0010008	0.0010008	0	0	0	0.0800641	0.0140112	0.0110088	0.0070056	0.0030024
japonica	38	41.006	0.00400312	0	0	0	8.54867	0	0.00100078	10.8194	0.0620484	0.0530414	0.00400312	0.00300234	0.00200156	0.107084	0.165129	0.0760593	0.0300234	0.0280219	0.0340265	0.0170133	0.0180141	0.0490382	0.0700546	0.0120094	0.0100078	0.00600468	0.00700546	0.0050039	0.00400312	0.00300234	0.00300234	0.00300234	0.00200156	0.00100078	0	0	0	0.00100078	0.00100078	0	0	0	0.0810632	0.0140109	0.0110086	0.00700546	0.00300234
japonica	39	39.8261	0.00300249	0	0	0	8.53208	0	0.00100083	11.0231	0.0640532	0.0540449	0.00400332	0.00300249	0.00200166	0.10809	0.167139	0.077064	0.0300249	0.0280233	0.0340282	0.0160133	0.0190158	0.0490407	0.0730606	0.01201	0.0110091	0.00600498	0.00700581	0.00600498	0.00400332	0.00300249	0.00300249	0.00300249	0.00200166	0.00100083	0	0	0	0.00100083	0.00100083	0	0	0	0.0820681	0.0150125	0.01201	0.00700581	0.00300249
japonica	40	3.41383	0.00299985	0	0	0.00099995	47.2456	0.00299985	0.00299985	0.731963	0.0239988	0.0039998	0.00099995	0.00099995	0.0179991	0.0569972	0.142993	0.020999	0.0059997	0.0099995	0.0079996	0.00499975	0.00299985	0.0699965	0.020999	0.00499975	0.00099995	0.0039998	0.00099995	0.0019999	0	0	0.00099995	0	0	0.0019999	0	0.00099995	0	0	0	0	0.00099995	0	0.0169992	0.0039998	0.0019999	0.00099995	0.00099995
japonica	41	3.96224	0.00400024	0	0	0.00100006	44.9747	0.00300018	0.00400024	1.02206	0.0250015	0.00300018	0.00100006	0.00100006	0.0230014	0.0540032	0.229014	0.0280017	0.00700042	0.0110007	0.00900054	0.0050003	0.00400024	0.0720043	0.0210013	0.00600036	0.00400024	0.0050003	0.00100006	0.00200012	0.00100006	0	0.00100006	0.00100006	0	0.00200012	0	0.00100006	0	0	0	0	0.00100006	0	0.0180011	0.0100006	0.00200012	0.00100006	0.00100006
japonica	42	2.71476	0.00399964	0	0.00099991	0.00099991	46.1738	0.00299973	0.00399964	0.672939	0.0239978	0.00299973	0	0.00099991	0.0259977	0.0379966	0.247978	0.0229979	0.00599946	0.0099991	0.010999	0.00399964	0.00299973	0.0459959	0.010999	0.00399964	0.00199982	0.00299973	0.00099991	0.00099991	0	0	0.00099991	0	0	0.00199982	0	0	0	0	0	0.00099991	0	0	0.0149987	0.0119989	0.00199982	0.00099991	0.00099991
japonica	43	0.36117	0	0	0	0	98.7214	0	0	0.0410193	0	0	0	0	0	0.00200094	0.00900423	0	0	0	0	0	0	0.00200094	0.00100047	0	0	0	0	0	0	0	0	0	0	0	0	0	0	0	0	0	0	0	0	0	0	0	0
japonica	44	0.390176	0	0	0	0	98.7254	0	0	0.0260117	0	0	0	0	0	0.00100045	0.0040018	0.00100045	0	0	0	0	0	0.0020009	0.00100045	0	0	0	0	0	0	0	0	0	0	0	0	0	0	0	0	0	0	0	0	0	0	0	0
japonica	45	0.417184	0	0	0	0	98.6064	0	0	0.0380167	0	0	0	0	0	0.00200088	0.0050022	0	0	0	0	0	0	0.00200088	0.00100044	0	0	0	0	0	0	0	0	0	0	0	0	0	0	0	0	0	0	0	0	0	0	0	0
japonica	46	2.99755	0	0	0	0	92.6578	0	0	0.857729	0.0060051	0.00500425	0	0	0.00100085	0.0100085	0.0140119	0.00700596	0.00300255	0.0020017	0.0020017	0.0020017	0.00100085	0.0100085	0.00800681	0.00100085	0.00100085	0.00100085	0.00100085	0	0	0	0	0	0	0	0	0	0	0	0	0	0	0	0.0060051	0.0020017	0.0020017	0.00100085	0
japonica	47	3.35886	0.00100085	0	0	0	91.8441	0	0	0.961818	0.00700596	0.00500425	0	0	0	0.0110094	0.0170145	0.00800681	0.00300255	0.00300255	0.00300255	0.0020017	0.0020017	0.0100085	0.00900766	0.00100085	0.00100085	0.00100085	0.00100085	0.00100085	0	0	0	0	0	0	0	0	0	0	0	0	0	0	0.00800681	0.0020017	0.0020017	0.00100085	0
japonica	48	3.4919	0	0	0	0	91.591	0	0	1.00483	0.00700581	0.00500415	0	0	0	0.0110091	0.0160133	0.00800665	0.00300249	0.00300249	0.00300249	0.00200166	0.00200166	0.01201	0.00900748	0.00100083	0.00100083	0.00100083	0.00100083	0.00100083	0	0	0	0	0	0	0	0	0	0	0	0	0	0	0.00800665	0.00200166	0.00200166	0.00100083	0
japonica	49	19.9716	0.00400332	0	0	0	24.8246	0	0.00100083	15.8201	0.00700581	0.00500415	0.00100083	0.00100083	0	0.198164	5.61566	0.194161	0.0340282	0.0150125	0.0810673	0.0320266	0.0200166	0.0690573	0.141117	0.0130108	0.0620515	0.00400332	0.0110091	0.00400332	0.00400332	0.00100083	0.00400332	0.00500415	0.00500415	0	0	0	0	0.00100083	0.00400332	0	0	0	0.0580482	0.01201	0.00900748	0.00300249	0.00100083
japonica	50	20.031	0.0040034	0	0	0	24.6189	0	0.00100085	15.9275	0.00800681	0.0040034	0.00100085	0.00100085	0	0.203173	5.65381	0.192163	0.0340289	0.0160136	0.0810689	0.0320272	0.020017	0.0710604	0.136116	0.0130111	0.0620527	0.00500425	0.0110094	0.0040034	0.0040034	0.00100085	0.0040034	0.00500425	0.00500425	0	0	0	0	0.00100085	0.00700596	0	0	0	0.0580493	0.0120102	0.00900766	0.00300255	0.00100085
japonica	51	19.6859	0.00400344	0.00100086	0	0	25.0766	0	0.00200172	15.8146	0.00700603	0.00400344	0.00100086	0.00100086	0	0.202174	5.5758	0.192165	0.0340293	0.0150129	0.0800689	0.0320275	0.0200172	0.0700603	0.133114	0.0130112	0.0620534	0.00400344	0.0110095	0.00400344	0.00400344	0.00100086	0.00400344	0.0050043	0.0050043	0	0	0	0	0.00100086	0.00600516	0	0	0	0.0580499	0.0130112	0.00900775	0.00300258	0.00100086
japonica	52	6.29335	0.00300255	0	0	0	73.3283	0.0020017	0.00100085	0.286243	0.15313	0.0230196	0.0040034	0.0020017	0.00500425	0.0640544	0.720613	0.0430366	0.0120102	0.0100085	0.0110094	0.0140119	0.0110094	0.0260221	0.0450383	0.00500425	0.0060051	0.0020017	0.00300255	0.00300255	0.0020017	0.00300255	0.00300255	0.0020017	0.0020017	0	0	0	0	0	0.00100085	0	0	0	0.0510434	0.0140119	0.0060051	0.00300255	0.0020017
japonica	53	6.19451	0.00300267	0	0	0	73.4103	0.00200178	0.00100089	0.282251	0.151135	0.0230205	0.00400356	0.00200178	0.00500445	0.064057	0.715637	0.0420374	0.0120107	0.0100089	0.0110098	0.0130116	0.0110098	0.0290258	0.0440392	0.00600534	0.00600534	0.00200178	0.00300267	0.00300267	0.00200178	0.00200178	0.00300267	0.00300267	0.00200178	0	0	0	0	0	0.00100089	0	0	0	0.0510454	0.0130116	0.00600534	0.00200178	0.00200178
japonica	54	6.21566	0.00300273	0	0	0	73.5709	0.00100091	0.00100091	0.281256	0.149136	0.02202	0.00400364	0.00200182	0.00500455	0.0620565	0.699637	0.0400364	0.01101	0.0100091	0.01101	0.0130118	0.0100091	0.0310282	0.0460419	0.00600546	0.00500455	0.00300273	0.00300273	0.00300273	0.00200182	0.00200182	0.00200182	0.00200182	0.00300273	0	0	0	0	0	0.00100091	0	0	0	0.0500455	0.0120109	0.00600546	0.00200182	0.00200182
japonica	55	1.0506	0.00100057	0	0	0	89.9002	0.00100057	0.00300171	5.64322	0.0160091	0.0110063	0.00100057	0.00100057	0	0.1751	0.276157	0.0200114	0.0100057	0.00700399	0.00700399	0.00700399	0.00600342	0.0230131	0.0290165	0.00300171	0.00300171	0.00100057	0.00100057	0.00100057	0.00100057	0.00100057	0.00100057	0.00100057	0	0.00400228	0	0	0	0	0	0	0	0	0.0200114	0.00500285	0.00400228	0.00200114	0.00100057
japonica	56	1.04366	0.00100063	0	0	0	89.9106	0.00100063	0.00300189	5.65656	0.0160101	0.0110069	0.00100063	0.00100063	0	0.17411	0.184116	0.019012	0.0100063	0.00700441	0.00700441	0.00700441	0.00600378	0.0230145	0.0280177	0.00300189	0.00200126	0.00100063	0.00100063	0.00100063	0.00100063	0.00100063	0.00100063	0.00100063	0.00100063	0.00400252	0	0	0	0	0	0	0	0	0.0200126	0.00500315	0.00400252	0.00200126	0.00100063
japonica	57	1.01267	0.00100066	0	0	0	90.1785	0.00100066	0.00300198	5.52865	0.0150099	0.0110073	0.00100066	0.00100066	0	0.171113	0.180119	0.0190125	0.00900594	0.00700462	0.00700462	0.00600396	0.00600396	0.0250165	0.0250165	0.00300198	0.00300198	0.00100066	0.00200132	0.00100066	0.00100066	0.00100066	0.00100066	0.00100066	0	0.00400264	0	0	0	0	0	0	0	0	0.0190125	0.00400264	0.00400264	0.00100066	0.00100066
japonica	58	0.591266	0	0	0	0	98.0381	0	0.00300135	0.664299	0.0270122	0.0040018	0.00100045	0	0	0.0670302	0.0360162	0.0080036	0.0020009	0.0020009	0.0020009	0.0020009	0.00300135	0.00900405	0.0100045	0.00100045	0.00100045	0	0	0	0.00100045	0	0	0	0	0.00500225	0	0	0	0	0	0	0	0	0.0100045	0.00300135	0.00100045	0.00100045	0
japonica	59	0.478177	0	0	0	0	98.2714	0	0.00300111	0.644238	0.0280104	0.00400148	0.00100037	0	0	0.0180067	0.0250093	0.00800296	0.00200074	0.00200074	0.00200074	0.00300111	0.00300111	0.00900333	0.00900333	0.00100037	0.00100037	0	0.00100037	0.00100037	0	0	0	0	0	0.00400148	0	0	0	0	0	0	0	0	0.0100037	0.00300111	0.00100037	0	0
japonica	60	0.381126	0	0	0	0	98.3505	0	0.00300099	0.656217	0.0270089	0.00500165	0.00100033	0	0	0.0200066	0.0260086	0.00800264	0.00300099	0.00200066	0.00200066	0.00200066	0.00300099	0.00900297	0.00900297	0.00100033	0.00100033	0	0	0.00100033	0	0	0	0	0	0.00500165	0	0	0	0	0	0	0	0	0.0100033	0.00300099	0.00100033	0.00100033	0
japonica	61	2.80409	0	0	0	0	94.3688	0	0.00300117	0.699273	0.00300117	0.00100039	0	0	0	0.0440172	1.5316	0.00900351	0.00100039	0.00100039	0.00100039	0.00100039	0.00200078	0.00500195	0.0220086	0	0.00100039	0	0	0	0	0	0	0	0	0.00500195	0	0	0	0	0	0	0	0	0.00500195	0.00100039	0	0	0
japonica	62	2.87023	0	0	0	0	94.1885	0	0.00300129	0.777334	0.00400172	0.00100043	0	0	0	0.0470202	1.52366	0.00900387	0.00100043	0.00100043	0.00100043	0.00100043	0.00200086	0.00500215	0.0220095	0	0.00100043	0	0	0	0	0	0	0	0	0.00400172	0	0	0	0	0	0	0	0	0.0350151	0.00100043	0	0	0
japonica	63	2.84748	0	0	0	0	94.217	0	0.00300156	0.82643	0.0050026	0.00100052	0	0	0	0.050026	1.50178	0.00900468	0.00200104	0.00100052	0.00200104	0.00100052	0.00200104	0.00700364	0.0160083	0	0.00100052	0	0	0	0	0	0	0	0	0.0050026	0	0	0	0	0	0	0	0	0.0320166	0.00100052	0.00100052	0	0
japonica	64	9.88872	0.00400272	0	0	0	72.047	0.00100068	0.00100068	6.27026	0.0110075	0.00800544	0.00100068	0.00100068	0.00800544	0.0520354	0.0990674	0.0210143	0.00900612	0.0050034	0.00600408	0.00600408	0.0050034	0.0210143	0.0340231	0.00200136	0.00300204	0.00100068	0.00100068	0.00100068	0.00200136	0	0	0.00100068	0	0.0120082	0	0	0	0	0.00700476	0	0	0	0.0420286	0.00800544	0.00400272	0.00100068	0.00100068
japonica	65	9.8864	0.00300255	0	0	0	72.2154	0.00100085	0.00100085	6.29435	0.0120102	0.00800681	0.00100085	0.00100085	0.00900766	0.0420357	0.0980834	0.0210179	0.00800681	0.0060051	0.0060051	0.00700596	0.00500425	0.0230196	0.040034	0.0020017	0.00300255	0.00100085	0.00100085	0.00100085	0.0020017	0	0	0.00100085	0	0.0110094	0	0	0	0.00100085	0.00100085	0	0	0	0.0280238	0.00900766	0.0040034	0.00100085	0.00100085
japonica	66	9.77174	0.00300207	0	0	0	72.2549	0.00100069	0.00100069	6.2323	0.0110076	0.00800552	0.00100069	0.00100069	0.00900621	0.0390269	0.097067	0.0210145	0.00800552	0.00500345	0.00600414	0.00700483	0.00500345	0.0200138	0.0390269	0.00200138	0.00200138	0.00100069	0.00100069	0.00100069	0.00200138	0	0	0.00100069	0	0.0110076	0	0	0	0.00100069	0.00100069	0	0	0	0.0270186	0.00700483	0.00400276	0.00100069	0.00100069
japonica	67	1.3048	0	0	0	0	94.2965	0.00100061	0.00300183	2.4515	0.00700427	0.00300183	0	0	0	0.0260159	0.0160098	0.00700427	0.00300183	0.00200122	0.00200122	0.00300183	0.00200122	0.00800488	0.00900549	0.00100061	0.00100061	0	0	0	0.00100061	0	0	0	0	0.00400244	0	0	0	0	0	0	0	0	0.0400244	0.00200122	0.00100061	0	0
japonica	68	1.37685	0	0	0	0	94.2104	0.00100062	0.00300186	2.46453	0.00800496	0.00300186	0	0	0	0.0800496	0.0260161	0.00700434	0.00300186	0.00200124	0.00200124	0.00300186	0.00200124	0.00800496	0.0140087	0.00100062	0.00100062	0	0	0	0	0	0	0	0	0.0050031	0	0	0	0	0	0	0	0	0.0430267	0.00200124	0.00100062	0.00100062	0
japonica	69	1.3579	0	0	0	0	94.2442	0	0.00300198	2.34255	0.00600396	0.00300198	0	0	0	0.0780515	0.0250165	0.00700462	0.00300198	0.00200132	0.00200132	0.00400264	0.00300198	0.00800528	0.0100066	0.00100066	0.00100066	0	0	0	0.00100066	0	0	0	0	0.00400264	0	0	0	0	0	0	0	0	0.00600396	0.00200132	0.00100066	0	0
japonica	70	5.03138	0.00100087	0	0	0	82.9922	0.00800697	0.00300261	5.95618	0.0070061	0.00400348	0.00100087	0	0.00200174	0.0470409	0.0550479	0.0160139	0.00900784	0.00400348	0.0140122	0.00600522	0.00800697	0.0170148	0.0250218	0.00300261	0.00300261	0.00100087	0.00100087	0.00200174	0.00100087	0.00100087	0	0	0.00100087	0.00400348	0	0	0	0	0.00100087	0	0	0	0.0110096	0.00300261	0.00200174	0.00100087	0
japonica	71	4.97373	0.00100095	0	0	0	83.2161	0.00700666	0.00300285	5.90061	0.00700666	0.0040038	0	0	0.0020019	0.0460437	0.0580552	0.0160152	0.00900856	0.00500475	0.0140133	0.00500475	0.00800761	0.0160152	0.0260247	0.00300285	0.00300285	0.00100095	0.00100095	0.0020019	0.00100095	0.00100095	0	0.00100095	0.00100095	0.0040038	0	0	0	0	0	0	0	0	0.0110105	0.00300285	0.0020019	0.00100095	0
japonica	72	5.02848	0.00100089	0	0	0	82.9839	0.00700624	0.00300267	5.88624	0.00700624	0.00400356	0.00100089	0	0.00100089	0.0490436	0.0580517	0.0150134	0.0100089	0.00500445	0.0140125	0.00600534	0.00900802	0.018016	0.0250223	0.00300267	0.00300267	0.00100089	0.00100089	0.00200178	0.00100089	0.00100089	0	0.00100089	0	0.00400356	0	0	0	0	0	0	0	0	0.0110098	0.00300267	0.00200178	0.00100089	0
japonica	73	10.5805	0.0020018	0	0	0	67.0473	0.0120108	0.0030027	16.7381	0.0410369	0.0320288	0.0020018	0.0020018	0.0010009	0.106095	0.125113	0.0620559	0.0270243	0.0180162	0.0240216	0.0180162	0.0130117	0.0410369	0.0690622	0.00800721	0.0060054	0.0030027	0.0030027	0.0030027	0.0040036	0.0020018	0.0020018	0.0010009	0.0010009	0.0010009	0	0	0	0.0010009	0.0020018	0	0	0	0.0870784	0.0140126	0.0130117	0.0040036	0.0020018
japonica	74	10.5402	0.00200174	0	0	0	66.9452	0.0120104	0.00300261	16.8797	0.0410357	0.0330287	0.00200174	0.00200174	0.00100087	0.10309	0.125109	0.062054	0.0270235	0.0180157	0.0240209	0.0180157	0.0130113	0.039034	0.0730636	0.00800697	0.00600522	0.00400348	0.00400348	0.00300261	0.00400348	0.00200174	0.00200174	0.00100087	0.00100087	0.00100087	0	0	0	0.00100087	0.00100087	0	0	0	0.0900784	0.0140122	0.0130113	0.00400348	0.00200174
japonica	75	10.4707	0.00200166	0	0	0	67.1728	0.01201	0.00300249	16.7569	0.0400332	0.0310258	0.00200166	0.00200166	0.00100083	0.102085	0.128106	0.0620515	0.0270224	0.018015	0.0240199	0.0170141	0.0130108	0.0390324	0.0690573	0.00800665	0.00600498	0.00400332	0.00300249	0.00300249	0.00400332	0.00200166	0.00200166	0.00200166	0.00200166	0.00100083	0	0	0	0.00100083	0.00200166	0	0	0	0.0880731	0.0140116	0.01201	0.00400332	0.00200166
japonica	76	72.6477	0.00500445	0	0	0	1.45329	0	0	7.9721	0.00700624	0.00500445	0.00100089	0	0.00200178	0.0590526	0.0490436	0.0170151	0.00600534	0.00300267	0.00600534	0.00600534	0.00400356	0.0150134	0.0350312	0.00200178	0.00200178	0	0.00100089	0.00100089	0.00100089	0	0	0	0	0	0	0	0	0	0	0	0	0	0.0160143	0.00400356	0.00300267	0.00100089	0.00100089
japonica	77	71.9955	0.0050042	0	0	0	2.30093	0	0	7.89563	0.00700588	0.0050042	0.00100084	0	0.00100084	0.0340286	0.0460387	0.0160135	0.00600504	0.00300252	0.0050042	0.00600504	0.00400336	0.0150126	0.0350294	0.00200168	0.00200168	0.00100084	0.00100084	0.00100084	0.00100084	0	0	0	0	0	0	0	0	0	0	0	0	0	0.0160135	0.00400336	0.00300252	0.00100084	0.00100084
japonica	78	71.9326	0.00500435	0	0	0	2.4081	0	0	7.93791	0.0070061	0.00500435	0.00100087	0	0.00200174	0.0350305	0.0470409	0.0170148	0.00600522	0.00300261	0.00600522	0.00600522	0.00500435	0.0140122	0.0340296	0.00200174	0.00200174	0.00100087	0.00100087	0.00100087	0.00100087	0	0	0	0	0	0	0	0	0	0	0	0	0	0.0160139	0.00400348	0.00300261	0.00100087	0.00100087
japonica	79	0.801337	0	0	0	0	98.3203	0.00100042	0.00300126	0.217091	0.00200084	0.00100042	0	0	0	0.0100042	0.012005	0.00200084	0.00100042	0.00100042	0.00100042	0	0.00200084	0.00400168	0.00400168	0	0	0	0	0	0	0	0	0	0	0.0050021	0	0	0	0	0	0	0	0	0.00200084	0.00100042	0	0	0
japonica	80	0.958393	0	0	0	0	98.0432	0.00100041	0.00300123	0.319131	0.00300123	0.00100041	0	0	0	0.0120049	0.00900369	0.00200082	0.00100041	0.00100041	0.00100041	0.00100041	0.00200082	0.00300123	0.00600246	0	0	0	0	0	0	0	0	0	0	0.00400164	0	0	0	0	0	0	0	0	0.0350144	0.00100041	0.00100041	0	0
japonica	81	0.656322	0	0	0	0	97.914	0.00100049	0.00300147	0.687337	0.00800392	0.00300147	0	0	0	0.0210103	0.0360176	0.00400196	0.00200098	0.00200098	0.00200098	0.00100049	0.00200098	0.00500245	0.00800392	0.00100049	0.00100049	0	0	0	0	0	0	0	0	0.00500245	0	0	0	0	0	0	0	0	0.105051	0.00100049	0.00100049	0	0
japonica	82	5.27922	0.0040032	0	0	0	5.23118	0.0010008	0.0010008	3.72898	0.005004	0.0030024	0	0.0010008	0.0020016	0.145116	0.552442	0.015012	0.0040032	0.0030024	0.0680544	0.0040032	0.0020016	0.015012	0.0280224	0.0020016	0.0010008	0	0.0010008	0.0020016	0	0	0	0.0010008	0	0	0	0	0	0	0	0	0	0	0.0140112	0.0040032	0.0010008	0.0010008	0.0010008
japonica	83	5.40843	0.00400328	0	0	0	4.7569	0.00200164	0.00100082	3.7831	0.00600492	0.00300246	0.00100082	0.00100082	0.00200164	0.143117	0.549451	0.0140115	0.00400328	0.00400328	0.0690566	0.00400328	0.00200164	0.0180148	0.0360295	0.00200164	0.00100082	0	0	0.00100082	0.00100082	0	0.00100082	0.00100082	0	0	0	0	0	0	0	0	0	0	0.017014	0.00300246	0.00100082	0.00100082	0.00100082
japonica	84	5.2659	0.00400372	0	0	0	5.64125	0.00100093	0.00100093	3.94167	0.00900838	0.00600559	0.00100093	0.00100093	0.00200186	0.153142	0.553515	0.0160149	0.0110102	0.00400372	0.072067	0.00500465	0.00200186	0.0300279	0.0390363	0.00300279	0.00200186	0.00100093	0.00100093	0.00200186	0.00100093	0.00100093	0	0.00100093	0	0	0	0	0	0	0	0	0	0	0.0160149	0.00500465	0.00200186	0.00100093	0.00100093
japonica	85	9.55755	0.00900712	0	0	0	9.2443	0.00100079	0.00100079	12.1406	0.00900712	0.00400316	0.00100079	0	0.00100079	0.0760601	0.0890704	0.0320253	0.00600474	0.00400316	0.00600474	0.0100079	0.00300237	0.0530419	0.0560443	0.00400316	0.00100079	0	0.00100079	0.00100079	0.00100079	0	0	0.00100079	0	0.00100079	0	0	0	0	0.00200158	0	0	0	0.03803	0.00500395	0.00400316	0.00100079	0.00100079
japonica	86	9.53043	0.00900513	0	0	0	8.84204	0.00100057	0.00100057	11.9498	0.00900513	0.00400228	0.00100057	0	0.00100057	0.0770439	0.0890508	0.0320183	0.00600342	0.00400228	0.00600342	0.0100057	0.00300171	0.0560319	0.0620354	0.00400228	0.00100057	0	0.00100057	0.00100057	0.00100057	0	0	0.00100057	0	0.00100057	0	0	0	0	0.00200114	0	0	0	0.0370211	0.00500285	0.00300171	0.00200114	0.00100057
japonica	87	9.68065	0.0100079	0	0	0	8.87901	0.00100079	0.00100079	11.9294	0.00900712	0.00500395	0.00100079	0	0.00100079	0.107085	0.0870688	0.0310245	0.00600474	0.00400316	0.00600474	0.00900712	0.00400316	0.0500395	0.0530419	0.00400316	0.00100079	0	0.00100079	0.00100079	0.00100079	0	0	0.00100079	0	0.00100079	0	0	0	0	0.00200158	0	0	0	0.0370293	0.00500395	0.00300237	0.00100079	0.00100079
japonica	88	41.4722	0.010008	0.0010008	0	0	1.26301	0.0010008	0.0010008	0.510408	0.005004	0.0030024	0.0010008	0.0010008	0.0020016	0.015012	0.0340272	0.0110088	0.0040032	0.0040032	0.005004	0.0030024	0.0020016	0.020016	0.0130104	0.0030024	0.0020016	0	0.0010008	0	0	0.0010008	0.0010008	0.0010008	0.0010008	0	0	0	0	0	0	0	0	0	0.0170136	0.0040032	0.0020016	0.0010008	0.0010008
japonica	89	41.0181	0.0100093	0.00100093	0	0	1.05098	0.00100093	0.00100093	0.523487	0.00500465	0.00300279	0.00100093	0.00100093	0.00300279	0.0170158	0.0330307	0.0110102	0.00400372	0.00400372	0.00500465	0.00300279	0.00200186	0.0190177	0.0120112	0.00300279	0.00200186	0	0.00100093	0	0	0.00100093	0.00100093	0.00100093	0.00100093	0	0	0	0	0	0	0	0	0	0.0180168	0.00500465	0.00200186	0.00200186	0.00100093
japonica	90	40.9058	0.00900811	0.0010009	0	0	1.26414	0.0010009	0.0010009	0.523471	0.0050045	0.0030027	0.0020018	0.0010009	0.0020018	0.0150135	0.0330297	0.010009	0.0040036	0.0040036	0.0050045	0.0030027	0.0020018	0.0190171	0.0140126	0.0030027	0.0020018	0	0.0010009	0	0	0.0010009	0.0010009	0.0010009	0.0010009	0	0	0	0	0	0	0	0	0	0.0170153	0.0060054	0.0020018	0.0010009	0.0010009
japonica	91	0.484174	0	0	0	0	98.4865	0	0.00300108	0.2771	0.00300108	0.00100036	0	0	0.00300108	0.0590212	0.0180065	0.00200072	0.00100036	0.00100036	0	0	0.00200072	0.0050018	0.00300108	0	0	0	0	0	0	0	0	0	0	0.0050018	0	0	0	0	0	0	0	0	0.00200072	0.00100036	0	0	0
japonica	92	0.361116	0	0	0	0	98.7486	0	0.00300096	0.252081	0.00300096	0.00100032	0	0	0.00200064	0.00800256	0.00900288	0.00100032	0	0.00100032	0	0	0.00200064	0.0050016	0.00200064	0	0	0	0	0	0	0	0	0	0	0.0050016	0	0	0	0	0	0	0	0	0.00200064	0.00100032	0	0	0
japonica	93	0.268097	0	0	0	0	98.8256	0	0.00300108	0.2791	0.00300108	0.00100036	0	0	0.00200072	0.00800288	0.0100036	0.00200072	0.00100036	0.00100036	0	0	0.00200072	0.00300108	0.00300108	0	0	0	0	0	0	0	0	0	0	0.0050018	0	0	0	0	0	0	0	0	0.00200072	0.00100036	0	0	0
japonica	94	0.675622	0.00100092	0	0	0	87.1822	0	0	3.25099	0.00300276	0.00100092	0.00100092	0	0	0.0170157	0.407375	0.0150138	0.00300276	0.00200184	0.00700645	0.00400368	0.00200184	0.00800737	0.0200184	0.00100092	0.00400368	0	0.00100092	0	0	0	0	0	0	0	0	0	0	0	0.00100092	0	0	0	0.00800737	0.00200184	0.00100092	0.00100092	0
japonica	95	0.763672	0.00100088	0	0	0	87.0226	0	0	3.32793	0.0050044	0.00200176	0.00100088	0	0	0.0210185	0.407358	0.0160141	0.00400352	0.00200176	0.00700617	0.00400352	0.00200176	0.00900793	0.0120106	0.00100088	0.00400352	0	0.00100088	0	0	0	0	0	0	0	0	0	0	0	0.00100088	0	0	0	0.050044	0.00100088	0.00100088	0.00100088	0
japonica	96	0.859757	0.00100088	0	0	0	85.7665	0	0	3.67824	0.00600528	0.00300264	0.00100088	0	0	0.393346	0.502442	0.0180159	0.0050044	0.00300264	0.00800705	0.0050044	0.00300264	0.0110097	0.0240211	0.00200176	0.0050044	0.00100088	0.00100088	0.00100088	0.00100088	0	0.00100088	0.00100088	0.00100088	0	0	0	0	0	0.00100088	0	0	0	0.0450396	0.00200176	0.00200176	0.00100088	0
japonica	97	8.3627	0.00100104	0	0	0	7.76007	0.00100104	0.00100104	15.411	0.225234	0.170177	0.0270281	0.0380396	0.00200208	45.6865	10.9574	0.338352	0.117122	0.100104	0.101105	0.0960999	0.112117	0.213222	0.716745	0.0450468	0.0580604	0.0190198	0.0230239	0.0190198	0.0150156	0.024025	0.0320333	0.0190198	0.0170177	0.00100104	0	0	0	0.00100104	0.00900937	0	0	0	0.322335	0.073076	0.0350364	0.0190198	0.0120125
japonica	98	8.4381	0.00100096	0	0	0	7.58128	0.00100096	0.00100096	15.3007	0.223214	0.169162	0.0270259	0.0370356	0.00200192	45.9041	10.9986	0.338325	0.116111	0.100096	0.100096	0.0940903	0.113109	0.212204	0.714686	0.0460442	0.0580557	0.0190183	0.0230221	0.0190183	0.0160154	0.0240231	0.0320307	0.0190183	0.0170163	0.00100096	0	0	0	0.00100096	0.0100096	0	0	0	0.284273	0.0720692	0.0330317	0.0190183	0.0120115
japonica	99	8.61684	0.00100091	0	0	0	7.49782	0.00100091	0.00100091	15.3109	0.222202	0.168153	0.0260237	0.0380346	0.00200182	45.8007	10.955	0.335305	0.116106	0.0970884	0.0990902	0.0930847	0.111101	0.214195	0.726661	0.045041	0.0580528	0.0190173	0.0230209	0.0180164	0.0150137	0.0240219	0.0330301	0.0190173	0.0170155	0.00100091	0	0	0	0.00100091	0.0100091	0	0	0	0.287261	0.0720656	0.034031	0.0190173	0.0120109
japonica	100	0.109038	0	0	0	0	98.8066	0.00100035	0.00300105	0.397139	0.00100035	0	0	0	0	0.00700245	0.105037	0.00100035	0	0.00100035	0	0	0.00100035	0.0060021	0.00700245	0	0	0	0	0	0	0	0	0	0	0.00500175	0	0	0	0	0	0	0	0	0.00100035	0.00100035	0	0	0
japonica	101	0.111038	0	0	0	0	98.7376	0.00100034	0.00300102	0.403137	0.00100034	0	0	0	0	0.00700238	0.111038	0.00200068	0	0.00100034	0	0	0.00100034	0.00700238	0.0050017	0	0	0	0	0	0	0	0	0	0	0.0050017	0	0	0	0	0	0	0	0	0.00100034	0.00100034	0	0	0
japonica	102	0.12405	0	0	0	0	98.7695	0.0010004	0.0030012	0.40016	0.0010004	0	0	0	0	0.0060024	0.104042	0.0010004	0	0.0010004	0	0	0.0010004	0.0070028	0.005002	0	0	0	0	0	0	0	0	0	0	0.005002	0	0	0	0	0	0	0	0	0.0010004	0.0010004	0	0	0
japonica	103	1.87848	0.00100079	0	0	0	91.8245	0.00100079	0.00100079	2.54501	0.00200158	0.00100079	0	0	0.00200158	0.0140111	0.00600474	0.00600474	0.00300237	0.00100079	0.00100079	0.00300237	0.00200158	0.0110087	0.00800632	0.00100079	0	0	0	0	0	0	0	0	0	0	0	0	0	0	0	0	0	0	0.00600474	0.00200158	0.00100079	0	0
japonica	104	1.9086	0.00100084	0	0	0	91.726	0.00100084	0.00100084	2.55715	0.00200168	0.00100084	0	0	0.00200168	0.0150126	0.00800673	0.0050042	0.00300252	0.00100084	0.00100084	0.00300252	0.00200168	0.0110092	0.0100084	0.00100084	0	0	0	0	0.00100084	0	0	0	0	0	0	0	0	0	0	0	0	0	0.00600504	0.00200168	0.00100084	0	0
japonica	105	1.88972	0.00100091	0	0	0	91.6934	0.00100091	0.00100091	2.54532	0.00200182	0.00100091	0	0	0.00200182	0.0140128	0.0130118	0.00600546	0.00300273	0.00100091	0.00100091	0.00300273	0.00200182	0.0120109	0.0090082	0.00100091	0	0	0	0	0	0	0	0	0	0	0	0	0	0	0	0	0	0	0.00700638	0.00200182	0.00100091	0	0
japonica	106	9.31173	0.00200166	0	0	0	64.6006	0.00100083	0.00100083	4.12743	0.0160133	0.01201	0.00100083	0.00100083	0.0100083	0.0340282	0.0400332	0.0210174	0.0200166	0.00800665	0.00700581	0.00600498	0.00500415	0.0190158	0.0260216	0.00400332	0.00200166	0.00200166	0.00200166	0.00100083	0.00100083	0.00100083	0.00100083	0.00100083	0.00100083	0.00100083	0	0	0	0	0	0	0	0	0.0240199	0.00500415	0.00400332	0.00200166	0.00100083
japonica	107	9.61546	0.00200176	0	0	0	63.9383	0.00100088	0.00100088	4.13164	0.0160141	0.0120106	0.00100088	0.00100088	0.0100088	0.0360317	0.0360317	0.0210185	0.0200176	0.00800705	0.00700617	0.00600528	0.0050044	0.0190167	0.0270238	0.00400352	0.00200176	0.00200176	0.00200176	0.00100088	0.00100088	0.00100088	0.00100088	0.00100088	0.00100088	0.00100088	0	0	0	0	0	0	0	0	0.0240211	0.0050044	0.00400352	0.00200176	0.00100088
japonica	108	9.62443	0.00200196	0	0	0	64.0207	0.00100098	0.00100098	4.13806	0.0170167	0.0120118	0.00100098	0.00100098	0.0100098	0.0350343	0.0350343	0.0210206	0.0200196	0.00800785	0.00700687	0.00600589	0.0050049	0.0190186	0.0270265	0.00400392	0.00200196	0.00100098	0.00200196	0.00100098	0.00100098	0.00100098	0.00100098	0.00100098	0.00100098	0	0	0	0	0	0	0	0	0	0.0250245	0.0050049	0.00400392	0.00200196	0.00100098
[truncated: 1,863 more columns]

## Sheet: Supp Fig.2
Supplementary Fig. 2a						Supplementary Fig. 2b
Subgroup		Richness	Simpson			Subgroup		Richness	Simpson
indica	1	160	0.1271			indica	1	160	0.1271
	2	165	0.1289				2	165	0.1289
	3	158	0.1263				3	158	0.1263
	4	675	0.7261				4	675	0.7261
	5	684	0.7306				5	684	0.7306
	6	685	0.7302				6	685	0.7302
	7	108	0.072				7	108	0.072
	8	106	0.0718				8	106	0.0718
	9	103	0.0727				9	103	0.0727
	10	206	0.1082				10	206	0.1082
	11	202	0.1068				11	202	0.1068
	12	211	0.1085				12	211	0.1085
	13	817	0.5317				13	817	0.5317
	14	831	0.5223				14	831	0.5223
	15	860	0.5133				15	860	0.5133
	16	817	0.6108				16	817	0.6108
	17	810	0.6074				17	810	0.6074
	18	829	0.6148				18	829	0.6148
	19	927	0.7688				19	927	0.7688
	20	966	0.7702				20	966	0.7702
	21	959	0.77				21	959	0.77
	22	117	0.0544				22	117	0.0544
	23	119	0.0538				23	119	0.0538
	24	121	0.0549				24	121	0.0549
	25	1136	0.8733				25	1136	0.8733
	26	1143	0.8731				26	1143	0.8731
	27	1141	0.8716				27	1141	0.8716
	28	246	0.1122				28	246	0.1122
	29	245	0.1128				29	245	0.1128
	30	243	0.1093				30	243	0.1093
	31	823	0.8529				31	823	0.8529
	32	821	0.8549				32	821	0.8549
	33	819	0.8546				33	819	0.8546
	34	139	0.0645				34	139	0.0645
	35	133	0.066				35	133	0.066
	36	139	0.0658				36	139	0.0658
	37	628	0.7865				37	628	0.7865
	38	614	0.7825				38	614	0.7825
	39	614	0.7877				39	614	0.7877
	40	609	0.8327				40	609	0.8327
	41	608	0.8339				41	608	0.8339
	42	599	0.8347				42	599	0.8347
	43	383	0.7019				43	383	0.7019
	44	384	0.7009				44	384	0.7009
	45	385	0.7025				45	385	0.7025
	46	202	0.4036				46	202	0.4036
	47	206	0.4035				47	206	0.4035
	48	198	0.3985				48	198	0.3985
	49	327	0.7217				49	327	0.7217
	50	330	0.7222				50	330	0.7222
	51	325	0.7241				51	325	0.7241
	52	598	0.8092				52	598	0.8092
	53	596	0.8087				53	596	0.8087
	54	600	0.8084				54	600	0.8084
	55	644	0.7114				55	644	0.7114
	56	640	0.7061				56	640	0.7061
	57	640	0.7044				57	640	0.7044
	58	782	0.8888				58	782	0.8888
	59	777	0.8888				59	777	0.8888
	60	775	0.889				60	775	0.889
	61	366	0.2327				61	366	0.2327
	62	375	0.2342				62	375	0.2342
	63	366	0.2345				63	366	0.2345
	64	918	0.8541				64	918	0.8541
	65	918	0.856				65	918	0.856
	66	907	0.8556				66	907	0.8556
	67	483	0.6822				67	483	0.6822
	68	477	0.6821				68	477	0.6821
	69	481	0.6807				69	481	0.6807
	70	66	0.0052				70	66	0.0052
	71	63	0.0051				71	63	0.0051
	72	60	0.0049				72	60	0.0049
	73	93	0.0276				73	93	0.0276
	74	99	0.03				74	99	0.03
	75	99	0.0286				75	99	0.0286
	76	196	0.5419				76	196	0.5419
	77	194	0.5488				77	194	0.5488
	78	197	0.549				78	197	0.549
	79	618	0.4911				79	618	0.4911
	80	631	0.4864				80	631	0.4864
	81	616	0.4904				81	616	0.4904
	82	670	0.8301				82	670	0.8301
	83	668	0.8305				83	668	0.8305
	84	667	0.8286				84	667	0.8286
	85	595	0.7772				85	595	0.7772
	86	591	0.7755				86	591	0.7755
	87	592	0.7757				87	592	0.7757
	88	263	0.5892				88	263	0.5892
	89	276	0.5885				89	276	0.5885
	90	273	0.5906				90	273	0.5906
	91	1066	0.9245				91	1066	0.9245
	92	1068	0.9235				92	1068	0.9235
	93	1055	0.9236				93	1055	0.9236
	94	270	0.617				94	270	0.617
	95	273	0.6176				95	273	0.6176
	96	269	0.6171				96	269	0.6171
	97	333	0.2845				97	333	0.2845
	98	331	0.2803				98	331	0.2803
	99	327	0.275				99	327	0.275
	100	174	0.2768				100	174	0.2768
	101	176	0.2703				101	176	0.2703
	102	172	0.2748				102	172	0.2748
	103	96	0.0412				103	96	0.0412
	104	96	0.0452				104	96	0.0452
	105	106	0.0435				105	106	0.0435
	106	979	0.9606				106	979	0.9606
	107	976	0.9607				107	976	0.9607
	108	970	0.9605				108	970	0.9605
	109	288	0.1664				109	288	0.1664
	110	276	0.1646				110	276	0.1646
	111	276	0.1636				111	276	0.1636
	112	223	0.3776				112	223	0.3776
	113	229	0.3784				113	229	0.3784
	114	223	0.377				114	223	0.377
	115	90	0.017				115	90	0.017
	116	86	0.0225				116	86	0.0225
	117	86	0.018				117	86	0.018
	118	66	0.0322				118	66	0.0322
	119	66	0.0283				119	66	0.0283
	120	66	0.0323				120	66	0.0323
	121	525	0.8418				121	525	0.8418
	122	530	0.8421				122	530	0.8421
	123	528	0.8417				123	528	0.8417
	124	224	0.6094				124	224	0.6094
	125	222	0.6087				125	222	0.6087
	126	227	0.6061				126	227	0.6061
	127	534	0.6603				127	534	0.6603
	128	539	0.6602				128	539	0.6602
	129	530	0.6583				129	530	0.6583
	130	184	0.2239				130	184	0.2239
	131	183	0.2236				131	183	0.2236
	132	189	0.2249				132	189	0.2249
	133	578	0.8049				133	578	0.8049
	134	562	0.7991				134	562	0.7991
	135	578	0.8044				135	578	0.8044
	136	246	0.5828				136	246	0.5828
	137	244	0.5839				137	244	0.5839
	138	240	0.5849				138	240	0.5849
	139	612	0.745				139	612	0.745
	140	612	0.7449				140	612	0.7449
	141	614	0.7459				141	614	0.7459
	142	197	0.65				142	197	0.65
	143	221	0.6539				143	221	0.6539
	144	219	0.651				144	219	0.651
	145	793	0.8875				145	793	0.8875
	146	782	0.8877				146	782	0.8877
	147	770	0.8867				147	770	0.8867
	148	263	0.6999				148	263	0.6999
	149	272	0.699				149	272	0.699
	150	269	0.697				150	269	0.697
	151	565	0.6597				151	565	0.6597
	152	564	0.6603				152	564	0.6603
	153	557	0.661				153	557	0.661
	154	511	0.6586				154	511	0.6586
	155	517	0.6565				155	517	0.6565
	156	519	0.6563				156	519	0.6563
	157	267	0.4797				157	267	0.4797
	158	281	0.4809				158	281	0.4809
	159	280	0.4834				159	280	0.4834
	160	657	0.82				160	657	0.82
	161	650	0.8173				161	650	0.8173
	162	656	0.8163				162	656	0.8163
	163	571	0.7615				163	571	0.7615
	164	581	0.7611				164	581	0.7611
	165	580	0.7601				165	580	0.7601
	166	762	0.7315				166	762	0.7315
	167	765	0.7294				167	765	0.7294
	168	767	0.7289				168	767	0.7289
japonica	1	712	0.7933			japonica	1	712	0.7933
	2	710	0.791				2	710	0.791
	3	707	0.7906				3	707	0.7906
	4	855	0.6768				4	855	0.6768
	5	871	0.6714				5	871	0.6714
	6	860	0.6707				6	860	0.6707
	7	791	0.8324				7	791	0.8324
	8	800	0.834				8	800	0.834
	9	793	0.8419				9	793	0.8419
	10	162	0.3557				10	162	0.3557
	11	159	0.3591				11	159	0.3591
	12	153	0.3557				12	153	0.3557
	13	601	0.846				13	601	0.846
	14	613	0.8436				14	613	0.8436
	15	611	0.844				15	611	0.844
	16	179	0.0662				16	179	0.0662
	17	179	0.0664				17	179	0.0664
	18	171	0.0632				18	171	0.0632
	19	529	0.5148				19	529	0.5148
	20	534	0.5155				20	534	0.5155
	21	535	0.5189				21	535	0.5189
	22	798	0.772				22	798	0.772
	23	783	0.7704				23	783	0.7704
	24	797	0.7758				24	797	0.7758
	25	255	0.1507				25	255	0.1507
	26	258	0.1521				26	258	0.1521
	27	252	0.1525				27	252	0.1525
	28	613	0.5673				28	613	0.5673
	29	613	0.5752				29	613	0.5752
	30	606	0.5741				30	606	0.5741
	31	389	0.1339				31	389	0.1339
	32	390	0.1294				32	390	0.1294
	33	382	0.1278				33	382	0.1278
	34	74	0.0239				34	74	0.0239
	35	79	0.0251				35	79	0.0251
	36	78	0.0245				36	78	0.0245
	37	115	0.0202				37	115	0.0202
	38	108	0.0174				38	108	0.0174
	39	110	0.0187				39	110	0.0187
	40	417	0.3563				40	417	0.3563
	41	409	0.3459				41	409	0.3459
	42	419	0.3558				42	419	0.3558
	43	407	0.4506				43	407	0.4506
	44	409	0.449				44	409	0.449
	45	408	0.452				45	408	0.452
	46	582	0.7879				46	582	0.7879
	47	583	0.7875				47	583	0.7875
	48	578	0.7957				48	578	0.7957
	49	991	0.7192				49	991	0.7192
	50	1000	0.7435				50	1000	0.7435
	51	983	0.7256				51	983	0.7256
	52	82	0.0236				52	82	0.0236
	53	87	0.0235				53	87	0.0235
	54	91	0.0258				54	91	0.0258
	55	207	0.1353				55	207	0.1353
	56	218	0.15				56	218	0.15
	57	220	0.1548				57	220	0.1548
	58	421	0.838				58	421	0.838
	59	425	0.8388				59	425	0.8388
	60	417	0.8377				60	417	0.8377
	61	799	0.9096				61	799	0.9096
	62	801	0.9094				62	801	0.9094
	63	798	0.9093				63	798	0.9093
	64	797	0.7589				64	797	0.7589
	65	794	0.7616				65	794	0.7616
	66	797	0.7627				66	797	0.7627
	67	606	0.4498				67	606	0.4498
	68	591	0.4488				68	591	0.4488
	69	595	0.4464				69	595	0.4464
	70	205	0.1881				70	205	0.1881
	71	205	0.1878				71	205	0.1878
	72	204	0.1831				72	204	0.1831
	73	106	0.0295				73	106	0.0295
	74	96	0.0244				74	96	0.0244
	75	94	0.0229				75	94	0.0229
	76	256	0.2372				76	256	0.2372
	77	251	0.2399				77	251	0.2399
	78	268	0.2613				78	268	0.2613
	79	251	0.7392				79	251	0.7392
	80	265	0.7376				80	265	0.7376
	81	254	0.7385				81	254	0.7385
	82	103	0.0384				82	103	0.0384
	83	100	0.0338				83	100	0.0338
	84	96	0.0322				84	96	0.0322
	85	102	0.1081				85	102	0.1081
	86	99	0.1114				86	99	0.1114
	87	104	0.1109				87	104	0.1109
	88	521	0.4624				88	521	0.4624
	89	516	0.4599				89	516	0.4599
	90	522	0.4597				90	522	0.4597
	91	143	0.1095				91	143	0.1095
	92	141	0.1112				92	141	0.1112
	93	154	0.1106				93	154	0.1106
	94	371	0.2992				94	371	0.2992
	95	365	0.2956				95	365	0.2956
	96	364	0.2997				96	364	0.2997
	97	320	0.5074				97	320	0.5074
	98	321	0.5085				98	321	0.5085
	99	321	0.506				99	321	0.506
	100	344	0.4529				100	344	0.4529
	101	348	0.4623				101	348	0.4623
	102	349	0.4631				102	349	0.4631
	103	96	0.0328				103	96	0.0328
	104	98	0.0383				104	98	0.0383
	105	112	0.0408				105	112	0.0408
	106	101	0.0227				106	101	0.0227
	107	102	0.0241				107	102	0.0241
	108	99	0.0236				108	99	0.0236

## Sheet: Supp Fig.3
Supplementary Fig. 3
SampleID	Group	Gammaproteobacteria	Firmicutes	Deltaproteobacteria	Deinococcus-Thermus	Cyanobacteria	Chordata	Betaproteobacteria	Bacteroidetes	Alphaproteobacteria	Actinobacteria
SP106_1	japonica	32.3219	0.34101	0.0790047	0.751023	0.0190006	0.108003	9.10855	2.46507	43.7576	10.9613
SP106_2	japonica	31.801	0.33301	0.0810024	0.761023	0.0180005	0.0890027	9.05727	2.42207	44.0873	11.2573
SP106_3	japonica	31.7129	0.328013	0.0800048	0.74303	0.0180007	0.0790032	8.92654	2.4321	44.0936	11.3925
SP118_1	japonica	72.8637	2.09304	0.173002	0.180004	0.355007	3.16606	5.95006	2.29705	8.00108	3.36107
SP118_2	japonica	73.44	2.05298	0.168	0.179998	0.331997	2.96697	5.831	2.30798	7.982	3.31697
SP118_3	japonica	73.4419	2.10102	0.173007	0.176002	0.351004	3.00803	5.86923	2.20102	7.83931	3.37803
SP119_1	japonica	59.1556	0.332997	0.877009	1.66898	0.0919991	1.19899	2.90503	1.94898	28.6853	2.65897
SP119_2	japonica	59.2746	0.344007	0.877009	1.64103	0.098002	1.28003	2.90203	1.95004	28.2863	2.79106
SP119_3	japonica	56.7293	0.320003	0.946038	1.80702	0.0880009	1.16001	3.07012	1.92102	30.3692	2.97803
SP122_1	japonica	98.583	0.086	0.00200004	0.006	0.002	0.019	0.0610012	0.087	0.708014	0.435
SP122_2	japonica	98.595	0.0839983	0.002	0.00599988	0.00099998	0.0159997	0.029	0.0849983	0.721	0.447991
SP122_3	japonica	98.641	0.086	0.00200006	0.005	0.001	0.016	0.0260008	0.091	0.692021	0.428
SP123_1	japonica	73.2159	1.08404	0.0300012	0.298012	0.0100004	0.0390016	5.36421	6.66327	12.0045	1.24305
SP123_2	japonica	73.1835	1.07503	0.0300006	0.288009	0.0110003	0.0460014	5.26911	6.98821	11.8322	1.22704
SP123_3	japonica	73.0699	1.07702	0.0300012	0.295006	0.0100002	0.124002	5.31821	6.88214	11.9325	1.21602
SP126_1	japonica	97.7299	0.0420008	0.017001	0.0530011	0.00800016	0.152003	0.418025	0.108002	1.07206	0.324006
SP126_2	japonica	97.7159	0.0410012	0.0170009	0.0540016	0.00700021	0.147004	0.425021	0.109003	1.07705	0.32001
SP126_3	japonica	97.8359	0.039	0.0170007	0.054	0.006	0.153	0.413017	0.11	1.04504	0.31
SP128_1	japonica	77.4916	0.201004	0.0490029	0.0700014	0.0290006	0.741015	2.75817	9.42719	7.98148	0.944019
SP128_2	japonica	77.4499	0.206002	0.0490025	0.0700007	0.0310003	0.727007	2.75314	9.43909	7.9934	0.96701
SP128_3	japonica	77.5444	0.205004	0.0490034	0.0710014	0.0300006	0.449009	2.7862	9.51819	8.07457	0.890018
SP131_1	japonica	64.2679	0.780023	0.126004	0.118004	0.169005	2.23607	4.35113	4.15712	19.1066	3.4891
SP131_2	japonica	64.4259	0.763015	0.128004	0.116002	0.167003	1.99504	4.38113	3.93408	19.1786	3.52707
SP131_3	japonica	64.4315	0.829025	0.125009	0.108003	0.173005	2.31107	4.3103	4.01512	18.8443	3.55811
SP164_1	japonica	96.4157	0.113001	0.0180013	0.0180002	0.0250003	0.291003	0.805056	0.357004	1.4391	0.331003
SP164_2	japonica	96.3817	0.125005	0.0190015	0.0180007	0.0280011	0.315013	0.799064	0.357014	1.42311	0.342014
SP164_3	japonica	96.2987	0.137003	0.0190013	0.0180004	0.0260005	0.327007	0.785055	0.381008	1.4251	0.356007
SP166_1	japonica	79.5144	0.134005	0.0390031	0.0970039	0.0180007	0.171007	2.00116	6.12424	10.4948	1.24005
SP166_2	japonica	79.192	0.118005	0.041002	0.100004	0.0190008	0.174007	2.0651	6.01824	10.8045	1.29105
SP166_3	japonica	79.2873	0.118005	0.0410033	0.101004	0.0180007	0.173007	2.03716	6.07724	10.7059	1.28105
SP168_1	japonica	93.9116	0.181007	0.468028	0.325013	0.0320013	0.386015	0.906054	0.900036	1.95412	0.727029
SP168_2	japonica	94.0488	0.175005	0.458018	0.31901	0.033001	0.380011	0.870035	0.872026	1.88708	0.692021
SP168_3	japonica	94.1646	0.171005	0.450027	0.311009	0.033001	0.377011	0.849051	0.871026	1.84411	0.691021
SP170_1	japonica	99.498	0.0160003	0.00200004	0.00200004	0.00300006	0.0400008	0.188004	0.0370007	0.176004	0.0310006
SP170_2	japonica	99.472	0.0170002	0.00200006	0.00200002	0.00300003	0.0440004	0.186006	0.0490005	0.188006	0.0330003
SP170_3	japonica	99.488	0.0150003	0.00200008	0.00200004	0.00300006	0.0400008	0.186007	0.0430009	0.184007	0.0320006
SP184_1	japonica	99.321	0.0370004	0.0050001	0.00200002	0.0100001	0.125001	0.0830017	0.0670007	0.169003	0.0940009
SP184_2	japonica	99.388	0.035	0.0050001	0.002	0.009	0.117	0.0770015	0.044	0.144003	0.087
SP184_3	japonica	99.361	0.053	0.00500005	0.002	0.01	0.123	0.0790008	0.046	0.150002	0.088
SP188_1	japonica	89.3225	0.068002	0.0180009	0.0390012	0.00900027	0.111003	1.57808	1.31904	6.83734	0.600018
SP188_2	japonica	89.7315	0.066002	0.0170009	0.0370011	0.00900027	0.116003	1.50208	1.32404	6.53233	0.583017
SP188_3	japonica	89.4063	0.050001	0.0170012	0.0390008	0.00900018	0.103002	1.57211	1.31003	6.80248	0.608012
SP190_1	japonica	92.5358	0.134	0.0230007	0.133	0.049	0.378	0.791024	0.27	3.69111	1.78
SP190_2	japonica	92.5796	0.133007	0.0250015	0.132007	0.0500025	0.379019	0.794048	0.271014	3.68122	1.76809
SP190_3	japonica	92.4958	0.130005	0.0230007	0.130005	0.051002	0.380015	0.798024	0.274011	3.67611	1.70407
SP200_1	japonica	75.1153	0.112006	0.0260018	0.102005	0.0080004	0.0530026	2.8802	4.58223	15.6291	1.45107
SP200_2	japonica	74.9917	0.108001	0.0260013	0.106001	0.00800008	0.0470005	2.93015	4.30904	15.9558	1.47501
SP200_3	japonica	74.2049	0.109005	0.0260021	0.108005	0.0080004	0.0530026	3.01524	4.53523	16.3853	1.51308
SP201_1	japonica	56.6829	4.294	0.48799	0.135	1.673	8.434	8.96382	0.822	8.24184	9.435
SP201_2	japonica	55.698	4.35304	0.449	0.133001	1.59102	8.58009	8.391	0.839008	7.947	8.83609
SP201_3	japonica	54.139	4.14596	0.442	0.132999	1.53798	9.40691	7.956	0.804992	7.264	7.96392
SP208_1	japonica	99.144	0.083	0.00700014	0.01	0.005	0.089	0.340007	0.028	0.183004	0.06
SP208_2	japonica	99.155	0.067	0.007	0.01	0.005	0.094	0.364	0.027	0.188	0.067
SP208_3	japonica	99.087	0.0690014	0.00700014	0.0100002	0.0050001	0.0910018	0.353007	0.0450009	0.211004	0.0660013
SP209_1	japonica	96.6338	0.0860009	0.0130008	0.0170002	0.0170002	0.281003	0.408024	0.0610006	2.06212	0.253003
SP209_2	japonica	96.3159	0.1	0.0150003	0.02	0.019	0.289	0.462009	0.068	2.25305	0.278
SP209_3	japonica	96.2149	0.097001	0.0160003	0.0210002	0.0190002	0.269003	0.48501	0.0430004	2.35305	0.283003
SP21_1	japonica	68.4851	16.9512	0.0130004	0.0620006	0.00500005	0.0160002	1.44804	1.10001	10.3723	1.52602
SP21_2	japonica	68.4977	16.8293	0.0130005	0.0610012	0.0050001	0.0220004	1.46106	1.14702	10.4274	1.51603
SP21_3	japonica	68.3847	17.1258	0.0130001	0.0609994	0.00499995	0.0189998	1.43401	1.15899	10.1941	1.49699
SP210_1	japonica	33.114	0.136004	0.0970029	0.295009	0.0280008	0.229007	13.9914	4.88415	42.7883	3.91012
SP210_2	japonica	32.5193	0.136004	0.0980069	0.298009	0.0270008	0.219007	14.201	4.70714	43.3	3.95312
SP210_3	japonica	32.7056	0.136005	0.100008	0.298012	0.0270011	0.204008	14.2101	4.62819	43.2025	4.00516
SP213_1	japonica	43.927	0.346007	0.08	0.0910018	0.050001	1.19402	1.748	3.40907	42.183	6.30613
SP213_2	japonica	43.3304	0.344007	0.0800008	0.0920018	0.051001	1.19902	1.76102	3.49107	42.5714	6.40513
SP213_3	japonica	43.4193	0.337007	0.0790024	0.0930019	0.050001	1.16902	1.76205	3.44907	42.5683	6.39513
SP301_1	japonica	82.9286	0.199006	0.0530042	0.135004	0.0490015	0.522016	3.17325	2.52008	9.04772	1.30904
SP301_2	japonica	82.8181	0.193006	0.0530026	0.133004	0.0470014	0.517016	3.11016	2.52108	8.87844	1.27404
SP301_3	japonica	82.957	0.197	0.0510031	0.13	0.049	0.529	3.08118	2.497	8.74952	1.278
SP302_1	japonica	97.6769	0.0720022	0.00400016	0.00600018	0.00300009	0.0170005	0.627025	0.517016	0.924037	0.138004
SP302_2	japonica	97.632	0.0750015	0.00400008	0.0100002	0.00300006	0.0220004	0.621012	0.545011	0.934019	0.139003
SP302_3	japonica	97.7189	0.0710007	0.0040002	0.0100001	0.00400004	0.0240002	0.60303	0.521005	0.895045	0.137001
SP304_1	japonica	99.472	0.023	0.00300012	0.007	0.004	0.025	0.0560022	0.066	0.25401	0.076
SP304_2	japonica	99.505	0.0190002	0.00200004	0.00700007	0.00300003	0.0200002	0.049001	0.0500005	0.243005	0.0700007
SP304_3	japonica	99.503	0.0930009	0.00200002	0.00300003	0.00300003	0.0220002	0.0480005	0.0290003	0.212002	0.0670007
SP306_1	japonica	92.5476	0.101001	0.0350017	0.0420004	0.00400004	0.0420004	3.27016	0.592006	3.01115	0.295003
SP306_2	japonica	92.5886	0.102002	0.0340017	0.0420008	0.00400008	0.0450009	3.25916	0.609012	3.00815	0.291006
SP306_3	japonica	92.3205	0.0250007	0.0360022	0.0440013	0.00400012	0.0420013	3.41821	0.66302	3.14319	0.288009
SP309_1	japonica	91.6217	0.286	0.00900036	0.004	0.004	0.01	1.09904	5.527	1.25905	0.171
SP309_2	japonica	91.6396	0.280003	0.0080004	0.00700007	0.00300003	0.0110001	1.10006	5.46105	1.29506	0.188002
SP309_3	japonica	91.6267	0.281003	0.00800024	0.00800008	0.00300003	0.0100001	1.10303	5.46705	1.30504	0.180002
SP395_1	japonica	99.597	0.0880009	0.00200002	0.00700007	0.00400004	0.0210002	0.0340003	0.0520005	0.110001	0.0680007
SP395_2	japonica	99.63	0.0870026	0.00200006	0.00800024	0.00300009	0.0200006	0.032001	0.0390012	0.099003	0.0640019
SP395_3	japonica	99.622	0.142003	0.00100003	0.0050001	0.00300006	0.0210004	0.0290009	0.0220004	0.0770023	0.0610012
SP397_1	japonica	99.558	0.132001	0.00300006	0.00300003	0.00300003	0.0170002	0.0390008	0.0300003	0.150003	0.0480005
SP397_2	japonica	99.554	0.129003	0.00300006	0.00300006	0.00300006	0.0190004	0.0320006	0.0360007	0.155003	0.049001
SP397_3	japonica	99.577	0.0740015	0.00300012	0.00300006	0.00300006	0.0180004	0.0540022	0.0400008	0.155006	0.0560011
SP415_1	japonica	88.9264	4.22417	0.0340017	0.0280011	0.0330013	0.272011	2.80314	0.590024	2.34512	0.50002
SP415_2	japonica	89.0735	4.22508	0.0360018	0.0280006	0.0310006	0.275006	2.84014	0.586012	2.35312	0.50001
SP415_3	japonica	88.9434	4.23017	0.0350017	0.0270011	0.0320013	0.275011	2.78114	0.588024	2.31712	0.50002
SP420_1	japonica	98.3929	0.0190008	0.00400024	0.0050002	0.00400016	0.0230009	0.805048	0.157006	0.403024	0.121005
SP420_2	japonica	98.4739	0.0220004	0.0040002	0.0050001	0.0050001	0.0210004	0.772039	0.172003	0.39202	0.120002
SP420_3	japonica	98.3209	0.0210008	0.00400024	0.00800032	0.00400016	0.0220009	0.786047	0.192008	0.436026	0.144006
SP421_1	japonica	94.5016	0.705028	0.0240017	0.0780031	0.0430017	0.401016	0.495035	0.930037	2.01414	0.50002
SP421_2	japonica	94.5706	0.702021	0.0250017	0.0770023	0.0430013	0.398012	0.489034	0.923028	1.96814	0.490015
SP421_3	japonica	94.4156	0.726022	0.0250017	0.0780023	0.0420013	0.378011	0.495035	0.911027	1.96614	0.509015
SP424_1	japonica	95.3246	0.32601	0.0210019	0.178005	0.0220007	0.33901	0.394035	0.181005	2.69624	0.359011
SP424_2	japonica	95.3306	0.32801	0.0200018	0.180005	0.0210006	0.33001	0.397036	0.183005	2.69924	0.352011
SP424_3	japonica	95.3447	0.327003	0.0200014	0.180002	0.0210002	0.324003	0.390027	0.183002	2.67819	0.353004
SP426_1	japonica	93.0746	0.258005	0.0240014	0.0290006	0.00600012	0.0630013	0.783047	0.604012	4.67528	0.363007
SP426_2	japonica	93.0925	0.253003	0.0240017	0.0320003	0.00600006	0.0600006	0.787055	0.595006	4.67233	0.362004
SP426_3	japonica	93.1637	0.315	0.024001	0.029	0.006	0.062	0.789032	0.58	4.63919	0.365
SP432_1	japonica	99.553	0.0930009	0.00400012	0.00200002	0.00400004	0.0210002	0.0460014	0.0310003	0.139004	0.0580006
SP432_2	japonica	99.581	0.0910018	0.00300012	0.00200004	0.00300006	0.0190004	0.0410016	0.0390008	0.148006	0.0570011
SP432_3	japonica	99.548	0.0310009	0.00300009	0.00200006	0.00400012	0.0210006	0.0590018	0.0880026	0.160005	0.0690021
SP433_1	japonica	99.608	0.0240002	0.0020001	0.0120001	0.00800008	0.0490005	0.0470023	0.0340003	0.150007	0.0550006
SP433_2	japonica	99.562	0.0260003	0.0020001	0.0130001	0.00800008	0.0480005	0.0490025	0.0430004	0.144007	0.0600006
SP433_3	japonica	99.588	0.035001	0.00200006	0.0140004	0.00800024	0.0410012	0.0490015	0.0440013	0.148004	0.0590018
SP11_1	indica	95.9108	0.0170005	0.00400016	0.0220007	0.00300009	0.033001	1.58606	0.297009	1.96408	0.154005
SP11_2	indica	95.8398	0.0180007	0.00500025	0.0220009	0.00300012	0.0350014	1.63308	0.305012	1.9751	0.159006
SP11_3	indica	95.9488	0.0170005	0.00400016	0.0210006	0.00300009	0.0420013	1.58806	0.284009	1.91108	0.140004
SP112_1	indica	62.8721	0.964048	0.0340017	0.250013	0.0140007	0.0660033	8.13541	14.9127	10.9525	1.61808
SP112_2	indica	62.4125	0.965029	0.0350014	0.255008	0.0140004	0.067002	8.30633	14.9304	11.1924	1.64505
SP112_3	indica	62.4792	0.97702	0.0350007	0.257005	0.0150003	0.0720014	8.26317	14.9413	11.1482	1.63303
SP147_1	indica	96.6199	0.0200004	0.00300012	0.0190004	0.0050001	0.0710014	2.07108	0.0420008	1.06204	0.0820016
SP147_2	indica	96.611	0.0190002	0.00300003	0.0190002	0.00400004	0.0800008	2.07902	0.0390004	1.06001	0.0790008
SP147_3	indica	96.5609	0.0190002	0.00300009	0.0200002	0.00300003	0.0790008	2.13506	0.0350003	1.06403	0.0750008
SP149_1	indica	95.6488	0.0180004	0.0100005	0.0250005	0.00300006	0.049001	1.61308	0.370007	2.0341	0.220004
SP149_2	indica	95.5587	0.0170003	0.0100006	0.0260005	0.00300006	0.196004	1.5911	0.373007	2.00212	0.215004
SP149_3	indica	95.4708	0.0160003	0.0100005	0.0260005	0.00300006	0.199004	1.60808	0.383008	2.0551	0.220004
SP151_1	indica	75.992	1.99302	0.24701	0.0880009	0.379004	5.14805	2.5501	0.509005	5.42422	4.45904
SP151_2	indica	76.0448	2.00996	0.252003	0.0889982	0.396992	5.37789	2.57103	0.628987	5.26205	4.48791
SP151_3	indica	75.8672	1.99704	0.248998	0.0910018	0.393008	5.27011	2.47298	0.671013	5.44295	4.47709
SP152_1	indica	79.008	1.86007	0.174009	0.0970039	0.486019	3.74915	1.9681	0.557022	7.60238	2.4551
SP152_2	indica	79.588	1.79804	0.171	0.0950019	0.455009	3.55607	1.851	0.473009	7.663	2.33705
SP152_3	indica	78.9216	1.82405	0.179004	0.0960029	0.483014	3.70211	2.58205	0.482014	7.62515	2.36107
SP154_1	indica	65.5883	3.06409	0.316997	0.103003	1.00503	6.31019	6.07994	0.780023	8.77491	5.73817
SP154_2	indica	64.806	3.21397	0.324	0.111999	1.04299	6.82193	6.069	0.736993	8.555	5.80894
SP154_3	indica	64.7589	3.18697	0.31901	0.109999	1.03999	6.99493	6.03118	0.759992	8.61526	5.77094
SP157_1	indica	97.2889	0.0100002	0.00300012	0.00100002	0.00200004	0.0460009	2.19909	0.0610012	0.330013	0.050001
SP157_2	indica	97.3359	0.00900018	0.00300009	0.00100002	0.00100002	0.0350007	2.15606	0.0600012	0.31901	0.050001
SP157_3	indica	97.2849	0.0100001	0.00300006	0.00100001	0.00200002	0.0370004	2.22404	0.0610006	0.318006	0.0510005
SP162_1	indica	57.1096	3.30417	0.415004	0.167008	0.418021	3.89119	4.89605	2.94415	19.3142	4.85724
SP162_2	indica	56.6307	3.2971	0.421013	0.169005	0.421013	3.90912	4.97915	2.95309	19.6736	4.95915
SP162_3	indica	56.8727	3.338	0.427013	0.166	0.425	3.977	4.95215	2.954	19.5696	4.895
SP167_1	indica	96.7109	0.0499995	0.00700021	0.0099999	0.00399996	0.0339997	0.555017	0.588994	1.60705	0.414996
SP167_2	indica	96.6678	0.049001	0.00700035	0.0100002	0.00400008	0.0330007	0.564028	0.592012	1.60808	0.410008
SP167_3	indica	96.7658	0.049	0.00700035	0.01	0.004	0.034	0.554028	0.568	1.55008	0.398
SP236_1	indica	34.268	0.358021	0.0850025	0.0730044	0.0550033	0.541032	3.88112	23.1954	28.1818	9.24855
SP236_2	indica	33.886	0.353018	0.0870026	0.0740037	0.0520026	0.514026	3.91212	23.0352	28.5639	9.41047
SP236_3	indica	34.3073	0.357007	0.0860009	0.0760015	0.0540011	0.52401	3.91204	22.6605	28.2193	9.34019
SP237_1	indica	97.1489	0.0100002	0.00500025	0.00200004	0.00200004	0.0130003	1.37907	0.168003	1.18606	0.0780016
SP237_2	indica	97.2249	0.0130004	0.0050002	0.00200006	0.00200006	0.0120004	1.33605	0.180005	1.14005	0.0780023
SP237_3	indica	97.0759	0.0130005	0.00500015	0.00600024	0.00200008	0.0130005	1.35604	0.202008	1.20804	0.099004
SP238_1	indica	61.5135	0.106002	0.0340031	0.00900018	0.0130003	0.264005	15.3024	8.61517	12.7051	1.18302
SP238_2	indica	62.257	0.105001	0.0320026	0.00900009	0.0130001	0.261003	15.0422	8.73809	12.377	1.11901
SP238_3	indica	61.5927	0.106003	0.033002	0.0100003	0.0130004	0.455014	15.1789	8.60826	12.5658	1.23504
SP242_1	indica	71.5153	1.12006	0.0280017	0.0320016	0.0130007	0.267013	4.44827	13.8757	7.73246	0.811041
SP242_2	indica	71.6444	1.09203	0.0280025	0.032001	0.0130004	0.218007	4.51341	13.8644	7.7377	0.820025
SP242_3	indica	72.2008	1.04904	0.0270022	0.0290012	0.0120005	0.283011	4.41335	13.9756	7.18958	0.783031
SP260_1	indica	94.1848	1.34004	0.0120005	0.00500015	0.0110003	0.32101	1.65507	0.66702	1.28705	0.488015
SP260_2	indica	94.3107	1.34104	0.0120006	0.00500015	0.0110003	0.280008	1.64208	0.66002	1.24406	0.469014
SP260_3	indica	94.2409	1.34601	0.0120001	0.00500005	0.0110001	0.283003	1.66702	0.665007	1.27201	0.470005
SP264_1	indica	96.8559	0.461005	0.00900018	0.0210002	0.00200002	0.203002	0.249005	0.437004	1.38403	0.288003
SP264_2	indica	96.8279	0.457009	0.00900018	0.0210004	0.00200004	0.223004	0.244005	0.407008	1.38703	0.278006
SP264_3	indica	96.8889	0.465009	0.00900027	0.0210004	0.00100002	0.230005	0.237007	0.403008	1.37404	0.282006
SP265_1	indica	97.4058	0.232007	0.0110007	0.00900027	0.00500015	0.165005	0.575035	0.143004	1.11407	0.31701
SP265_2	indica	97.3569	0.231005	0.0110004	0.0100002	0.0050001	0.189004	0.579023	0.146003	1.13105	0.318006
SP265_3	indica	97.3099	0.237002	0.0110004	0.00900009	0.00500005	0.172002	0.592024	0.152002	1.16805	0.322003
SP266_1	indica	65.0549	1.776	0.0390023	2.777	0.014	0.081	1.76611	2.731	18.9301	6.554
SP266_2	indica	64.9963	1.80004	0.0410008	2.76106	0.0140003	0.0820016	1.74903	2.73305	18.9794	6.59413
SP266_3	indica	64.7442	1.79804	0.040002	2.76906	0.0130003	0.0860017	1.72209	2.72405	19.061	6.76714
SP282_1	indica	70.8688	0.109004	0.114005	0.180007	0.0110004	0.299012	3.99116	4.72519	18.2277	1.42006
SP282_2	indica	71.3156	0.110004	0.111006	0.174007	0.0110004	0.368015	3.9112	4.73219	17.8129	1.39906
SP282_3	indica	71.6507	0.110003	0.111001	0.169005	0.0110003	0.366011	3.87604	4.63814	17.4802	1.37204
SP285_1	indica	47.0209	0.540005	0.221004	0.0940009	0.0900009	0.794008	23.4355	7.55908	17.2123	2.32702
SP285_2	indica	47.0599	0.537	0.222004	0.097	0.089	0.779	23.4125	7.535	17.2463	2.343
SP285_3	indica	47.0974	0.547011	0.219007	0.0930019	0.0910018	0.800016	23.4227	7.49415	17.1665	2.34105
SP286_1	indica	91.5376	1.753	0.0170009	0.005	0.007	0.295	4.79024	0.154	1.09505	0.321	SP106_1
SP286_2	indica	91.4327	1.75702	0.0170007	0.00500005	0.00700007	0.289003	4.86319	0.161002	1.11904	0.323003	SP106_2
SP286_3	indica	91.4145	1.764	0.017001	0.005	0.007	0.251	4.90229	0.158	1.12507	0.333	SP106_3
SP287_1	indica	28.0833	0.590012	0.146001	0.185004	0.222004	1.47203	9.04309	6.09412	48.9885	4.23908	SP123_1
SP287_2	indica	28.2623	0.578017	0.143001	0.182005	0.218007	1.41104	8.88809	6.09218	48.4715	4.29513	SP123_2
SP287_3	indica	27.6113	0.567011	0.143001	0.186004	0.212004	1.26303	9.10709	5.77312	49.4035	4.34909	SP123_3
SP29_1	indica	74.6902	2.97909	0.0230016	0.572017	0.00900027	0.0530016	0.782055	10.8833	4.2313	5.74217	SP126_1
SP29_2	indica	74.455	2.94006	0.0230018	0.573011	0.0100002	0.0560011	0.775062	11.1552	4.21834	5.76112	SP126_2
SP29_3	indica	74.3662	2.95912	0.0230016	0.570023	0.00900036	0.0650026	0.765054	11.3775	4.16729	5.66323	SP126_3
SP298_1	indica	99.807	0.013	0	0.001	0.003	0.086	0.015	0.015	0.021	0.026	SP128_1
SP298_2	indica	99.832	0.0130001	0	0	0.00300003	0.0640006	0.0140001	0.0150002	0.0210002	0.0250003	SP128_2
SP298_3	indica	99.815	0.0130001	0	0.00100001	0.00300003	0.0770008	0.0149999	0.0150002	0.0199998	0.0250003	SP128_3
SP299_1	indica	99.199	0.0450004	0.00400008	0.00700007	0.00600006	0.0800008	0.319006	0.0460005	0.205004	0.0760008	SP131_1
SP299_2	indica	99.147	0.0379996	0.00400004	0.00899991	0.00599994	0.0829992	0.329003	0.0579994	0.231002	0.0819992	SP131_2
SP299_3	indica	99.232	0.035	0.00400012	0.003	0.007	0.079	0.33201	0.024	0.219007	0.061	SP131_3
SP3_1	indica	98.536	0.0300006	0.0050001	0.00700014	0.00400008	0.0150003	0.98002	0.0630013	0.183004	0.166003	SP164_1
SP3_2	indica	98.514	0.0290006	0.00600018	0.00700014	0.00400008	0.0130003	1.01603	0.0600012	0.175005	0.166003	SP164_2
SP3_3	indica	98.505	0.0310006	0.00600018	0.00800016	0.00400008	0.0110002	1.01803	0.0670013	0.170005	0.170003	SP164_3
SP339_1	indica	80.6312	0.415008	0.0790032	0.0560011	0.0430009	0.231005	1.88908	0.187004	13.4645	2.57105	SP166_1
SP339_2	indica	80.919	0.429017	0.0780039	0.0530021	0.0430017	0.23801	1.87209	0.196008	13.2867	2.5391	SP166_2
SP339_3	indica	80.7112	0.411016	0.0800032	0.0530021	0.0410016	0.229009	1.88308	0.188008	13.4325	2.5791	SP166_3
SP349_1	indica	49.727	0.153006	0.0950019	0.0840034	0.0400016	0.263011	17.3013	0.669027	29.2946	1.88608	SP168_1
SP349_2	indica	49.625	0.154002	0.0950019	0.0890009	0.0410004	0.288003	17.3753	0.661007	29.3456	1.85902	SP168_2
SP349_3	indica	50.4775	0.155	0.0920009	0.089	0.042	0.282	17.0372	0.666	28.8453	1.861	SP168_3
SP350_1	indica	78.5981	0.240007	0.051002	0.0410012	0.0140004	0.116003	9.68739	1.21004	8.81935	1.02503	SP302_1
SP350_2	indica	78.8057	0.235007	0.0520031	0.0400012	0.0140004	0.125004	9.63858	1.19804	8.72652	0.970029	SP302_2
SP350_3	indica	78.9377	0.24001	0.0510031	0.0390016	0.0140006	0.126005	9.54257	1.23705	8.68152	0.965039	SP302_3
SP352_1	indica	90.2607	0.131999	0.0100003	0.0579994	0.00499995	0.0219998	0.527016	5.35895	3.4351	0.182998	SP304_1
SP352_2	indica	90.3952	0.072	0.0100008	0.057	0.005	0.021	0.514041	5.297	3.43727	0.185	SP304_2
SP352_3	indica	90.3163	0.0740007	0.0100007	0.0570006	0.00500005	0.0200002	0.502035	5.39005	3.36624	0.186002	SP304_3
SP36_1	indica	11.2863	0.537011	0.222007	0.801016	0.164003	3.04206	19.8436	21.7974	36.5311	4.39709	SP309_1
SP36_2	indica	11.3707	0.560017	0.221013	0.789024	0.169005	3.2091	19.7492	22.1537	36.3172	4.31613	SP309_2
SP36_3	indica	11.0571	0.555011	0.220002	0.793016	0.170003	3.17306	19.7452	22.1944	36.2974	4.33109	SP309_3
SP369_1	indica	88.8613	4.37609	0.00900054	0.0180004	0.00700014	0.0430009	0.278017	2.62805	3.18719	0.525011	SP395_1
SP369_2	indica	88.7414	4.41409	0.00900045	0.0180004	0.00700014	0.0430009	0.275014	2.59305	3.28016	0.548011	SP395_2
SP369_3	indica	88.7846	4.41709	0.00900036	0.0180004	0.00700014	0.0460009	0.274011	2.59005	3.29013	0.556011	SP395_3
SP370_1	indica	97.6899	0.376011	0.0230012	0.00900027	0.0100003	0.00900027	0.476024	0.485015	0.467023	0.268008	SP397_1
SP370_2	indica	97.834	0.372007	0.0230002	0.0100002	0.0100002	0.00900018	0.479005	0.49101	0.479005	0.266005	SP397_2
SP370_3	indica	97.8989	0.371007	0.0220007	0.0100002	0.0100002	0.00700014	0.477014	0.456009	0.460014	0.263005	SP397_3
SP373_1	indica	98.881	0.228	0.00400004	0.014	0.004	0.018	0.0540005	0.059	0.572006	0.114	SP415_1
SP373_2	indica	98.951	0.223004	0.0050002	0.0130003	0.00400008	0.0180004	0.0600024	0.0540011	0.547022	0.109002	SP415_2
SP373_3	indica	98.931	0.225002	0.00400016	0.0130001	0.00400004	0.0210002	0.0590024	0.0650006	0.555022	0.107001	SP415_3
SP376_1	indica	99.648	0.0290006	0.00300009	0.00300006	0.00300006	0.0200004	0.066002	0.0300006	0.137004	0.0460009	SP420_1
SP376_2	indica	99.626	0.0320006	0.00300003	0.00300006	0.00300006	0.0200004	0.0660007	0.0450009	0.136001	0.050001	SP420_2
SP376_3	indica	99.569	0.0310006	0.00200006	0.00600012	0.00300006	0.0210004	0.0600018	0.0590012	0.166005	0.0660013	SP420_3
SP39_1	indica	31.0049	0.889044	0.353021	0.0700035	0.340017	2.90615	43.4836	0.351018	14.0398	5.04625	SP421_1
SP39_2	indica	31.3607	0.925981	0.355986	0.0659987	0.340993	2.87594	43.2403	0.353993	13.9824	5.1099	SP421_2
SP39_3	indica	30.8976	0.903036	0.355007	0.0710028	0.341014	2.76411	43.7639	0.353014	14.1123	5.1222	SP421_3
SP391_1	indica	96.3858	0.211006	0.0210013	0.00600018	0.0490015	0.822025	0.197012	0.98903	0.623037	0.407012	SP424_1
SP391_2	indica	96.4377	0.214004	0.0210019	0.0050001	0.051001	0.829017	0.190017	0.98802	0.613055	0.402008	SP424_2
SP391_3	indica	96.4718	0.210004	0.0210013	0.00600012	0.050001	0.813016	0.179011	0.99002	0.588035	0.400008	SP424_3
SP403_1	indica	97.4699	0.120004	0.00500025	0.00200006	0.00400012	0.0190006	1.79909	0.103003	0.260013	0.166005	SP426_1
SP403_2	indica	97.5479	0.0570011	0.0060003	0.00200004	0.00400008	0.0180004	1.82209	0.104002	0.261013	0.160003	SP426_2
SP403_3	indica	97.5679	0.0580012	0.00600018	0.00200004	0.00400008	0.0190004	1.78705	0.120002	0.257008	0.160003	SP426_3
SP404_1	indica	99.674	0.0190004	0.00200006	0.00400008	0.00300006	0.0230005	0.0360011	0.0550011	0.0810024	0.0580012	SP432_1
SP404_2	indica	99.699	0.0180002	0.00200002	0.00500005	0.00400004	0.0210002	0.0400004	0.0540005	0.0930009	0.0490005	SP432_2
SP404_3	indica	99.729	0.0170002	0.00200004	0.00600006	0.00400004	0.0200002	0.0360007	0.0410004	0.0840017	0.0460005	SP432_3
SP41_1	indica	98.795	0.0650006	0.00100004	0.00300003	0.00100001	0.0130001	0.99404	0.0120001	0.0830033	0.0200002	SP433_1
SP41_2	indica	98.818	0.0650006	0.00300006	0.00200002	0.00200002	0.0120001	0.99302	0.0100001	0.0720014	0.0160002	SP433_2
SP41_3	indica	98.816	0.0660013	0.00200004	0.00200004	0.00200004	0.0130003	0.98202	0.0170003	0.0770015	0.0170003	SP433_3
SP61_1	indica	74.279	11.9592	0.0230009	0.790016	0.0100002	0.0760015	1.24505	0.712014	4.84719	5.91412	SP11_1
SP61_2	indica	74.1899	11.9574	0.0220018	0.803024	0.0100003	0.0790024	1.2511	0.736022	4.86339	5.94618	SP11_2
SP61_3	indica	74.2417	11.9594	0.0230012	0.790024	0.0100003	0.0780023	1.24106	0.722022	4.85624	5.91518	SP11_3
SP62_1	indica	99.084	0.11	0.005	0.009	0.002	0.015	0.18	0.174	0.295	0.112	SP112_1
SP62_2	indica	99.097	0.167002	0.0050001	0.00400004	0.00300003	0.0160002	0.175004	0.154002	0.263005	0.103001	SP112_2
SP62_3	indica	99.101	0.172003	0.0060003	0.00400008	0.00300006	0.0160003	0.182009	0.151003	0.252013	0.100002	SP112_3
SP67_1	indica	87.7226	0.442	0.0300009	0.82	0.01	0.055	1.19904	1.927	6.00118	1.755	SP29_1
SP67_2	indica	87.5078	0.402996	0.0290006	0.827992	0.0099999	0.121999	1.18502	1.97498	6.01412	1.73598	SP29_2
SP67_3	indica	87.8906	0.434	0.0280008	0.79	0.01	0.056	1.17704	2.016	5.89518	1.665	SP29_3
SP68_1	indica	96.9809	0.0410008	0.0050001	0.170003	0.00100002	0.0150003	0.050001	0.0840017	1.93104	0.707014	SP298_1
SP68_2	indica	97.0229	0.0430004	0.00600012	0.168002	0.00100001	0.0150002	0.050001	0.0930009	1.90204	0.698007	SP298_2
SP68_3	indica	96.9149	0.0500005	0.0050002	0.173002	0.00100001	0.0140001	0.051002	0.099001	1.95708	0.716007	SP298_3
SP71_1	indica	61.7575	0.0760023	0.024001	0.68302	0.0190006	0.0540016	0.341014	25.9518	9.20037	1.74005	SP299_1
SP71_2	indica	65.4046	0.0880035	0.0230016	0.588024	0.025001	0.103004	0.321022	23.93	7.88255	1.59606	SP299_2
SP71_3	indica	61.5348	0.0610024	0.0230007	0.677027	0.0180007	0.0580023	0.34301	26.218	9.15927	1.73207	SP299_3
SP75_1	indica	98.671	0.120998	0.00600012	0.0049999	0.00199996	0.0839983	0.154003	0.396992	0.431009	0.119998	SP3_1
SP75_2	indica	98.615	0.122	0.00600006	0.005	0.002	0.16	0.156002	0.396	0.423004	0.105	SP3_2
SP75_3	indica	98.617	0.126	0.00600012	0.005	0.002	0.152	0.156003	0.4	0.423008	0.103	SP3_3
SP77_1	indica	78.5371	0.216009	0.0410016	1.17905	0.0100004	0.0370015	0.49702	2.75211	10.5854	6.08824	SP339_1
SP77_2	indica	78.5877	0.213006	0.0400024	1.17204	0.0100003	0.0360011	0.49403	2.70408	10.5986	6.09118	SP339_2
SP77_3	indica	78.5169	0.285003	0.039002	1.17301	0.0100001	0.0380004	0.490025	2.68703	10.5985	6.10906	SP339_3
SP8_1	indica	98.315	0.221002	0.0050001	0.0100001	0.00200002	0.00600006	0.324006	0.422004	0.572011	0.117001	SP61_1
SP8_2	indica	97.7099	0.456009	0.00600024	0.0370007	0.00300006	0.00700014	0.345014	0.465009	0.727029	0.175004	SP61_2
SP8_3	indica	97.808	0.454005	0.00600012	0.0350003	0.00300003	0.00600006	0.333007	0.477005	0.702014	0.169002	SP61_3
SP80_1	indica	28.491	0.541005	0.081	5.09805	0.0190002	0.0450004	4.932	15.8412	35.206	9.6321	SP62_1
SP80_2	indica	28.6921	0.579029	0.0780031	5.08825	0.020001	0.0420021	4.9372	15.7638	35.0874	9.60148	SP62_2
SP80_3	indica	28.509	0.434009	0.079	5.1451	0.0190004	0.0420008	4.999	15.5373	35.419	9.70219	SP62_3
SP81_1	indica	93.5858	0.713014	0.00900027	0.388008	0.00300006	0.0790016	0.199006	0.179004	4.02512	0.688014	SP8_1
SP81_2	indica	93.6486	0.716007	0.00800048	0.384004	0.00300003	0.0750008	0.198012	0.179002	3.99024	0.680007	SP8_2
SP81_3	indica	93.8228	0.721022	0.00800032	0.378011	0.00300009	0.0760023	0.196008	0.180005	3.93616	0.65902	SP8_3
SP82_1	indica	75.7228	5.04605	0.0480024	2.24902	0.0530005	0.542005	1.06305	0.451005	9.13246	5.11505	SP80_1
SP82_2	indica	75.6118	5.01805	0.0490025	2.26802	0.0530005	0.547005	1.05305	0.441004	9.14146	5.14705	SP80_2
SP82_3	indica	75.516	4.9792	0.0460037	2.27509	0.051002	0.538022	1.04908	0.423017	9.25774	5.20121	SP80_3
SP86_1	indica	31.4976	55.7207	0.0380019	0.99503	0.00900027	0.122004	0.613031	0.229007	5.06625	5.67017	SP81_1
SP86_2	indica	31.2126	56.0021	0.039002	0.98002	0.00900018	0.124002	0.620031	0.225004	4.97825	5.59011	SP81_2
SP86_3	indica	31.3815	55.9582	0.0400032	0.982039	0.00900036	0.121005	0.618049	0.24401	4.9964	5.61022	SP81_3
SP89_1	indica	95.8228	0.524005	0.0150006	0.409004	0.00400004	0.0490005	0.115005	0.146001	0.853034	1.94702	SP82_1
SP89_2	indica	95.9068	0.539016	0.0170007	0.402012	0.00400012	0.0500015	0.118005	0.165005	0.840034	1.86506	SP82_2
SP89_3	indica	95.7917	0.535005	0.0150009	0.410004	0.00400004	0.0490005	0.111007	0.182002	0.883053	1.93102	SP82_3
SP92_1	indica	55.6149	0.140001	0.0590041	0.109001	0.0430004	0.472005	2.10215	13.9581	13.4769	13.7051	SP86_1
SP92_2	indica	55.8918	0.142006	0.0580029	0.108004	0.0430017	0.516021	2.0461	14.4066	13.2717	13.2265	SP86_2
SP92_3	indica	56.511	0.147003	0.0580041	0.107002	0.0450009	0.531011	2.00214	14.3043	12.9709	12.8553	SP86_3
SP93_1	indica	70.5848	0.147	0.0300012	0.328	0.037	0.203	2.01608	14.079	9.13637	3.012	SP89_1
SP93_2	indica	70.5745	0.156002	0.0330017	0.327003	0.0390004	0.219002	2.0041	14.1261	9.12446	3.00803	SP89_2
SP93_3	indica	70.4782	0.157006	0.0310019	0.329013	0.0400016	0.222009	1.99512	14.2516	9.03554	3.01712	SP89_3
SP95_1	indica	62.4372	0.349017	0.0940019	0.664033	0.100005	0.814041	1.28203	4.77524	26.3475	2.56613	SP92_1
SP95_2	indica	62.7848	0.348014	0.0940056	0.664027	0.0970039	0.770031	1.30708	4.72519	26.5066	2.5871	SP92_2
SP95_3	indica	62.8226	0.34901	0.0930009	0.67002	0.0940028	0.817025	1.29601	4.70714	26.4183	2.61008	SP92_3

## Sheet: Supp Fig.4
Supplementary Fig. 4
p__Actinobacteriota.c__Actinomycetia.o__Actinomycetales.f__Actinomycetaceae.Actinomyces
p__Actinobacteriota.c__Actinomycetia.o__Actinomycetales.f__Actinomycetaceae.Georgenia
p__Actinobacteriota.c__Actinomycetia.o__Actinomycetales.f__Brevibacteriaceae.Brevibacterium
p__Actinobacteriota.c__Actinomycetia.o__Actinomycetales.f__Cellulomonadaceae.Cellulomonas
p__Actinobacteriota.c__Actinomycetia.o__Actinomycetales.f__Cellulomonadaceae.Cellulosimicrobium
p__Actinobacteriota.c__Actinomycetia.o__Actinomycetales.f__Dermatophilaceae.Janibacter
p__Actinobacteriota.c__Actinomycetia.o__Actinomycetales.f__Dermatophilaceae.Phycicoccus
p__Actinobacteriota.c__Actinomycetia.o__Actinomycetales.f__Kineococcaceae.Kineococcus
p__Actinobacteriota.c__Actinomycetia.o__Actinomycetales.f__Microbacteriaceae.Agreia
p__Actinobacteriota.c__Actinomycetia.o__Actinomycetales.f__Microbacteriaceae.Agrococcus
p__Actinobacteriota.c__Actinomycetia.o__Actinomycetales.f__Microbacteriaceae.Agromyces
p__Actinobacteriota.c__Actinomycetia.o__Actinomycetales.f__Microbacteriaceae.Clavibacter
p__Actinobacteriota.c__Actinomycetia.o__Actinomycetales.f__Microbacteriaceae.Cnuibacter
p__Actinobacteriota.c__Actinomycetia.o__Actinomycetales.f__Microbacteriaceae.Cryobacterium
p__Actinobacteriota.c__Actinomycetia.o__Actinomycetales.f__Microbacteriaceae.Curtobacterium
p__Actinobacteriota.c__Actinomycetia.o__Actinomycetales.f__Microbacteriaceae.Frigoribacterium
p__Actinobacteriota.c__Actinomycetia.o__Actinomycetales.f__Microbacteriaceae.Frondihabitans
p__Actinobacteriota.c__Actinomycetia.o__Actinomycetales.f__Microbacteriaceae.Gryllotalpicola
p__Actinobacteriota.c__Actinomycetia.o__Actinomycetales.f__Microbacteriaceae.Herbiconiux
p__Actinobacteriota.c__Actinomycetia.o__Actinomycetales.f__Microbacteriaceae.Humibacter
p__Actinobacteriota.c__Actinomycetia.o__Actinomycetales.f__Microbacteriaceae.Leifsonia
p__Actinobacteriota.c__Actinomycetia.o__Actinomycetales.f__Microbacteriaceae.Leucobacter
p__Actinobacteriota.c__Actinomycetia.o__Actinomycetales.f__Microbacteriaceae.Marisediminicola
p__Actinobacteriota.c__Actinomycetia.o__Actinomycetales.f__Microbacteriaceae.Microbacterium
p__Actinobacteriota.c__Actinomycetia.o__Actinomycetales.f__Microbacteriaceae.Microterricola
p__Actinobacteriota.c__Actinomycetia.o__Actinomycetales.f__Microbacteriaceae.Plantibacter
p__Actinobacteriota.c__Actinomycetia.o__Actinomycetales.f__Microbacteriaceae.Protaetiibacter
p__Actinobacteriota.c__Actinomycetia.o__Actinomycetales.f__Microbacteriaceae.Rathayibacter
p__Actinobacteriota.c__Actinomycetia.o__Actinomycetales.f__Microbacteriaceae.Salinibacterium
p__Actinobacteriota.c__Actinomycetia.o__Actinomycetales.f__Micrococcaceae.Arthrobacter
p__Actinobacteriota.c__Actinomycetia.o__Actinomycetales.f__Micrococcaceae.Micrococcus
p__Actinobacteriota.c__Actinomycetia.o__Actinomycetales.f__Micrococcaceae.Paenarthrobacter
p__Actinobacteriota.c__Actinomycetia.o__Actinomycetales.f__Micrococcaceae.Sinomonas
p__Actinobacteriota.c__Actinomycetia.o__Actinomycetales.f__Micrococcaceae.Zhihengliuella
p__Actinobacteriota.c__Actinomycetia.o__Jiangellales.f__Jiangellaceae.Jiangella
p__Actinobacteriota.c__Actinomycetia.o__Mycobacteriales.f__Frankiaceae.Frankia
p__Actinobacteriota.c__Actinomycetia.o__Mycobacteriales.f__Geodermatophilaceae.Blastococcus
p__Actinobacteriota.c__Actinomycetia.o__Mycobacteriales.f__Geodermatophilaceae.Geodermatophilus
p__Actinobacteriota.c__Actinomycetia.o__Mycobacteriales.f__Geodermatophilaceae.Modestobacter
p__Actinobacteriota.c__Actinomycetia.o__Mycobacteriales.f__Micromonosporaceae.Actinoplanes
p__Actinobacteriota.c__Actinomycetia.o__Mycobacteriales.f__Micromonosporaceae.Micromonospora
p__Actinobacteriota.c__Actinomycetia.o__Mycobacteriales.f__Micromonosporaceae.Phytohabitans
p__Actinobacteriota.c__Actinomycetia.o__Mycobacteriales.f__Micromonosporaceae.Plantactinospora
p__Actinobacteriota.c__Actinomycetia.o__Mycobacteriales.f__Mycobacteriaceae.Corynebacterium
p__Actinobacteriota.c__Actinomycetia.o__Mycobacteriales.f__Mycobacteriaceae.Mycobacterium
p__Actinobacteriota.c__Actinomycetia.o__Mycobacteriales.f__Mycobacteriaceae.Mycolicibacterium
p__Actinobacteriota.c__Actinomycetia.o__Mycobacteriales.f__Mycobacteriaceae.Nocardia
p__Actinobacteriota.c__Actinomycetia.o__Mycobacteriales.f__Mycobacteriaceae.Rhodococcus
p__Actinobacteriota.c__Actinomycetia.o__Mycobacteriales.f__Mycobacteriaceae.Tsukamurella
p__Actinobacteriota.c__Actinomycetia.o__Mycobacteriales.f__Nakamurellaceae.Nakamurella
p__Actinobacteriota.c__Actinomycetia.o__Mycobacteriales.f__Pseudonocardiaceae.Actinosynnema
p__Actinobacteriota.c__Actinomycetia.o__Mycobacteriales.f__Pseudonocardiaceae.Allokutzneria
p__Actinobacteriota.c__Actinomycetia.o__Mycobacteriales.f__Pseudonocardiaceae.Amycolatopsis
p__Actinobacteriota.c__Actinomycetia.o__Mycobacteriales.f__Pseudonocardiaceae.Kutzneria
p__Actinobacteriota.c__Actinomycetia.o__Mycobacteriales.f__Pseudonocardiaceae.Pseudonocardia
p__Actinobacteriota.c__Actinomycetia.o__Mycobacteriales.f__Pseudonocardiaceae.Saccharomonospora
p__Actinobacteriota.c__Actinomycetia.o__Mycobacteriales.f__Pseudonocardiaceae.Saccharopolyspora
p__Actinobacteriota.c__Actinomycetia.o__Mycobacteriales.f__Pseudonocardiaceae.Saccharothrix
p__Actinobacteriota.c__Actinomycetia.o__Propionibacteriales.f__Kribbellaceae.Kribbella
p__Actinobacteriota.c__Actinomycetia.o__Propionibacteriales.f__Nocardioidaceae.Aeromicrobium
p__Actinobacteriota.c__Actinomycetia.o__Propionibacteriales.f__Nocardioidaceae.Marmoricola
p__Actinobacteriota.c__Actinomycetia.o__Propionibacteriales.f__Nocardioidaceae.Nocardioides
p__Actinobacteriota.c__Actinomycetia.o__Propionibacteriales.f__Nocardioidaceae.Pimelobacter
p__Actinobacteriota.c__Actinomycetia.o__Propionibacteriales.f__Propionibacteriaceae.Cutibacterium
p__Actinobacteriota.c__Actinomycetia.o__Propionibacteriales.f__Propionibacteriaceae.Friedmanniella
p__Actinobacteriota.c__Actinomycetia.o__Propionibacteriales.f__Propionibacteriaceae.Microlunatus
p__Actinobacteriota.c__Actinomycetia.o__Streptomycetales.f__Catenulisporaceae.Catenulispora
p__Actinobacteriota.c__Actinomycetia.o__Streptomycetales.f__Streptomycetaceae.Kitasatospora
p__Actinobacteriota.c__Actinomycetia.o__Streptomycetales.f__Streptomycetaceae.Streptacidiphilus
p__Actinobacteriota.c__Actinomycetia.o__Streptomycetales.f__Streptomycetaceae.Streptomyces
p__Actinobacteriota.c__Actinomycetia.o__Streptosporangiales.f__Streptosporangiaceae.Actinomadura
p__Actinobacteriota.c__Actinomycetia.o__Streptosporangiales.f__Streptosporangiaceae.Nocardiopsis
p__Actinobacteriota.c__Actinomycetia.o__Streptosporangiales.f__Streptosporangiaceae.Nonomuraea
p__Actinobacteriota.c__Actinomycetia.o__Streptosporangiales.f__Streptosporangiaceae.Streptosporangium
p__Actinobacteriota.c__Rubrobacteria.o__Rubrobacterales.f__Rubrobacteraceae.Rubrobacter
p__Actinobacteriota.c__Thermoleophilia.o__Solirubrobacterales.f__Solirubrobacteraceae.Baekduia
p__Actinobacteriota.c__Thermoleophilia.o__Solirubrobacterales.f__Solirubrobacteraceae.Conexibacter
p__Bacteroidota.c__Bacteroidia.o__Cytophagales.f__Hymenobacteraceae.Hymenobacter
p__Bacteroidota.c__Bacteroidia.o__Cytophagales.f__Spirosomaceae.Dyadobacter
p__Bacteroidota.c__Bacteroidia.o__Cytophagales.f__Spirosomaceae.Fibrella
p__Bacteroidota.c__Bacteroidia.o__Cytophagales.f__Spirosomaceae.Spirosoma
p__Bacteroidota.c__Bacteroidia.o__Flavobacteriales.f__Blattabacteriaceae.Blattabacterium
p__Bacteroidota.c__Bacteroidia.o__Flavobacteriales.f__Flavobacteriaceae.Flavobacterium
p__Bacteroidota.c__Bacteroidia.o__Flavobacteriales.f__Weeksellaceae.Amniculibacterium
p__Bacteroidota.c__Bacteroidia.o__Flavobacteriales.f__Weeksellaceae.Chryseobacterium
p__Bacteroidota.c__Bacteroidia.o__Flavobacteriales.f__Weeksellaceae.Cloacibacterium
p__Bacteroidota.c__Bacteroidia.o__Flavobacteriales.f__Weeksellaceae.Elizabethkingia
p__Bacteroidota.c__Bacteroidia.o__Flavobacteriales.f__Weeksellaceae.Empedobacter
p__Bacteroidota.c__Bacteroidia.o__Flavobacteriales.f__Weeksellaceae.Epilithonimonas
p__Bacteroidota.c__Bacteroidia.o__Flavobacteriales.f__Weeksellaceae.Kaistella
p__Bacteroidota.c__Bacteroidia.o__Flavobacteriales.f__Weeksellaceae.Riemerella
p__Bacteroidota.c__Bacteroidia.o__Sphingobacteriales.f__Sphingobacteriaceae.Mucilaginibacter
p__Bacteroidota.c__Bacteroidia.o__Sphingobacteriales.f__Sphingobacteriaceae.Pedobacter
p__Bacteroidota.c__Bacteroidia.o__Sphingobacteriales.f__Sphingobacteriaceae.Sphingobacterium
p__Caldisericota.c__Caldisericia.o__Caldisericales.f__Caldisericaceae.Caldisericum
p__Campylobacterota.c__Campylobacteria.o__Campylobacterales.f__Campylobacteraceae.Campylobacter
p__Campylobacterota.c__Campylobacteria.o__Campylobacterales.f__Helicobacteraceae.Helicobacter
p__Chlamydiota.c__Chlamydiia.o__Chlamydiales.f__Simkaniaceae.Simkania
p__Cyanobacteria.c__Cyanobacteriia.o__Cyanobacteriales.f__Coleofasciculaceae.Moorea
p__Cyanobacteria.c__Cyanobacteriia.o__Cyanobacteriales.f__Cyanobacteriaceae.Geminocystis
p__Cyanobacteria.c__Cyanobacteriia.o__Cyanobacteriales.f__Microcoleaceae.Planktothrix
p__Cyanobacteria.c__Cyanobacteriia.o__Cyanobacteriales.f__Microcystaceae.Gloeothece
p__Cyanobacteria.c__Cyanobacteriia.o__Cyanobacteriales.f__Microcystaceae.Microcystis
p__Cyanobacteria.c__Cyanobacteriia.o__Cyanobacteriales.f__Nostocaceae.Anabaena
p__Cyanobacteria.c__Cyanobacteriia.o__Cyanobacteriales.f__Nostocaceae.Anabaenopsis
p__Cyanobacteria.c__Cyanobacteriia.o__Cyanobacteriales.f__Nostocaceae.Calothrix
p__Cyanobacteria.c__Cyanobacteriia.o__Cyanobacteriales.f__Nostocaceae.Cylindrospermopsis
p__Cyanobacteria.c__Cyanobacteriia.o__Cyanobacteriales.f__Nostocaceae.Cylindrospermum
p__Cyanobacteria.c__Cyanobacteriia.o__Cyanobacteriales.f__Nostocaceae.Fischerella
p__Cyanobacteria.c__Cyanobacteriia.o__Cyanobacteriales.f__Nostocaceae.Nostoc
p__Cyanobacteria.c__Cyanobacteriia.o__Cyanobacteriales.f__Nostocaceae.Scytonema
p__Cyanobacteria.c__Cyanobacteriia.o__Cyanobacteriales.f__Nostocaceae.Trichormus
p__Cyanobacteria.c__Cyanobacteriia.o__Cyanobacteriales.f__Oscillatoriaceae.[Phormidium]
p__Cyanobacteria.c__Cyanobacteriia.o__Cyanobacteriales.f__Oscillatoriaceae.Oxynema
p__Cyanobacteria.c__Cyanobacteriia.o__Cyanobacteriales.f__Xenococcaceae.Stanieria
p__Cyanobacteria.c__Cyanobacteriia.o__PCC-6307.f__Cyanobiaceae.Prochlorococcus
p__Cyanobacteria.c__Cyanobacteriia.o__Synechococcales.f__Synechococcaceae.Synechococcus
p__Cyanobacteria.c__Cyanobacteriia.o__Thermosynechococcales.f__Thermosynechococcaceae.Thermosynechococcus
p__Deinococcota.c__Deinococci.o__Deinococcales.f__Deinococcaceae.Deinococcus
p__Firmicutes.c__Bacilli.o__Bacillales.f__Bacillaceae.Bacillus
p__Firmicutes.c__Bacilli.o__Bacillales.f__Bacillaceae_H.Priestia
p__Firmicutes.c__Bacilli.o__Brevibacillales.f__Brevibacillaceae.Brevibacillus
p__Firmicutes.c__Bacilli.o__Exiguobacterales.f__Exiguobacteraceae.Exiguobacterium
p__Firmicutes.c__Bacilli.o__Lactobacillales.f__Enterococcaceae.Enterococcus
p__Firmicutes.c__Bacilli.o__Lactobacillales.f__Lactobacillaceae.Lactiplantibacillus
p__Firmicutes.c__Bacilli.o__Lactobacillales.f__Streptococcaceae.Lactococcus
p__Firmicutes.c__Bacilli.o__Paenibacillales.f__Paenibacillaceae.Paenibacillus
p__Firmicutes.c__Bacilli.o__Paenibacillales.f__Paenibacillaceae.Saccharibacillus
p__Firmicutes.c__Bacilli.o__Staphylococcales.f__Staphylococcaceae.Staphylococcus
p__Firmicutes.c__Clostridia.o__Acetivibrionales.f__Acetivibrionaceae.Hungateiclostridium
p__Firmicutes.c__Clostridia.o__Clostridiales.f__Clostridiaceae.Clostridium
p__Firmicutes.c__Negativicutes.o__Selenomonadales.f__Selenomonadaceae.Megamonas
p__Firmicutes.c__Negativicutes.o__Veillonellales.f__Megasphaeraceae.Megasphaera
p__Gemmatimonadota.c__Gemmatimonadetes.o__Gemmatimonadales.f__Gemmatimonadaceae.Gemmatirosa
p__Myxococcota.c__Myxococcia.o__Myxococcales.f__Anaeromyxobacteraceae.Anaeromyxobacter
p__Myxococcota.c__Myxococcia.o__Myxococcales.f__Myxococcaceae.Archangium
p__Myxococcota.c__Myxococcia.o__Myxococcales.f__Myxococcaceae.Corallococcus
p__Myxococcota.c__Myxococcia.o__Myxococcales.f__Myxococcaceae.Cystobacter
p__Myxococcota.c__Myxococcia.o__Myxococcales.f__Myxococcaceae.Melittangium
p__Myxococcota.c__Myxococcia.o__Myxococcales.f__Myxococcaceae.Myxococcus
p__Myxococcota.c__Myxococcia.o__Myxococcales.f__Myxococcaceae.Stigmatella
p__Myxococcota.c__Polyangia.o__Haliangiales.f__Haliangiaceae.Haliangium
p__Myxococcota.c__Polyangia.o__Polyangiales.f__Polyangiaceae.Chondromyces
p__Myxococcota.c__Polyangia.o__Polyangiales.f__Polyangiaceae.Labilithrix
p__Myxococcota.c__Polyangia.o__Polyangiales.f__Polyangiaceae.Minicystis
p__Myxococcota.c__Polyangia.o__Polyangiales.f__Polyangiaceae.Sorangium
p__Myxococcota.c__Polyangia.o__Polyangiales.f__Sandaracinaceae.Sandaracinus
p__Planctomycetota.c__Planctomycetia.o__Gemmatales.f__Gemmataceae.Urbifossiella
p__Planctomycetota.c__Planctomycetia.o__Isosphaerales.f__Isosphaeraceae.Aquisphaera
p__Proteobacteria.c__Alphaproteobacteria.o__Acetobacterales.f__Acetobacteraceae.Acetobacter
p__Proteobacteria.c__Alphaproteobacteria.o__Acetobacterales.f__Acetobacteraceae.Asaia
p__Proteobacteria.c__Alphaproteobacteria.o__Acetobacterales.f__Acetobacteraceae.Gluconacetobacter
p__Proteobacteria.c__Alphaproteobacteria.o__Acetobacterales.f__Acetobacteraceae.Granulibacter
p__Proteobacteria.c__Alphaproteobacteria.o__Acetobacterales.f__Acetobacteraceae.Komagataeibacter
p__Proteobacteria.c__Alphaproteobacteria.o__Acetobacterales.f__Acetobacteraceae.Lichenicola
p__Proteobacteria.c__Alphaproteobacteria.o__Acetobacterales.f__Acetobacteraceae.Roseococcus
p__Proteobacteria.c__Alphaproteobacteria.o__Acetobacterales.f__Acetobacteraceae.Roseomonas
p__Proteobacteria.c__Alphaproteobacteria.o__ATCC43930.f__Stellaceae.Stella
p__Proteobacteria.c__Alphaproteobacteria.o__Azospirillales.f__Azospirillaceae.Azospirillum
p__Proteobacteria.c__Alphaproteobacteria.o__Azospirillales.f__Azospirillaceae.Indioceanicola
p__Proteobacteria.c__Alphaproteobacteria.o__Azospirillales.f__Azospirillaceae.Nitrospirillum
p__Proteobacteria.c__Alphaproteobacteria.o__Azospirillales.f__Azospirillaceae.Niveispirillum
p__Proteobacteria.c__Alphaproteobacteria.o__Azospirillales.f__Azospirillaceae.Skermanella
p__Proteobacteria.c__Alphaproteobacteria.o__Caulobacterales.f__Caulobacteraceae.Asticcacaulis
p__Proteobacteria.c__Alphaproteobacteria.o__Caulobacterales.f__Caulobacteraceae.Brevundimonas
p__Proteobacteria.c__Alphaproteobacteria.o__Caulobacterales.f__Caulobacteraceae.Caulobacter
p__Proteobacteria.c__Alphaproteobacteria.o__Caulobacterales.f__Caulobacteraceae.Phenylobacterium
p__Proteobacteria.c__Alphaproteobacteria.o__Dongiales.f__Dongiaceae.Hypericibacter
p__Proteobacteria.c__Alphaproteobacteria.o__Ferrovibrionales.f__Ferrovibrionaceae.Ferrovibrio
p__Proteobacteria.c__Alphaproteobacteria.o__Rhizobiales.f__Aestuariivirgaceae.Nordella
p__Proteobacteria.c__Alphaproteobacteria.o__Rhizobiales.f__Beijerinckiaceae.Bosea
p__Proteobacteria.c__Alphaproteobacteria.o__Rhizobiales.f__Beijerinckiaceae.Chelatococcus
p__Proteobacteria.c__Alphaproteobacteria.o__Rhizobiales.f__Beijerinckiaceae.Lichenihabitans
p__Proteobacteria.c__Alphaproteobacteria.o__Rhizobiales.f__Beijerinckiaceae.Methylobacterium
p__Proteobacteria.c__Alphaproteobacteria.o__Rhizobiales.f__Beijerinckiaceae.Methylorubrum
p__Proteobacteria.c__Alphaproteobacteria.o__Rhizobiales.f__Beijerinckiaceae.Methylosinus
p__Proteobacteria.c__Alphaproteobacteria.o__Rhizobiales.f__Beijerinckiaceae.Microvirga
p__Proteobacteria.c__Alphaproteobacteria.o__Rhizobiales.f__Devosiaceae.Devosia
p__Proteobacteria.c__Alphaproteobacteria.o__Rhizobiales.f__Devosiaceae.Paradevosia
p__Proteobacteria.c__Alphaproteobacteria.o__Rhizobiales.f__Devosiaceae.Youhaiella
p__Proteobacteria.c__Alphaproteobacteria.o__Rhizobiales.f__Hyphomicrobiaceae.Hyphomicrobium
p__Proteobacteria.c__Alphaproteobacteria.o__Rhizobiales.f__Kaistiaceae.Kaistia
p__Proteobacteria.c__Alphaproteobacteria.o__Rhizobiales.f__Labraceae.Labrys
p__Proteobacteria.c__Alphaproteobacteria.o__Rhizobiales.f__Phreatobacteraceae.Phreatobacter
p__Proteobacteria.c__Alphaproteobacteria.o__Rhizobiales.f__Pleomorphomonadaceae.Hartmannibacter
p__Proteobacteria.c__Alphaproteobacteria.o__Rhizobiales.f__Rhizobiaceae.Agrobacterium
p__Proteobacteria.c__Alphaproteobacteria.o__Rhizobiales.f__Rhizobiaceae.Aminobacter
p__Proteobacteria.c__Alphaproteobacteria.o__Rhizobiales.f__Rhizobiaceae.Aureimonas
p__Proteobacteria.c__Alphaproteobacteria.o__Rhizobiales.f__Rhizobiaceae.Chelativorans
p__Proteobacteria.c__Alphaproteobacteria.o__Rhizobiales.f__Rhizobiaceae.Ciceribacter
p__Proteobacteria.c__Alphaproteobacteria.o__Rhizobiales.f__Rhizobiaceae.Ensifer
p__Proteobacteria.c__Alphaproteobacteria.o__Rhizobiales.f__Rhizobiaceae.Georhizobium
p__Proteobacteria.c__Alphaproteobacteria.o__Rhizobiales.f__Rhizobiaceae.Hoeflea
p__Proteobacteria.c__Alphaproteobacteria.o__Rhizobiales.f__Rhizobiaceae.Martelella
p__Proteobacteria.c__Alphaproteobacteria.o__Rhizobiales.f__Rhizobiaceae.Mesorhizobium
p__Proteobacteria.c__Alphaproteobacteria.o__Rhizobiales.f__Rhizobiaceae.Neorhizobium
p__Proteobacteria.c__Alphaproteobacteria.o__Rhizobiales.f__Rhizobiaceae.Nitratireductor
p__Proteobacteria.c__Alphaproteobacteria.o__Rhizobiales.f__Rhizobiaceae.Oricola
p__Proteobacteria.c__Alphaproteobacteria.o__Rhizobiales.f__Rhizobiaceae.Pseudorhizobium
p__Proteobacteria.c__Alphaproteobacteria.o__Rhizobiales.f__Rhizobiaceae.Rhizobium
p__Proteobacteria.c__Alphaproteobacteria.o__Rhizobiales.f__Rhizobiaceae.Roseitalea
p__Proteobacteria.c__Alphaproteobacteria.o__Rhizobiales.f__Rhizobiaceae.Shinella
p__Proteobacteria.c__Alphaproteobacteria.o__Rhizobiales.f__Rhizobiaceae.Sinorhizobium
p__Proteobacteria.c__Alphaproteobacteria.o__Rhizobiales.f__Stappiaceae.Breoghania
p__Proteobacteria.c__Alphaproteobacteria.o__Rhizobiales.f__Stappiaceae.Pannonibacter
p__Proteobacteria.c__Alphaproteobacteria.o__Rhizobiales.f__Stappiaceae.Polymorphum
p__Proteobacteria.c__Alphaproteobacteria.o__Rhizobiales.f__Stappiaceae.Stappia
p__Proteobacteria.c__Alphaproteobacteria.o__Rhizobiales.f__Xanthobacteraceae.Afipia
p__Proteobacteria.c__Alphaproteobacteria.o__Rhizobiales.f__Xanthobacteraceae.Ancylobacter
p__Proteobacteria.c__Alphaproteobacteria.o__Rhizobiales.f__Xanthobacteraceae.Azorhizobium
p__Proteobacteria.c__Alphaproteobacteria.o__Rhizobiales.f__Xanthobacteraceae.Blastochloris
p__Proteobacteria.c__Alphaproteobacteria.o__Rhizobiales.f__Xanthobacteraceae.Bradyrhizobium
p__Proteobacteria.c__Alphaproteobacteria.o__Rhizobiales.f__Xanthobacteraceae.Pseudolabrys
p__Proteobacteria.c__Alphaproteobacteria.o__Rhizobiales.f__Xanthobacteraceae.Pseudorhodoplanes
p__Proteobacteria.c__Alphaproteobacteria.o__Rhizobiales.f__Xanthobacteraceae.Rhodoplanes
p__Proteobacteria.c__Alphaproteobacteria.o__Rhizobiales.f__Xanthobacteraceae.Rhodopseudomonas
p__Proteobacteria.c__Alphaproteobacteria.o__Rhizobiales.f__Xanthobacteraceae.Starkeya
p__Proteobacteria.c__Alphaproteobacteria.o__Rhizobiales.f__Xanthobacteraceae.Tardiphaga
p__Proteobacteria.c__Alphaproteobacteria.o__Rhizobiales.f__Xanthobacteraceae.Variibacter
p__Proteobacteria.c__Alphaproteobacteria.o__Rhizobiales.f__Xanthobacteraceae.Xanthobacter
p__Proteobacteria.c__Alphaproteobacteria.o__Rhizobiales_A.f__Rhizobiaceae_A.Brucella
p__Proteobacteria.c__Alphaproteobacteria.o__Rhizobiales_A.f__Rhizobiaceae_A.Ochrobactrum
p__Proteobacteria.c__Alphaproteobacteria.o__Rhizobiales_A.f__Rhizobiaceae_A.Phyllobacterium
p__Proteobacteria.c__Alphaproteobacteria.o__Rhodobacterales.f__Rhodobacteraceae.Celeribacter
p__Proteobacteria.c__Alphaproteobacteria.o__Rhodobacterales.f__Rhodobacteraceae.Defluviimonas
p__Proteobacteria.c__Alphaproteobacteria.o__Rhodobacterales.f__Rhodobacteraceae.Dinoroseobacter
p__Proteobacteria.c__Alphaproteobacteria.o__Rhodobacterales.f__Rhodobacteraceae.Haematobacter
p__Proteobacteria.c__Alphaproteobacteria.o__Rhodobacterales.f__Rhodobacteraceae.Luteovulum
p__Proteobacteria.c__Alphaproteobacteria.o__Rhodobacterales.f__Rhodobacteraceae.Marinovum
p__Proteobacteria.c__Alphaproteobacteria.o__Rhodobacterales.f__Rhodobacteraceae.Paracoccus
p__Proteobacteria.c__Alphaproteobacteria.o__Rhodobacterales.f__Rhodobacteraceae.Paraoceanicella
p__Proteobacteria.c__Alphaproteobacteria.o__Rhodobacterales.f__Rhodobacteraceae.Pelagibaca
p__Proteobacteria.c__Alphaproteobacteria.o__Rhodobacterales.f__Rhodobacteraceae.Phaeobacter
p__Proteobacteria.c__Alphaproteobacteria.o__Rhodobacterales.f__Rhodobacteraceae.Rhodobacter
p__Proteobacteria.c__Alphaproteobacteria.o__Rhodobacterales.f__Rhodobacteraceae.Rhodovulum
p__Proteobacteria.c__Alphaproteobacteria.o__Rhodobacterales.f__Rhodobacteraceae.Roseovarius
p__Proteobacteria.c__Alphaproteobacteria.o__Rhodobacterales.f__Rhodobacteraceae.Sagittula
p__Proteobacteria.c__Alphaproteobacteria.o__Rhodobacterales.f__Rhodobacteraceae.Salipiger
p__Proteobacteria.c__Alphaproteobacteria.o__Rhodobacterales.f__Rhodobacteraceae.Sulfitobacter
p__Proteobacteria.c__Alphaproteobacteria.o__Rhodospirillales.f__Magnetospirillaceae.Magnetospirillum
p__Proteobacteria.c__Alphaproteobacteria.o__Rhodospirillales.f__Rhodospirillaceae.Rhodospirillum
p__Proteobacteria.c__Alphaproteobacteria.o__Rickettsiales.f__Anaplasmataceae.Wolbachia
p__Proteobacteria.c__Alphaproteobacteria.o__Sphingomonadales.f__Erythrobacteraceae.Porphyrobacter
p__Proteobacteria.c__Alphaproteobacteria.o__Sphingomonadales.f__Sphingomonadaceae.Altererythrobacter
p__Proteobacteria.c__Alphaproteobacteria.o__Sphingomonadales.f__Sphingomonadaceae.Blastomonas
p__Proteobacteria.c__Alphaproteobacteria.o__Sphingomonadales.f__Sphingomonadaceae.Citromicrobium
p__Proteobacteria.c__Alphaproteobacteria.o__Sphingomonadales.f__Sphingomonadaceae.Croceicoccus
p__Proteobacteria.c__Alphaproteobacteria.o__Sphingomonadales.f__Sphingomonadaceae.Erythrobacter
p__Proteobacteria.c__Alphaproteobacteria.o__Sphingomonadales.f__Sphingomonadaceae.Novosphingobium
p__Proteobacteria.c__Alphaproteobacteria.o__Sphingomonadales.f__Sphingomonadaceae.Novosphingopyxis
p__Proteobacteria.c__Alphaproteobacteria.o__Sphingomonadales.f__Sphingomonadaceae.Parasphingopyxis
p__Proteobacteria.c__Alphaproteobacteria.o__Sphingomonadales.f__Sphingomonadaceae.Paraurantiacibacter
p__Proteobacteria.c__Alphaproteobacteria.o__Sphingomonadales.f__Sphingomonadaceae.Pelagerythrobacter
p__Proteobacteria.c__Alphaproteobacteria.o__Sphingomonadales.f__Sphingomonadaceae.Qipengyuania
p__Proteobacteria.c__Alphaproteobacteria.o__Sphingomonadales.f__Sphingomonadaceae.Rhizorhabdus
p__Proteobacteria.c__Alphaproteobacteria.o__Sphingomonadales.f__Sphingomonadaceae.Sandaracinobacter
p__Proteobacteria.c__Alphaproteobacteria.o__Sphingomonadales.f__Sphingomonadaceae.Sphingobium
p__Proteobacteria.c__Alphaproteobacteria.o__Sphingomonadales.f__Sphingomonadaceae.Sphingomonas
p__Proteobacteria.c__Alphaproteobacteria.o__Sphingomonadales.f__Sphingomonadaceae.Sphingopyxis
p__Proteobacteria.c__Alphaproteobacteria.o__Sphingomonadales.f__Sphingomonadaceae.Sphingorhabdus
p__Proteobacteria.c__Alphaproteobacteria.o__Sphingomonadales.f__Sphingomonadaceae.Sphingosinicella
p__Proteobacteria.c__Alphaproteobacteria.o__Sphingomonadales.f__Sphingomonadaceae.Sphingosinithalassobacter
p__Proteobacteria.c__Alphaproteobacteria.o__Sphingomonadales.f__Sphingomonadaceae.Tardibacter
p__Proteobacteria.c__Alphaproteobacteria.o__Sphingomonadales.f__Sphingomonadaceae.Tsuneonella
p__Proteobacteria.c__Alphaproteobacteria.o__Tistrellales.f__Tistrellaceae.Tistrella
p__Proteobacteria.c__Gammaproteobacteria.o__Burkholderiales.f__Burkholderiaceae.Achromobacter
p__Proteobacteria.c__Gammaproteobacteria.o__Burkholderiales.f__Burkholderiaceae.Acidovorax
p__Proteobacteria.c__Gammaproteobacteria.o__Burkholderiales.f__Burkholderiaceae.Alcaligenes
p__Proteobacteria.c__Gammaproteobacteria.o__Burkholderiales.f__Burkholderiaceae.Alicycliphilus
p__Proteobacteria.c__Gammaproteobacteria.o__Burkholderiales.f__Burkholderiaceae.Aquabacterium
p__Proteobacteria.c__Gammaproteobacteria.o__Burkholderiales.f__Burkholderiaceae.Bordetella
p__Proteobacteria.c__Gammaproteobacteria.o__Burkholderiales.f__Burkholderiaceae.Burkholderia
p__Proteobacteria.c__Gammaproteobacteria.o__Burkholderiales.f__Burkholderiaceae.Caballeronia
p__Proteobacteria.c__Gammaproteobacteria.o__Burkholderiales.f__Burkholderiaceae.Castellaniella
p__Proteobacteria.c__Gammaproteobacteria.o__Burkholderiales.f__Burkholderiaceae.Collimonas
p__Proteobacteria.c__Gammaproteobacteria.o__Burkholderiales.f__Burkholderiaceae.Comamonas
p__Proteobacteria.c__Gammaproteobacteria.o__Burkholderiales.f__Burkholderiaceae.Cupriavidus
p__Proteobacteria.c__Gammaproteobacteria.o__Burkholderiales.f__Burkholderiaceae.Curvibacter
p__Proteobacteria.c__Gammaproteobacteria.o__Burkholderiales.f__Burkholderiaceae.Delftia
p__Proteobacteria.c__Gammaproteobacteria.o__Burkholderiales.f__Burkholderiaceae.Diaphorobacter
p__Proteobacteria.c__Gammaproteobacteria.o__Burkholderiales.f__Burkholderiaceae.Duganella
p__Proteobacteria.c__Gammaproteobacteria.o__Burkholderiales.f__Burkholderiaceae.Herbaspirillum
p__Proteobacteria.c__Gammaproteobacteria.o__Burkholderiales.f__Burkholderiaceae.Hydrogenophaga
p__Proteobacteria.c__Gammaproteobacteria.o__Burkholderiales.f__Burkholderiaceae.Hylemonella
p__Proteobacteria.c__Gammaproteobacteria.o__Burkholderiales.f__Burkholderiaceae.Inhella
p__Proteobacteria.c__Gammaproteobacteria.o__Burkholderiales.f__Burkholderiaceae.Janthinobacterium
p__Proteobacteria.c__Gammaproteobacteria.o__Burkholderiales.f__Burkholderiaceae.Kinneretia
p__Proteobacteria.c__Gammaproteobacteria.o__Burkholderiales.f__Burkholderiaceae.Leptothrix
p__Proteobacteria.c__Gammaproteobacteria.o__Burkholderiales.f__Burkholderiaceae.Limnohabitans
p__Proteobacteria.c__Gammaproteobacteria.o__Burkholderiales.f__Burkholderiaceae.Massilia
p__Proteobacteria.c__Gammaproteobacteria.o__Burkholderiales.f__Burkholderiaceae.Melaminivora
p__Proteobacteria.c__Gammaproteobacteria.o__Burkholderiales.f__Burkholderiaceae.Methylibium
p__Proteobacteria.c__Gammaproteobacteria.o__Burkholderiales.f__Burkholderiaceae.Mitsuaria
p__Proteobacteria.c__Gammaproteobacteria.o__Burkholderiales.f__Burkholderiaceae.Noviherbaspirillum
p__Proteobacteria.c__Gammaproteobacteria.o__Burkholderiales.f__Burkholderiaceae.Orrella
p__Proteobacteria.c__Gammaproteobacteria.o__Burkholderiales.f__Burkholderiaceae.Ottowia
p__Proteobacteria.c__Gammaproteobacteria.o__Burkholderiales.f__Burkholderiaceae.Pandoraea
p__Proteobacteria.c__Gammaproteobacteria.o__Burkholderiales.f__Burkholderiaceae.Paraburkholderia
p__Proteobacteria.c__Gammaproteobacteria.o__Burkholderiales.f__Burkholderiaceae.Paucibacter
p__Proteobacteria.c__Gammaproteobacteria.o__Burkholderiales.f__Burkholderiaceae.Pigmentiphaga
p__Proteobacteria.c__Gammaproteobacteria.o__Burkholderiales.f__Burkholderiaceae.Polaromonas
p__Proteobacteria.c__Gammaproteobacteria.o__Burkholderiales.f__Burkholderiaceae.Pulveribacter
p__Proteobacteria.c__Gammaproteobacteria.o__Burkholderiales.f__Burkholderiaceae.Ralstonia
p__Proteobacteria.c__Gammaproteobacteria.o__Burkholderiales.f__Burkholderiaceae.Ramlibacter
p__Proteobacteria.c__Gammaproteobacteria.o__Burkholderiales.f__Burkholderiaceae.Rhizobacter
p__Proteobacteria.c__Gammaproteobacteria.o__Burkholderiales.f__Burkholderiaceae.Rhodoferax
p__Proteobacteria.c__Gammaproteobacteria.o__Burkholderiales.f__Burkholderiaceae.Roseateles
p__Proteobacteria.c__Gammaproteobacteria.o__Burkholderiales.f__Burkholderiaceae.Rubrivivax
p__Proteobacteria.c__Gammaproteobacteria.o__Burkholderiales.f__Burkholderiaceae.Schlegelella
p__Proteobacteria.c__Gammaproteobacteria.o__Burkholderiales.f__Burkholderiaceae.Serpentinomonas
p__Proteobacteria.c__Gammaproteobacteria.o__Burkholderiales.f__Burkholderiaceae.Simplicispira
p__Proteobacteria.c__Gammaproteobacteria.o__Burkholderiales.f__Burkholderiaceae.Sphaerotilus
p__Proteobacteria.c__Gammaproteobacteria.o__Burkholderiales.f__Burkholderiaceae.Thiomonas
p__Proteobacteria.c__Gammaproteobacteria.o__Burkholderiales.f__Burkholderiaceae.Variovorax
p__Proteobacteria.c__Gammaproteobacteria.o__Burkholderiales.f__Burkholderiaceae.Verminephrobacter
p__Proteobacteria.c__Gammaproteobacteria.o__Burkholderiales.f__Burkholderiaceae.Xylophilus
p__Proteobacteria.c__Gammaproteobacteria.o__Burkholderiales.f__Chitinibacteraceae.Jeongeupia
p__Proteobacteria.c__Gammaproteobacteria.o__Burkholderiales.f__Chromobacteriaceae.Chromobacterium
p__Proteobacteria.c__Gammaproteobacteria.o__Burkholderiales.f__Chromobacteriaceae.Vogesella
p__Proteobacteria.c__Gammaproteobacteria.o__Burkholderiales.f__Neisseriaceae.Neisseria
p__Proteobacteria.c__Gammaproteobacteria.o__Burkholderiales.f__Neisseriaceae.Vitreoscilla
p__Proteobacteria.c__Gammaproteobacteria.o__Burkholderiales.f__Nitrosomonadaceae.Oligotropha
p__Proteobacteria.c__Gammaproteobacteria.o__Burkholderiales.f__Rhodocyclaceae.Azoarcus
p__Proteobacteria.c__Gammaproteobacteria.o__Burkholderiales.f__Rhodocyclaceae.Azospira
p__Proteobacteria.c__Gammaproteobacteria.o__Burkholderiales.f__Rhodocyclaceae.Denitratisoma
p__Proteobacteria.c__Gammaproteobacteria.o__Burkholderiales.f__Rhodocyclaceae.Thauera
p__Proteobacteria.c__Gammaproteobacteria.o__Burkholderiales.f__Usitatibacteraceae.Usitatibacter
p__Proteobacteria.c__Gammaproteobacteria.o__Enterobacterales.f__Aeromonadaceae.Aeromonas
p__Proteobacteria.c__Gammaproteobacteria.o__Enterobacterales.f__Alteromonadaceae.Thalassotalea
p__Proteobacteria.c__Gammaproteobacteria.o__Enterobacterales.f__Enterobacteriaceae.[Enterobacter]
p__Proteobacteria.c__Gammaproteobacteria.o__Enterobacterales.f__Enterobacteriaceae.Atlantibacter
p__Proteobacteria.c__Gammaproteobacteria.o__Enterobacterales.f__Enterobacteriaceae.Brenneria
p__Proteobacteria.c__Gammaproteobacteria.o__Enterobacterales.f__Enterobacteriaceae.Buttiauxella
p__Proteobacteria.c__Gammaproteobacteria.o__Enterobacterales.f__Enterobacteriaceae.Cedecea
p__Proteobacteria.c__Gammaproteobacteria.o__Enterobacterales.f__Enterobacteriaceae.Chania
p__Proteobacteria.c__Gammaproteobacteria.o__Enterobacterales.f__Enterobacteriaceae.Citrobacter
p__Proteobacteria.c__Gammaproteobacteria.o__Enterobacterales.f__Enterobacteriaceae.Cronobacter
p__Proteobacteria.c__Gammaproteobacteria.o__Enterobacterales.f__Enterobacteriaceae.Dickeya
p__Proteobacteria.c__Gammaproteobacteria.o__Enterobacterales.f__Enterobacteriaceae.Edwardsiella
p__Proteobacteria.c__Gammaproteobacteria.o__Enterobacterales.f__Enterobacteriaceae.Enterobacter
p__Proteobacteria.c__Gammaproteobacteria.o__Enterobacterales.f__Enterobacteriaceae.Erwinia
p__Proteobacteria.c__Gammaproteobacteria.o__Enterobacterales.f__Enterobacteriaceae.Escherichia
p__Proteobacteria.c__Gammaproteobacteria.o__Enterobacterales.f__Enterobacteriaceae.Ewingella
p__Proteobacteria.c__Gammaproteobacteria.o__Enterobacterales.f__Enterobacteriaceae.Gibbsiella
p__Proteobacteria.c__Gammaproteobacteria.o__Enterobacterales.f__Enterobacteriaceae.Hafnia
p__Proteobacteria.c__Gammaproteobacteria.o__Enterobacterales.f__Enterobacteriaceae.Izhakiella
p__Proteobacteria.c__Gammaproteobacteria.o__Enterobacterales.f__Enterobacteriaceae.Klebsiella
p__Proteobacteria.c__Gammaproteobacteria.o__Enterobacterales.f__Enterobacteriaceae.Kluyvera
p__Proteobacteria.c__Gammaproteobacteria.o__Enterobacterales.f__Enterobacteriaceae.Kosakonia
p__Proteobacteria.c__Gammaproteobacteria.o__Enterobacterales.f__Enterobacteriaceae.Leclercia
p__Proteobacteria.c__Gammaproteobacteria.o__Enterobacterales.f__Enterobacteriaceae.Lelliottia
p__Proteobacteria.c__Gammaproteobacteria.o__Enterobacterales.f__Enterobacteriaceae.Lonsdalea
p__Proteobacteria.c__Gammaproteobacteria.o__Enterobacterales.f__Enterobacteriaceae.Metakosakonia
p__Proteobacteria.c__Gammaproteobacteria.o__Enterobacterales.f__Enterobacteriaceae.Mixta
p__Proteobacteria.c__Gammaproteobacteria.o__Enterobacterales.f__Enterobacteriaceae.Morganella
p__Proteobacteria.c__Gammaproteobacteria.o__Enterobacterales.f__Enterobacteriaceae.Pantoea
p__Proteobacteria.c__Gammaproteobacteria.o__Enterobacterales.f__Enterobacteriaceae.Pectobacterium
p__Proteobacteria.c__Gammaproteobacteria.o__Enterobacterales.f__Enterobacteriaceae.Phytobacter
p__Proteobacteria.c__Gammaproteobacteria.o__Enterobacterales.f__Enterobacteriaceae.Pluralibacter
p__Proteobacteria.c__Gammaproteobacteria.o__Enterobacterales.f__Enterobacteriaceae.Proteus
p__Proteobacteria.c__Gammaproteobacteria.o__Enterobacterales.f__Enterobacteriaceae.Providencia
p__Proteobacteria.c__Gammaproteobacteria.o__Enterobacterales.f__Enterobacteriaceae.Pseudescherichia
p__Proteobacteria.c__Gammaproteobacteria.o__Enterobacterales.f__Enterobacteriaceae.Rahnella
p__Proteobacteria.c__Gammaproteobacteria.o__Enterobacterales.f__Enterobacteriaceae.Raoultella
p__Proteobacteria.c__Gammaproteobacteria.o__Enterobacterales.f__Enterobacteriaceae.Rouxiella
p__Proteobacteria.c__Gammaproteobacteria.o__Enterobacterales.f__Enterobacteriaceae.Salmonella
p__Proteobacteria.c__Gammaproteobacteria.o__Enterobacterales.f__Enterobacteriaceae.Scandinavium
p__Proteobacteria.c__Gammaproteobacteria.o__Enterobacterales.f__Enterobacteriaceae.Serratia
p__Proteobacteria.c__Gammaproteobacteria.o__Enterobacterales.f__Enterobacteriaceae.Shigella
p__Proteobacteria.c__Gammaproteobacteria.o__Enterobacterales.f__Enterobacteriaceae.Shimwellia
p__Proteobacteria.c__Gammaproteobacteria.o__Enterobacterales.f__Enterobacteriaceae.Tatumella
p__Proteobacteria.c__Gammaproteobacteria.o__Enterobacterales.f__Enterobacteriaceae.Yersinia
p__Proteobacteria.c__Gammaproteobacteria.o__Enterobacterales.f__Enterobacteriaceae.Yokenella
p__Proteobacteria.c__Gammaproteobacteria.o__Enterobacterales.f__Pasteurellaceae.Pasteurella
p__Proteobacteria.c__Gammaproteobacteria.o__Enterobacterales.f__Shewanellaceae.Shewanella
p__Proteobacteria.c__Gammaproteobacteria.o__Enterobacterales.f__Vibrionaceae.Vibrio
p__Proteobacteria.c__Gammaproteobacteria.o__Enterobacterales.f__Yersiniaceae.Nissabacter
p__Proteobacteria.c__Gammaproteobacteria.o__Enterobacterales_A.f__Enterobacteriaceae_A.Buchnera
p__Proteobacteria.c__Gammaproteobacteria.o__Methylococcales.f__Methylomonadaceae.Methylomicrobium
p__Proteobacteria.c__Gammaproteobacteria.o__Methylococcales.f__Methylomonadaceae.Methylovulum
p__Proteobacteria.c__Gammaproteobacteria.o__Nevskiales.f__Nevskiaceae.Solimonas
p__Proteobacteria.c__Gammaproteobacteria.o__Pseudomonadales.f__Alcanivoracaceae.Alcanivorax
p__Proteobacteria.c__Gammaproteobacteria.o__Pseudomonadales.f__Halomonadaceae.Halomonas
p__Proteobacteria.c__Gammaproteobacteria.o__Pseudomonadales.f__Moraxellaceae.Acinetobacter
p__Proteobacteria.c__Gammaproteobacteria.o__Pseudomonadales.f__Moraxellaceae.Moraxella
p__Proteobacteria.c__Gammaproteobacteria.o__Pseudomonadales.f__Pseudomonadaceae.Azotobacter
p__Proteobacteria.c__Gammaproteobacteria.o__Pseudomonadales.f__Pseudomonadaceae.Pseudomonas
p__Proteobacteria.c__Gammaproteobacteria.o__Xanthomonadales.f__Rhodanobacteraceae.Aerosticca
p__Proteobacteria.c__Gammaproteobacteria.o__Xanthomonadales.f__Rhodanobacteraceae.Dokdonella
p__Proteobacteria.c__Gammaproteobacteria.o__Xanthomonadales.f__Rhodanobacteraceae.Dyella
p__Proteobacteria.c__Gammaproteobacteria.o__Xanthomonadales.f__Rhodanobacteraceae.Luteibacter
p__Proteobacteria.c__Gammaproteobacteria.o__Xanthomonadales.f__Rhodanobacteraceae.Rhodanobacter
p__Proteobacteria.c__Gammaproteobacteria.o__Xanthomonadales.f__Xanthomonadaceae.Luteimonas
p__Proteobacteria.c__Gammaproteobacteria.o__Xanthomonadales.f__Xanthomonadaceae.Lysobacter
p__Proteobacteria.c__Gammaproteobacteria.o__Xanthomonadales.f__Xanthomonadaceae.Pseudoxanthomonas
p__Proteobacteria.c__Gammaproteobacteria.o__Xanthomonadales.f__Xanthomonadaceae.Stenotrophomonas
p__Proteobacteria.c__Gammaproteobacteria.o__Xanthomonadales.f__Xanthomonadaceae.Thermomonas
p__Proteobacteria.c__Gammaproteobacteria.o__Xanthomonadales.f__Xanthomonadaceae.Xanthomonas
p__Proteobacteria.c__Zetaproteobacteria.o__Mariprofundales.f__Mariprofundaceae.Mariprofundus
p__Tenericutes.c__Mollicutes.o__Acholeplasmatales.f__Acholeplasmataceae.Candidatus
annotation_background_alpha	0.1
annotation_background_width	0
clade_marker_size	120
branch_bracket_width	0.3
clade_separation	0.5
branch_bracket_depth	0.6
branch_thickness	4
annotation_font_size	15
clade_marker_font_size	20
Acinetobacter	annotation	Acinetobacter
Pantoea	annotation	Pantoea
Pseudomonas	annotation	Pseudomonas
Sphingomonas	annotation	Sphingomonas
Chryseobacterium	annotation	Chryseobacterium
Xanthomonas	annotation	Xanthomonas
Stenotrophomonas	annotation	Stenotrophomonas
Enterobacter	annotation	Enterobacter
Brevundimonas	annotation	Brevundimonas
Acidovorax	annotation	Acidovorax
Klebsiella	annotation	Klebsiella
Exiguobacterium	annotation	Exiguobacterium
Streptomyces	annotation	Streptomyces
Serratia	annotation	Serratia
Methylobacterium	annotation	Methylobacterium
Deinococcus	annotation	Deinococcus
Curtobacterium	annotation	Curtobacterium
Microbacterium	annotation	Microbacterium
Delftia	annotation	Delftia
Agrobacterium	annotation	Agrobacterium
Sphingobacterium	annotation	Sphingobacterium
Variovorax	annotation	Variovorax
Herbaspirillum	annotation	Herbaspirillum
Pedobacter	annotation	Pedobacter
Pasteurella	annotation	Pasteurella
Campylobacter	annotation	Campylobacter
Hydrogenophaga	annotation	Hydrogenophaga
Clostridium	annotation	Clostridium
Escherichia	annotation	Escherichia
Neisseria	annotation	Neisseria
Comamonas	annotation	Comamonas
Paenibacillus	annotation	Paenibacillus
Alicycliphilus	annotation	Alicycliphilus
Bacillus	annotation	Bacillus
Buchnera	annotation	Buchnera
Salmonella	annotation	Salmonella
Roseateles	annotation	Roseateles
Sphingobium	annotation	Sphingobium
Halomonas	annotation	Halomonas
Aureimonas	annotation	Aureimonas
Epilithonimonas	annotation	Epilithonimonas
Novosphingobium	annotation	Novosphingobium
Kinneretia	annotation	Kinneretia
Rhizobium	annotation	Rhizobium
Spirosoma	annotation	Spirosoma
Aquabacterium	annotation	Aquabacterium
Ramlibacter	annotation	Ramlibacter
Caulobacter	annotation	Caulobacter
Mitsuaria	annotation	Mitsuaria
Leclercia	annotation	Leclercia
Citrobacter	annotation	Citrobacter
Diaphorobacter	annotation	Diaphorobacter
Pulveribacter	annotation	Pulveribacter
Vibrio	annotation	Vibrio
Xylophilus	annotation	Xylophilus
Hymenobacter	annotation	Hymenobacter
Starkeya	annotation	Starkeya
Rhodoferax	annotation	Rhodoferax
Myxococcus	annotation	Myxococcus
Melaminivora	annotation	Melaminivora
Cupriavidus	annotation	Cupriavidus
Achromobacter	annotation	Achromobacter
Methylorubrum	annotation	Methylorubrum
Flavobacterium	annotation	Flavobacterium
Sphingosinithalassobacter	annotation	Sphingosinithalassobacter
Priestia	annotation	Priestia
Granulibacter	annotation	Granulibacter
Croceicoccus	annotation	Croceicoccus
Ochrobactrum	annotation	Ochrobactrum
Pluralibacter	annotation	Pluralibacter
Cystobacter	annotation	Cystobacter
Massilia	annotation	Massilia
Raoultella	annotation	Raoultella
Mixta	annotation	Mixta
Sinorhizobium	annotation	Sinorhizobium
Paucibacter	annotation	Paucibacter
Sphingopyxis	annotation	Sphingopyxis
Rhizorhabdus	annotation	Rhizorhabdus
Bosea	annotation	Bosea
Cedecea	annotation	Cedecea
Rubrivivax	annotation	Rubrivivax
Ralstonia	annotation	Ralstonia
Asaia	annotation	Asaia
Erwinia	annotation	Erwinia
Schlegelella	annotation	Schlegelella
Leptothrix	annotation	Leptothrix
Sphingosinicella	annotation	Sphingosinicella
Rhizobacter	annotation	Rhizobacter
Rhodopseudomonas	annotation	Rhodopseudomonas
Ottowia	annotation	Ottowia
Inhella	annotation	Inhella
Neorhizobium	annotation	Neorhizobium
Duganella	annotation	Duganella
Polaromonas	annotation	Polaromonas
Sphaerotilus	annotation	Sphaerotilus
Blastomonas	annotation	Blastomonas
Ensifer	annotation	Ensifer
Lactiplantibacillus	annotation	Lactiplantibacillus
Verminephrobacter	annotation	Verminephrobacter
Elizabethkingia	annotation	Elizabethkingia
Hylemonella	annotation	Hylemonella
Burkholderia	annotation	Burkholderia
Bradyrhizobium	annotation	Bradyrhizobium
Simplicispira	annotation	Simplicispira
Mesorhizobium	annotation	Mesorhizobium
Actinosynnema	annotation	Actinosynnema
Staphylococcus	annotation	Staphylococcus
Melittangium	annotation	Melittangium
Oxynema	annotation	Oxynema
Kosakonia	annotation	Kosakonia
Novosphingopyxis	annotation	Novosphingopyxis
Erythrobacter	annotation	Erythrobacter
Altererythrobacter	annotation	Altererythrobacter
Porphyrobacter	annotation	Porphyrobacter
Tardibacter	annotation	Tardibacter
Sorangium	annotation	Sorangium
Cronobacter	annotation	Cronobacter
Archangium	annotation	Archangium
[Enterobacter]	annotation	[Enterobacter]
Qipengyuania	annotation	Qipengyuania
Scytonema	annotation	Scytonema
Methylibium	annotation	Methylibium
Shinella	annotation	Shinella
Clavibacter	annotation	Clavibacter
Fibrella	annotation	Fibrella
Citromicrobium	annotation	Citromicrobium
Lelliottia	annotation	Lelliottia
Mucilaginibacter	annotation	Mucilaginibacter
Cnuibacter	annotation	Cnuibacter
Proteus	annotation	Proteus
Rahnella	annotation	Rahnella
Nissabacter	annotation	Nissabacter
Micrococcus	annotation	Micrococcus
Dickeya	annotation	Dickeya
Anabaenopsis	annotation	Anabaenopsis
Azospirillum	annotation	Azospirillum
Kineococcus	annotation	Kineococcus
Pectobacterium	annotation	Pectobacterium
Enterococcus	annotation	Enterococcus
Pseudescherichia	annotation	Pseudescherichia
Tsuneonella	annotation	Tsuneonella
Moraxella	annotation	Moraxella
Atlantibacter	annotation	Atlantibacter
Janthinobacterium	annotation	Janthinobacterium
Paenarthrobacter	annotation	Paenarthrobacter
Parasphingopyxis	annotation	Parasphingopyxis
Luteovulum	annotation	Luteovulum
Lysobacter	annotation	Lysobacter
Bordetella	annotation	Bordetella
Synechococcus	annotation	Synechococcus
Martelella	annotation	Martelella
Cylindrospermopsis	annotation	Cylindrospermopsis
Microcystis	annotation	Microcystis
Prochlorococcus	annotation	Prochlorococcus
Aeromonas	annotation	Aeromonas
Cylindrospermum	annotation	Cylindrospermum
Yokenella	annotation	Yokenella
Paracoccus	annotation	Paracoccus
Izhakiella	annotation	Izhakiella
Acetobacter	annotation	Acetobacter
Ciceribacter	annotation	Ciceribacter
Saccharomonospora	annotation	Saccharomonospora
Pelagerythrobacter	annotation	Pelagerythrobacter
Leifsonia	annotation	Leifsonia
Sandaracinobacter	annotation	Sandaracinobacter
Paraurantiacibacter	annotation	Paraurantiacibacter
Pseudoxanthomonas	annotation	Pseudoxanthomonas
Limnohabitans	annotation	Limnohabitans
Pigmentiphaga	annotation	Pigmentiphaga
Stanieria	annotation	Stanieria
Rathayibacter	annotation	Rathayibacter
Candidatus	annotation	Candidatus
Phytobacter	annotation	Phytobacter
Scandinavium	annotation	Scandinavium
Phreatobacter	annotation	Phreatobacter
Nitrospirillum	annotation	Nitrospirillum
Geminocystis	annotation	Geminocystis
Phenylobacterium	annotation	Phenylobacterium
Herbiconiux	annotation	Herbiconiux
Humibacter	annotation	Humibacter
Roseomonas	annotation	Roseomonas
Shimwellia	annotation	Shimwellia
Curvibacter	annotation	Curvibacter
Aeromicrobium	annotation	Aeromicrobium
Lactococcus	annotation	Lactococcus
Modestobacter	annotation	Modestobacter
Serpentinomonas	annotation	Serpentinomonas
Megasphaera	annotation	Megasphaera
Kluyvera	annotation	Kluyvera
Blattabacterium	annotation	Blattabacterium
Cellulomonas	annotation	Cellulomonas
Hungateiclostridium	annotation	Hungateiclostridium
Frigoribacterium	annotation	Frigoribacterium
Saccharibacillus	annotation	Saccharibacillus
Morganella	annotation	Morganella
Thiomonas	annotation	Thiomonas
Mariprofundus	annotation	Mariprofundus
Gibbsiella	annotation	Gibbsiella
Sphingorhabdus	annotation	Sphingorhabdus
Moorea	annotation	Moorea
Pandoraea	annotation	Pandoraea
Arthrobacter	annotation	Arthrobacter
Planktothrix	annotation	Planktothrix
Wolbachia	annotation	Wolbachia
Gloeothece	annotation	Gloeothece
Orrella	annotation	Orrella
Azotobacter	annotation	Azotobacter
Corallococcus	annotation	Corallococcus
Pannonibacter	annotation	Pannonibacter
Kaistia	annotation	Kaistia
Nostoc	annotation	Nostoc
Paraburkholderia	annotation	Paraburkholderia
Azorhizobium	annotation	Azorhizobium
Ewingella	annotation	Ewingella
Nocardioides	annotation	Nocardioides
Actinomyces	annotation	Actinomyces
Fischerella	annotation	Fischerella
Brenneria	annotation	Brenneria
Devosia	annotation	Devosia
Microterricola	annotation	Microterricola
Agrococcus	annotation	Agrococcus
Frondihabitans	annotation	Frondihabitans
Edwardsiella	annotation	Edwardsiella
Roseococcus	annotation	Roseococcus
Xanthobacter	annotation	Xanthobacter
Microvirga	annotation	Microvirga
[Phormidium]	annotation	[Phormidium]
Komagataeibacter	annotation	Komagataeibacter
Azoarcus	annotation	Azoarcus
Chelatococcus	annotation	Chelatococcus
Luteibacter	annotation	Luteibacter
Actinoplanes	annotation	Actinoplanes
Geodermatophilus	annotation	Geodermatophilus
Agromyces	annotation	Agromyces
Simkania	annotation	Simkania
Calothrix	annotation	Calothrix
Collimonas	annotation	Collimonas
Yersinia	annotation	Yersinia
Kaistella	annotation	Kaistella
Asticcacaulis	annotation	Asticcacaulis
Labrys	annotation	Labrys
Mycolicibacterium	annotation	Mycolicibacterium
Georhizobium	annotation	Georhizobium
Tistrella	annotation	Tistrella
Pseudorhizobium	annotation	Pseudorhizobium
Methylovulum	annotation	Methylovulum
Brucella	annotation	Brucella
Skermanella	annotation	Skermanella
Stella	annotation	Stella
Castellaniella	annotation	Castellaniella
Trichormus	annotation	Trichormus
Hartmannibacter	annotation	Hartmannibacter
Nonomuraea	annotation	Nonomuraea
Celeribacter	annotation	Celeribacter
Rhodoplanes	annotation	Rhodoplanes
Nocardia	annotation	Nocardia
Dinoroseobacter	annotation	Dinoroseobacter
Minicystis	annotation	Minicystis
Rouxiella	annotation	Rouxiella
Cutibacterium	annotation	Cutibacterium
Tatumella	annotation	Tatumella
Saccharothrix	annotation	Saccharothrix
Marmoricola	annotation	Marmoricola
Buttiauxella	annotation	Buttiauxella
Ancylobacter	annotation	Ancylobacter
Providencia	annotation	Providencia
Mycobacterium	annotation	Mycobacterium
Sagittula	annotation	Sagittula
Rubrobacter	annotation	Rubrobacter
Lonsdalea	annotation	Lonsdalea
Pimelobacter	annotation	Pimelobacter
Aminobacter	annotation	Aminobacter
Rhodobacter	annotation	Rhodobacter
Thauera	annotation	Thauera
Paraoceanicella	annotation	Paraoceanicella
Dyella	annotation	Dyella
Brevibacillus	annotation	Brevibacillus
Cellulosimicrobium	annotation	Cellulosimicrobium
Conexibacter	annotation	Conexibacter
Luteimonas	annotation	Luteimonas
Gluconacetobacter	annotation	Gluconacetobacter
Jiangella	annotation	Jiangella
Micromonospora	annotation	Micromonospora
Lichenicola	annotation	Lichenicola
Niveispirillum	annotation	Niveispirillum
Salipiger	annotation	Salipiger
Cloacibacterium	annotation	Cloacibacterium
Stigmatella	annotation	Stigmatella
Stappia	annotation	Stappia
Amycolatopsis	annotation	Amycolatopsis
Pseudolabrys	annotation	Pseudolabrys
Microlunatus	annotation	Microlunatus
Noviherbaspirillum	annotation	Noviherbaspirillum
Shewanella	annotation	Shewanella
Alcaligenes	annotation	Alcaligenes
Sandaracinus	annotation	Sandaracinus
Pseudonocardia	annotation	Pseudonocardia
Actinomadura	annotation	Actinomadura
Vitreoscilla	annotation	Vitreoscilla
Agreia	annotation	Agreia
Metakosakonia	annotation	Metakosakonia
Pseudorhodoplanes	annotation	Pseudorhodoplanes
Rhodococcus	annotation	Rhodococcus
Blastococcus	annotation	Blastococcus
Amniculibacterium	annotation	Amniculibacterium
Shigella	annotation	Shigella
Defluviimonas	annotation	Defluviimonas
Protaetiibacter	annotation	Protaetiibacter
Haliangium	annotation	Haliangium
Anaeromyxobacter	annotation	Anaeromyxobacter
Chelativorans	annotation	Chelativorans
Azospira	annotation	Azospira
Plantibacter	annotation	Plantibacter
Sulfitobacter	annotation	Sulfitobacter
Roseovarius	annotation	Roseovarius
Empedobacter	annotation	Empedobacter
Baekduia	annotation	Baekduia
Brevibacterium	annotation	Brevibacterium
Kitasatospora	annotation	Kitasatospora
[truncated: 3,064 more rows]

[truncated: 17 more sheets: Supp Fig.5, Supp Fig.6, Supp Fig.7, Supp Fig.8, Supp Fig.9, Supp Fig.10, Supp Fig.11, Supp Fig.12, Supp Fig.14, Supp Fig.15, Supp Fig.16, Supp Fig.17, Supp Fig.18., Supp Fig.19, Supp Fig.20a, Supp Fig.21, Supp Fig.22]
